# Supplementary material for: Corticosterone and testosterone treatment influence expression of gene pathways linked to meiotic segregation in preovulatory follicles of the domestic hen
Source: PLoS One. 2020 May 14;15(5):e0232120. doi: 10.1371/journal.pone.0232120 (PMC7224459; doi:10.1371/journal.pone.0232120)
Supplement: S1 Table — (XLSX) [file pone.0232120.s002.xlsx]

## Sheet: Table S1
Table S1. Hormone Treatment Validation Data
		Plasma Testosterone (ng/ml)			Plasma Corticosterone (ng/ml)
Bird #	Treatment	Baseline	1H	2H	Baseline	1H	2H
1	Control	1.6	4.09	4.09	0.94	1.93	1.09
18	Control	1.15	1.28	1.28	1.76	4.66	1.44
22	Control	1.35	1.01	1.01	0.95	0.32	0.8
109	Control	1.25	0.53	0.53	1.18	1.76	3.01
121	Control	0.89	0.8	0.8	0.55	1.21	0.29
160	Control	0.62	.	0.51	0.6	0.47	1.04
2	Testosterone	0.97	18.48	14.15	.	.	.
19	Testosterone	1.77	20.85	18.26	.	.	.
83	Testosterone	0.8	15.41	16.37	.	.	.
115	Testosterone	1.03	9.81	13.12	.	.	.
151	Testosterone	1.44	16.43	17.15	.	.	.
12	Corticosterone	.	.	.	0.27	4.25	17.81
63	Corticosterone	.	.	.	2	2.76	1.66
20	Corticosterone	.	.	.	0.51	9.67	10.35
120	Corticosterone	.	.	.	4.95	31.98	20.57
169	Corticosterone	.	.	.	.	25.95	11.93
134	Corticosterone	.	.	.	0.83	2.63	9.25
