# Supplementary material for: Corticosterone and testosterone treatment influence expression of gene pathways linked to meiotic segregation in preovulatory follicles of the domestic hen
Source: PLoS One. 2020 May 14;15(5):e0232120. doi: 10.1371/journal.pone.0232120 (PMC7224459; doi:10.1371/journal.pone.0232120)
Supplement: S2 Table — Values are relative to birds from hormone treatments. (XLSX) [file pone.0232120.s003.xlsx]

## Sheet: Sheet1
Table S2. Differentially expressed genes between testosterone- and control-treated hens and between corticosterone- and control-treated hens. Values are relative to birds from hormone treatments.
Hormone	Ensembl ID	Gene Symbol	Description	Log2 Fold Change	Adjusted P-Value
Testosterone	ENSGALG00000026005	DIO2	Iodothyronine deiodinase 2	0.76	0.05
Corticosterone	ENSGALG00000005710	CTDSPL	CTD small phosphatase like	-0.2619	0.0253465
Corticosterone	ENSGALG00000002141	UGGT1	UDP-glucose glycoprotein glucosyltransferase 1	-0.230268	0.0260685
Corticosterone	ENSGALG00000007097	RPS6KA6	Ribosomal protein S6 kinase A6	-0.276648	0.0260685
Corticosterone	ENSGALG00000011319	ADGRL3	Adhesion G protein-coupled receptor L3	-0.38394	0.0260685
Corticosterone	ENSGALG00000040896	FASN	Fatty acid synthase	-0.250629	0.0260685
Corticosterone	ENSGALG00000002710	IPMK	Inositol polyphosphate multikinase	-0.497574	0.0272032
Corticosterone	ENSGALG00000015301	LNPEP	Leucyl and cystinyl aminopeptidase	-0.271101	0.0297818
Corticosterone	ENSGALG00000031542	EXT2	Exostosin glycosyltransferase 2	-0.226013	0.0315138
Corticosterone	ENSGALG00000003733	LIFR	Leukemia inhibitory factor receptor alpha	-0.307779	0.0458762
Corticosterone	ENSGALG00000004304	TCF12	Transcription factor 12	-0.273495	0.0458762
Corticosterone	ENSGALG00000009800	SETD7	SET domain containing lysine methyltransferase 7	-0.161253	0.0458762
Corticosterone	ENSGALG00000037375	MAN1B1	Mannosidase alpha class 1B member 1	-0.25324	0.0458762
Corticosterone	ENSGALG00000041362	SECISBP2L	SECIS binding protein 2 like	-0.298135	0.0502495
