# Supplementary material for: Corticosterone and testosterone treatment influence expression of gene pathways linked to meiotic segregation in preovulatory follicles of the domestic hen
Source: PLoS One. 2020 May 14;15(5):e0232120. doi: 10.1371/journal.pone.0232120 (PMC7224459; doi:10.1371/journal.pone.0232120)
Supplement: S3 Table — Size indicates the number of genes in both the gene set and the expression dataset. The enrichment score (ES) reflects the degree to which a gene set is overrepresented in a list of genes. The normalized enrichment score (NES) accounts for differences in gene set size; this is the primary result of the GSEA. Leading edge genes drive the enrichment score. P values are adjusted using a Benjamini-Hochberg correction. (XLSX) [file pone.0232120.s004.xlsx]

## Sheet: Sheet1
Table S3. Results from a gene set enrichment analysis (GSEA) for testosterone vs control samples. Size indicates the number of genes in both the gene set and the expression dataset. The enrichment score (ES) reflects the degree to which a gene set is overrepresented in a list of genes. The normalized enrichment score (NES) accounts for differences in gene set size; this is the primary result of t…
GSEA data sets	pval	padj	ES	NES	Size	Leading Edge
GO_CELL_DIVISION	1.28931e-05	0.00515093	0.449981	1.92698	348	NUMA1 OIP5 FZD7 RCC1 TEAD3 ZBTB16 UBE2C NOTCH1 VPS4A CCNB3 TSG101 PLK1 ESPL1 KLHL9 NSL1 RCC2 LIG3 ING2 TP63 ANLN SYCE3 TIPIN SMC2 POGZ PPP1CC GOLGA2 CCND3 LIG4 FBXL7 PARD6A NSUN2 MAPRE2 LATS1 PARD6G PAPD7 PRKCE TOP2A BCL2L1 ETV5 ARL8A CDK1 CDK2 TIMELESS KIT SPICE1 BIRC6 TPRA1 BIRC5 CCND2 BORA CUZD1 FGFR2 CEP55 MAP4 CKAP5 ANAPC10 BCAR1 ZW10 MAD2L1 RAB10 NEDD1 ANK3 VRK1 AHCTF1 LRRCC1 DAPK3 CTDP1 TU…
GO_CHROMATIN_MODIFICATION	1.27877e-05	0.00515093	0.386017	1.65968	365	SETD2 OIP5 DNMT1 NR3C1 KAT2A CBX7 MSL1 ATF2 ARID2 SUPT7L RBM14 RCOR1 SETD1B ARID1A SALL1 PAXIP1 KDM6A ARID1B CBX6 ING2 USP22 TP63 CENPI CHEK1 LEO1 LDB1 TRRAP JMJD6 SIN3A TRIM37 CBX4 TAF5 CREBBP BEND3 PHC1 CENPQ KDM4C MSL2 CDK1 CDK2 TAF5L MEAF6 KDM5B EP400 SIRT6 SMARCB1 SETD6 HJURP JMJD1C ATAD2 SUPT3H BRD2 MTA1 TET1 VRK1 KDM3B MBTD1 ELP4 BRD1 EYA3 UHRF1 SMARCC1 PCGF1 DAPK3 HMG20A BRD4 DPF3 DOT1L D…
GO_CHROMATIN_ORGANIZATION	1.26613e-05	0.00515093	0.380208	1.64486	396	SETD2 OIP5 DNMT1 NR3C1 KAT2A MCM2 CBX7 MSL1 ATF2 ARID2 SUPT7L RBM14 RCOR1 SETD1B ARID1A SALL1 PAXIP1 KDM6A ARID1B CBX6 ING2 USP22 TP63 CENPI CHEK1 LEO1 LDB1 TRRAP JMJD6 SIN3A TRIM37 CBX4 TAF5 CREBBP BEND3 PHC1 CENPQ KDM4C MSL2 MOS CDK1 CDK2 TAF5L MEAF6 KDM5B EP400 SIRT6 SMARCB1 SETD6 HJURP JMJD1C ATAD2 SUPT3H BRD2 MTA1 TET1 VRK1 KDM3B MBTD1 ELP4 BRD1 EYA3 UHRF1 SMARCC1 PCGF1 DAPK3 HMG20A BRD4 DPF…
GO_EMBRYONIC_MORPHOGENESIS	1.26142e-05	0.00515093	0.393973	1.70787	406	NKX3-2 SETD2 FZD1 MAFB SOBP PBX1 KAT2A BMP4 ENG FOXC2 AMOT ZBTB16 FOXL2 NOTCH1 IHH KLF4 RET ARID1A TCF21 SALL1 DLX2 COL4A2 KDM6A ACVR1 TP63 RARB BCR LEO1 IRX5 PCDH8 LDB1 OTX2 DVL2 SOX7 ZFP36L1 MYCN SALL4 HAND2 LATS1 MMP2 FRAS1 CREBBP SOX18 NANOG LRP4 APAF1 MIB1 SIX4 TRIM71 SPRY2 YAP1 ST14 STIL HOXD3 LMO4 MIXL1 ITGB2 FGFR2 ITGA8 HOXB2 HOXA10 FOLR1 DACT1 FGF8 JAG2 IRX1 IFT57 MSX1 SP9 MMP13 HIPK1 AC…
GO_TUBE_MORPHOGENESIS	1.34401e-05	0.00515093	0.410567	1.71088	259	SETD2 FZD1 PBX1 KAT2A BMP4 SOSTDC1 ENG FOXC2 NOTCH1 AGR2 WT1 IHH RET ARID1A TCF21 SALL1 TGM2 KDM6A ACVR1 TP63 DAB2IP BCAS3 COL4A1 PLXND1 DVL2 MYCN SDCCAG8 KLHL3 SALL4 HAND2 RBM15 SOX18 APAF1 MIB1 TRIM71 SPRY2 YAP1 KDM5B TIMELESS ST14 STIL BTRC LMO4 B4GALT1 FGFR2 DAG1 FOLR1 NFIB DACT1 FGF8 IRX1 IFT57 SDC4 PPP1CA WNT4 OVOL2 LRP6 SPINT1 CELSR1 STRA6 GATA3 EDN1 RSPO2 HHEX LAMA5 TSC2 FOXF1
GO_REGULATION_OF_CELL_CYCLE_PROCESS	1.25755e-05	0.00515093	0.397984	1.72823	414	E2F1 RCC1 PBX1 BMP4 DGKZ UBE2C RAD51C TCF3 DBF4B PDPN VPS4A PIN1 RBM14 CCNB3 BLM PLK1 ESPL1 PDXP TOM1L2 RFWD3 RCC2 TP63 ANLN DAB2IP TIPIN CHEK1 PSMB2 SH3GLB1 CYP1A1 GOLGA2 RBM38 SIN3A TRIM37 FEM1B CREBBP ANKRD17 FBXO31 PRKCE RXFP3 CAMK2D MOS ZNF385A IGF2 PIM1 CDK1 CDK2 PSMD2 WEE2 GIT1 PSMD3 SPICE1 CSNK2A1 TMEM67 PCID2 BTRC BIRC6 PSMB3 TPRA1 BIRC5 MIF PLK4 BORA ANAPC10 UHRF2 ZW10 MAD2L1 CDKN2B FAP…
GO_REGULATION_OF_MITOTIC_CELL_CYCLE	1.27877e-05	0.00515093	0.391778	1.68445	365	E2F1 RCC1 PRCC PBX1 BMP4 DGKZ UBE2C RAD51C TCF3 DBF4B ABL1 ATF2 PDPN PIN1 CCNB3 BLM PLK1 ESPL1 PDXP TOM1L2 GAS1 RFWD3 RCC2 USP22 TP63 ANLN TIPIN CHEK1 PSMB2 CYP1A1 GOLGA2 RBM38 SIN3A SPHK1 CREBBP ANKRD17 FBXO31 TOP2A BCL2L1 TRIM35 CAMK2D ZNF385A IGF2 PIM1 CDK1 CDK2 PSMD2 PSMD3 CSNK2A1 PCID2 BTRC PSMB3 TPRA1 BIRC5 BORA ANAPC10 ZW10 MAD2L1 CDKN2B DACT1 USP2 NAE1 FGF8 DAPK3 CNOT10 PSMD11 BRD4 PTPN6 …
GO_NEGATIVE_REGULATION_OF_CELL_CYCLE	1.30763e-05	0.00515093	0.417857	1.77392	315	STRADA E2F1 PRCC BMP4 DGKZ UBE2C IL12A ABL1 ATF2 VPS4A ZFHX3 RBM14 TSG101 BLM PLK1 ESPL1 BARD1 TNFAIP3 TOM1L2 NOTCH2 GAS1 RFWD3 CDK5RAP1 TP63 DAB2IP SGSM3 TIPIN CHEK1 RBM38 TRIM37 VASH1 LAMTOR3 LATS1 FBXO31 TOP2A BCL2L1 TRIM35 MOS ZNF385A CDK1 CDK2 WEE2 CSNK2A1 TMEM67 TPRA1 MIF GAS6 TP53BP2 MAP2K6 ANAPC10 ZW10 MAD2L1 CDKN2B FAP DACT1 NAE1 IFNG PTPRK CNOT10 BRD4 TGFB2 WNT9A NPR2 MCPH1 SOX2 MLF1 BU…
GO_NEGATIVE_REGULATION_OF_CELL_CYCLE_PROCESS	2.88326e-05	0.00543895	0.461429	1.81823	157	E2F1 BMP4 DGKZ VPS4A RBM14 BLM PLK1 ESPL1 TOM1L2 RFWD3 TP63 DAB2IP CHEK1 RBM38 TRIM37 FBXO31 MOS ZNF385A CDK1 CDK2 CSNK2A1 TMEM67 TPRA1 MIF ZW10 MAD2L1 CDKN2B DACT1 NAE1 CNOT10 BRD4 BUB1 CCNF TFAP4 PTTG2 SFN PRKAR1A UBA52 BUB1B CDC5L CLSPN CSNK2A2 CDKN1B MTBP NACC2 MUC1 E2F4 TP73 MSH2 AURKAIP1 PRKDC TFDP2 CNOT6L FANCI TERF1 TNKS GTSE1 RAD1
GO_DNA_REPAIR	2.58228e-05	0.00543895	0.381836	1.63287	342	SETD2 POLH CRY2 UBE2T SETX RAD51C WRNIP1 EEPD1 ABL1 COPS7A RBM14 BLM MBD4 BARD1 CSNK1E NCOA6 PAXIP1 RFWD3 LIG3 CHEK1 TRRAP TDP1 USP43 FEN1 RNF111 INO80D LIG4 TP53BP1 PIAS4 RTEL1 PAPD7 OTUB1 TRIM25 ALKBH2 RFC1 CDK1 CDK2 SIRT6 SMARCB1 FANCF GPS1 OGG1 POLR2D MTA1 REV1 CHRNA4 EYA3 UHRF1 SLX4 ESCO2 POLE POLN TOP3A CDC45 SMARCAD1 ATRIP RAD18 RAD9A XRCC3 RPA3 POLR2F POLA1 CHAF1A RAD54L RAD52 EPC2 DCLRE1…
GO_NEGATIVE_REGULATION_OF_MITOTIC_CELL_CYCLE	2.90871e-05	0.00543895	0.48628	1.90277	149	E2F1 PRCC BMP4 DGKZ ABL1 ATF2 BLM PLK1 TOM1L2 GAS1 RFWD3 TP63 TIPIN CHEK1 RBM38 FBXO31 TOP2A BCL2L1 TRIM35 ZNF385A CDK1 CDK2 CSNK2A1 TPRA1 ZW10 MAD2L1 CDKN2B DACT1 NAE1 CNOT10 WNT9A BUB1 RAD9A CHFR PTTG2 BTG4 SFN UBA52 BUB1B CLSPN CSNK2A2 CDKN1B INTS3 MTBP NACC2 MUC1 E2F4 TP73 MSH2 CTNNB1 AURKAIP1 PRKDC
GO_TUBE_DEVELOPMENT	2.4981e-05	0.00543895	0.356289	1.55212	432	NKX3-2 SETD2 FZD1 NUMA1 PBX1 KAT2A BMP4 SOSTDC1 ENG FOXC2 NOTCH1 PDPN AGR2 WT1 IHH RET ARID1A TCF21 SALL1 TGM2 KDM6A SREBF1 ACVR1 ING2 TP63 RARB DAB2IP BCAS3 COL4A1 PLXND1 DVL2 SMAD7 TK1 CYP1A1 JMJD6 ZFP36L1 ITPK1 MYCN SDCCAG8 KLHL3 SALL4 HAND2 RBM15 SOX18 APAF1 MIB1 TYMS ERRFI1 SAV1 TRIM71 CRISPLD2 SPRY2 YAP1 KDM5B TIMELESS KIT ST14 STIL BTRC LMO4 MIXL1 B4GALT1 CLMP FGFR2 DAG1 TRAF4 FOLR1 NFIB D…
GO_MITOTIC_CELL_CYCLE_CHECKPOINT	3.01573e-05	0.00543895	0.500264	1.87318	107	E2F1 PRCC DGKZ ATF2 BLM PLK1 RFWD3 TP63 TIPIN RBM38 FBXO31 TOP2A BCL2L1 ZNF385A CDK1 CDK2 CSNK2A1 ZW10 MAD2L1 CDKN2B NAE1 CNOT10 WNT9A BUB1 RAD9A CHFR SFN UBA52 BUB1B CLSPN CSNK2A2 CDKN1B INTS3 MUC1 E2F4 TP73 MSH2 PRKDC TFDP2 CNOT6L FANCI TERF1
GO_LIPOSACCHARIDE_METABOLIC_PROCESS	2.86279e-05	0.00543895	-0.498311	-1.96368	88	PIGK ST3GAL6 ARSB ARSD CWH43 SUMF1 ST3GAL3 PIGY MPPE1 ALG5 GALC PIGF PSAP ASAH1 PIGU GAL3ST4 GLB1 PIGA STS KDELC1 ST8SIA5 CERK GAL3ST1 ITGB8 PGAP2 PIGQ PIGT GLA ST3GAL4 ARSJ HEXA PIGH GLTP CREM ALDH5A1 GBGT1 KDELC2
GO_REGULATION_OF_CELL_CYCLE_PHASE_TRANSITION	2.69724e-05	0.00543895	0.409116	1.70107	253	E2F1 PBX1 DGKZ UBE2C RAD51C TCF3 DBF4B PDPN CCNB3 BLM PLK1 ESPL1 RFWD3 RCC2 TP63 ANLN PSMB2 CYP1A1 GOLGA2 RBM38 SIN3A CREBBP ANKRD17 FBXO31 CAMK2D MOS ZNF385A PIM1 CDK1 CDK2 PSMD2 PSMD3 CSNK2A1 PCID2 BTRC PSMB3 TPRA1 BIRC5 ANAPC10 ZW10 MAD2L1 CDKN2B DACT1 NAE1 CNOT10 PSMD11 BRD4 PTPN6 PSMD9 CDC45 BUB1 DUSP1 XRCC3 ANAPC16 SFN ECD PSME3 UBA52 BUB1B CDK10 CDC5L CLSPN CSNK2A2 CDKN1B CDC20 CUL4B MTBP …
GO_DNA_REPLICATION	2.88496e-05	0.00543895	0.464823	1.83024	156	MCM2 POLH WRNIP1 RBM14 BLM BARD1 NCOA6 MCM5 LIG3 TNFAIP1 MCM6 MCM3 MCM4 TIPIN CHEK1 FEN1 SIN3A LIG4 RTEL1 TOP2A CHTF8 ORC2 RFC1 CDK1 CDK2 ORC4 TIMELESS NOL8 REV1 NFIB SLX4 ADRA2A CCNE1 CDT1 POLE POLN TOP3A CDC45 ATRIP RAD9A RPA3 POLA1 CHAF1A RNASEH1 CDC34 DBF4 REV3L RPA4 NFIA CLSPN PRIM1 E4F1 RAD51
KEGG_LYSOSOME	2.90994e-05	0.00543895	-0.537283	-2.14874	96	ARSB NPC1 CTSO SCARB2 MANBA GNS CLTCL1 SUMF1 AP3B1 GNPTG PPT1 GALC AGA ATP6V0C CTNS AP3M2 CTSC PSAP IGF2R AP3M1 LAMP1 ASAH1 DNASE2B GLB1 FUCA1 GNPTAB M6PR CLN5 GAA LGMN ATP6V0A1 CLTC
GO_POSITIVE_REGULATION_OF_CELL_CYCLE	4.0726e-05	0.006937	0.404969	1.67639	242	E2F1 PBX1 UBE2C RAD51C TCF3 DBF4B ABL1 PLK1 ESPL1 RCC2 USP22 TP63 DAB2IP FNTB CYP1A1 GOLGA2 CCND3 RBM38 SIN3A SPHK1 CREBBP ANKRD17 PRKCE RXFP3 ZNF385A IGF2 PIM1 CDK1 CDK2 CCNL1 PCID2 BIRC5 MIF PLK4 CCND2 FGFR2 ANAPC10 UHRF2 MAD2L1 FAP USP2 FGF8 CRLF3 MSX1 CNOT10 BRD4 TGFB2 WNT4 LRP6 CDC45 DAZL EDN1 XRCC3 TFAP4 SFN UBA52 CDK10 CDKN1B TBX3 ECT2 CITED2 CUL4B INS HES1 MTBP MYBBP1A NACC2 MUC1 GEN1 E2F…
GO_CELL_CYCLE_CHECKPOINT	4.3705e-05	0.00694556	0.470294	1.83732	147	E2F1 PRCC DGKZ ATF2 BLM PLK1 RFWD3 TP63 TIPIN CHEK1 RBM38 TP53BP1 NSUN2 FBXO31 TOP2A BCL2L1 ZNF385A CDK1 CDK2 CSNK2A1 BIRC5 ZW10 MAD2L1 CDKN2B NAE1 CNOT10 WNT9A CDT1 CDC45 BUB1 ATRIP RAD9A CHFR DCLRE1B RPA4 SFN WAC UBA52 BUB1B MAPK14 CDC5L CLSPN CSNK2A2 CDKN1B BABAM1 INTS3 MUC1 E2F4 TP73 MSH2 MAPKAPK2 NEK6 PRKDC TFDP2 CNOT6L FANCI TERF1 GTSE1 RAD1 BRIP1 CCNE2 ARID3A CEP63
KEGG_CELL_CYCLE	4.5307e-05	0.00694556	0.498849	1.86524	106	E2F1 MCM2 ABL1 CCNB3 PLK1 ESPL1 MCM5 MCM6 MCM3 MCM4 CHEK1 CCND3 CREBBP ORC2 CDK1 CDK2 WEE2 ORC4 CCND2 ANAPC10 MAD2L1 CDKN2B CCNB2 CCNE1 TGFB2 CDC45 BUB1 CCNA1 DBF4 PTTG2 SFN BUB1B CDKN1B CDC20 E2F4 PRKDC ZBTB17 TFDP2 MYC CDC25A HDAC1 ANAPC1 CCNE2 E2F3 STAG2 CDC7 STAG1 RBX1 CDC16 ORC1 E2F5 ANAPC7 CDKN2A GADD45A RAD21 GADD45B
GO_MITOTIC_NUCLEAR_DIVISION	5.33846e-05	0.00743987	0.393669	1.64823	272	NUMA1 OIP5 RCC1 CEP57L1 UBE2C ABL1 VPS4A PLK1 ESPL1 KLHL9 NSL1 RCC2 ANLN NUP62 TIPIN SMC2 POGZ GOLGA2 NUP153 KIF25 FBXL7 NSUN2 MAPRE2 LATS1 PAPD7 ARL8A CDK1 CDK2 WEE2 TIMELESS SPICE1 BIRC6 BIRC5 BIRC7 BORA CEP55 CKAP5 ANAPC10 ZW10 DCTN2 MAD2L1 NEDD1 VRK1 NOLC1 LRRCC1 EML4 CTDP1 HAUS1 CLIP1 CCNB2 DCTN3 KIF18B BUB1 USP16 KATNA1 CETN1 CCNA1 TTC28 PDS5A KIF4A ARHGEF10 CCNF CHFR NCAPD3 KATNB1 MIS18A A…
GO_DNA_REPLICATION_INITIATION	5.16662e-05	0.00743987	0.721096	2.04036	24	MCM2 MCM5 MCM6 MCM3 MCM4 ORC2 ORC4 CCNE1 POLE CDC45 POLA1 CDC34 RPA4 PRIM1
GO_MORPHOGENESIS_OF_AN_EPITHELIUM	6.55497e-05	0.00744363	0.379572	1.6088	310	SETD2 FZD1 PBX1 KAT2A BMP4 SOSTDC1 ENG FOXC2 NOTCH1 DLG3 WT1 IHH KLF4 RET ARID1A TCF21 SALL1 TGM2 KDM6A ACVR1 TP63 PLXNA1 COL4A1 PCDH8 PLXND1 DVL2 MYCN KLHL3 SALL4 HAND2 RBM15 FEM1B FRAS1 SOX18 APAF1 MIB1 SIX4 TRIM71 SPRY2 YAP1 KDM5B TIMELESS ST14 STIL BTRC LMO4 B4GALT1 FGFR2 DAG1 HOXB2 RAB10 FOLR1 FGF8 COL5A1 JAG2 IRX1 IFT57 WNT10A SDC4 PPP1CA TGFB2 WNT4 OVOL2 LRP6 SPINT1 CELSR1 GATA3 EDN1 RSPO2…
GO_ORGANELLE_FISSION	6.42971e-05	0.00744363	0.367682	1.5765	353	NUMA1 OIP5 RCC1 CEP57L1 UBE2C RAD51C ABL1 VPS4A PLK1 ESPL1 KLHL9 NSL1 RCC2 ING2 ANLN NUP62 SYCE3 TIPIN SMC2 POGZ GOLGA2 NUP153 KIF25 FBXL7 NSUN2 MAPRE2 LATS1 PAPD7 TOP2A ARL8A CDK1 CDK2 WEE2 TIMELESS SPICE1 BIRC6 BIRC5 BIRC7 BORA CEP55 CKAP5 ANAPC10 ZW10 DCTN2 MAD2L1 NEDD1 VRK1 NOLC1 LRRCC1 EML4 CTDP1 HAUS1 CLIP1 MKI67 CCNB2 DCTN3 KIF18B TOP3A BUB1 USP16 KATNA1 CETN1 DAZL XRCC3 CCNA1 TTC28 RNF212…
GO_TUBE_FORMATION	6.07091e-05	0.00744363	0.49947	1.85264	100	SETD2 FZD1 KAT2A BMP4 NOTCH1 RET ARID1A TGM2 KDM6A DAB2IP BCAS3 DVL2 SDCCAG8 SALL4 APAF1 MIB1 TRIM71 ST14 STIL LMO4 FOLR1 NFIB IRX1 IFT57 SDC4 WNT4 OVOL2 LRP6 SPINT1 CELSR1 GATA3
GO_MEMBRANE_LIPID_METABOLIC_PROCESS	6.29188e-05	0.00744363	-0.440237	-1.86241	138	PIGK ST3GAL6 ARSB DEGS1 SPTLC3 ARSD P2RX7 CWH43 SGMS1 SUMF1 ST3GAL3 PPT1 PIGY MPPE1 ALG5 GALC PIGF PSAP ASAH1 PIGU GAL3ST4 GLB1 PIGA STS SPTLC2 ORMDL1 VAPB SERINC1 KDELC1 ST8SIA5 SERINC3 CERK KDSR GAL3ST1 ITGB8 PGAP2
GO_PATTERN_SPECIFICATION_PROCESS	6.55506e-05	0.00744363	0.37554	1.58986	305	NKX3-2 MAFB PBX1 KAT2A BMP4 RFX3 SOSTDC1 ENG FOXC2 ZBTB16 NOTCH1 PAX1 NBL1 WT1 IHH DLX2 KDM6A ACVR1 TP63 PCSK6 COL4A1 PCDH8 LDB1 OTX2 PLXND1 DVL2 RNF111 ABI1 EMX2 RGS19 HAND2 RBM15 SOX18 LRP4 MIB1 NKX6-2 STIL HOXD3 LRRC6 DMRT3 FGFR2 HOXB2 HOXA10 FOLR1 FGF8 DNAI1 IRX1 IFT57 MSX1 HIPK1 ACVR2A ISL1 OVOL2 LRP6 BCOR CELSR1 NR2F2 EDN1 DYNC2LI1 HHEX DMRTA2 CHSY1 FOXF1 HOXA7 HOXB1 ZIC3 NEUROD1 SIX2 OSR1 …
GO_PEPTIDYL_LYSINE_MODIFICATION	6.91219e-05	0.00756885	0.413442	1.68914	214	SETD2 KAT2A NUP54 NUP160 NUP214 MSL1 ATF2 POM121 SUPT7L SETD1B BLM PAXIP1 KDM6A USP22 NUP62 LDB1 TRRAP JMJD6 NUP153 CBX4 TP53BP1 PIAS4 TAF5 CREBBP POR TOP2A FAM76B BEND3 PHC1 MSL2 TOPORS NUP205 CTH TAF5L MEAF6 EP400 SETD6 BIRC5 SUPT3H MTA1 ELP4 BRD1 DOT1L SP3 DR1 AAAS TADA2B KDM3A RNF212 NUP210 RAD52 NSMCE4A RBBP5 YEATS4 GTF3C4 DOHH BRPF3 DPY30 CAMKMT RUVBL1 MYOD1 NCOA2 MITF SEH1L TAF6L SIRT3 NSM…
GO_REGULATION_OF_COAGULATION	8.04807e-05	0.00850876	-0.514467	-1.91362	63	LBH PLAU PRKCA UBASH3B C1QTNF1 PDGFB PRKG1 FAM46A SERPINF2 SERPINC1 F2RL1 VPS33B VTN VAV2 PTGER3 PROCR PRKCD SCARA5 CD34
GO_EMBRYONIC_ORGAN_MORPHOGENESIS	9.71291e-05	0.0099266	0.412161	1.67988	210	NKX3-2 SETD2 MAFB SOBP BMP4 ENG FOXC2 FOXL2 NOTCH1 IHH ARID1A TCF21 SALL1 DLX2 KDM6A ACVR1 RARB BCR IRX5 DVL2 MYCN HAND2 SOX18 MIB1 SIX4 SPRY2 YAP1 STIL HOXD3 FGFR2 ITGA8 HOXB2 FOLR1 FGF8 IFT57 MSX1 HIPK1 WNT9A SP3 OVOL2 CELSR1 STRA6 POU4F3 GATA3 EDN1 PTPRQ FOXF1 HOXA7 HOXB1 ZIC3 NEUROD1 PRRX1 EFEMP1 FGF9 SIX2 EIF4A3 OSR1 TH LHFPL5 TBX3 HES1 ATP8A2
GO_MORPHOGENESIS_OF_A_BRANCHING_STRUCTURE	0.000102817	0.010169	0.461286	1.78451	136	SETD2 PBX1 BMP4 ENG FOXC2 NOTCH1 WT1 TCF21 SALL1 DLX2 TGM2 ACVR1 TP63 PLXNA1 COL4A1 PLXND1 MYCN RBM15 FEM1B SPRY2 YAP1 KDM5B TIMELESS ST14 BTRC B4GALT1 FGFR2 DAG1 FGF8 PPP1CA WNT4 SPINT1 COL13A1 CELSR1 EDN1 RSPO2 HHEX LAMA5 FOXF1
GO_REGULATION_OF_BMP_SIGNALING_PATHWAY	0.000128144	0.0122778	0.557286	1.9083	61	FZD1 BMP4 SOSTDC1 ENG NOTCH1 NBL1 ABL1 UBE2O PCSK6 SMAD7 NEO1
GO_POSITIVE_REGULATION_OF_CELL_CYCLE_PROCESS	0.000142029	0.0128077	0.422912	1.6915	178	E2F1 PBX1 UBE2C RAD51C DBF4B PLK1 ESPL1 RCC2 TP63 DAB2IP CYP1A1 GOLGA2 RBM38 SIN3A CREBBP ANKRD17 PRKCE RXFP3 ZNF385A IGF2 CDK1 CDK2 PCID2 BIRC5 PLK4 ANAPC10 UHRF2 MAD2L1 FAP FGF8 CRLF3 MSX1 CNOT10 BRD4 WNT4 CDC45 DAZL EDN1 XRCC3 SFN UBA52 CDK10 CDKN1B ECT2 CUL4B INS MTBP MYBBP1A NACC2 MUC1 GEN1 E2F4 TP73 KIF3B KIF14 INO80 PKP4 TFDP2 EPGN CNOT6L PHIP RAD51B PROX1 SPAST TERF1 CUL4A PLRG1 RAB11A GT…
GO_MEMBRANE_LIPID_BIOSYNTHETIC_PROCESS	0.000141619	0.0128077	-0.461037	-1.79873	83	PIGK ST3GAL6 DEGS1 SPTLC3 P2RX7 CWH43 SGMS1 ST3GAL3 PIGY MPPE1 ALG5 PIGF PIGU GAL3ST4 PIGA SPTLC2 VAPB ST8SIA5 KDSR GAL3ST1 PGAP2
GO_NEGATIVE_REGULATION_OF_WOUND_HEALING	0.000153116	0.013413	-0.563359	-1.93722	43	PLAU PHLDB2 UBASH3B C1QTNF1 WFDC1 PDGFB PRKG1 SERPINF2 VTN FGF2 PTGER3 PRKCD HMGCR CD34 ABAT SMAD3 CLASP2
GO_EMBRYONIC_ORGAN_DEVELOPMENT	0.000183648	0.0152179	0.36807	1.55889	307	NKX3-2 SETD2 MAFB SOBP PBX1 SH2B3 BMP4 ENG FOXC2 FOXL2 NOTCH1 IHH ARID1A TCF21 SALL1 DLX2 KDM6A ACVR1 RARB BCR IRX5 DVL2 ZFP36L1 MYCN HAND2 SOX18 MIB1 SIX4 SPRY2 YAP1 KIT ST14 STIL HOXD3 BIRC6 PLK4 FGFR2 ITGA8 HOXB2 FOLR1 FGF8 IFT57 MSX1 KRT19 HIPK1 TGFB2 WNT9A SP3 OVOL2 POLE SPINT1 CELSR1 STRA6 NR2F2 POU4F3 GATA3 EDN1 CEBPB HHEX PTPRQ FOXF1 KDR ID3 HOXA7 HOXB1 ZIC3 NEUROD1 TFEB PRRX1 EFEMP1 FGF9…
GO_NEGATIVE_REGULATION_OF_TRANSCRIPTION_FROM_RNA_POLYMERASE_II_PROMOTER	0.000183545	0.0152179	0.333627	1.46823	497	NKX3-2 TLE1 TGIF2 DNMT1 E2F1 TFAP2C NR0B1 BMP4 ENG CRY2 FOXC2 ZBTB16 FOXL2 NOTCH1 CBX7 CTBP2 TCF3 ATF2 MEIS2 GLIS2 WT1 ZFHX3 RCOR1 KLF4 ARID1A PLK1 TCF21 SALL1 DLX2 RELA SREBF1 CBX6 TP63 RARB DAB2IP BMP6 OTUD7B SMAD7 CUX2 SIN3A TRIM37 CBX4 PIAS4 SALL4 PPARD CREBBP SOX18 BEND3 ORC2 NKX6-2 NR2F6 TIMELESS BACH2 NR6A1 ARX MED13 LCOR FHL2 FGFR2 NKAP FNIP2 NFIB DACT1 USP2 IFNG SOX6 UHRF1 TRIM27 STRN3 M…
GO_CARBOHYDRATE_METABOLIC_PROCESS	0.000204155	0.016472	-0.294676	-1.42016	446	ST3GAL6 GORASP1 ME1 NPC1 FGGY SLC35A1 DPY19L4 MANBA ART4 GALM CHST7 MGAT3 KLB DPY19L3 GNPTG ST3GAL3 AGL GANC ALDH1A1 MLEC UGGT1 SHPK PARP16 ABHD10 ALG5 GALNT13 GALC NISCH CHID1 UGT2A3 GCNT7 SORD CHST6 C1GALT1 GALNT7 GCNT4 VCP FBP2 GK EDEM2 SLC2A8 UGP2 PPP1CB PCK1 UGT1A8 DHDH GFPT2 GAL3ST4 GNPDA1 LMAN1 SYNJ1 TIPARP HHIPL2 GLB1 FUCA1 MAN2A1 CPS1 GALNT2 CHST15 UGGT2 MAN2B2 GNPTAB ADAMTSL1 POFUT1 CLN…
GO_AMINO_ACID_ACTIVATION	0.000230947	0.0177021	-0.551323	-1.91516	45	TARSL2 AARSD1 DARS EPRS HARS PPA2 CARS LARS2 LARS YARS2 MRPL39 KARS IARS AIMP2 RARS2 CARS2 TARS AIMP1 RARS AARS2 QRSL1 PARS2
GO_NUCLEAR_EXPORT	0.000225751	0.0177021	0.476172	1.7895	110	STRADA NUP54 NUP160 NUP214 POM121 NOL6 AHCYL1 ZC3H3 NUP62 XPO6 NUP153 ALKBH5 POLDIP3 NUP205 ADAR RNPS1 DDX19B POLR2D SDAD1 CASC3 FIP1L1 AAAS HHEX AGFG1 NUP210 HNRNPA1 SMG6 EIF4A3 XPO5 SMG1 DDX25 UPF1 SEH1L NXF1
GO_MORPHOGENESIS_OF_EMBRYONIC_EPITHELIUM	0.000257237	0.0192363	0.474406	1.76935	104	SETD2 FZD1 KAT2A BMP4 RET ARID1A KDM6A TP63 PCDH8 DVL2 SALL4 APAF1 MIB1 TRIM71 ST14 STIL LMO4 FGFR2 FOLR1 FGF8 JAG2 IRX1 IFT57 SDC4 WNT4 OVOL2 LRP6 SPINT1 CELSR1 GATA3 HHEX LAMA5 TSC2
GO_CELL_CYCLE_PHASE_TRANSITION	0.000264443	0.0193044	0.399828	1.62623	206	E2F1 RCC1 MCM2 UBE2C PLK1 PPP1R12B CSNK1E MCM5 MCM6 ACVR1 MCM3 MCM4 TIPIN CHEK1 SDCCAG8 FBXL7 LATS1 TYMS ORC2 CAMK2D TRIM71 CDK1 CDK2 ORC4 TIMELESS BTRC BIRC5 PLK4 CEP192 BORA CKAP5 DCTN2 NEDD1 FBXW11 CDKN2B CRLF3 CTDP1 TUBA1A DYNLL1 HAUS1 BRD4 MELK CCNB2 CCNE1 DCTN3 CDT1 POLE CEP78 CDK14 CDC45 CCNA1 RPA3 POLA1 CDC34 DBF4 TUBB4B TAF2 RPA4 CEP57 UBA52 BUB1B MNAT1 PRIM1 CDKN1B PRKAR2B OFD1 HMMR E2F…
GO_NEGATIVE_REGULATION_OF_CELL_DIVISION	0.000311312	0.0214221	0.580134	1.87843	45	BMP4 VPS4A BLM PLK1 TOM1L2 CHEK1 MOS CSNK2A1 ZW10 MAD2L1 BUB1 PTTG2 PRKAR1A BUB1B CSNK2A2 MTBP MSH2 AURKAIP1 MYC TERF1 TNKS RAD1
GO_COVALENT_CHROMATIN_MODIFICATION	0.000314414	0.0214221	0.387514	1.59568	229	SETD2 KAT2A MSL1 ATF2 SUPT7L RBM14 RCOR1 SETD1B SALL1 PAXIP1 KDM6A USP22 CHEK1 LEO1 LDB1 TRRAP JMJD6 SIN3A TRIM37 TAF5 CREBBP BEND3 PHC1 KDM4C MSL2 CDK1 CDK2 TAF5L MEAF6 KDM5B EP400 SIRT6 SETD6 JMJD1C SUPT3H MTA1 VRK1 KDM3B ELP4 BRD1 EYA3 UHRF1 PCGF1 DOT1L DR1 BCOR TADA2B SMARCAD1 USP16 KDM3A WAC DNMT3A RBBP5 MTA3 YEATS4 GTF3C4 BAZ1B BRPF3 CUL4B SAP30 UBE2N DPY30 NACC2 RUVBL1 USP49 USP3 MYOD1 NCO…
KEGG_SELENOAMINO_ACID_METABOLISM	0.000312793	0.0214221	0.709726	1.94649	21	PAPSS2 AHCYL1 AHCYL2 CTH GGT5 TRMT11 METTL6 AHCY
GO_ASPARTATE_FAMILY_AMINO_ACID_BIOSYNTHETIC_PROCESS	0.000353307	0.0235487	-0.673064	-1.95736	21	MTR PLOD1 BHMT ASNSD1 EIF2B1 MTRR ASNS
GO_LYSOSOMAL_TRANSPORT	0.000369296	0.0240907	-0.50308	-1.82862	56	ARSB NPC1 SCARB2 AP3B1 GNPTG VPS41 VPS18 TGFBRAP1 ANKFY1 VPS11 AP3M1 LAMP1 VPS33B GNPTAB M6PR VPS53 SNX16 KIF13A
GO_MAINTENANCE_OF_CELL_NUMBER	0.000378312	0.0241647	0.466978	1.7398	103	FZD7 PBX1 NOTCH1 BCL9 KLF4 BCL9L SALL1 NOTCH2 LEO1 LDB1 LIG4 MED21 SALL4 HOOK3 NANOG YAP1 KIT SETD6 POLR2D NKAP TET1 EIF4ENIF1 SOX2 ZFP36L2 POLR2F MED27 FOXO3 ZIC3 PRRX1 SIX2 TRIM8 TBX3 STAT3 HES1 CTNNB1 MED10 RAF1 METTL14 PROX1 CUL4A POLR2B VPS72 POLR2C RIF1 PCM1 LDB2 SS18
GO_REGULATION_OF_WOUND_HEALING	0.000406197	0.0244196	-0.435773	-1.73148	93	LBH PLAU PRKCA PHLDB2 UBASH3B VIL1 HBEGF C1QTNF1 WFDC1 RREB1 PDGFB PRKG1 FAM46A GJD4 SERPINF2 SERPINC1 F2RL1 VPS33B VTN FGF2 VAV2 PTGER3 PRKCD TGFBR2 GSN HMGCR SCARA5 CD34
GO_NUCLEAR_CHROMOSOME_SEGREGATION	0.00040487	0.0244196	0.416238	1.63652	154	CEP57L1 RAD51C NUP160 VPS4A PLK1 ESPL1 NSL1 RCC2 CENPI SYCE3 SMC2 POGZ PPP1CC KIF25 LATS1 PAPD7 TOP2A CENPQ SPICE1 BIRC5 CEP55 CKAP5 ZW10 MAD2L1 AHCTF1 CLIP1 KIF18B BUB1 RNF212 PDS5A KIF4A NCAPD3 KATNB1 PTTG2 CEP57 NDC80 ERCC6L ESCO1 BUB1B SEC13 MLH3 CDC20 CENPK CENPA ITGB3BP NEK2 SMC4 KIF14 INO80 SEH1L KIF2A KIF2C TERF1 KIF18A RAB11A CLASP1 MAEL CHMP3 BRCA2 STAG2 CENPT PHF13 HDAC8 KIF23 STAG1 NC…
KEGG_DNA_REPLICATION	0.000393499	0.0244196	0.660794	1.92071	27	MCM2 MCM5 MCM6 MCM3 MCM4 FEN1 RFC1 POLE RPA3 POLA1 RNASEH1 RPA4 PRIM1 SSBP1 RFC2 RFC4
GO_RNA_LOCALIZATION	0.000426496	0.0251468	0.434747	1.67869	134	NUP54 NUP160 NUP214 POM121 NOL6 ZC3H3 NUP62 ATXN2 NUP153 ALKBH5 BICD1 POLDIP3 ZNF385A NUP205 QKI EXOSC3 RNPS1 CPEB1 DDX19B POLR2D CKAP5 AHCTF1 CASC3 FIP1L1 AAAS HHEX AGFG1 NUP210 HNRNPA1 SMG6 IGF2BP3 EIF4A3 SEC13 TOMM20L XPO5 SMG1 IGF2BP2 DDX25 UPF1 SEH1L NXF1
GO_SISTER_CHROMATID_SEGREGATION	0.000458621	0.0265308	0.437859	1.68287	130	CEP57L1 RAD51C NUP160 VPS4A PLK1 ESPL1 NSL1 RCC2 CENPI SMC2 POGZ PPP1CC KIF25 LATS1 PAPD7 TOP2A CENPQ BIRC5 CEP55 CKAP5 ZW10 MAD2L1 AHCTF1 CLIP1 KIF18B BUB1 PDS5A KIF4A NCAPD3 KATNB1 CEP57 NDC80 ERCC6L ESCO1 BUB1B SEC13 CDC20 CENPK CENPA ITGB3BP NEK2 SMC4 KIF14 INO80 SEH1L KIF2A KIF2C KIF18A RAB11A CLASP1 CHMP3 STAG2 CENPT PHF13 HDAC8 KIF23 STAG1 NCAPG CHMP4B
GO_DNA_INTEGRITY_CHECKPOINT	0.000481174	0.02732	0.454262	1.70924	111	E2F1 DGKZ ATF2 BLM PLK1 RFWD3 TP63 TIPIN CHEK1 RBM38 TP53BP1 FBXO31 TOP2A ZNF385A CDK1 CDK2 NAE1 CNOT10 CDT1 CDC45 ATRIP RAD9A RPA4 SFN WAC UBA52 MAPK14 CDC5L CLSPN CDKN1B BABAM1 MUC1 E2F4 TP73 MSH2 MAPKAPK2 NEK6 PRKDC TFDP2 CNOT6L FANCI GTSE1 RAD1 BRIP1 ARID3A CEP63
GO_SPHINGOLIPID_METABOLIC_PROCESS	0.000501194	0.0279393	-0.414193	-1.67634	103	ST3GAL6 ARSB DEGS1 SPTLC3 ARSD P2RX7 SGMS1 SUMF1 ST3GAL3 PPT1 GALC PSAP ASAH1 GLB1 STS SPTLC2 ORMDL1 VAPB SERINC1 ST8SIA5 SERINC3 CERK KDSR GAL3ST1 ITGB8
GO_EMBRYO_DEVELOPMENT_ENDING_IN_BIRTH_OR_EGG_HATCHING	0.000552043	0.0302243	0.333085	1.44803	420	NKX3-2 TANC2 SETD2 FZD1 ZMIZ1 PBX1 KAT2A BMP4 FOXC2 AMOT NOTCH1 PAX1 ARID1A DLX2 KDM6A ACVR1 IRX5 PCDH8 DVL2 TK1 CYP1A1 SIN3A OCRL ZFP36L1 ITPK1 MYCN ABI1 LIG4 RGS19 MED21 SALL4 HAND2 LATS1 SOX18 APAF1 MIB1 BCL2L1 MAFG SIX4 TRIM71 ADAR ST14 STIL HOXD3 SMARCB1 BIRC6 LMO4 PLK4 FGFR2 TET1 HOXB2 FOLR1 MBTD1 DACT1 FGF8 SOX6 COL1A1 JAG2 IFT57 MSX1 TAF8 CCNB2 KRT19 ACVR2A SDC4 ISL1 WNT9A SP3 OVOL2 LRP6 …
GO_SMOOTH_MUSCLE_CONTRACTION	0.000580486	0.031224	-0.550331	-1.86397	40	PDE4D SSTR2 ROCK1 TACR2 MKKS GDNF SMTN AGT HTR1D ROCK2 PIK3C2A
GO_VACUOLAR_TRANSPORT	0.00060922	0.0318075	-0.351054	-1.53894	180	ARSB NPC1 SNX8 SCARB2 DENND2A CHMP2B VPS26A SPAG9 NDFIP1 CLTCL1 AP3B1 GNPTG VPS41 VPS18 DENND1B CHMP7 TGFBRAP1 ANKFY1 STAM2 VPS11 AP3M1 LAMP1 VPS37C RAB14 LMAN1 STX16 VPS33B VPS36 CHMP1B GNPTAB M6PR EHD2 SURF4 VPS53 ANKRD50 VPS26B SNX16 ARL1 KIF16B CLTC KIF13A DCTN1 AP3D1 VPS33A ARFRP1 ANKRD27 SNX33 SNX6 STX10 HGSNAT
GO_NEURAL_TUBE_FORMATION	0.000612082	0.0318075	0.497792	1.75787	73	SETD2 FZD1 KAT2A BMP4 ARID1A KDM6A DVL2 SALL4 APAF1 MIB1 TRIM71 ST14 STIL LMO4 FOLR1 IFT57 SDC4 OVOL2 LRP6 SPINT1 CELSR1
GO_NEGATIVE_REGULATION_OF_NUCLEAR_DIVISION	0.00063593	0.032496	0.600679	1.85867	36	BMP4 PLK1 TOM1L2 CHEK1 MOS CSNK2A1 ZW10 MAD2L1 BUB1 PTTG2 PRKAR1A BUB1B CSNK2A2 MTBP MSH2 AURKAIP1 TERF1 TNKS RAD1
GO_NEGATIVE_REGULATION_OF_PROTEIN_SERINE_THREONINE_KINASE_ACTIVITY	0.000671254	0.0337387	0.467205	1.71789	94	DUSP19 BMP4 UBE2C WNK1 ABL1 PLK1 TNFAIP3 CDK5RAP1 DAB2IP NUP62 LATS1 FBXO31 SPRY2 WEE2 GPS1 ANAPC10 CDKN2B PTPN6 LRP6 NR2F2 DUSP1 PTPN1 HHEX TFAP4 NF1 SFN PRKAR1A CDKN1B PRKAR2B
GO_PROTEIN_EXPORT_FROM_NUCLEUS	0.000690322	0.0337414	0.677891	1.89882	23	STRADA NUP214 AHCYL1 XPO6 ADAR
GO_GPI_ANCHOR_METABOLIC_PROCESS	0.000693315	0.0337414	-0.630458	-1.91715	25	PIGK CWH43 PIGY MPPE1 ALG5 PIGF PIGU PIGA PGAP2 PIGQ PIGT
GO_PROTEIN_MONOUBIQUITINATION	0.000739937	0.0354476	0.56868	1.8249	43	UBE2T UBE2O TSG101 LEO1 TRIM37 KLHL12 TRIM25 TOPORS UHRF1 PCGF1 BCOR RAD18 UBE4B RNF126 WAC CUL4B
GO_REGULATION_OF_CELLULAR_RESPONSE_TO_GROWTH_FACTOR_STIMULUS	0.000780607	0.0368206	0.394192	1.57776	179	FZD1 BMP4 SOSTDC1 ENG NOTCH1 NBL1 ABL1 GLG1 BCL9 UBE2O PIN1 BCL9L ING2 PCSK6 DAB2IP OTX2 SMAD7 RNF111 NEO1 DCN SPRY2 FBN3 FGFR2 ITGA8 FGF16 FOLR1 CDKN2B ZNF703 MSX1 ACVR2A WNT4 ONECUT2 GATA3 PTPN1 HHEX MTMR4 FURIN FGF9 UBA52 GRB10 XIAP CITED2 HES1 ITGA3 CTNNB1 CHRD FBN1 SKOR1 ARNT
GO_DNA_DEPENDENT_DNA_REPLICATION	0.00088042	0.0408995	0.494735	1.74301	72	MCM2 BLM MCM5 LIG3 MCM6 MCM3 MCM4 TIPIN FEN1 LIG4 RTEL1 TOP2A ORC2 RFC1 ORC4 CCNE1 POLE POLN CDC45 POLA1 RNASEH1 CDC34 REV3L RPA4 PRIM1 RAD51 UPF1 GINS1 RFC2 RFC4 MMS22L CCNE2 BRCA2 LIG1 MCM10 CDC7 ORC1 RPAIN
GO_NEGATIVE_REGULATION_OF_COAGULATION	0.000938063	0.0419091	-0.562841	-1.83797	34	PLAU UBASH3B C1QTNF1 PDGFB PRKG1 SERPINF2 VTN PTGER3 PROCR PRKCD CD34 ABAT
GO_PROTEIN_UBIQUITINATION	0.000942577	0.0419091	0.323474	1.414	453	TRPC4AP MYLIP UBE2T ZBTB16 TRIM41 UBE2C UBE2O TSG101 PLK1 UBE2G2 BARD1 KLHL9 TNFAIP3 RFWD3 TNFAIP1 USP22 LEO1 MED20 PSMB2 RNF111 TRIM37 KLHL3 ASB12 FBXL7 MED21 ASB1 FEM1B MIB1 KLHL12 FBXO31 TRIM25 LRRC41 PHC1 MSL2 ITCH TOPORS TRIM71 CDK1 DCAF5 PSMD2 RAB40B BACH2 PSMD3 MKRN2 BTRC BIRC6 FANCF PSMB3 BIRC5 TMEM129 BIRC7 UBE2E3 SIAH1 ZFP91 SOCS4 DTX4 ANAPC10 UHRF2 MAD2L1 TRAF4 FBXW11 NEURL1B UHRF1 PCG…
GO_DEVELOPMENTAL_PROCESS_INVOLVED_IN_REPRODUCTION	0.000943159	0.0419091	0.328759	1.42762	414	SETD2 ABHD2 PBX1 TFAP2C NR0B1 BMP4 DHH ZBTB16 FOXL2 NOTCH1 WT1 ARID1A TCF21 SALL1 STC2 NCOA6 AMHR2 ACVR1 SLC26A6 ING2 TP63 PATZ1 CENPI SRD5A2 LHX8 BMP6 IRX5 ZFP36L1 TOX2 DCN NSUN2 RBM15 ASB1 FEM1B PPARD BCL2L1 MC2R SIX4 ETV5 KDM5B KIT STRBP ST14 SLIT3 BIRC6 FANCF QKI LRRC6 AMH DMRT3 B4GALT1 PLK4 MAST2 FGFR2 HOXA10 FGF8 SMARCC1 MEA1 MMP13 CCNE1 KRT19 ACVR2A SP3 WNT4 OVOL2 LRP6 SPINT1 TLR5 TAF4B ST…
GO_GLYCOLIPID_BIOSYNTHETIC_PROCESS	0.00100671	0.0434729	-0.508671	-1.79046	48	PIGK ST3GAL6 CWH43 ST3GAL3 PIGY MPPE1 ALG5 PIGF PIGU GAL3ST4 PIGA ST8SIA5 GAL3ST1 PGAP2 PIGQ
GO_RIBONUCLEOPROTEIN_COMPLEX_LOCALIZATION	0.000998909	0.0434729	0.468194	1.70434	88	NUP54 NUP160 NUP214 POM121 NOL6 ZC3H3 NUP62 NUP153 ALKBH5 POLDIP3 NUP205 RNPS1 DDX19B POLR2D SDAD1 CASC3 FIP1L1 AAAS HHEX AGFG1 NUP210 SMG6 EIF4A3 SMG1 DDX25 UPF1 SEH1L NXF1
GO_SENSORY_ORGAN_DEVELOPMENT	0.00103022	0.0438702	0.333571	1.43874	379	NKX3-2 MAFB SOBP TGIF2 BMP4 FOXC2 FOXL2 SH3PXD2B NOTCH1 TULP1 MEIS2 NPHP4 WT1 GABRA5 KLF4 RET ARID1A SALL1 CRYBA2 MAX RARB LIN7A BCR BMP6 COL4A1 IRX5 DVL2 CYP1A1 JMJD6 HAND2 SHROOM2 TOPORS SIX4 SPRY2 CDK2 KDM5B IL4 MEIS1 ATP8B1 FGFR2 ITGA8 CDH23 FGF8 COL5A1 JAG2 DSCAM MSX1 WNT10A VIM HIPK1 SDC4 FOXP2 TGFB2 WNT9A SP3 LRP6 SOX2 CELSR1 CACNA1C STRA6 POU4F3 GATA3 MERTK EDN1 PTPRQ SMOC1 TMOD1 TBC1D20 …
GO_MITOTIC_DNA_INTEGRITY_CHECKPOINT	0.00109378	0.0459389	0.48437	1.71825	75	E2F1 DGKZ ATF2 BLM RFWD3 TP63 TIPIN RBM38 FBXO31 TOP2A ZNF385A CDK1 CDK2 NAE1 CNOT10 RAD9A SFN UBA52 CLSPN CDKN1B MUC1 E2F4 TP73 MSH2 PRKDC TFDP2 CNOT6L FANCI
GO_REPRODUCTIVE_SYSTEM_DEVELOPMENT	0.00112747	0.0467138	0.347231	1.47001	305	SETD2 TFAP2C NR0B1 BMP4 DHH FOXL2 NOTCH1 WT1 ARID1A TCF21 SALL1 STC2 NCOA6 AMHR2 ING2 TP63 PATZ1 CENPI SRD5A2 LHX8 BMP6 IRX5 ZFP36L1 TOX2 DCN RBM15 ASB1 FEM1B PPARD BCL2L1 MC2R SIX4 KDM5B KIT ST14 SLIT3 BIRC6 FANCF LRRC6 AMH PLK4 FGFR2 HOXA10 FGF8 SMARCC1 MEA1 MMP13 CCNE1 KRT19 ACVR2A SP3 WNT4 OVOL2 LRP6 SPINT1 TLR5 STRA6 NR2F2 GATA3 MERTK CEBPB KDM3A DAZAP1 CCNF TBC1D20 FOXO3 TAF4 TFEB FGF9 OSR1…
GO_REGULATION_OF_TRANSMEMBRANE_RECEPTOR_PROTEIN_SERINE_THREONINE_KINASE_SIGNALING_PATHWAY	0.0011604	0.047437	0.404193	1.58474	151	FZD1 BMP4 SOSTDC1 ENG NOTCH1 NBL1 ABL1 GLG1 BCL9 UBE2O PIN1 BCL9L ACVR1 ING2 PCSK6 ZC3H3 BMP6 SMAD7 RNF111 NEO1 ITGA8 FOLR1 CDKN2B DACT1 ZNF703 MSX1 ACVR2A TGFB2 ONECUT2 MTMR4 FURIN FGF9 UBA52 XIAP CITED2 HES1 ITGA3 BMP15 CHRD FBN1 MAGI2
GO_NEGATIVE_REGULATION_OF_BMP_SIGNALING_PATHWAY	0.00119969	0.048398	0.603557	1.82155	32	FZD1 SOSTDC1 NOTCH1 NBL1 ABL1 SMAD7
GO_TISSUE_MORPHOGENESIS	0.00125762	0.0500763	0.326275	1.41665	413	SETD2 FZD1 PBX1 KAT2A BMP4 SOSTDC1 ENG FOXC2 NOTCH1 DLG3 WT1 IHH KLF4 RET ARID1A TCF21 SALL1 TGM2 KDM6A ACVR1 TP63 PLXNA1 COL4A1 IRX5 PCDH8 PLXND1 DVL2 SMAD7 MYL3 MYCN KLHL3 SALL4 HAND2 RBM15 FEM1B FRAS1 SOX18 APAF1 MIB1 MYL2 TOPORS SIX4 TRIM71 SPRY2 YAP1 KDM5B TIMELESS SIRT6 ST14 STIL BTRC LMO4 B4GALT1 FGFR2 ITGA8 DAG1 HOXB2 RAB10 FOLR1 FGF8 COL5A1 JAG2 IRX1 IFT57 DSCAM MSX1 WNT10A HIPK1 SDC4 PP…
GO_CHROMOSOME_SEGREGATION	0.00152029	0.0551426	0.379518	1.52995	191	RCC1 CEP57L1 RAD51C NUP160 VPS4A PLK1 ESPL1 NSL1 RCC2 CENPI SYCE3 SMC2 POGZ PPP1CC KIF25 LATS1 PAPD7 TOP2A CENPQ ARL8A SPICE1 BIRC5 HJURP CEP55 CKAP5 ZW10 MAD2L1 AHCTF1 ESCO2 CLIP1 KIF18B BUB1 SMARCAD1 RNF212 PDS5A KIF4A NCAPD3 KATNB1 MIS18A PTTG2 FAM96B CEP57 NDC80 ERCC6L ESCO1 BUB1B SEC13 MLH3 CDC20 CENPK CENPA ITGB3BP NEK2 SMC4 KIF14 INO80 NEK6 NEK10 SEH1L KIF2A KIF2C TERF1 KIF18A RAB11A CLASP…
GO_REGULATION_OF_CELL_CYCLE_G2_M_PHASE_TRANSITION	0.00143918	0.0551426	0.540507	1.75744	46	PBX1 RAD51C DBF4B CCNB3 BLM PLK1 RCC2 SIN3A CAMK2D CDK1 NAE1 BRD4 CLSPN KIF14 NEK10 RAD51B FANCI RAB11A GTSE1
GO_SPECIFICATION_OF_SYMMETRY	0.00154994	0.0551426	0.456506	1.66464	89	NKX3-2 BMP4 RFX3 ENG NOTCH1 NBL1 IHH ACVR1 PCSK6 HAND2 SOX18 MIB1 STIL LRRC6 FOLR1 FGF8 DNAI1 IFT57 ACVR2A OVOL2 DYNC2LI1 FOXF1 ZIC3 TBX3 CITED2 OFD1 RTTN KIF3B DNAI2 GALNT11 SRF AP1B1 NDRG4 WNT3A IFT140 TBX2 SMO IFT74 DYNC2H1
GO_SECRETION	0.00148185	0.0551426	-0.280123	-1.34372	422	SLC18A3 HCK GRM4 NAAA PAK1 DRD3 P2RX7 SLC22A2 EXOC7 INHBA TACR2 UPRT NPR1 SYTL2 VPS41 VPS18 PPT1 PDGFB CACNB4 SYT4 F5 EIF2AK3 APLP2 NISCH LIN7C AGT SYT11 HGF CHAT RARRES2 MILR1 CKLF WNT7A PSAP PDIA4 SCRN3 STEAP2 WDR1 VPS11 SLC22A16 ERP29 NPY2R SERPINF2 ABCC4 PECAM1 CANX STX3 F2RL1 RAB14 SYNJ1 PIK3C2A VAMP4 PLA2G4F VPS33B TRIM9 CA2 CAMK2G AHSG ABCA12 VEGFC ADM VIP SLC38A2 GNPTAB ADA EXOC3 TMF1 F8 …
GO_NEGATIVE_REGULATION_OF_CHROMOSOME_SEGREGATION	0.00156721	0.0551426	0.645311	1.82593	24	PLK1 ESPL1 MOS CSNK2A1 ZW10 MAD2L1 BUB1 PTTG2 BUB1B CSNK2A2 TERF1 TNKS
GO_SISTER_CHROMATID_COHESION	0.0015827	0.0551426	0.468131	1.67853	80	RAD51C NUP160 PLK1 NSL1 RCC2 CENPI POGZ PPP1CC PAPD7 CENPQ BIRC5 CKAP5 ZW10 MAD2L1 AHCTF1 CLIP1 BUB1 PDS5A NDC80 ERCC6L ESCO1 BUB1B SEC13 CDC20 CENPK CENPA ITGB3BP SEH1L KIF2A KIF2C KIF18A CLASP1 STAG2 CENPT HDAC8 STAG1
GO_REGULATION_OF_CELL_DIVISION	0.00155676	0.0551426	0.375421	1.51874	197	RCC1 BMP4 UBE2C VPS4A PIN1 BLM PLK1 ESPL1 PDXP TOM1L2 TP63 ANLN CHEK1 SH3GLB1 GOLGA2 PRKCE RXFP3 MOS IGF2 WEE2 GIT1 CSNK2A1 PCID2 BIRC6 MACC1 BIRC5 BORA FGFR2 ANAPC10 ZW10 MAD2L1 FGF8 DAPK3 MSX1 PIK3R4 KIF18B TGFB2 WNT4 BUB1 DUSP1 DAZL EDN1 XRCC3 MDK PTTG2 SFN YBX1 PRKAR1A FGF9 BUB1B CSNK2A2 CDC20 ECT2 INS MTBP GEN1 NEK2 MSH2 KIF3B KIF14 AURKAIP1 NEK6 PKP4 EPGN PHIP MYC
GO_TRNA_TRANSPORT	0.00152267	0.0551426	0.630387	1.83233	27	NUP54 NUP160 NUP214 POM121 NOL6 NUP62 NUP153 NUP205 AAAS NUP210 TOMM20L
GO_DNA_BIOSYNTHETIC_PROCESS	0.00154818	0.0551426	0.45703	1.66936	90	POLH RAD51C WRNIP1 BLM BARD1 LIG3 TK1 USP43 LIG4 PAPD7 TYMS TRIM25 RFC1 REV1 POLE POLN TOP3A DKC1 XRCC3 RPA3 POLA1 CHRAC1 REV3L UBA52 PPIA RAD51 MYBBP1A HMBOX1 RAD51B TERF1 RFC2 RFC4 UBE2L6 BRIP1 LIN9 BRCA2 GAR1 LIG1 DTL PTGES3 RBBP8 POLE3 RMI1 POLB
GO_NEGATIVE_REGULATION_OF_CELL_CYCLE_PHASE_TRANSITION	0.00145856	0.0551426	0.43488	1.63631	111	E2F1 DGKZ BLM PLK1 RFWD3 TP63 RBM38 FBXO31 MOS ZNF385A CDK1 CDK2 CSNK2A1 TPRA1 ZW10 MAD2L1 CDKN2B DACT1 NAE1 CNOT10 BUB1 SFN UBA52 BUB1B CDC5L CLSPN CSNK2A2 CDKN1B NACC2 MUC1 E2F4 TP73 PRKDC TFDP2 CNOT6L FANCI TERF1
GO_NEGATIVE_REGULATION_OF_GTPASE_ACTIVITY	0.00144068	0.0551426	0.606997	1.81858	31	PLXNB3 AMOT CDC42SE1 RCC2 DAB2IP BCAS3 SPRY2 GPS1 CPEB2 FICD SH3BP4 RASA4
GO_CELLULAR_RESPONSE_TO_ACID_CHEMICAL	0.00161352	0.055585	0.415586	1.59563	129	FZD7 DNMT1 E2F1 SETX ABL2 PTGFR KLF4 RET SHMT1 SREBF1 COL4A1 ADNP2 LAMTOR3 MMP2 PRKCE BCL2L1 ZC3H12A YAP1 CPEB1 KCNK4 FOLR1 CPEB4 COL1A1 SH3BP4 NME1 WNT9A EDN1 CEBPB TESC GNG2 ID3 DNMT3A COL1A2 COL6A1 OSR1 PPARGC1A
GO_NEGATIVE_REGULATION_OF_MITOTIC_NUCLEAR_DIVISION	0.00166446	0.0567026	0.608485	1.80994	30	BMP4 PLK1 TOM1L2 CHEK1 CSNK2A1 ZW10 MAD2L1 BUB1 PTTG2 BUB1B CSNK2A2 MTBP AURKAIP1 TERF1 TNKS
GO_SECRETION_BY_CELL	0.00169416	0.0570801	-0.291296	-1.37289	347	SLC18A3 HCK GRM4 NAAA PAK1 P2RX7 SLC22A2 EXOC7 INHBA TACR2 SYTL2 VPS41 VPS18 PPT1 PDGFB SYT4 F5 EIF2AK3 APLP2 NISCH LIN7C AGT SYT11 HGF CHAT RARRES2 MILR1 CKLF WNT7A PSAP PDIA4 SCRN3 STEAP2 WDR1 VPS11 ERP29 SERPINF2 ABCC4 PECAM1 CANX STX3 F2RL1 SYNJ1 PIK3C2A VAMP4 VPS33B TRIM9 CAMK2G AHSG ABCA12 VEGFC ADM VIP SLC38A2 GNPTAB EXOC3 TMF1 F8 PRSS12 SDF4 TF MYO5A RAB11FIP2 TMX3 RAB8B SLC5A7 SLC17A9 TG…
GO_CELLULAR_RESPONSE_TO_REACTIVE_NITROGEN_SPECIES	0.00172291	0.0574179	-0.699961	-1.85966	15	MTR FOXO1 KCNC2
GO_REGULATION_OF_AXONOGENESIS	0.00179605	0.0592116	0.409259	1.57859	133	SSH2 KIF13B ISLR2 PLXNB3 MBP TNR NGF ABL1 CDKL5 RET PLXNA1 STK25 PLXND1 SEMA3D TIAM1 LRP4 SLIT3 SIPA1L1 SEMA6C DSCAM BARHL2 OGN CNTN2 CTTN
GO_REGULATION_OF_CYCLIN_DEPENDENT_PROTEIN_KINASE_ACTIVITY	0.00183945	0.0599974	0.478929	1.68733	72	CNPPD1 UBE2C CCNB3 BLM PLK1 TNFAIP3 CDK5RAP1 DAB2IP CCND3 LATS1 FBXO31 PIM1 WEE2 CCNL1 CCND2 ANAPC10 CDKN2B NR2F2 HHEX TFAP4 SFN CCNYL1 MNAT1 CDKN1B
GO_NEGATIVE_REGULATION_OF_CELLULAR_AMIDE_METABOLIC_PROCESS	0.00196838	0.0628653	0.44788	1.64456	93	WT1 SAMD4A PUM1 CAPRIN1 PATL2 TNRC6A TRIM71 ZC3H12A MOV10 ADAR IREB2 QKI CPEB1 CPEB2 CPEB4 DAPK3 EIF4ENIF1 DAPK1 ILF3 IGF2BP3 UNK EIF4A3 XPO5 IGF2BP2 STAT3 RC3H1 UPF1 RARA WTIP TNRC6C CNOT6L SMAD1 METTL14 MRPL44 CAPRIN2
GO_NEGATIVE_REGULATION_OF_TRANSMEMBRANE_RECEPTOR_PROTEIN_SERINE_THREONINE_KINASE_SIGNALING_PATHWAY	0.00196042	0.0628653	0.467485	1.6691	78	FZD1 SOSTDC1 ENG NOTCH1 NBL1 ABL1 GLG1 PIN1 BCL9L ACVR1 SMAD7
GO_SEGMENTATION	0.00201029	0.0635417	0.485851	1.68776	66	MAFB KAT2A BMP4 FOXC2 PAX1 WT1 KDM6A PCSK6 PCDH8 DVL2 ABI1 RGS19 MIB1
GO_POST_TRANSLATIONAL_PROTEIN_MODIFICATION	0.00215581	0.0674459	-0.55719	-1.79568	32	ARSB FOLH1 ARSD SUMF1 ATG5
GO_MEMBRANE_DISASSEMBLY	0.00224249	0.0687547	0.571237	1.76757	36	NUP54 NUP160 NUP214 POM121 PLK1 NUP62 NUP153 NUP205 CDK1 VRK1 BANF1 CCNB2 AAAS NUP210
GO_EAR_DEVELOPMENT	0.00223781	0.0687547	0.390093	1.53491	155	NKX3-2 MAFB SOBP BMP4 NOTCH1 GABRA5 SALL1 LIN7A BCR DVL2 SHROOM2 SIX4 SPRY2 ATP8B1 FGFR2 ITGA8 CDH23 FGF8 JAG2 MSX1 SDC4 SOX2 CELSR1 STRA6 POU4F3 GATA3 EDN1 PTPRQ ANP32B NEUROD1 PRRX1 FGF9 SIX2 OSR1 CDKN1B LHFPL5 HES1 ATP8A2 FGF20 MAPKAPK2 TMC1 HEY2 MAPK1 KCNK3 GABRB3 WNT3A GRHL3 PROX1 SLC4A7 FOXI1 ROR2 LHX3 RAC1
GO_PROTEIN_FOLDING	0.00244483	0.0742163	-0.348247	-1.49786	156	PIGK LRPAP1 FKBP9 MKKS B2M PFDN1 MLEC UGGT1 RGS9 SACS PPIL4 HSCB PDIA4 WFS1 ERP29 CANX QSOX2 TOR1A LMAN1 DNAJA3 NKTR TMX4 DNAJC10 BAG5 TMX3 P4HB TXNL1 CHORDC1 SIL1
GO_CARDIAC_SEPTUM_DEVELOPMENT	0.00248998	0.0748458	0.470075	1.66373	74	FZD1 BMP4 NOTCH1 SALL1 NOTCH2 ACVR1 RARB PLXND1 SMAD7 SALL4 RBM15 SAV1 LMO4 FGFR2 FGF8 ISL1 STRA6 GATA3 ADAMTS6 DCTN5 TBX3 CITED2 HES1 HEY2 RARA PROX1 SMAD6 CYR61 TBX2 SMO
GO_BRANCHING_MORPHOGENESIS_OF_AN_EPITHELIAL_TUBE	0.00254533	0.0757669	0.424205	1.59226	109	PBX1 BMP4 ENG FOXC2 NOTCH1 WT1 TCF21 SALL1 ACVR1 COL4A1 PLXND1 MYCN RBM15 SPRY2 YAP1 KDM5B TIMELESS BTRC B4GALT1 FGFR2 DAG1 FGF8 PPP1CA WNT4 CELSR1 EDN1 RSPO2 HHEX LAMA5 FOXF1
GO_GENE_SILENCING	0.00257366	0.0758734	0.418006	1.58242	116	DNMT1 NUP54 NUP160 NUP214 POM121 PUM1 ARID1A NUP62 NUP153 TNRC6A BEND3 TRIM71 NUP205 MOV10 ADAR POLR2D SOX6 CNOT10 DOT1L AAAS POLR2F NUP210 ERI1 DNMT3A BAHCC1 XPO5 STAT3 DPY30 CLP1 SEH1L WTIP UBR2 TNRC6C CNOT6L SMAD1 MRPL44 SCMH1 POLR2B HELLS POLR2C DROSHA MAEL
GO_POSITIVE_REGULATION_OF_CELL_CYCLE_PHASE_TRANSITION	0.00269394	0.078663	0.50323	1.69191	55	PBX1 UBE2C RAD51C DBF4B PLK1 ESPL1 RCC2 TP63 CYP1A1 GOLGA2 SIN3A CREBBP ANKRD17 BIRC5 ANAPC10 BRD4 CDC45 CDK10 CUL4B MTBP NACC2
GO_EPITHELIAL_CELL_DEVELOPMENT	0.00272428	0.0787985	0.392163	1.53208	147	NKX3-2 PPP1R16B FZD7 BMP4 RFX3 ENG FOXC2 NOTCH1 ARHGEF26 WT1 SALL1 TP63 RARB BMP6 FLNB FEM1B SOX18 TYMS RAP2C ST14 B4GALT1 HAPLN2 VIM WNT4 ONECUT2 GATA3 TMOD1 TBC1D20 SFN YIPF6 SIX2 PALLD LHFPL5 RAPGEF2 ID1 ACTA2 E2F4 VEZF1 BMP15 TMC1 CTNNB1 MAGI2
GO_HEART_DEVELOPMENT	0.00297506	0.0852478	0.321449	1.38717	382	SETD2 FZD1 ZMIZ1 KAT2A BMP4 ENG FOXC2 SH3PXD2B NOTCH1 ATF2 WT1 IHH ERG ARID1A SALL1 NCOA6 NOTCH2 KDM6A ACVR1 RARB PLXND1 DVL2 SMAD7 MYL3 JMJD6 SGCD ZFP36L1 SALL4 HAND2 RBM15 PPARD SOX18 MIB1 MYL2 SAV1 CAMK2D YAP1 CDK1 SIRT6 STIL LMO4 MIXL1 FHL2 FGFR2 TAZ DSG2 FOLR1 RAMP2 FGF8 SOX6 COL5A1 IFT57 MSX1 MMP13 ISL1 TGFB2 CBY1 OVOL2 LRP6 BCOR DSP CACNA1C STRA6 GATA3 EDN1 UBE4B NPPA HHEX PDLIM3 TSC2 FOXF…
GO_STEM_CELL_DIVISION	0.00307956	0.0866533	0.6073	1.76522	27	FZD7 TEAD3 ZBTB16 NOTCH1 ING2 ETV5 KIT FGFR2 RAB10 TGFB2 ZFP36L2
GO_REGULATION_OF_CELL_CYCLE_G1_S_PHASE_TRANSITION	0.00311259	0.0866533	0.417375	1.57045	111	E2F1 DGKZ TCF3 PDPN RFWD3 TP63 CYP1A1 RBM38 CREBBP ANKRD17 FBXO31 ZNF385A PIM1 CDK1 CDK2 CDKN2B DACT1 CNOT10 PTPN6 CDC45 SFN ECD PSME3 UBA52 CDK10 CDKN1B CUL4B MTBP NACC2 MUC1 E2F4 TP73 KIF14 INO80 PRKDC TFDP2 CNOT6L CUL4A PLRG1 GTSE1 PLCB1 ARID3A
GO_CELL_FATE_COMMITMENT	0.00312228	0.0866533	0.377402	1.50274	171	TEAD3 BMP4 FOXC2 NOTCH1 TCF3 WT1 KLF4 DLX2 NOTCH2 GAS1 ACVR1 LEO1 LATS1 SOX18 NANOG MYL2 SPRY2 NKX6-2 IL4 ARX DMRT3 NKX6-3 FGFR2 RAB10 FGF8 SOX6 JAG2 BARHL2 WNT10A ISL1 TGFB2 WNT9A WNT4 SOX2 ONECUT2 NR2F2 GATA3 CEBPB DMRTA2 NEUROD1 PRRX1 SIX2 TBX3 ERBB4 HES1 TLX3 PTF1A MYOD1 HEY2 CTNNB1 ZNF521 PRKDC SMAD5 RARA ASCL1
GO_REGULATION_OF_CHROMOSOME_ORGANIZATION	0.00313716	0.0866533	0.362634	1.4732	204	DNMT1 KAT2A UBE2C PLK1 ESPL1 PAXIP1 SREBF1 CHEK1 GOLGA2 SIN3A LIG4 RTEL1 OTUB1 CAMK2D MOS CSNK2A1 SMARCB1 PCID2 ATAD2 ANAPC10 UHRF2 ZW10 TET1 MAD2L1 MAPKAPK5 UHRF1 SLX4 ISL1 BCOR CDC45 TADA2B BUB1 DKC1 DUSP1 GATA3 XRCC3 KDM3A HNRNPA1 SMG6 PTTG2 BUB1B PPARGC1A CSNK2A2 JDP2 UBE2N MUC1 GEN1 NEK2 GFI1B HMBOX1 SNCA CTNNB1 MAPK1 NEK6 SNAI2 UBR5 MYC MAP3K4 PHF19 RUVBL2
GO_MITOTIC_SPINDLE_ORGANIZATION	0.00320679	0.0877859	0.505321	1.68151	52	RCC1 GOLGA2 SUN2 SPICE1 STIL BIRC5 BIRC7 MAP4 DCTN2 KIF4A ARHGEF10 NDC80 STMN1 XIAP OFD1 TUBGCP3 NEK2 KIF3B KIF2A SPAST RAB11A TNKS CLASP1 KIF23 MYBL2 PCNT TUBGCP2 EML1
GO_PHOSPHATIDYLINOSITOL_METABOLIC_PROCESS	0.00331616	0.0886518	-0.343726	-1.47209	151	PIGK PIK3R3 NRG1 FAM126A BTC CWH43 HBEGF SACM1L KLB PLCD4 PIP4K2A FGFR3 PDGFB PIGY MPPE1 ALG5 PIGF FGF19 PIK3R1 PTPN11 PIGU SYNJ1 PIK3C2A PLA2G4F CDS1 FGF2 NRG4 PIGA MTMR6 KL TPTE2 PIK3R5 EFR3B EREG PLBD1 PGAP2 CD80 EGFR
GO_NEGATIVE_REGULATION_OF_MYOBLAST_DIFFERENTIATION	0.00332517	0.0886518	0.663504	1.77519	19	BMP4 NOTCH1 ZFHX3 PPARD ID3 TBX3 ANKRD2
GO_GLYCOSYLATION	0.00328302	0.0886518	-0.330598	-1.44927	180	ST3GAL6 GORASP1 NPC1 DPY19L4 ART4 MGAT3 DPY19L3 GNPTG ST3GAL3 UGGT1 PARP16 ALG5 GALNT13 GCNT7 C1GALT1 GALNT7 GCNT4 VCP EDEM2 LMAN1 TIPARP MAN2A1 GALNT2 UGGT2 GNPTAB ADAMTSL1 POFUT1 CLN5 MUC13 TET2 GALNT1 B3GAT1 ST8SIA5 DPAGT1 MAN1A2 FKTN MAGT1 GAL3ST1 FUT10 C1GALT1C1 DOLPP1 GALNT14 EXT2 ST6GAL1 STT3B MCFD2 OSTC DAD1 CCDC126 NUDT14 RPN1 ENTPD5 B4GALT7 FUT9 POMGNT1 ST3GAL4 ALG12 PARP4 B4GALT4 FUT8 …
GO_RESPONSE_TO_ACID_CHEMICAL	0.00338553	0.089483	0.353517	1.4571	231	FZD7 DNMT1 E2F1 BMP4 MBP SETX FABP3 ATF2 ABL2 PTGFR KLF4 RET SHMT1 RELA SREBF1 CLK2 BMP6 COL4A1 LRP11 ADNP2 LAMTOR3 FGFR4 MMP2 TYMS PRKCE BCL2L1 ZC3H12A YAP1 GLRB SCAMP3 OGG1 CPEB1 KCNK4 FOLR1 CPEB4 COL1A1 SH3BP4 NME1 WNT9A DUSP1 EDN1 CEBPB TESC GNG2 ID3 ACP5 DNMT3A COL1A2 COL6A1 OSR1 PPARGC1A TH CDKN1B HSD17B2 CD36 APOC3
GO_AMIDE_BIOSYNTHETIC_PROCESS	0.00343788	0.0900902	-0.276483	-1.31664	387	ST3GAL6 TARSL2 DEGS1 P2RX7 MRPS7 SGMS1 AARSD1 PTCD3 DARS SLC25A6 MTIF2 ST3GAL3 GTF2H3 SLC25A29 MRPL42 RPL3 SLC25A32 SSB EIF4E2 EEF1D CDKAL1 SLC25A43 EEF2 MRPL27 ASNSD1 RPL22L1 PCSK1 EPRS EIF2B1 HARS NMRAL1 RPS6 CPS1 RPL19 PPA2 NACA EIF2S1 EIF2B5 MTRF1L CARS ASNS SPTLC2 GTF2H2 IGHMBP2 MRPS25 SLC25A20 LARS2 MGST2 MRPL54 EIF3B MRPS22 EIF1B MRPL13 BDH2 LARS YARS2 EEF1B2 MRPL20 MRPL39 ARG2 RPS4X KARS …
GO_STEM_CELL_DIFFERENTIATION	0.00351535	0.0913394	0.386142	1.51245	150	SETD2 FZD1 BMP4 FOXC2 NOTCH1 PUM1 ERG RET TCF21 ACVR1 TP63 SEMA3D HAND2 NRTN SOX18 ACE KIT SETD6 FGFR2 FOLR1 FGF8 SEMA6C MSX1 PSMD11 WNT10A ISL1 TGFB2 WNT4 OVOL2 LRP6 EDN1 HHEX LAMA5 HOXA7 EPCAM SIX2 OSR1 ERBB4 HES1 EDNRA HEY2 CTNNB1 MAPK1 SNAI2 SRF ASCL1
GO_SOMATIC_STEM_CELL_POPULATION_MAINTENANCE	0.00359507	0.0916244	0.50853	1.67951	50	PBX1 BCL9 KLF4 BCL9L SALL1 LDB1 LIG4 SALL4 NANOG YAP1 KIT POLR2D SOX2 ZFP36L2 POLR2F ZIC3 SIX2 STAT3 HES1 RAF1 CUL4A POLR2B VPS72 POLR2C LDB2 LRP5
GO_LIPID_LOCALIZATION	0.00356809	0.0916244	-0.334497	-1.45235	168	NPC1 DRD3 P2RX7 FABP6 OSBPL9 INHBA PRKAB2 ESYT3 ATP11A ATP10A PPARA VLDLR OSBPL8 PSAP CIDEA ABCC4 PPARG ABCG4 TMEM30A SLC27A5 SPNS3 STARD4 PLA2G4F ATP11B SLCO1B1 STARD3 STARD5 ABCA12 ABCA5 TRIAP1 PLEKHA8 OSBPL5 SLC25A20 OSBPL7
GO_GLANDULAR_EPITHELIAL_CELL_DIFFERENTIATION	0.00361596	0.0916244	0.574891	1.73503	32	BMP4 RFX3 NOTCH1 AGR2 TP63 RARB BMP6 NKX6-3 IL31RA FGFR2 FGF8 WNT4
GO_CARDIAC_CHAMBER_DEVELOPMENT	0.0037557	0.0943851	0.40402	1.53913	122	FZD1 BMP4 FOXC2 NOTCH1 ARID1A SALL1 NOTCH2 ACVR1 RARB PLXND1 SMAD7 MYL3 SALL4 HAND2 RBM15 MYL2 SAV1 LMO4 FHL2 FGFR2 FGF8 ISL1 OVOL2 DSP STRA6 GATA3 UBE4B FOXF1 ADAMTS6 DCTN5 TBX3 CITED2 HES1 HEY2 SRF RARA PROX1 SMAD6 TNNT2 MYBPC3 CYR61 TBX2 SMO
GO_SKELETAL_SYSTEM_DEVELOPMENT	0.0038287	0.0954374	0.324036	1.38741	347	NKX3-2 SETD2 PBX1 BMP4 PAPSS2 FOXC2 ZBTB16 SH3PXD2B PAX1 TLL1 GLG1 HYAL3 IHH CLEC3A COL11A2 DLX2 TP63 SRD5A2 RARB BMP6 IRX5 MYCN ABI1 HAND2 COL10A1 MMP2 FLI1 TYMS ZNF385A SIX4 IGF2 MEIS1 SERP1 KIT HOXD3 MGP CMKLR1 FGFR2 HOXB2 HOXA10 SP5 NFIB MBTD1 FGF8 SOX6 COL1A1 JAG2 MSX1 PTH PTPN6 MMP13 HAPLN2 ACVR2A WASF2 TGFB2 WNT9A SP3 NPR2 LRP6 BCAN PRELP COL13A1 RAB33B EDN1 RSPO2 CHSY1 HOXA7 ACP5 HOXB1 CH…
GO_DEMETHYLATION	0.0040509	0.0996334	0.562149	1.71862	34	KDM6A CYP1A1 JMJD6 ALKBH5 POR ALKBH2 KDM4C KDM5B JMJD1C TET1 KDM3B KDM3A
GO_REGULATION_OF_GENE_SILENCING	0.00406203	0.0996334	0.566464	1.72056	33	DNMT1 PUM1 SIN3A TRIM71 ZC3H12A CDK2 ADAR ATAD2 UHRF2 TET1 UHRF1 CDC45 XPO5 STAT3 WTIP
GO_TRNA_METABOLIC_PROCESS	0.00435078	0.101057	-0.352803	-1.48125	130	TARSL2 PUS7 DDX1 AARSD1 TRMT61B DARS NAT10 RPP38 GRSF1 SSB TYW5 CDKAL1 PUSL1 EPRS HARS TRNT1 KIAA0391 TRUB2 PPA2 CARS LARS2 CPSF4 GTF3C5 TPRKB LARS YARS2 MRPL39 KARS IARS AIMP2 RARS2 DTD1 CARS2 TARS AIMP1 METTL2A DUS1L RARS URM1 AARS2 ELP3 QRSL1 ZBTB8OS UBA5 PARS2
GO_POSITIVE_REGULATION_OF_MITOTIC_CELL_CYCLE	0.00429517	0.101057	0.42269	1.56785	100	PBX1 UBE2C RAD51C DBF4B ABL1 PLK1 ESPL1 RCC2 USP22 CYP1A1 GOLGA2 SIN3A SPHK1 CREBBP ANKRD17 IGF2 CDK1 PCID2 BIRC5 ANAPC10 MAD2L1 USP2 FGF8 BRD4 CDC45 EDN1 XRCC3 CDK10 CUL4B INS HES1 MTBP NACC2 GEN1 EPGN PHIP RAD51B TERF1 CUL4A PLRG1 RAB11A PLCB1 LRP5 BRCA2 FGF10 FBXO5 INSR CDC7 FOXA1
GO_SEX_DETERMINATION	0.00419519	0.101057	0.666294	1.75839	18	NR0B1 DHH FOXL2 WT1 TCF21 SIX4 AMH WNT4 FGF9 CITED2
GO_ARTERY_MORPHOGENESIS	0.00425212	0.101057	0.514375	1.67247	46	ZMIZ1 BMP4 ENG FOXC2 NOTCH1 SMAD7 HAND2 FOLR1 FGF8 STRA6 FOXF1 NF1 PRRX1 HES1 APOB HEY2 SRF COL3A1 PROX1
GO_CELL_CYCLE_G2_M_PHASE_TRANSITION	0.00433761	0.101057	0.412898	1.54982	109	PLK1 PPP1R12B CSNK1E CHEK1 SDCCAG8 FBXL7 LATS1 CDK1 CDK2 BTRC BIRC5 PLK4 CEP192 BORA CKAP5 DCTN2 NEDD1 FBXW11 CDKN2B TUBA1A DYNLL1 HAUS1 MELK CCNB2 DCTN3 CEP78 CDK14 TUBB4B TAF2 CEP57 UBA52 MNAT1 PRKAR2B OFD1 HMMR NEK2 PPP1R12A TUBB CDC25A TERF1 PCM1 CLASP1 PLCB1 CEP63 ODF2
GO_EPITHELIAL_CELL_DIFFERENTIATION	0.00416945	0.101057	0.322126	1.3806	351	NKX3-2 FZD1 NUMA1 PPP1R16B FZD7 NR0B1 BMP4 RFX3 ENG FOXC2 FOXL2 NOTCH1 ARHGEF26 HPS6 AGR2 WT1 TSG101 KLF4 TCF21 SALL1 ACVR1 TP63 RARB BMP6 COL4A1 CYP1A1 FLNB FEM1B LATS1 SOX18 TYMS FA2H SAV1 YAP1 CDK1 KDM5B RAP2C KIT ST14 ARX B4GALT1 NKX6-3 IL31RA FGFR2 RAB10 NFIB FGF8 ZNF703 JAG2 HAPLN2 VIM WNT4 OVOL2 DSP ONECUT2 NR2F2 POU4F3 GATA3 CEBPB IRF6 HHEX TMOD1 LAMA5 FOXF1 TBC1D20 ID3 RAP2A SFN NEUROD1 …
KEGG_SPHINGOLIPID_METABOLISM	0.00425748	0.101057	-0.556869	-1.74012	28	DEGS1 SGMS1 GALC ASAH1 GLB1 SPTLC2 CERK KDSR GAL3ST1
GO_RESPONSE_TO_GROWTH_FACTOR	0.00444223	0.101641	0.318727	1.36939	361	FZD1 DNMT1 E2F1 KAT2A BMP4 ENG SETX NOTCH1 FGF23 EEF2K NGF TAC1 MEIS2 ZFHX3 KLF4 RELA AMHR2 COL4A2 GAS1 ACVR1 MICALL1 DAB2IP BMP6 SMAD7 PARD6A SPHK1 FGFR4 LRP4 APAF1 ERRFI1 TRIM71 PXN KDM5B GAS6 POLR2D FGFR2 BCAR1 FGF16 RAMP2 FGF8 SOX6 COL1A1 MSX1 PTPRK PTH WNT10A ACVR2A ESRP1 TGFB2 WNT4 SOX2 SPINT1 GATA3 EDN1 POLR2F NGFR CDC34 HNRNPA1 MTMR4 FURIN KDR BAG4 NRP2 SHOC2 CEP57 LTBP2 COL1A2 CLEC3B FGF…
GO_SENSORY_ORGAN_MORPHOGENESIS	0.00444124	0.101641	0.365023	1.46588	184	NKX3-2 MAFB SOBP BMP4 FOXL2 TULP1 ARID1A SALL1 RARB BCR IRX5 DVL2 SHROOM2 TOPORS SIX4 SPRY2 MEIS1 FGFR2 ITGA8 FGF8 COL5A1 DSCAM MSX1 HIPK1 WNT9A SP3 LRP6 CELSR1 STRA6 POU4F3 GATA3 EDN1 PTPRQ TBC1D20 NF1 PRRX1 EFEMP1 FGF9 SIX2 OSR1 THY1 TH LHFPL5 SDK1 STAT3 ATP8A2 PTF1A CTNNB1 MAPK1 FBN1 WNT3A GRHL3 PROX1 CCDC66 FOXI1 ROR2 RAC1 TBX2 HDAC1 COL8A1 LRP5 FZD3
GO_MICROTUBULE_BASED_PROCESS	0.00460994	0.101684	0.317637	1.36705	370	KIF13B NUMA1 RCC1 DTNBP1 RFX3 CEP57L1 KIF21A LLGL1 NGF VPS4A PLK1 ESPL1 SLAIN2 DYNC1I1 KIF7 BCAS3 GOLGA2 KIF25 SDCCAG8 SUN2 HOOK3 BICD1 RHOT2 MOS SPRY2 KIF3A CDK1 CDK2 AP3S2 DNAL4 SPICE1 STIL LRRC6 BIRC5 TUBAL3 BIRC7 PLK4 CEP192 DAG1 MAP4 CKAP5 FOPNL ZW10 DCTN2 SLC16A1 DNAI1 EML4 IFT57 TUBA1A DYNLL1 HAUS1 CLIP1 FIGNL1 DCTN3 TTC30B KIF18B CNTN2 NIN KATNA1 APBA1 TPPP3 RSPH9 KIF4A TUBG2 TUBB4B ARHGE…
GO_CARBOHYDRATE_DERIVATIVE_BIOSYNTHETIC_PROCESS	0.00450049	0.101684	-0.269613	-1.29285	421	PIGK ST3GAL6 GORASP1 CTPS2 NPC1 DPY19L4 ART4 CHSY3 ADCY3 CWH43 CHST7 MGAT3 UPRT DPY19L3 NPR1 GNPTG ST3GAL3 HTR2C PIGY AK5 UGGT1 MPPE1 PARP16 ALG5 GALNT13 PANK2 PIGF GCNT7 SORD CHST6 C1GALT1 GALNT7 GCNT4 VCP GK EDEM2 TYW5 UGP2 PTDSS1 HSPG2 GFPT2 PIGU GAL3ST4 MAT2B LMAN1 TIPARP RRM2B TSTA3 MAN2A1 GALNT2 CHST15 UGGT2 PIGA ADM GNPTAB ADA ADAMTSL1 POFUT1 ADCY9 MUC13 SURF1 ALG14 TET2 CHST2 DSEL GALNT1 …
GO_RESPONSE_TO_RETINOIC_ACID	0.00454319	0.101684	0.447858	1.59903	78	FZD7 BMP4 SETX ABL2 KLF4 RET SREBF1 CLK2 BMP6 ADNP2 YAP1 SCAMP3 COL1A1 WNT9A DUSP1 TESC
GO_RESPIRATORY_SYSTEM_DEVELOPMENT	0.00457768	0.101684	0.374817	1.48299	162	FZD1 NUMA1 BMP4 NOTCH1 PDPN AGR2 WT1 TCF21 SREBF1 JMJD6 MYCN ERRFI1 SAV1 SIX4 CRISPLD2 SPRY2 YAP1 TIMELESS FGFR2 DAG1 NFIB FGF8 PPP1CA FOXP2 SP3 LRP6 CELSR1 STRA6 RSPO2 TNS3 HHEX LAMA5 FOXF1 PHF14 ZIC3 FGF9 DLG5 ID1 HES1 ITGA3 MAP2K1 CTNNB1 MAPK1 SRF RARA ASCL1
KEGG_RIBOSOME	0.00459117	0.101684	-0.420064	-1.58754	69	RPL3 RPL22L1 RPS6 RPL19 MRPL13 RPS4X RPL39 RPS3A RPL34 RPL36 RPL37 RPL30 RPL23A RSL24D1 RPS7 RPLP1 RPL3L RPS27A RPL9 RPS16 RPS12 RPS2 RPL21 RPL27A RPS25 RPL14 RPL5 RPLP2 RPL10A RPL22 RPL29
GO_PROTEIN_ACETYLATION	0.00472388	0.103453	0.437225	1.58616	86	KAT2A MSL1 ATF2 SUPT7L USP22 LDB1 TRRAP NAA30 TAF5 CREBBP POR BEND3 MSL2 TAF5L MEAF6 EP400 SUPT3H ELP4 BRD1 ESCO2 DR1 TADA2B ESCO1 YEATS4 GTF3C4 NAA20 BRPF3 RUVBL1 MYOD1 NCOA2 TAF6L BRD8 RUVBL2 KAT6B
GO_GLYCOSPHINGOLIPID_METABOLIC_PROCESS	0.00480076	0.103656	-0.453594	-1.63748	54	ST3GAL6 ARSB ARSD SUMF1 ST3GAL3 GALC PSAP ASAH1 GLB1 STS ST8SIA5 CERK GAL3ST1 ITGB8 GLA ST3GAL4 ARSJ HEXA GLTP CREM
KEGG_NOTCH_SIGNALING_PATHWAY	0.00479369	0.103656	0.539379	1.68778	38	KAT2A NOTCH1 CTBP2 NOTCH2 DVL2 CREBBP DTX4 JAG2 MFNG HES1 LFNG HDAC1 APH1A DLL1 DTX3L
GO_HEART_MORPHOGENESIS	0.00493241	0.104295	0.36742	1.46773	176	FZD1 ZMIZ1 BMP4 ENG FOXC2 NOTCH1 ATF2 IHH ERG NOTCH2 KDM6A ACVR1 RARB PLXND1 DVL2 SMAD7 MYL3 HAND2 RBM15 SOX18 MIB1 MYL2 SAV1 YAP1 SIRT6 STIL FHL2 FGFR2 FOLR1 FGF8 COL5A1 IFT57 MSX1 ISL1 TGFB2 OVOL2 DSP GATA3 UBE4B
GO_NEGATIVE_REGULATION_OF_CHROMOSOME_ORGANIZATION	0.00489078	0.104295	0.450762	1.59902	75	DNMT1 PLK1 ESPL1 SIN3A RTEL1 OTUB1 CSNK2A1 SMARCB1 ATAD2 ZW10 TET1 MAD2L1 BCOR BUB1 KDM3A HNRNPA1 SMG6 PTTG2 BUB1B CSNK2A2 SNCA UBR5
GO_REGULATION_OF_GENE_EXPRESSION_EPIGENETIC	0.00492647	0.104295	0.393889	1.51387	130	DNMT1 TFAP2C KAT2A TAF1A PUM1 ARID1A ARID1B CHEK1 TNRC6A BEND3 TRIM71 MOV10 IGF2 ADAR POLR1D ATAD2 MTA1 TET1 TRIM27 DOT1L POLR2F DNMT3A DEK BAHCC1 XPO5 BAZ1B STAT3 DPY30 MYBBP1A CTNNB1 UPF1 CLP1 WTIP UBR2 TNRC6C PHF19 SMAD1 MRPL44 HELLS SMARCD1 EIF1 DROSHA ACTB
GO_REGULATION_OF_GLUCOSE_IMPORT	0.00503625	0.104454	-0.485625	-1.6624	42	PIK3R3 ESR1 CLTCL1 RAP1A LMBRD1 PID1 RARRES2 FGF19 OSBPL8 PIK3R1 RPS6KB1 PTPN11 CAPN10 MARCKS ADIPOR2 PRKCI OSTN CREBL2
GO_NEGATIVE_REGULATION_OF_KINASE_ACTIVITY	0.00507621	0.104454	0.367045	1.46535	175	DUSP19 BMP4 UBE2C WNK1 ABL1 PLK1 PAK2 TNFAIP3 CDK5RAP1 DAB2IP NUP62 DCN LATS1 FBXO31 ERRFI1 SPRY2 WEE2 ADAR GPS1 SOCS4 ANAPC10 CDKN2B CSK TRIM27 PTPN6 LRP6 CISH DUSP26 NR2F2 DUSP1 TESC PTPN1 HHEX TSC2 TFAP4 NF1 SFN CHAD PRKAR1A SH3BP5 MIDN THY1 LRRC4C PODN CDKN1B PRKAR2B
GO_G1_DNA_DAMAGE_CHECKPOINT	0.00507312	0.104454	0.483501	1.6313	56	E2F1 DGKZ RFWD3 TP63 RBM38 FBXO31 ZNF385A CDK1 CDK2 CNOT10 SFN WAC UBA52 CDKN1B MUC1 E2F4 TP73 PRKDC TFDP2 CNOT6L
GO_CELLULAR_HOMEOSTASIS	0.00498531	0.104454	-0.26396	-1.27696	466	PLAU FOXO1 FGGY CHMP2B DRD3 NDFIP1 FLVCR1 ESR1 P2RX7 PTPRC TPCN1 TRPC7 C1QTNF1 RAP1A HTR2C PPT1 CACNB4 SLC34A2 PVALB JAK2 SGK1 ITGB1 GPCPD1 ATG5 SRI STIM2 AGT IBTK ATP6V0C NELL2 CD55 ATP2A3 ATP6V1C1 ATP2A2 PIK3R1 PDIA4 FTH1 CYBRD1 MCU WFS1 NPY2R SLC39A8 RYR2 SLC35G1 GSR SLC40A1 ATP6V1A ANXA7 F2RL1 GCM2 SGCZ QSOX2 SLC6A12 TTC7A GRM1 NOX4 CLIC4 CA2 CALCR FGF2 ABCA12 S1PR1 ADM FXN ADD1 CLN5 TXNDC16 …
GO_ADENYLATE_CYCLASE_MODULATING_G_PROTEIN_COUPLED_RECEPTOR_SIGNALING_PATHWAY	0.00520879	0.105763	-0.379137	-1.51627	96	GRM4 PDE4D SSTR2 DRD3 PTGER2 ADCY3 GNAQ GPR37L1 HTR1D PSAP RGS1 NPY2R CALCR CACNA1D S1PR1 OPRK1 RXFP2 VIP ADCY9 GRM8 ADCY1 HTR1F CRHR2 TSHR CHRM4
GO_REGULATION_OF_PLATELET_ACTIVATION	0.00518184	0.105763	-0.604966	-1.75932	21	PRKCA UBASH3B C1QTNF1 PDGFB PRKG1 VPS33B PTGER3 PRKCD ABAT
GO_ANTERIOR_POSTERIOR_PATTERN_SPECIFICATION	0.0053361	0.106931	0.38359	1.49217	142	PBX1 KAT2A BMP4 FOXC2 ZBTB16 NOTCH1 PAX1 WT1 KDM6A PCSK6 PCDH8 LDB1 OTX2 ABI1 EMX2 RGS19 MIB1 HOXD3 HOXB2 HOXA10 FGF8 MSX1 HIPK1 ACVR2A LRP6 CELSR1 NR2F2 HHEX FOXF1 HOXA7 HOXB1 ZIC3 NEUROD1 SIX2 OSR1 TBX3 HES1 MLLT3 HEY2 CTNNB1 PRKDC SRF HOXC8 WNT3A LFNG SCMH1 BARX1 ROR2
GO_VASCULOGENESIS	0.00533364	0.106931	0.494071	1.63812	51	SETD2 ZMIZ1 ENG AMOT NOTCH1 WT1 PAXIP1 ZFP36L1 SOX18 YAP1 QKI RAMP2 HHEX FOXF1 KDR
GO_NEGATIVE_REGULATION_OF_ENDOTHELIAL_CELL_APOPTOTIC_PROCESS	0.00547388	0.10898	0.630963	1.73048	21	ABL1 TNFAIP3 IL4 GAS6 RAMP2 GATA3 KDR
GO_POSITIVE_REGULATION_OF_GLUCOSE_TRANSPORT	0.00560948	0.110959	-0.531152	-1.69881	31	PIK3R3 CLTCL1 RAP1A RARRES2 FGF19 OSBPL8 PIK3R1 PTPN11 CAPN10 MARCKS ADIPOR2 PRKCI CREBL2
GO_NEGATIVE_REGULATION_OF_STEROID_METABOLIC_PROCESS	0.00573991	0.112811	-0.629406	-1.75905	18	DKK3 NFKB1 INSIG1 FGF19 UGT1A8
GO_NEGATIVE_REGULATION_OF_ERK1_AND_ERK2_CASCADE	0.00582974	0.113847	0.52545	1.66157	40	ABL1 PIN1 KLF4 DAB2IP ERRFI1 C3orf33 CNKSR3 SPRY2 CSK DUSP26 DUSP1 PTPN1
GO_RESPONSE_TO_INCREASED_OXYGEN_LEVELS	0.00592582	0.114991	-0.628186	-1.75564	18	PLAU FOXO1 CAT CDKN1A PPARG
GO_PROTEIN_AUTOPHOSPHORYLATION	0.00602103	0.116104	0.376724	1.47408	149	ULK1 MKNK2 CDK12 EEF2K WNK1 ABL1 ABL2 CDKL5 MAPKAPK3 PAK2 CLK2 BCR STK25 FGFR4 CAMK2D MOS CAMKK2 PIM1 BTK KIT CSNK2A1 MAP3K3 FGFR2 VRK1 CSK MAPKAPK5 DAPK3 MELK LCK DAPK1 PASK KDR CSNK1G2 MAPK14 THY1 STYK1 SMG1 ERBB4 CSF1R NEK2 MAPKAPK2 NEK6 MAP3K9 PEAK1 WNK2
GO_CELLULAR_AMINO_ACID_METABOLIC_PROCESS	0.00607974	0.116503	-0.296282	-1.35385	257	MTR TARSL2 CTPS2 FOLH1 PLOD1 BHMT DPYS ART4 AARSD1 DARS DMGDH GLUD1 GGH SLC25A32 CTNS P4HA1 ASNSD1 GFPT2 EPRS EIF2B1 OAT HPD HARS BCAT1 NOX4 DDAH1 AGXT2 CPS1 AGMAT MTRR PPA2 PCYOX1 PSPH CARS ASNS LARS2 P4HB ALDH6A1 HGD DDO LARS YARS2 MRPL39 HIBCH ARG2 KARS IARS HNMT AIMP2 THNSL2 RARS2 DAO DTD1 KYNU CARS2 BCKDHB TARS SMS PTS AIMP1 ABAT TYR RARS CBS HMGCL ADSSL1 AARS2 PYCRL ACAD8 PPAT TAT QRSL1 EIF…
GO_NEGATIVE_REGULATION_OF_CELLULAR_COMPONENT_ORGANIZATION	0.00626374	0.119283	0.30129	1.32357	485	ULK1 DNMT1 RCC1 BMP4 PLXNB3 MBP TNR RBM14 PLK1 ESPL1 PACSIN3 TOM1L2 RCC2 LIG3 DAB2IP CHEK1 BCAS3 PATL2 SMAD7 GOLGA2 ATXN2 SIN3A TRIM37 SEMA3D SUN2 RTEL1 LRP4 OTUB1 BCL2L1 ANXA13 MOS ACE SPRY2 SPICE1 STIL CSNK2A1 TMEM67 SMARCB1 LMO4 BIRC5 BIRC7 CEP192 ATAD2 PPFIA1 MAP4 CKAP5 ZW10 TET1 DCTN2 MAD2L1 UBQLN1 ASAP1 FAP DACT1 MTMR2 SEMA6C CSK HAUS1 LMOD1 VIM WASF2 PRELID1 PPIF SIAH3 TGFB2 OVOL2 BCOR BUB…
GO_POSITIVE_REGULATION_OF_SMOOTH_MUSCLE_CELL_MIGRATION	0.00639593	0.121049	-0.58098	-1.729	23	PLAU PDGFB HDAC4 DOCK4 RPS6KB1 NOX4 VTN
GO_EPITHELIAL_CELL_DIFFERENTIATION_INVOLVED_IN_KIDNEY_DEVELOPMENT	0.00646439	0.121594	0.62573	1.71613	21	BMP4 FOXC2 NOTCH1 WT1
GO_SPINDLE_CHECKPOINT	0.00675981	0.123367	0.623709	1.71059	21	PLK1 CSNK2A1 BIRC5 ZW10 MAD2L1 BUB1 BUB1B CSNK2A2 TERF1
GO_REGULATION_OF_CHROMATIN_SILENCING	0.00671141	0.123367	0.682628	1.72194	15	DNMT1 SIN3A ATAD2 UHRF2 TET1 UHRF1 CDC45
GO_REGULATION_OF_CHROMOSOME_SEGREGATION	0.006759	0.123367	0.457806	1.59034	66	UBE2C PUM1 PLK1 ESPL1 RCC2 GOLGA2 MOS CSNK2A1 PCID2 ANAPC10 ZW10 MAD2L1 BUB1 RAD18 DUSP1 XRCC3 PTTG2 BUB1B CSNK2A2 ECT2 GEN1 NEK2 CTNNB1 NEK6 KIF2C TERF1 TNKS
GO_PROTEIN_K48_LINKED_UBIQUITINATION	0.00674421	0.123367	0.538593	1.66656	36	UBE2T UBE2C UBE2G2 TNFAIP3 KLHL3 ITCH TOPORS UBE2E3 RNF34 RNF216 CDC34 RNF126
KEGG_AMINOACYL_TRNA_BIOSYNTHESIS	0.00666283	0.123367	-0.495788	-1.66041	38	TARSL2 DARS EPRS HARS CARS LARS2 LARS YARS2 KARS IARS RARS2 CARS2 TARS RARS AARS2
GO_PROTEIN_ACYLATION	0.00683062	0.123921	0.405481	1.51827	107	KAT2A MSL1 ATF2 SUPT7L USP22 ZDHHC18 LDB1 TRRAP ZDHHC16 ZDHHC5 NAA30 TAF5 CREBBP POR BEND3 MSL2 TAF5L MEAF6 EP400 SUPT3H ELP4 BRD1 ZDHHC20 ESCO2 DR1 TADA2B ESCO1 YEATS4 GTF3C4 NAA20 BRPF3 RUVBL1 MYOD1 NCOA2 TAF6L BRD8 RUVBL2 KAT6B
GO_POSTTRANSCRIPTIONAL_REGULATION_OF_GENE_EXPRESSION	0.00691415	0.124699	0.320441	1.36374	324	DIO2 MKNK2 E2F1 PPP1R15B NUP214 IMP3 WT1 SAMD4A PUM1 CAPRIN1 YRDC PATL2 PSMB2 ATXN2 RBM38 ZFP36L1 EXOSC9 TNRC6A POLDIP3 ZNF385A TRIM71 ZC3H12A MOV10 PSMD2 SERP1 ADAR PSMD3 IREB2 PCID2 PSMB3 QKI EXOSC3 EIF4G1 EIF3G CPEB1 POLR2D CPEB2 ATG14 CPEB4 MAPKAPK5 DAPK3 BARHL2 CNOT10 PSMD11 EIF4ENIF1 PPP1CA PSMD9 CASC3 DKC1 USP16 DAPK1 IARS2 DAZL ZFP36L2 LSM14A PASK ILF3 MTG1 FOXO3 IGF2BP3 YBX1 UNK GATC PSM…
GO_MICROTUBULE_CYTOSKELETON_ORGANIZATION	0.00704512	0.126318	0.338339	1.40136	244	NUMA1 RCC1 CEP57L1 LLGL1 VPS4A PLK1 ESPL1 SLAIN2 BCAS3 GOLGA2 SDCCAG8 SUN2 HOOK3 BICD1 MOS SPRY2 CDK1 CDK2 SPICE1 STIL LRRC6 BIRC5 BIRC7 PLK4 CEP192 DAG1 MAP4 CKAP5 FOPNL ZW10 DCTN2 SLC16A1 DNAI1 HAUS1 CLIP1 FIGNL1 KIF18B CNTN2 NIN KATNA1 TPPP3 RSPH9 KIF4A TUBG2 ARHGEF10 CEP57 CETN3 NDC80 STMN1 XIAP OFD1 CENPA TUBGCP3 NEK2 KIF3B DNAI2 ZMYND10 KIF14 LLGL2 CTNNB1 KATNAL1 INO80 NEK6 SASS6 PPP1R12A T…
GO_REGULATION_OF_NUCLEAR_DIVISION	0.00790479	0.129825	0.384426	1.47599	129	RCC1 BMP4 UBE2C PIN1 PLK1 ESPL1 PDXP TOM1L2 ANLN CHEK1 GOLGA2 MOS IGF2 WEE2 CSNK2A1 PCID2 BIRC5 BORA ANAPC10 ZW10 MAD2L1 FGF8 DAPK3 MSX1 WNT4 BUB1 DUSP1 DAZL EDN1 XRCC3 PTTG2 PRKAR1A BUB1B CSNK2A2 CDC20 INS MTBP GEN1 NEK2 MSH2 AURKAIP1 NEK6
GO_TRANSLATIONAL_INITIATION	0.00769928	0.129825	-0.351419	-1.45099	117	MTIF2 RPL3 SSB EIF4E2 EIF2B1 RPS6 RPL19 EIF2S1 EIF2B5 EIF3B EIF1B RPS4X RPL39 RPS3A RPL34 RPL36 EIF2B3 RPL37 RPL30 EIF3J RPL23A RPS7 RPLP1 RPL3L RPS27A RPL9 RPS16 EIF5 EIF4E3 RPS12 RPS2 EIF2B2 RPL21 RPL27A RPS25 RPL14 CDC123 RPL5 PAIP1 RPLP2 RPL10A RPL22 RPL29 EIF4A2 DHX29 EIF3D RPL8 EIF2A RPS20 RPL6 PABPC1 RPL32 EIF3L PTBP1 RPL4 RPL23 EIF1AY RPL24 EIF2S3
GO_NEGATIVE_REGULATION_OF_LIPID_BIOSYNTHETIC_PROCESS	0.00784323	0.129825	-0.512317	-1.66186	33	DKK3 NFKB1 PDGFB INSIG1 FGF19 FBXW7 ACADL ORMDL1
GO_NEURAL_TUBE_DEVELOPMENT	0.00766112	0.129825	0.394581	1.49374	116	SETD2 FZD1 KAT2A BMP4 NOTCH1 ARID1A KDM6A DVL2 ZFP36L1 ITPK1 SALL4 APAF1 MIB1 TRIM71 ST14 STIL LMO4 FOLR1 DACT1 FGF8 IFT57 SDC4 OVOL2 LRP6 SPINT1 CELSR1
GO_WNT_SIGNALING_PATHWAY	0.00796059	0.129825	0.332048	1.38471	261	FZD1 TLE1 FZD7 SOSTDC1 BCL9 KLF4 BCL9L CSNK1E PLCG2 KDM6A RYK CTNND1 LEO1 LDB1 PSMB2 DVL2 TNRC6A RGS19 PARD6A TIAM1 PIAS4 LRP4 KLHL12 MOV10 PSMD2 PSMD3 CSNK2A1 BTRC VANGL1 PSMB3 FBXW11 DACT1 FGF8 WISP1 DKK2 PSMD11 WNT10A CCNE1 SFRP4 PPP1CA WNT9A PSMD9 WNT4 LRP6 CDK14 CELSR1 GATA3 GNG2 RSPO2 HHEX CSNK1G2 PRICKLE2 PSME3 BCL7B UBA52 CSNK2A2 XIAP RNF146 CTNNB1 MAGI2 SNAI2 FZD9 TNRC6C MYC INVS WNT3A F…
GO_SMALL_MOLECULE_BIOSYNTHETIC_PROCESS	0.00752547	0.129825	-0.280163	-1.30622	312	MTR DEGS1 FOLH1 PLOD1 CYP8B1 BHMT NDUFA9 SGMS1 PRKAB2 GGPS1 GLUD1 CHAT SORD FBP2 INSIG1 UGP2 PCK1 HSD17B3 FASN ASNSD1 EIF2B1 OAT SLC27A5 PLA2G4F BCAT1 CYP39A1 AGXT2 CDS1 STARD3 ELOVL4 CPS1 FGF2 MTRR CHST15 LPCAT2 ADM IPMK PSPH ASNS SPTLC2 BDH1 MGST2 MYO5A MSMO1 DSEL ISYNA1 BDH2 CYP46A1 SQLE VCAN DPAGT1 LTA4H ACACA RNPEPL1 NCAN HSD17B4 PGD HSD17B12 HMGCR ALDOB THNSL2 PGP MCAT ELOVL5 HMGCS1 KYNU CB…
GO_POSITIVE_REGULATION_OF_BMP_SIGNALING_PATHWAY	0.00746038	0.129825	0.590983	1.6874	25	BMP4 ENG NOTCH1 UBE2O NEO1 MSX1
GO_NEGATIVE_REGULATION_OF_CELLULAR_RESPONSE_TO_GROWTH_FACTOR_STIMULUS	0.00774993	0.129825	0.416506	1.53147	94	FZD1 SOSTDC1 ENG NOTCH1 NBL1 ABL1 GLG1 PIN1 BCL9L DAB2IP SMAD7 DCN SPRY2 WNT4 ONECUT2 GATA3 PTPN1 HHEX MTMR4
GO_CELL_CYCLE_G1_S_PHASE_TRANSITION	0.00758362	0.129825	0.417997	1.53483	93	E2F1 RCC1 MCM2 MCM5 MCM6 ACVR1 MCM3 MCM4 LATS1 TYMS ORC2 CAMK2D TRIM71 CDK1 CDK2 ORC4 CRLF3 BRD4 CCNE1 CDT1 POLE CDC45 CCNA1 RPA3 POLA1 CDC34 DBF4 RPA4 MNAT1 PRIM1 CDKN1B
GO_NEGATIVE_REGULATION_OF_TRANSFERASE_ACTIVITY	0.00741661	0.129825	0.33552	1.39378	251	DUSP19 BMP4 UBE2C WNK1 ABL1 PLK1 PAK2 TNFAIP3 CDK5RAP1 DAB2IP NUP62 PSMB2 SMAD7 DCN LATS1 FBXO31 ERRFI1 SPRY2 CDK1 CDK2 PSMD2 WEE2 ADAR PSMD3 PSMB3 GPS1 SOCS4 ANAPC10 MAD2L1 CDKN2B CSK TRIM27 PSMD11 PTPN6 PSMD9 LRP6 CISH DUSP26 NR2F2 DUSP1 TESC PTPN1 HHEX TSC2 TFAP4 ANAPC16 NF1 SFN CHAD PRKAR1A PSME3 SH3BP5 UBA52 BUB1B MIDN THY1 LRRC4C PODN CDKN1B PRKAR2B CDC20
GO_EAR_MORPHOGENESIS	0.00729916	0.129825	0.427887	1.54973	85	NKX3-2 MAFB SOBP SALL1 BCR DVL2 SIX4 SPRY2 FGFR2 ITGA8 FGF8 MSX1 CELSR1 POU4F3 GATA3 EDN1 PTPRQ PRRX1 FGF9 SIX2 OSR1 LHFPL5 ATP8A2 MAPK1 WNT3A GRHL3 PROX1 FOXI1 ROR2
GO_SEX_DIFFERENTIATION	0.00776108	0.129825	0.350972	1.41909	196	PBX1 TFAP2C NR0B1 BMP4 DHH FOXL2 WT1 TCF21 SALL1 NCOA6 AMHR2 ING2 TP63 PATZ1 CENPI SRD5A2 LHX8 BMP6 IRX5 TOX2 ASB1 BCL2L1 SIX4 KIT SLIT3 FANCF LRRC6 AMH DMRT3 HOXA10 FGF8 MEA1 MMP13 CCNE1 ACVR2A WNT4 LRP6 TLR5 STRA6 GATA3 MERTK CEBPB KDM3A DMRTA2 TBC1D20 FOXO3 TAF4 FGF9 OSR1 NOBOX TBX3 KLHL10 MSH2 PTPRN BMP15 CTNNB1 NCOA2 SMAD5 RARA COL9A3 GJB2
GO_CONNECTIVE_TISSUE_DEVELOPMENT	0.00740644	0.129825	0.370131	1.45636	155	BMP4 FOXC2 ZBTB16 SH3PXD2B NOTCH1 ATF2 HYAL3 IHH COL11A2 DLX2 PAXIP1 RARB BMP6 MYCN HAND2 COL10A1 PPARD TYMS HOXD3 MGP NFIB SOX6 COL5A1 COL1A1 MSX1 MMP13 TGFB2 LRP6 EDN1 RSPO2 CHSY1 PRRX1 FGF9 SIX2 OSR1 MAPK14 PPARGC1A
GO_REGULATION_OF_PROTEIN_SERINE_THREONINE_KINASE_ACTIVITY	0.00782902	0.129825	0.312852	1.34352	359	STRADA DUSP19 CDK12 DTNBP1 BMP4 CNPPD1 UBE2C WNK1 NGF ABL1 CCNB3 TSG101 BLM MAPKAPK3 PLK1 TNFAIP3 CDK5RAP1 DAB2IP NUP62 DVL2 CCND3 TIAM1 LATS1 ADORA2B FBXO31 MOS SPRY2 IGF2 PIK3CG PIM1 CDK1 WEE2 CCNL1 KIT SNF8 GPS1 MIF BIRC7 MAP3K3 CCND2 ZFP91 TNFRSF11A MAP2K6 ANAPC10 TRAF4 FGF16 CDKN2B CSK MAPKAPK5 PTPN6 ADRA2A SASH1 LRP6 NR2F2 DUSP1 EDN1 PTPN1 CARTPT MADD HHEX TFAP4 CD74 NF1 SFN PLCE1 PRKAR1A U…
GO_NEGATIVE_REGULATION_OF_RESPONSE_TO_WOUNDING	0.00792681	0.129825	-0.356947	-1.46032	110	PLAU PHLDB2 UBASH3B NDFIP1 NFKB1 C1QTNF1 WFDC1 PDGFB CHID1 PRKG1 HGF PPARA SERPINF2 SERPINC1 PPARG VTN FGF2 CD276 METRNL ADA SERPINF1 PTGER3 EPHA4 FAM105B SOCS5 PRKCD TNFRSF1A HMGCR CD34
GO_NEGATIVE_REGULATION_OF_CELL_DIFFERENTIATION	0.00779191	0.129825	0.306185	1.32768	407	NKX3-2 MAFB FZD7 E2F1 PBX1 NR0B1 BMP4 SOSTDC1 MBP FOXC2 ZBTB16 NOTCH1 FGF23 TNR MEIS2 IHH ZFHX3 DLX2 TOB2 RCC2 TP63 RARB DAB2IP LEO1 LDB1 SMAD7 SEMA3D MYCN HAND2 RBM15 PPARD HOOK3 LRP4 MIB1 ANKRD17 SIX4 NKX6-2 YAP1 WEE2 IL4 MEIS1 BHLHA15 MIXL1 NKX6-3 S100B ZBTB46 ASAP1 IFNG COL5A1 SEMA6C CTDP1 MSX1 HMG20A INPP5D NME1 EIF4ENIF1 VIM CNTN2 ISL1 TGFB2 WNT9A WNT4 NPR2 OVOL2 SOX2 KLF13 KATNA1 GATA3 ZFP…
GO_G_PROTEIN_COUPLED_RECEPTOR_SIGNALING_PATHWAY_COUPLED_TO_CYCLIC_NUCLEOTIDE_SECOND_MESSENGER	0.00743629	0.129825	-0.351279	-1.45277	118	GRM4 PDE4D SSTR2 DRD3 PTGER2 ADCY3 GNAQ GPR37L1 AGT HTR1D PSAP RGS1 NPY2R CALCR CACNA1D S1PR1 OPRK1 RXFP2 GPR149 VIP ADCY9 GRM8 ADCY1 HTR1F XCR1 CRHR2
GO_PROTEIN_N_LINKED_GLYCOSYLATION	0.00809189	0.13064	-0.412542	-1.54643	66	ST3GAL6 GORASP1 MGAT3 GNPTG ST3GAL3 ALG5 VCP EDEM2 LMAN1 MAN2A1 GNPTAB DPAGT1 MAN1A2 MAGT1 GAL3ST1 DOLPP1 ST6GAL1 STT3B MCFD2 OSTC DAD1 CCDC126 NUDT14 RPN1 ENTPD5 B4GALT7 ST3GAL4 ALG12
GO_REGIONALIZATION	0.00809578	0.13064	0.341348	1.40365	226	MAFB PBX1 KAT2A BMP4 FOXC2 ZBTB16 NOTCH1 PAX1 NBL1 WT1 DLX2 KDM6A TP63 PCSK6 PCDH8 LDB1 OTX2 DVL2 ABI1 EMX2 RGS19 LRP4 MIB1 NKX6-2 HOXD3 DMRT3 FGFR2 HOXB2 HOXA10 FGF8 IRX1 IFT57 MSX1 HIPK1 ACVR2A ISL1 OVOL2 LRP6 CELSR1 NR2F2 EDN1 HHEX DMRTA2 CHSY1 FOXF1 HOXA7 HOXB1 ZIC3 NEUROD1 SIX2 OSR1 TBX3 CITED2 HES1 MLLT3 HEY2 CTNNB1 CHRD PRKDC SRF HOXC8 ASCL1 LMX1B WNT3A LFNG SCMH1 IFT140 BARX1 SMAD6 ROR2
GO_PHOSPHOLIPID_METABOLIC_PROCESS	0.00821568	0.131194	-0.287606	-1.32197	272	PIGK PIK3R3 NRG1 FAM126A BTC CWH43 HBEGF SGMS1 SACM1L GGPS1 KLB PLCD4 PIP4K2A FGFR3 PDGFB PIGY SERAC1 MPPE1 GPCPD1 ALG5 PIGF CHAT FGF19 PIK3R1 PTDSS1 TAMM41 AGPAT4 PTPN11 PIGU SYNJ1 PIK3C2A PLA2G4F CDS1 GDE1 GPAT2 FGF2 NRG4 PIGA LPCAT2 MTMR6 SPTLC2 KL LPCAT3 SERINC1 TPTE2 SERINC4 ISYNA1 SERINC3 PIK3R5 EFR3B EREG CPNE7 PLBD1 PGAP2 PGP CD80 EGFR DOLPP1 HADHA PIGQ GNPAT
GO_DOPAMINERGIC_NEURON_DIFFERENTIATION	0.0082014	0.131194	0.609176	1.68916	22	FZD1 CSNK1E RYK OTX2 FGF8 LRP6 RSPO2 DMRTA2 CTNNB1 LMX1B WNT3A LMX1A RAC1 FOXA1 VEGFA
GO_NEGATIVE_REGULATION_OF_EPITHELIAL_CELL_DIFFERENTIATION	0.00833191	0.132361	0.575793	1.67364	27	NOTCH1 TP63 YAP1 NKX6-3 IFNG OVOL2 HOXA7 OSR1 TBX3 ID1 HES1 CTNNB1
GO_CELL_FATE_COMMITMENT_INVOLVED_IN_FORMATION_OF_PRIMARY_GERM_LAYER	0.00839329	0.132649	0.616728	1.69144	21	BMP4 FOXC2 KLF4 LEO1 NANOG SOX2 SIX2 CTNNB1 WNT3A SMAD1 ETS2 PAF1 EOMES
KEGG_NEUROACTIVE_LIGAND_RECEPTOR_INTERACTION	0.00847168	0.133201	-0.313863	-1.38099	185	VIPR2 GRM4 SSTR2 DRD3 PTGER2 PRLHR F2RL2 P2RX7 GABRD ADCYAP1R1 TACR2 GABRA4 MLNR HTR2C MAS1 LPAR6 HTR1D GABRA2 NPY2R F2RL1 GRM1 GABRQ CALCR S1PR1 OPRK1 RXFP2 PTGDR P2RY14 GRM8 PTGER3 HTR1F CRHR2 GABRA3 CHRNA2 GPR83 TSHR GABRR2 CHRM4 PRLR CCKAR LPAR4 GABRA1 GABRR1 TACR3 P2RY6 GRIN2C GRID2 HRH2 HTR2B GRIN3B AVPR1A P2RX5 P2RY4 CHRNA6 HTR2A GRIA3 HTR6 CHRNA7 GABRP LHCGR HTR1B HTR4 CHRM2 MC4R LPAR3 AD…
GO_STEROL_BIOSYNTHETIC_PROCESS	0.00857423	0.133473	-0.514522	-1.65817	32	GGPS1 INSIG1 MSMO1 SQLE HMGCR HMGCS1 DHCR7 HSD17B7 ACLY CFTR MVK ACAA2 NSDHL CYP51A1 FDFT1 PRKAA1
GO_NEGATIVE_REGULATION_OF_MYELOID_CELL_DIFFERENTIATION	0.00857605	0.133473	0.476713	1.59167	53	MAFB ZBTB16 MEIS2 TOB2 LEO1 LDB1 RBM15 IL4 MEIS1 ZBTB46 INPP5D NME1 KLF13 CARTPT HOXA7 NF1 TLR4 CTNNB1 RARA MYC CUL4A NFKBIA HOXB8 GAS2L1 PAF1 CLDN18 DLL1
GO_REGULATION_OF_ORGAN_MORPHOGENESIS	0.00863232	0.13367	0.350406	1.41418	193	FZD1 FZD7 BMP4 FOXC2 NOTCH1 BTBD7 ABL1 WT1 TNFAIP3 RYK PSMB2 DVL2 PARD6A TIAM1 HAND2 POR SIX4 ETV5 PSMD2 PSMD3 VANGL1 PSMB3 DMRT3 B4GALT1 FGFR2 NFIB DACT1 FGF8 IFNG MSX1 PSMD11 WNT10A ISL1 FOXP2 TGFB2 PSMD9 WNT4 BCOR CELSR1 GATA3 EDN1 RSPO2 PRICKLE2 CHAD PSME3 SIX2 UBA52 CITED2 HES1 MLLT3 EDNRA CTNNB1 MAGI2 SNAI2 TACSTD2 MYC WNT3A GRHL3 ROR2 RAC1 PSMB4 TBX2 SMO FGF1 CPB2 PSMD13 FZD3
GO_NEGATIVE_REGULATION_OF_SEQUENCE_SPECIFIC_DNA_BINDING_TRANSCRIPTION_FACTOR_ACTIVITY	0.00868223	0.133767	0.416564	1.52456	91	PBX1 NR0B1 GLIS2 KLF4 TNFAIP3 DAB2IP SMAD7 TRIM37 PIAS4 HAND2 ITCH ZC3H12A PIM1 TAX1BP1 SETD6 BTRC CMKLR1 MED13 GAS6 NLRC3
GO_REGULATION_OF_EMBRYONIC_DEVELOPMENT	0.00875533	0.134219	0.421765	1.53007	86	FZD1 TGIF2 FZD7 BMP4 AMOT NOTCH1 KLF4 OTX2 DVL2 SIX4 CDK1 DAG1 COL5A1 WNT4 CELSR1 GATA3 LAMA1 LAMA5 OSR1 E4F1 HES1 CTNNB1 WNT3A LFNG GRHL3 NR2C2 CLASP1 TBX2 PLCB1 FZD3 SNAI1 LAMA4 LHX1 INSR COL5A2 DLL1 PAFAH1B1 TRAF3IP1 OSR2
GO_GASTRULATION_WITH_MOUTH_FORMING_SECOND	0.00891461	0.135981	0.614514	1.68537	21	AMOT ACVR1 LDB1 OTX2 ACVR2A LRP6 HHEX UGDH CTNNB1 CHRD SRF ZBTB17 ETS2 LRP5 LHX1
GO_REGULATION_OF_ENDOTHELIAL_CELL_APOPTOTIC_PROCESS	0.00901695	0.136861	0.552558	1.65549	31	BMP4 ABL1 TNFAIP3 IL4 GAS6 RAMP2 GATA3 KDR
GO_ION_HOMEOSTASIS	0.00907936	0.13702	-0.266752	-1.27004	386	DRD3 NDFIP1 FLVCR1 ESR1 P2RX7 PTPRC TPCN1 STEAP1 TRPC7 TMTC2 C1QTNF1 B2M SLC30A4 HTR2C PPT1 CACNB4 SLC34A2 STEAP4 PVALB JAK2 SGK1 ITGB1 GPCPD1 SRI STIM2 AGT FAM20A IBTK ATP6V0C CD55 ATP2A3 SFXN5 ATP6V1C1 ATP2A2 FTH1 CYBRD1 MCU WFS1 STEAP2 NPY2R SLC39A8 RYR2 SLC35G1 TRIM24 SLC40A1 ATP6V1A ANXA7 F2RL1 GCM2 SCNN1A TTC7A GRM1 CLIC4 CA2 CPS1 CALCR FGF2 S1PR1 ADM FXN CLN5 KL EIF2AK1 VAPB ATP2B1 TF ATP2…
GO_GLYCOPROTEIN_METABOLIC_PROCESS	0.00911681	0.13702	-0.292793	-1.33196	245	ST3GAL6 ARSB GORASP1 NPC1 DPY19L4 ART4 CHSY3 CHST7 MGAT3 DPY19L3 GNPTG ST3GAL3 UGGT1 PARP16 ALG5 GALNT13 GCNT7 FBXO2 C1GALT1 GALNT7 GCNT4 VCP EDEM2 GAL3ST4 LMAN1 TIPARP MAN2A1 GALNT2 CHST15 UGGT2 GNPTAB ADAMTSL1 POFUT1 MUC13 TET2 DSEL GALNT1 B3GAT1 ST8SIA5 VCAN DPAGT1 MAN1A2 CHST3 FBXO6 FKTN NCAN MAGT1 GAL3ST1 FUT10 C1GALT1C1 DOLPP1 GALNT14 EXT2 ST6GAL1 CSGALNACT1 STT3B MCFD2 OSTC ADAMTS12 SLC35D…
GO_NEGATIVE_REGULATION_OF_ORGANELLE_ORGANIZATION	0.00930629	0.139186	0.326145	1.36678	275	DNMT1 RCC1 BMP4 RBM14 PLK1 ESPL1 TOM1L2 LIG3 CHEK1 PATL2 GOLGA2 SIN3A TRIM37 SUN2 RTEL1 OTUB1 BCL2L1 MOS SPICE1 STIL CSNK2A1 TMEM67 SMARCB1 BIRC5 BIRC7 CEP192 ATAD2 PPFIA1 MAP4 CKAP5 ZW10 TET1 DCTN2 MAD2L1 UBQLN1 HAUS1 LMOD1 WASF2 PRELID1 PPIF SIAH3 BCOR BUB1 SCIN KDM3A KIF4A HNRNPA1 TMOD1 SMG6 ARHGEF10 CCNF BAG4 KATNB1 PTTG2 NDC80 PRKAR1A TMOD2 BUB1B PPARGC1A CSNK2A2 STMN1 XIAP OFD1 MTBP TUBGCP3…
GO_METHIONINE_METABOLIC_PROCESS	0.00942851	0.140329	-0.634658	-1.71577	16	MTR BHMT EIF2B1 MTRR
GO_REGULATION_OF_DNA_DEPENDENT_DNA_REPLICATION	0.00952301	0.141051	0.540151	1.64063	33	BMP4 WRNIP1 DBF4B BLM LIG3 TIPIN BMP6 CHTF8 CDK2 CDT1 INO80 TERF1 RFC2 RFC4 DACH1 BRCA2 STAG2 CDC7
GO_BETA_CATENIN_TCF_COMPLEX_ASSEMBLY	0.00968176	0.142713	0.594946	1.66649	23	TLE1 BCL9 BCL9L LEO1 TRRAP CREBBP RBBP5 RUVBL1 CTNNB1 MYC TLE3 HDAC1
GO_EPIDERMIS_MORPHOGENESIS	0.0099055	0.145312	0.628029	1.68028	19	SOSTDC1 NOTCH1 KLF4 TP63 FGFR2 WNT10A TGFB2 CTNNB1 SMO SNAI1 FGF10
GO_POSITIVE_REGULATION_OF_CARTILAGE_DEVELOPMENT	0.0100269	0.146393	0.59358	1.66266	23	BMP4 ZBTB16 IHH RELA BMP6 POR SOX6
GO_CELLULAR_HORMONE_METABOLIC_PROCESS	0.0101903	0.148073	-0.40903	-1.52939	65	ESR1 ALDH1A1 RDH12 PLEKHA1 LRAT SHH UGT1A8 HSD17B3 TIPARP STARD3 STARD5 DHRS3 ADM HSD17B4 HSD17B12 RDH5 FDX1L HSD17B11 TTR SCARB1 HSD17B7
GO_ENDOCARDIAL_CUSHION_DEVELOPMENT	0.0102881	0.14879	0.547402	1.64004	31	BMP4 ENG NOTCH1 ERG ACVR1 FGF8 MSX1 ISL1 TGFB2 FOXF1
GO_LYTIC_VACUOLE_ORGANIZATION	0.0103523	0.149015	-0.466905	-1.59832	42	ARSB P2RX7 VPS18 PPT1 ATP6V0C MBTPS1 VPS11 RAB14 CLVS2 GNPTAB CLN5 GAA MT3 TMEM175 LRRK2 SRPX NAGLU
GO_NEGATIVE_REGULATION_OF_CYCLIN_DEPENDENT_PROTEIN_KINASE_ACTIVITY	0.0109499	0.152807	0.576886	1.64715	25	UBE2C PLK1 TNFAIP3 CDK5RAP1 LATS1 FBXO31 WEE2 ANAPC10 NR2F2 HHEX TFAP4 CDKN1B
GO_LIPOPROTEIN_METABOLIC_PROCESS	0.010884	0.152807	-0.38081	-1.48283	82	PIGK CWH43 ZDHHC23 PPT1 PIGY MPPE1 ALG5 ATG5 PIGF PPARA HSPG2 PIGU PIGA P4HB MTTP PGAP2 GOLGA7 ZDHHC15 PIGQ PIGT SDC1 SCARB1 PLA2G7 LYPLAL1 ZDHHC21 ZDHHC17 PIGH
GO_MEMBRANE_FUSION	0.0110145	0.152807	-0.353332	-1.43934	107	UBXN2A MFN2 CHCHD3 SYTL2 VPS41 SYT4 DYSF SYT11 BET1 TGFBRAP1 ANKFY1 VPS11 ANXA7 STX3 MFN1 USO1 STX16 VAMP4 VPS33B STX7 NAPG VCPIP1 VPS8 CXCR4 VAV3 UVRAG USP30 STX10 SYT2 TMEM175 STX18
GO_NEGATIVE_REGULATION_OF_LOCOMOTION	0.0109572	0.152807	0.351356	1.40692	180	ABHD2 PLXNB3 ENG NOTCH1 NBL1 PIN1 KLF4 MIA3 ARHGDIB DAB2IP BCR SCAI SMAD7 SEMA3D DCN VASH1 PPARD TRIM25 IL4 RAP2C ABHD6 DAG1 CYGB SEMA6C PTPRK ARAP3 WNT4 NR2F2 GATA3 HOXA7 RAP2A NF1 TRIM8 THY1 PPARGC1A PODN CITED2 ERBB4 STAT3 CHRD AP1AR MAGI2 SRF TACSTD2 NDRG4 WASL WNT3A COL3A1 SEMA4G ADARB1 CLASP1 PBLD NF2 TMEFF2 IGFBP3 PTPRR PLCB1 DACH1 SEMA7A
GO_SMOOTH_MUSCLE_TISSUE_DEVELOPMENT	0.0108829	0.152807	0.634097	1.67342	18	BMP4 ENG TP63 ITGA8 FOXP2 STRA6 NF1 OSR1 SRF COL3A1 PROX1
GO_MULTI_ORGANISM_LOCALIZATION	0.0109709	0.152807	0.468844	1.56539	53	NUP54 NUP160 NUP214 POM121 TSG101 NUP62 NUP153 NUP205 AAAS NUP210 KPNA7 UBA52 KPNA2 SEH1L
GO_POSITIVE_REGULATION_OF_TRANSMEMBRANE_RECEPTOR_PROTEIN_SERINE_THREONINE_KINASE_SIGNALING_PATHWAY	0.0108223	0.152807	0.438555	1.53762	70	BMP4 ENG NOTCH1 UBE2O ACVR1 ING2 ZC3H3 BMP6 RNF111 NEO1 ITGA8 CDKN2B MSX1 ACVR2A TGFB2 FURIN FGF9 CITED2 HES1 BMP15
GO_SNRNA_METABOLIC_PROCESS	0.0109032	0.152807	0.46284	1.56159	56	INTS2 RPRD2 EXOSC9 TAF5 EXOSC3 INTS9 POLR2D SNAPC4 GTF2E1 GTF2A2 TAF8 INTS6 DKC1 SP1 POLR2F INTS3 CCNT2 INTS1 POLR2B ELL2 POLR2C
GO_GLYCEROPHOSPHOLIPID_METABOLIC_PROCESS	0.0110987	0.153282	-0.295171	-1.33132	229	PIGK PIK3R3 NRG1 FAM126A BTC CWH43 HBEGF SACM1L KLB PLCD4 PIP4K2A FGFR3 PDGFB PIGY MPPE1 GPCPD1 ALG5 PIGF CHAT FGF19 PIK3R1 PTDSS1 TAMM41 AGPAT4 PTPN11 PIGU SYNJ1 PIK3C2A PLA2G4F CDS1 GDE1 GPAT2 FGF2 NRG4 PIGA LPCAT2 MTMR6 KL LPCAT3 SERINC1 TPTE2 SERINC3 PIK3R5 EFR3B EREG CPNE7 PLBD1 PGAP2 PGP CD80 EGFR HADHA PIGQ GNPAT LPGAT1
GO_REGULATION_OF_MEIOTIC_CELL_CYCLE	0.011235	0.154468	0.588817	1.64932	23	MOS WEE2 MSX1 WNT4 NPR2 DUSP1 DAZL PRKAR1A CDC20 MSH2 RAD1 PLCB1 FBXO5 INSR CALR RPS6KA2 PDE3A
GO_MESENCHYME_DEVELOPMENT	0.0113574	0.155454	0.363825	1.42646	151	BMP4 ENG FOXC2 NOTCH1 PAX1 WT1 ERG RET TCF21 ACVR1 ZFP36L1 SEMA3D HAND2 NRTN SIX4 YAP1 AMH FGFR2 FOLR1 FGF8 SEMA6C MSX1 WNT10A ISL1 TGFB2 WNT4 OVOL2 LRP6 EDN1 LAMA5 FOXF1 FGF9 SIX2 OSR1 CITED2 ERBB4 HES1 ACTA2 EDNRA HEY2 CTNNB1 MAPK1 SNAI2
GO_DEPHOSPHORYLATION	0.0114824	0.156467	0.341593	1.38937	206	SSH2 DUSP19 PPTC7 PPP1R15B PDXP PDPR PTPRE PFKFB2 PPP1CC OCRL ITPK1 INPP4B PHLPP1 PTPRB PPM1H PDP2 BTRC PPP4R1 PPP1R3C FBXW11 G6PC PTPDC1 ILKAP MTMR2 DAPP1 EYA3 CTDP1 PTPRK PTPN6 LCK INPP5D PPP1CA PPEF1 PTPN13 DUSP26 DUSP1 PP2D1 PTPN1 PPIP5K1 PTPN7 PTPRQ NT5DC2 SBF1 MTMR4 ACP5 MTMR7 PHOSPHO1 PPIP5K2 MTMR3 PPP2R3B
GO_POSTTRANSCRIPTIONAL_GENE_SILENCING	0.0115852	0.157169	0.552366	1.63135	29	PUM1 TNRC6A TRIM71 MOV10 ADAR XPO5 STAT3 CLP1 WTIP TNRC6C SMAD1 MRPL44 DROSHA DICER1
KEGG_GLYCOSYLPHOSPHATIDYLINOSITOL_GPI_ANCHOR_BIOSYNTHESIS	0.0117132	0.158205	-0.585397	-1.68231	20	PIGK PIGY PIGF PIGU PIGA
GO_MEIOTIC_CELL_CYCLE_PROCESS	0.0117993	0.15867	0.404516	1.48985	95	RAD51C PLK1 ESPL1 ING2 SYCE3 SMC2 GOLGA2 NSUN2 TOP2A MOS CDK2 WEE2 ZW10 MKI67 TOP3A DAZL XRCC3 CCNA1 RNF212 RAD54L NCAPD3 PTTG2 MSH6 PRKAR1A MLH3 RAD51 TUBGCP3 MSH2 SMC4 UBR2 KLHDC3 RAD51B LFNG SYCP3 TERF1 KIF18A RAD1 PSMD13 MAEL BRCA2 HSF1 FBXO5 TDRD12 MLH1
GO_LUNG_MORPHOGENESIS	0.0120905	0.161875	0.508816	1.59967	39	BMP4 TCF21 SPRY2 YAP1 FGFR2 DAG1 FGF8 CELSR1 RSPO2 HHEX FOXF1 DLG5 ID1 MAP2K1 CTNNB1 MAPK1 SRF
GO_REGULATION_OF_CARTILAGE_DEVELOPMENT	0.012233	0.163071	0.472285	1.5598	50	NKX3-2 BMP4 ZBTB16 GLG1 IHH RELA RARB BMP6 POR SOX6 TGFB2 WNT9A SCIN EFEMP1 SIX2 CTNNB1 SNAI2 RARA
GO_ORGANIC_ACID_TRANSMEMBRANE_TRANSPORT	0.0124856	0.164158	-0.393783	-1.4922	70	EMB SLC7A11 PRKAB2 SLC22A16 SLC7A9 SLC5A12 SLC27A5 SLC6A12 SLC16A8 SLC38A2 SLC22A5 SLC25A20 ACACA SLC6A15 SLC23A2 SLC22A4 SLC38A6 SLC16A4 PEX3 SLC7A5 SLC16A7 SLC25A12 SLC7A2 SLC25A13 PQLC2 SLC38A10 SLC6A19
GO_COLUMNAR_CUBOIDAL_EPITHELIAL_CELL_DIFFERENTIATION	0.0124609	0.164158	0.409346	1.49267	89	NKX3-2 BMP4 RFX3 NOTCH1 HPS6 AGR2 TP63 RARB BMP6 TYMS SAV1 KIT NKX6-3 IL31RA FGFR2 FGF8 JAG2 WNT4 POU4F3 NEUROD1 YIPF6 LHFPL5 OCA2 HES1 TMC1 RARA MITF ASCL1
GO_PROTEIN_DNA_COMPLEX_SUBUNIT_ORGANIZATION	0.0125287	0.164158	0.377465	1.44353	125	SETD2 OIP5 MCM2 RAD51C ARID2 ARID1A CENPI POGZ CENPQ SMARCB1 HJURP BRD2 GTF2A2 SMARCC1 CDC45 XRCC3 RPA3 CHAF1A RAD52 TAF2 ANP32B MIS18A UBA52 SMARCE1 MNAT1 RAD51 CUL4B CENPK CENPA ITGB3BP RUVBL1 HEY2 RAD51B SYCP3 KAT6B CUL4A VPS72 HELLS SMARCD1 DACH1 CENPT PAF1 POLR1E CABIN1 DDB1 HIRA SMARCD2 RBX1
GO_REGULATION_OF_CELL_FATE_COMMITMENT	0.0124451	0.164158	0.628291	1.6581	18	FZD7 BMP4 SOSTDC1 NKX6-2 LMO4 FGFR2
GO_DIGESTIVE_SYSTEM_DEVELOPMENT	0.0125912	0.164276	0.385572	1.45605	114	NKX3-2 BMP4 NOTCH1 AGR2 RET TCF21 SALL1 TP63 RARB TK1 CYP1A1 TYMS SAV1 KIT MIXL1 CLMP FGFR2 DACT1 TGFB2 OVOL2 ITGB4 STRA6 GATA3 FOXF1 ZIC3 YIPF6 FGF9 SIX2
GO_LIPID_BIOSYNTHETIC_PROCESS	0.0126739	0.164653	-0.262301	-1.25063	393	PIGK ST3GAL6 DEGS1 SPTLC3 PIK3R3 CYP8B1 P2RX7 CWH43 SGMS1 PRKAB2 SACM1L GGPS1 KLB ST3GAL3 PIP4K2A FGFR3 PRPF19 PIGY SERAC1 MPPE1 ALG5 PIGF CHAT GK INSIG1 FGF19 PIK3R1 PCK1 PTDSS1 TAMM41 HSD17B3 AGPAT4 FASN PTPN11 PIGU GAL3ST4 SLC27A5 SYNJ1 PIK3C2A PLA2G4F CYP39A1 CDS1 STARD3 ELOVL4 GPAT2 STARD5 FGF2 PIGA LPCAT2 ADM MTMR6 SPTLC2 KL LPCAT3 VAPB SERINC1 MGST2 MYO5A TPTE2 MSMO1 SERINC4 ISYNA1 CYP46A1…
GO_DNA_TEMPLATED_TRANSCRIPTION_ELONGATION	0.0128542	0.166291	0.437717	1.52387	67	SETD2 ADRM1 TAF1A LEO1 TAF5 POLR1D POLR2D GTF2E1 GTF2A2 ELP4 CTDP1 TAF4B POLR2F TAF2 TAF4 MNAT1 TCEB3 TAF3 SUPT4H1 CCNT2 POLR2B ELL2 POLR2C ERCC6 PAF1 POLR1E
GO_HIPPO_SIGNALING	0.0129596	0.16695	0.592614	1.64324	22	TEAD3 AMOT NPHP4 DVL2 LATS1 SAV1 YAP1
GO_HISTONE_H4_ACETYLATION	0.0131056	0.167424	0.520031	1.60044	35	KAT2A MSL1 USP22 TRRAP BEND3 MSL2 MEAF6 EP400 ELP4 YEATS4 RUVBL1 MYOD1 BRD8 RUVBL2 BRCA2 WDR5 MCRS1 APBB1
GO_GENE_SILENCING_BY_RNA	0.0130545	0.167424	0.413833	1.49554	84	NUP54 NUP160 NUP214 POM121 NUP62 NUP153 TNRC6A TRIM71 NUP205 MOV10 ADAR POLR2D CNOT10 AAAS POLR2F NUP210 ERI1 XPO5 STAT3 CLP1 SEH1L WTIP TNRC6C CNOT6L SMAD1 MRPL44 POLR2B POLR2C DROSHA MAEL
GO_CELLULAR_CHEMICAL_HOMEOSTASIS	0.0134737	0.171412	-0.262898	-1.25096	383	PLAU FOXO1 DRD3 NDFIP1 FLVCR1 ESR1 P2RX7 PTPRC TPCN1 TRPC7 C1QTNF1 RAP1A HTR2C PPT1 CACNB4 SLC34A2 PVALB JAK2 SGK1 ITGB1 GPCPD1 SRI STIM2 AGT IBTK ATP6V0C CD55 ATP2A3 ATP6V1C1 ATP2A2 PIK3R1 FTH1 CYBRD1 MCU WFS1 NPY2R SLC39A8 RYR2 SLC35G1 SLC40A1 ATP6V1A ANXA7 F2RL1 GCM2 SLC6A12 TTC7A GRM1 NOX4 CLIC4 CA2 CALCR FGF2 S1PR1 ADM FXN CLN5 SERPINF1 SOX4 VAPB ATP2B1 TF ATP2B4 RAB11FIP2 SLC9A8 PTGER3 CYBA…
GO_CYCLIC_NUCLEOTIDE_MEDIATED_SIGNALING	0.0135761	0.172002	-0.471836	-1.5802	38	EPHA5 PDE4D ADCY3 ADCYAP1R1 KCNC2 PRKG1 ADM ADCY9 ADCY1 PDE9A AKAP6
GO_IMMUNE_SYSTEM_DEVELOPMENT	0.01367	0.172478	0.298921	1.29728	411	NKX3-2 MKNK2 MAFB FZD7 PBX1 SH2B3 BMP4 CBFA2T3 ZBTB16 PAX1 TCF3 ABL1 KLF4 RET TCF21 PLCG2 TNFAIP3 NCOA6 NOTCH2 LIG3 PATZ1 ANLN NBEAL2 JMJD6 SIN3A ZFP36L1 ABI1 LIG4 HAND2 RBM15 FLI1 TOP2A ZNF385A SIX4 ACE SLC25A38 IL4 MEIS1 KIT ADAR PCID2 LMO4 EXOSC3 MIXL1 GAS6 CD3D IL31RA FGFR2 TNFRSF11A TAZ NKAP CDKN2B IFNG SOX6 JAG2 ESCO2 MELK PTPN6 LCK CCNB2 HIPK1 ZBTB24 WASF2 TGFB2 SP3 WNT4 MLF1 CACNA1C CD3E …
GO_REGULATION_OF_CHONDROCYTE_DIFFERENTIATION	0.0137702	0.17303	0.504499	1.5861	39	NKX3-2 BMP4 ZBTB16 GLG1 IHH RELA RARB BMP6 POR SOX6 WNT9A SCIN EFEMP1 SIX2 CTNNB1 SNAI2
GO_PROTEIN_LOCALIZATION_TO_LYSOSOME	0.0138886	0.173806	-0.617834	-1.67029	16	SCARB2 AP3B1 GNPTG AP3M1 CD81 GNPTAB SNX16
GO_CELLULAR_AMINO_ACID_BIOSYNTHETIC_PROCESS	0.0144845	0.176936	-0.39439	-1.48652	68	MTR FOLH1 PLOD1 BHMT GLUD1 ASNSD1 EIF2B1 OAT BCAT1 AGXT2 CPS1 MTRR PSPH ASNS
GO_NEGATIVE_REGULATION_OF_INTRACELLULAR_STEROID_HORMONE_RECEPTOR_SIGNALING_PATHWAY	0.0144754	0.176936	0.59546	1.63311	21	NR0B1 CRY2 TCF21 STRN3 ISL1
GO_EPHRIN_RECEPTOR_SIGNALING_PATHWAY	0.0145118	0.176936	-0.390363	-1.47924	70	EPHA5 PAK1 ARHGEF7 ROCK1 KALRN EPHB6 ROCK2 AP2A2 PTPN11 ARPC3 EPHB3 MYL12A VAV2 EPHA4 VAV3 PAK3 EPHA1
GO_PERICARDIUM_DEVELOPMENT	0.0144371	0.176936	0.641753	1.64592	16	SETD2 NOTCH1 WT1 HAND2 LRP6
GO_REGULATION_OF_CELLULAR_AMIDE_METABOLIC_PROCESS	0.0145397	0.176936	0.325688	1.35067	247	DIO2 MKNK2 PPP1R15B IMP3 WT1 SAMD4A PUM1 CAPRIN1 YRDC PATL2 ATXN2 ZFP36L1 TNRC6A POLDIP3 ZNF385A TRIM71 ZC3H12A MOV10 SERP1 ADAR IREB2 QKI EIF4G1 EIF3G CPEB1 POLR2D CPEB2 CPEB4 MAPKAPK5 DAPK3 BARHL2 CNOT10 EIF4ENIF1 PPP1CA CASC3 USP16 DAPK1 IARS2 DAZL LSM14A PASK ILF3 MTG1 FOXO3 IGF2BP3 UNK GATC EIF4A3 XPO5 IGF2BP2 STAT3 DDX25 LARP4B MAPK1 EIF3A EIF3I RC3H1 UPF1 RPS6KA3 RARA LSM14B WTIP TNRC6C CN…
GO_ADENYLATE_CYCLASE_INHIBITING_G_PROTEIN_COUPLED_RECEPTOR_SIGNALING_PATHWAY	0.0144307	0.176936	-0.433296	-1.5393	50	GRM4 SSTR2 DRD3 ADCY3 GPR37L1 HTR1D PSAP RGS1 NPY2R S1PR1 OPRK1 RXFP2 ADCY9 GRM8 ADCY1 HTR1F
GO_REGULATION_OF_OSSIFICATION	0.0145427	0.176936	0.370727	1.42486	130	FZD1 PBX1 BMP4 ZBTB16 NOTCH1 FGF23 TAC1 TOB2 ACVR1 SRGN TP63 BMP6 BMP2K HAND2 LRP4 MGP FGFR2 PDLIM7 PTH ACVR2A TGFB2 WNT4 BCOR CEBPB SMOC1 CHSY1 ID3 SIX2 OSR1 PHOSPHO1 ID1 IL6R CTNNB1 CHRD SNAI2 SMAD5
GO_PROTEIN_DEPHOSPHORYLATION	0.0147225	0.178416	0.358705	1.40639	151	SSH2 DUSP19 PPTC7 PPP1R15B PDXP PTPRE PPP1CC PHLPP1 PTPRB PPM1H PDP2 BTRC PPP4R1 PPP1R3C FBXW11 PTPDC1 ILKAP MTMR2 DAPP1 EYA3 CTDP1 PTPRK PTPN6 LCK PPP1CA PPEF1 PTPN13 DUSP26 DUSP1 PP2D1 PTPN1 PTPN7 PTPRQ SBF1 MTMR4
GO_REGULATION_OF_RESPONSE_TO_WOUNDING	0.0148221	0.178916	-0.281067	-1.28914	266	LBH PLAU HCK PRKCA PHLDB2 UBASH3B NDFIP1 NFKB1 VIL1 C4BPA OTUD7A HBEGF C1QTNF1 WFDC1 RREB1 PDGFB SHPK JAK2 MAS1 CHID1 AGT PRKG1 HGF CD47 PPARA CD55 FAM46A GJD4 SERPINF2 SERPINC1 PPARG F2RL1 VPS33B C8G VTN AHSG FGF2 CD276 METRNL ADA BCL6 SERPINF1 VAV2 IL6ST PTGER3 EPHA4 FAM105B SUSD4 SOCS5 PRKCD TNFRSF1A TGFBR2 GSN HMGCR SCARA5 CD34 SNX6 CASP1 IL17RA
GO_SINGLE_ORGANISM_MEMBRANE_FUSION	0.015023	0.180629	-0.367774	-1.4434	86	MFN2 CHCHD3 SYTL2 VPS41 SYT4 DYSF SYT11 BET1 TGFBRAP1 ANKFY1 VPS11 STX3 MFN1 USO1 STX16 VAMP4 STX7 VCPIP1 VPS8 VAV3 UVRAG USP30 STX10 SYT2 TMEM175
GO_MALE_GAMETE_GENERATION	0.0152054	0.180696	0.324147	1.34599	250	ABHD2 E2F1 NR0B1 DHH ZBTB16 SETX NOTCH1 RAD51C PUM1 HERPUD2 WIPF3 SLC26A6 ING2 TP63 PATZ1 NUP62 SYCE3 CADM1 ALKBH5 GGNBP2 NSUN2 BCL2L1 KIAA1524 ETV5 ACE TMEM203 NR6A1 KIT STRBP FANCF QKI MAST2 SIAH1 BRD2 HOXA10 JAG2 MEA1 TRIM27 TESK1 DIAPH3 ACVR2A TAF4B DAZL MERTK SLCO4C1 TCFL5 CCNA1 KDM3A AGFG1 LIMK2 SBF1 DAZAP1 TBPL1 TUBD1 TBC1D20 CEP57 DNMT3A
GO_AMMONIUM_TRANSMEMBRANE_TRANSPORT	0.0150911	0.180696	-0.605507	-1.66456	17	SLC18A3 SLC22A2 SLC22A3 PRKAB2 SLC22A16 SLC22A5 SLC25A20 RHAG ACACA SLC22A4
GO_NEGATIVE_REGULATION_OF_CELL_CYCLE_G1_S_PHASE_TRANSITION	0.0151872	0.180696	0.425641	1.49959	72	E2F1 DGKZ RFWD3 TP63 RBM38 FBXO31 ZNF385A CDK1 CDK2 CDKN2B DACT1 CNOT10 SFN UBA52 CDKN1B NACC2 MUC1 E2F4 TP73 PRKDC TFDP2 CNOT6L
GO_PEPTIDE_METABOLIC_PROCESS	0.0155802	0.184436	-0.25674	-1.23229	424	TARSL2 TRHDE MRPS7 AARSD1 PTCD3 DARS SLC25A6 MTIF2 GSTT1 GTF2H3 SLC25A29 MRPL42 RPL3 AGT SLC25A32 CPM LNPEP SSB EIF4E2 CTNS EEF1D CDKAL1 SLC25A43 EEF2 MRPL27 SPPL2B NPEPPS RPL22L1 PCSK1 EPRS GSR EIF2B1 NAT8B HARS RPS6 MME POMC CLIC4 RPL19 PPA2 SEC11A ATP6AP2 NACA EIF2S1 EIF2B5 MTRF1L CLN5 CARS GTF2H2 IGHMBP2 MRPS25 SLC25A20 LARS2 MGST2 MRPL54 EIF3B MRPS22 EIF1B GLO1 MRPL13 BDH2 LARS YARS2 EEF1B2 …
GO_PHOSPHATIDYLINOSITOL_BIOSYNTHETIC_PROCESS	0.0157707	0.185793	-0.352027	-1.41787	100	PIGK PIK3R3 CWH43 SACM1L KLB PIP4K2A FGFR3 PIGY MPPE1 ALG5 PIGF FGF19 PIK3R1 PTPN11 PIGU SYNJ1 PIK3C2A CDS1 FGF2 PIGA MTMR6 KL TPTE2
GO_RETINOL_METABOLIC_PROCESS	0.0158415	0.185793	-0.581663	-1.64856	19	ALDH1A1 RDH12 LRAT DHRS3 RDH5 TTR
GO_REGULATION_OF_NEUROTRANSMITTER_LEVELS	0.0159373	0.185793	-0.322948	-1.37053	141	SLC18A3 GRM4 NAAA DRD3 P2RX7 SLC22A2 SLC22A3 TACR2 GDNF RAP1A SYTL2 PPT1 SYT4 LIN7C SYT11 CHAT WNT7A ATP2A2 GABRA2 MAOA STX3 RAB3GAP1 TOR1A SYNJ1 TRIM9
GO_POSITIVE_REGULATION_OF_G1_S_TRANSITION_OF_MITOTIC_CELL_CYCLE	0.0158908	0.185793	0.607603	1.62563	19	CYP1A1 CREBBP ANKRD17 CDC45 CDK10 CUL4B MTBP NACC2 CUL4A PLRG1 PLCB1 LSM10
GO_SOMATIC_STEM_CELL_DIVISION	0.0163308	0.18966	0.597464	1.61868	20	FZD7 TEAD3 NOTCH1 KIT FGFR2 RAB10 TGFB2 ZFP36L2
GO_REGULATION_OF_RAS_PROTEIN_SIGNAL_TRANSDUCTION	0.0165697	0.191708	0.360322	1.40055	141	RASAL2 ARHGEF26 ARHGDIB NOTCH2 TNFAIP1 RASAL3 DAB2IP SGSM3 NUP62 BCR TRIO SCAI FGD3 TIAM1 ITSN2 RASA3 SOS2 NET1 ALS2CL CAMK2D SPRY2 MCF2L SPATA13 ARHGEF33 MCF2 RALGPS1 OBSCN RASGEF1A ARAP3 TGFB2 RASA4 MADD NGFR PREX1 ARHGEF10 SHOC2 NF1 PLCE1
GO_REGULATION_OF_MICROTUBULE_POLYMERIZATION_OR_DEPOLYMERIZATION	0.0166324	0.19171	0.373861	1.42424	122	RCC1 ABL1 PLK1 ESPL1 SLAIN2 GOLGA2 SUN2 MOS SPICE1 STIL BIRC5 BIRC7 CEP192 BORA MAP4 CKAP5 DCTN2 HAUS1 CLIP1 KIF4A ARHGEF10 KATNB1 NDC80 CDKN1B STMN1 XIAP OFD1 TUBGCP3 NEK2 KIF3B SNCA INO80 NEK6 MID1IP1 TUBB KIF2A FES SPAST TERF1 CKAP2 RAB11A TNKS CLASP1 CEP63 CHMP3 GAS2L1 FBXO5 KIF23 MYBL2 MLH1 CHMP4B PCNT TUBGCP2 EML1
GO_ARTERY_DEVELOPMENT	0.0167788	0.191954	0.431366	1.49849	66	ZMIZ1 BMP4 ENG FOXC2 NOTCH1 PLXND1 SMAD7 HAND2 FOLR1 FGF8 STRA6 FOXF1 NF1 PRRX1 ADAMTS6 DCTN5 HES1 APOB HEY2 SRF COL3A1 PROX1 SMAD6
GO_RESPONSE_TO_NITRIC_OXIDE	0.016737	0.191954	-0.600404	-1.65053	17	MTR FOXO1 KCNC2
GO_POSITIVE_REGULATION_OF_AMINE_TRANSPORT	0.0170003	0.193766	-0.545005	-1.62193	23	P2RX7 TACR2 GDNF NPY2R RAB3GAP1 OPRK1 SLC18A1 ARL6IP1 ABAT CXCL12 AVPR1A
GO_GLOMERULAR_EPITHELIUM_DEVELOPMENT	0.0171638	0.194904	0.624959	1.62705	17	BMP4 FOXC2 WT1
GO_ACTIN_MYOSIN_FILAMENT_SLIDING	0.0173774	0.196602	0.587356	1.61088	21	TPM3 MYL3 MYL2 TPM4 TPM2 VIM TMOD1 TNNT2 MYBPC3 TNNC2 DES TPM1 MYL6 ACTA1 MYL4
GO_POSITIVE_REGULATION_OF_GENE_EXPRESSION_EPIGENETIC	0.0176434	0.196708	0.480568	1.54215	43	KAT2A TAF1A ARID1A ARID1B CHEK1 POLR1D ATAD2 TET1 POLR2F DEK BAZ1B MYBBP1A CTNNB1 SMARCD1 ACTB ERCC6 POLR1E
GO_MEMBRANE_DOCKING	0.0176002	0.196708	-0.415463	-1.50483	55	ROCK1 SYTL2 VPS18 VPS11 SNX3 STX3 USO1 STX16 VPS33B STX7 RAB8B SCFD2 VPS33A STX10 SCFD1 EZR BVES NSF EXOC6 STX17 CFTR
GO_VENTRICULAR_SEPTUM_DEVELOPMENT	0.0174823	0.196708	0.466482	1.52871	48	FZD1 NOTCH1 SALL1 SMAD7 SALL4 RBM15 SAV1 LMO4 FGFR2 STRA6 GATA3 DCTN5 TBX3 CITED2 HES1 HEY2 PROX1 SMAD6 CYR61
GO_RESPONSE_TO_PROGESTERONE	0.017556	0.196708	0.522731	1.57761	32	ABHD2 MBP RELA SREBF1 SPHK1 TYMS DSG2 RAMP2 CCNE1 TGFB2
GO_DNA_TEMPLATED_TRANSCRIPTION_INITIATION	0.0177442	0.197115	0.356562	1.393	147	NR0B1 NR3C1 TEAD3 NOTCH1 TAF1A NCOA6 NOTCH2 RARB MED20 TAF5 PPARD CREBBP NRBP1 YAP1 NR2F6 NR6A1 POLR1D MED13 POLR2D BRF2 TFB2M GTF2E1 GTF2A2 TAF4B POLRMT POLR2F NPPA TBPL2 MED27 TEAD1 TBPL1 TAF2 TAF4 MNAT1 PPARGC1A GTF3C4
GO_NEGATIVE_REGULATION_OF_LIPID_METABOLIC_PROCESS	0.0181162	0.19962	-0.427047	-1.5171	50	DKK3 NFKB1 ESR1 PDGFB INSIG1 FGF19 UGT1A8 PPP2R5A CIDEA FBXW7 ACADL ORMDL1
GO_ORGANOPHOSPHATE_ESTER_TRANSPORT	0.0185269	0.19962	-0.397732	-1.47521	62	SLC35A1 P2RX7 SLC25A6 ATP11A ATP10A SLC37A3 OSBPL8 TMEM30A ATP11B SLC35E3 ABCA12 TRIAP1 OSBPL5 MTTP ABCA4 SLC35D1 PITPNB SCARB1 ATP10D ATP11C ATP8B3 SLC25A33 SLC35B2 ATP9B
GO_GLYCEROLIPID_METABOLIC_PROCESS	0.0185045	0.19962	-0.277174	-1.27258	269	PIGK PIK3R3 NRG1 FAM126A FABP6 BTC CWH43 HBEGF CAT SACM1L KLB PLCD4 PIP4K2A FGFR3 PDGFB PIGY MPPE1 GPCPD1 ALG5 PIGF CHAT GK INSIG1 DGKK FGF19 PIK3R1 PCK1 PTDSS1 TAMM41 AGPAT4 PTPN11 PIGU SLC27A5 SYNJ1 PIK3C2A PLA2G4F CDS1 GDE1 CPS1 GPAT2 FGF2 NRG4 PIGA LPCAT2 MTMR6 KL LPCAT3 SERINC1 TPTE2 DAGLA SERINC3 PIK3R5 EFR3B EREG CPNE7 PLBD1 PGAP2 PGP CD80 EGFR SLC22A4 HADHA PIGQ GNPAT
GO_GASTRULATION	0.0182532	0.19962	0.373195	1.41727	119	BMP4 FOXC2 AMOT KLF4 COL4A2 KDM6A ACVR1 LEO1 LDB1 OTX2 DVL2 SOX7 MMP2 NANOG MIXL1 ITGB2 FGFR2 ITGA8 FGF8 ACVR2A LRP6 SOX2 RIC8A ITGB4 DUSP1 HHEX FOXF1 PRKAR1A COL6A1 SIX2 UGDH ITGA3 CTNNB1 CHRD SRF ZBTB17 COL12A1 WNT3A SMAD1
GO_DNA_SYNTHESIS_INVOLVED_IN_DNA_REPAIR	0.0181344	0.19962	0.447309	1.50919	56	POLH RAD51C WRNIP1 BLM BARD1 USP43 TRIM25 RFC1 REV1 POLE POLN TOP3A XRCC3 RPA3 POLA1 REV3L UBA52 RAD51 RAD51B RFC2 RFC4 UBE2L6 BRIP1
GO_POSITIVE_REGULATION_OF_CELL_CYCLE_ARREST	0.0184847	0.19962	0.437165	1.49697	61	E2F1 DAB2IP RBM38 ZNF385A CDK1 CDK2 UHRF2 FAP CRLF3 CNOT10 SFN UBA52 CDKN1B MYBBP1A MUC1 E2F4 TP73 TFDP2 CNOT6L GTSE1 ARID3A PLAGL1 CDKN2A ID2 GADD45A PKD2
GO_CYTOKINESIS	0.018379	0.19962	0.426635	1.48529	67	PLK1 ESPL1 KLHL9 ANLN BCL2L1 BIRC5 CEP55 ANK3 AHCTF1 DAPK3 USP8 DCTN3 KIF4A RALB STMN1 CECR2 ARL3 ECT2 NEK6 SPAST SPTBN1 CKAP2 RAB11A RASA1 MITD1 BRCA2 KIF23 CHMP4B
GO_EXOCYTOSIS	0.0183733	0.19962	-0.288439	-1.2978	224	HCK PAK1 P2RX7 EXOC7 SYTL2 VPS41 VPS18 PDGFB SYT4 F5 APLP2 LIN7C SYT11 HGF RARRES2 MILR1 PSAP SCRN3 STEAP2 WDR1 VPS11 SERPINF2 ABCC4 PECAM1 STX3 SYNJ1 PIK3C2A VAMP4 VPS33B TRIM9 AHSG ABCA12 VEGFC EXOC3 F8 PRSS12 SDF4 TF MYO5A RAB11FIP2 TMX3 RAB8B SLC17A9 TGFB3 LGI3 UNC13C MMRN1 PDZD11 SCFD2 EXOC1 VPS33A
GO_VESICLE_DOCKING	0.0185557	0.19962	-0.435848	-1.52043	46	SYTL2 VPS18 VPS11 STX3 USO1 STX16 VPS33B STX7 RAB8B SCFD2 VPS33A STX10 SCFD1 BVES NSF EXOC6 STX17 CFTR
GO_TELOMERE_ORGANIZATION	0.018771	0.200788	0.438955	1.49985	60	RAD51C FEN1 RTEL1 RFC1 SLX4 DOT1L POLE DKC1 XRCC3 RPA3 POLA1 SMG6 DCLRE1B FBXO4 PRIM1 SMG1 RAD51 PRKDC UPF1 TERF1 RFC2 RFC4 BRCA2 GAR1 LIG1
GO_NEUROTRANSMITTER_TRANSPORT	0.0187952	0.200788	-0.335592	-1.38229	115	SLC18A3 GRM4 NAAA P2RX7 SLC22A2 SLC22A3 SYTL2 PPT1 SYT4 LIN7C SYT11 CHAT WNT7A GABRA2 STX3 SLC6A12 SYNJ1 SV2B TRIM9 GABRQ
GO_TRANSCRIPTION_ELONGATION_FROM_RNA_POLYMERASE_II_PROMOTER	0.0190524	0.202828	0.445862	1.50431	56	SETD2 ADRM1 LEO1 TAF5 POLR2D GTF2E1 GTF2A2 ELP4 CTDP1 TAF4B POLR2F TAF2 TAF4 MNAT1 TCEB3 TAF3 SUPT4H1 CCNT2 POLR2B ELL2 POLR2C
GO_REGULATION_OF_EXOSOMAL_SECRETION	0.0197077	0.208541	0.627335	1.60894	16	VPS4A TSG101 SNF8 STAM IFNG SDC4 RAB7A CHMP3 HGS
GO_POSITIVE_REGULATION_OF_LAMELLIPODIUM_ORGANIZATION	0.019725	0.208541	-0.56372	-1.62001	20	VIL1 ARHGEF7 RREB1 FRMD7 HDAC4
GO_LUNG_EPITHELIUM_DEVELOPMENT	0.0200339	0.211079	0.521548	1.56258	31	NUMA1 BMP4 AGR2 ERRFI1 SAV1 YAP1 NFIB STRA6
GO_CARDIAC_CHAMBER_MORPHOGENESIS	0.0208858	0.2184	0.394925	1.44009	89	FZD1 FOXC2 NOTCH1 NOTCH2 ACVR1 RARB SMAD7 MYL3 HAND2 RBM15 MYL2 SAV1 FHL2 FGFR2 FGF8 ISL1 OVOL2 DSP GATA3 UBE4B FOXF1 TBX3 CITED2 HES1 HEY2 SRF RARA PROX1 TNNT2 MYBPC3 CYR61 TBX2 SMO
GO_HISTONE_UBIQUITINATION	0.0210644	0.2184	0.546961	1.57523	26	USP22 LEO1 TRIM37 PHC1 UHRF1 PCGF1 BCOR WAC CUL4B UBE2N UBR2 PAF1 DDB1 DTX3L DDB2
GO_ANTERIOR_POSTERIOR_AXIS_SPECIFICATION	0.0210012	0.2184	0.512117	1.55548	33	BMP4 WT1 KDM6A PCSK6 LDB1 OTX2 LRP6 HHEX SIX2 TBX3 HEY2 CTNNB1 SRF
GO_SPHINGOLIPID_BIOSYNTHETIC_PROCESS	0.0211518	0.2184	-0.409565	-1.48347	55	ST3GAL6 DEGS1 SPTLC3 P2RX7 SGMS1 ST3GAL3
GO_REGULATION_OF_TRANSCRIPTION_INVOLVED_IN_G1_S_TRANSITION_OF_MITOTIC_CELL_CYCLE	0.0212274	0.2184	0.564985	1.58257	23	E2F1 TYMS CDK1 BRD4 CCNE1 CDT1 CDC45 CCNA1 POLA1 E2F4 RRM2
GO_MONOAMINE_TRANSPORT	0.021191	0.2184	-0.599833	-1.62162	16	SLC29A4 SLC22A2 SLC22A3 NISCH
KEGG_EPITHELIAL_CELL_SIGNALING_IN_HELICOBACTER_PYLORI_INFECTION	0.0210131	0.2184	-0.41309	-1.49126	54	NOD1 PAK1 NFKB1 HBEGF IGSF5 JUN CXCR1 ATP6V0C CASP3 ATP6V1C1 PTPN11 ATP6V1A MAPK12 ATP6V1B2 ATP6V0A1 EGFR MAP3K14 MAPK10 TCIRG1 ATP6V1C2
GO_NUCLEAR_TRANSPORT	0.0215052	0.220519	0.313844	1.31248	269	STRADA NUP54 NUP160 NUP214 POM121 NOL6 AHCYL1 ZC3H3 NUP62 XPO6 NUP153 ALKBH5 RAB2B POLDIP3 NUP205 RAB24 RAB40B ADAR RNPS1 DDX19B POLR2D DAG1 RAB10 IFNG SDAD1 BANF1 PTTG1IP TGFB2 CASC3 FIP1L1 NSRP1 AAAS RAB33B ZNF384 RAB43 HHEX AGFG1 NUP210 HNRNPA1 TSC2 SMG6 RAP2A RAB28 RAB3C FYB CEP57 NEUROD1 FBXO22 SEC61B FGF9 KPNA7 SIX2 EIF4A3 RALB XPO5 SMG1 ANKRD54 STAT3 HES1 MYBBP1A RAB5B DDX25 CTNNB1 RERE MA…
GO_MONOVALENT_INORGANIC_CATION_TRANSPORT	0.0216669	0.221435	-0.273434	-1.2593	276	SLC18A3 SLC35A1 KCNE2 KCNH8 SLC5A10 KCNB2 SCN1A SLC22A2 NDUFA9 SLC22A3 PRKAB2 KCNC2 ABCC9 SLC34A2 PDZK1 SLC9B2 UQCRB SGK1 SLC2A10 KCNG2 KCNJ4 ATP6V0C ATP6V1C1 SLC2A8 KCNK7 SLC22A16 SCN5A SLC5A1 SLC5A12 ATP6V1A SCNN1A TRPM5 HCN4 TMEM38B SLC38A2 MTMR6 ADA SLC18A1 SLC22A5 SURF1 SLC25A20 SLC9A8 SLC47A1 COX6C KCNJ3 CNGA2 UQCRC1 ATP6V1B2 SLC5A9 SLC5A7 ATP6V0A1 RHAG ACACA SLC6A15 SLC23A2 SLC20A2
GO_MITOTIC_SISTER_CHROMATID_SEGREGATION	0.021744	0.221485	0.425696	1.47488	65	CEP57L1 VPS4A PLK1 ESPL1 SMC2 POGZ KIF25 PAPD7 CEP55 ZW10 MAD2L1 KIF18B PDS5A KIF4A NCAPD3 KATNB1 CEP57 NDC80 NEK2 SMC4 KIF14 INO80 SEH1L KIF2C KIF18A RAB11A CHMP3 PHF13 KIF23 NCAPG CHMP4B
GO_PROTEIN_DEALKYLATION	0.0219238	0.222578	0.604468	1.59523	18	KDM6A JMJD6 KDM4C KDM5B JMJD1C KDM3B KDM3A KDM2A HSF4
GO_REGULATION_OF_NEURON_DIFFERENTIATION	0.0220545	0.223165	0.291129	1.26617	422	SSH2 KIF13B TGIF2 ISLR2 PBX1 BMP4 PLXNB3 MBP SETX NOTCH1 TNR EEF2K TCF3 NBL1 NGF ABL1 ABL2 ZFHX3 CDKL5 KLF4 RET CAPRIN1 CDK5RAP1 PLXNA1 RARB DAB2IP BMP6 STK25 PLXND1 CUX2 SEMA3D MYCN TIAM1 ITSN2 SPHK1 LRP4 MIB1 FBXO31 ETV5 MEIS1 SLIT3 HOXD3 EIF4G1 CPEB1 MOB2 IL1RAPL1 ASAP1 IFNG SIPA1L1 SEMA6C DSCAM BARHL2 HMG20A NME1 EIF4ENIF1 VIM OGN CNTN2 ISL1 SOX2 CTTN KATNA1 GATA3 NGFR PREX1 RAP1GAP2 RAP2A KA…
GO_EMBRYONIC_SKELETAL_SYSTEM_DEVELOPMENT	0.0222876	0.224782	0.392587	1.43397	90	NKX3-2 SETD2 PBX1 BMP4 FOXC2 DLX2 IRX5 MYCN SIX4 HOXD3 FGFR2 HOXB2 MBTD1 COL1A1 ACVR2A WNT9A SP3 HOXA7 HOXB1 PRRX1 FGF9 SIX2 EIF4A3 OSR1
GO_AMMONIUM_TRANSPORT	0.0226283	0.22747	-0.443229	-1.50992	41	SLC18A3 SLC22A2 SLC22A3 PRKAB2 PDZK1 SLC22A16 SLC38A2 ADA SLC18A1 SLC22A5 SLC25A20 SLC5A7 RHAG ACACA SLC22A4
GO_SMOOTH_MUSCLE_CELL_DIFFERENTIATION	0.0229769	0.229199	0.536289	1.55882	27	BMP4 NOTCH1 ACVR1 ITGA8 RAMP2 WNT4 FOXF1 HES1 HEY2 CTNNB1 SRF
GO_REGULATION_OF_DNA_METABOLIC_PROCESS	0.0230994	0.229199	0.317521	1.31623	246	DNMT1 BMP4 POLH MPHOSPH8 WRNIP1 DBF4B KLF4 BLM PAXIP1 LIG3 TNFAIP1 TIPIN BMP6 CHEK1 RTEL1 FGFR4 APAF1 ANKRD17 OTUB1 TOP2A CHTF8 CDK1 CDK2 IL4 SIRT6 NPAS2 EXOSC3 OGG1 IFNG EYA3 MAPKAPK5 SLX4 ESCO2 FIGNL1 CDT1 SMARCAD1 DKC1 DUSP1 GATA3 CDAN1 PDS5A HNRNPA1 RAD52 SMG6 ID3 MIS18A MSH6 DNMT3A DEK ESCO1 PPARGC1A BABAM1 RAD51 INS UBE2N NEK2 MSH2 HMBOX1 CTNNB1 MAPK1 INO80 KPNA2 UBR5 TTF1 MYC MAP3K4 TERF1 …
GO_MULTICELLULAR_ORGANISM_REPRODUCTION	0.0230335	0.229199	0.288858	1.26026	442	ABHD2 E2F1 ZMIZ1 NR0B1 BMP4 DHH ZBTB16 FOXL2 SETX NOTCH1 RAD51C ADCY7 TAC1 WT1 PUM1 IHH STC2 NCOA6 TOB2 HERPUD2 WIPF3 ACVR1 SLC26A6 ING2 TP63 PATZ1 CENPI NUP62 SYCE3 CADM1 TK1 CYP1A1 ALKBH5 GGNBP2 NSUN2 PPARD BCL2L1 KIAA1524 ETV5 ACE TMEM203 AGRP NR6A1 KIT STRBP SLIT3 FANCF QKI AMH B4GALT1 MAST2 SIAH1 MAP2K6 BRD2 DSG2 HOXA10 JAG2 MEA1 TRIM27 TESK1 DYNLL1 DIAPH3 MMP13 CCNE1 ACVR2A TGFB2 SP3 WNT4 T…
GO_NEGATIVE_REGULATION_OF_WNT_SIGNALING_PATHWAY	0.0229651	0.229199	0.350429	1.3701	148	FZD1 TLE1 SOSTDC1 NOTCH1 NPHP4 CSNK1E DAB2IP CTNND1 PSMB2 DVL2 RGS19 LATS1 LRP4 KLHL12 PSMD2 PSMD3 PSMB3 DACT1 DKK2 PSMD11 SFRP4 ISL1 CBY1 PSMD9 WNT4 LRP6 SOX2 HECW1 TSC2 FOXO3 PSME3 FGF9 UBA52 MAPK14 GRB10
GO_PHOSPHOLIPID_BIOSYNTHETIC_PROCESS	0.0233313	0.230536	-0.296037	-1.30256	185	PIGK PIK3R3 CWH43 SGMS1 SACM1L GGPS1 KLB PIP4K2A FGFR3 PIGY SERAC1 MPPE1 ALG5 PIGF CHAT FGF19 PIK3R1 PTDSS1 TAMM41 AGPAT4 PTPN11 PIGU SYNJ1 PIK3C2A CDS1 GPAT2 FGF2 PIGA LPCAT2 MTMR6 SPTLC2 KL LPCAT3 SERINC1 TPTE2 SERINC4 ISYNA1
GO_REGULATION_OF_SMALL_GTPASE_MEDIATED_SIGNAL_TRANSDUCTION	0.0234359	0.230536	0.327043	1.33296	210	RASAL2 AMOT ARHGAP19 ARHGEF26 ARHGDIB NOTCH2 TNFAIP1 RASAL3 DAB2IP SGSM3 NUP62 BCR TRIO SCAI FGD3 OCRL TIAM1 ITSN2 RASA3 SOS2 RHOT2 ARHGAP15 NET1 ALS2CL CAMK2D SPRY2 MCF2L SPATA13 ARHGEF33 MCF2 ARHGAP26 SIPA1L1 RALGPS1 OBSCN RASGEF1A ARAP3 TGFB2 RASA4 MADD NGFR TSC2 PREX1 ARHGEF10 RAP1GAP2 SHOC2 NF1 PLCE1 RALGAPB ARHGAP18 APOC3 ECT2 ITGA3 ARHGAP40
GO_SIGNAL_RELEASE	0.0234596	0.230536	-0.319491	-1.34354	132	SLC18A3 GRM4 NAAA P2RX7 SLC22A2 INHBA TACR2 SYTL2 PPT1 SYT4 EIF2AK3 LIN7C SYT11 CHAT WNT7A STX3 SYNJ1 TRIM9 CAMK2G ADM VIP TMF1 MYO5A RAB11FIP2
GO_NEGATIVE_REGULATION_OF_EPITHELIAL_CELL_APOPTOTIC_PROCESS	0.023691	0.230592	0.541617	1.55984	26	ABL1 TNFAIP3 IL4 GAS6 RAMP2 GATA3 KDR NEUROD1
GO_CELL_DIFFERENTIATION_INVOLVED_IN_KIDNEY_DEVELOPMENT	0.0236081	0.230592	0.520545	1.54836	30	BMP4 FOXC2 NOTCH1 WT1 TCF21 WNT4 SIX2 OSR1 HES1 ACTA2 MAGI2
GO_NEGATIVE_REGULATION_OF_NF_KAPPAB_TRANSCRIPTION_FACTOR_ACTIVITY	0.023682	0.230592	0.483411	1.5198	39	KLF4 TNFAIP3 DAB2IP TRIM37 PIAS4 ITCH ZC3H12A TAX1BP1 SETD6 CMKLR1 NLRC3
GO_DNA_RECOMBINATION	0.0240492	0.233338	0.347744	1.36341	151	SETX RAD51C TCF3 RBM14 BLM BARD1 NCOA6 PAXIP1 LIG3 SYCE3 FEN1 INO80D LIG4 RTEL1 TOP2A RFC1 EXOSC3 SLX4 POLE POLN TOP3A CDC45 XRCC3 RPA3 POLA1 RNF212 RAD54L RAD52 MSH6 RPA4 NSMCE4A PRIM1 MLH3 RAD51 UBE2N GEN1 MSH2 RUVBL1 INO80 PRKDC NSMCE1 KLHDC3 RAD51B RUVBL2 RFC2 RFC4 MMS22L BRIP1 UNG HMGB3 BRCA2 RNF138 LIG1 CDC7 MCRS1 MLH1
GO_REGULATION_OF_CARDIAC_MUSCLE_CELL_CONTRACTION	0.024522	0.237175	-0.537073	-1.57968	22	PDE4D PKP2 PDE4B SRI ATP2A2 RYR2 SCN5A
GO_CARDIAC_SEPTUM_MORPHOGENESIS	0.0252163	0.243123	0.460859	1.49223	45	FZD1 NOTCH1 NOTCH2 ACVR1 RARB SMAD7 RBM15 SAV1 FGFR2 FGF8 ISL1 TBX3 CITED2 HES1 HEY2 RARA PROX1 CYR61 TBX2 SMO
GO_CELL_PROLIFERATION	0.0253308	0.243461	0.283788	1.24679	486	TEAD3 KAT2A BMP4 CBFA2T3 FOXC2 NOTCH1 PAX1 ABL1 PDPN ERG PLK1 RYK TP63 CADM1 DVL2 TK1 CYP1A1 CCND3 LY86 ZFP36L1 LIG4 EMX2 FBXL7 TNFSF13B SALL4 HAND2 MAPRE2 PPARD HOOK3 CREBBP NANOG TYMS BCL2L1 PAK4 TRIM71 ACE PIK3CG PIM1 YAP1 NR6A1 KIT STIL ARX BTRC MIF GAS6 S100B CUZD1 FGFR2 FPGS NKAP UHRF2 BCAR1 DCTN2 RAB10 FAP FGF8 GOLPH3 UHRF1 TRAIP TRIM27 MSX1 USP8 MELK FIGNL1 TAF8 PTPN6 MKI67 ACVR2A TGFB2 W…
GO_POSITIVE_REGULATION_OF_CHONDROCYTE_DIFFERENTIATION	0.0254191	0.243547	0.616341	1.58075	16	ZBTB16 IHH RELA BMP6 POR SOX6
GO_REGULATION_OF_BODY_FLUID_LEVELS	0.0255613	0.244147	-0.260707	-1.22435	335	LBH PLAU IRF1 SLC7A11 PRKCA UBASH3B MFN2 F2RL2 P2RX7 SLC22A2 BTC ADCY3 TRPC7 C1QTNF1 UPRT NPR1 AP3B1 SYTL2 PDGFB GNAQ FZD6 DOCK11 JAK2 F5 ATG5 PRKG1 PHF21A DGKK FAM46A DOCK8 PIK3R1 SHH WFS1 HIST2H3D SERPINF2 SERPINC1 PTPN11 ANXA7 F2RL1 SCNN1A RAB14 LMAN1 ZFPM2 VPS33B VTN ABCA12 OPRK1 VIP ADA MYL12A ADCY9 F8 IRF2 ILK EHD2 VAV2 FBLN1 RAB11FIP2 PTGER3 CYBA TRPC6 PDPK1 CAPZA1 ADCY1 HPS5 PIK3R5 PROCR …
KEGG_BASE_EXCISION_REPAIR	0.0256816	0.244533	0.544475	1.55461	25	MBD4 LIG3 FEN1 OGG1 POLE MUTYH NEIL3 MPG NEIL2 UNG LIG1 POLE3 POLB POLL
GO_REGULATION_OF_ORGAN_GROWTH	0.0260682	0.247084	0.428471	1.46403	60	FOXC2 NOTCH1 WT1 PIN1 LATS1 POR SAV1 YAP1 CDK1 SERP1 ARX FGFR2 FGF8 CTDP1 FGF9 MAPK14 ERBB4 FGF20 TP73 HEY2 PROX1 WWC2 TBX2 SMO MAEL
GO_BILE_ACID_METABOLIC_PROCESS	0.0261106	0.247084	-0.518451	-1.55966	24	NPC1 CYP8B1 FABP6 NR5A2 SLC27A5 CYP39A1 SLCO1B1 CYP46A1 HSD17B4
GO_PROTEIN_LOCALIZATION_TO_ENDOPLASMIC_RETICULUM	0.0262365	0.247511	-0.341346	-1.37243	99	UBAC2 RPL3 RYR2 RAB3GAP1 RPS6 RPL19 SRP19 SRP72 RPS4X RPL39 RPS3A RPL34 KDELR2 RPL36 RPL37 RPL30 RPL23A RPS7 RPLP1 SSR3 RPL3L RPS27A RPL9 RPS16 RPS12 RPS2 RPL21 RPL27A RPS25 RPL14 RPL5 RPLP2 RAB3GAP2 RPL10A RPL22 RPL29 SEC63 SRPRB RPL8 RPS20 SEC61G RPL6 RPL32 RPL4 SEC16B RPL23 RPL24 ANK2
GO_EMBRYONIC_HEMOPOIESIS	0.0263321	0.247651	0.626751	1.58099	15	PBX1 SH2B3 KIT GATA3 KDR
GO_POSTREPLICATION_REPAIR	0.0266815	0.250106	0.482384	1.50943	38	POLH USP43 TRIM25 RFC1 REV1 POLN RAD18 RPA3 REV3L UBA52 UBE2N MSH2 NSMCE1 RFC2 RFC4 UBE2L6
GO_REGULATION_OF_CELLULAR_RESPONSE_TO_HEAT	0.0267563	0.250106	0.427505	1.46073	60	NUP54 NUP160 NUP214 POM121 NUP62 NUP153 CREBBP CAMK2D NUP205 HSPB8 BAG2 AAAS RPA3 NUP210 BAG4 MAPKAPK2 MAPK1 SEH1L RPTOR MLST8 DNAJC7
GO_DNA_STRAND_ELONGATION_INVOLVED_IN_DNA_REPLICATION	0.0271371	0.252329	0.594165	1.56804	18	LIG3 FEN1 LIG4 POLA1 RNASEH1 PRIM1 GINS1 RFC4 LIG1
GO_ANION_TRANSPORT	0.0271828	0.252329	-0.258931	-1.21825	342	SLC35A1 EMB SLC7A11 DRD3 P2RX7 SLCO4A1 FABP6 GABRD PRKAB2 SLC25A6 ABCC9 GABRA4 CACNB4 SLC34A2 PDZK1 ATP11A SLC25A32 ATP10A PPARA SLC37A3 LRRC8D CTNS SFXN5 ANO5 OSBPL8 ANO10 GABRA2 SLC22A16 ABCC4 SLC7A9 PPARG SLC5A12 CLCC1 TMEM30A SLC27A5 SLC6A12 SLC16A2 SLC16A8 PLA2G4F ATP11B CLIC4 SLCO1B1 CA2 GABRQ ABCA12 TRIAP1 CA13 ANKH PCYOX1 SLC38A2 CA5B OSBPL5 SERINC1 SLC22A5 SLC25A20 SERINC4 SLC26A9 SERINC…
GO_CELL_MATURATION	0.0272409	0.252329	0.392378	1.42112	85	ABHD2 RFX3 RET NFASC SLC26A6 IRX5 FEM1B RND1 SOX18 TYMS BTK BHLHA15 KCNIP2 CNTN2 GLDN DAZL GATA3 TUSC2 FOXO3 CNTNAP2 HES1 CTNNB1 ASCL1
GO_BASE_EXCISION_REPAIR	0.0273256	0.25235	0.523922	1.53534	28	MBD4 LIG3 SIRT6 OGG1 POLE RPA3 MUTYH CCNO NEIL3 MPG NEIL2 UNG ERCC6 LIG1
GO_CELLULAR_RESPONSE_TO_RETINOIC_ACID	0.0278023	0.255982	0.454928	1.47918	46	FZD7 SETX ABL2 KLF4 RET ADNP2 YAP1 COL1A1 WNT9A TESC
GO_MALE_SEX_DIFFERENTIATION	0.0281934	0.258806	0.370092	1.38712	108	TFAP2C NR0B1 DHH WT1 TCF21 AMHR2 ING2 PATZ1 SRD5A2 BMP6 ASB1 BCL2L1 SIX4 KIT LRRC6 AMH DMRT3 HOXA10 FGF8 MEA1 ACVR2A WNT4 TLR5 GATA3 KDM3A TBC1D20 FGF9 TBX3 KLHL10 MSH2 CTNNB1 NCOA2 SMAD5 RARA COL9A3 GJB2
GO_RESPONSE_TO_RADIATION	0.0283644	0.258825	0.303647	1.28334	300	DNMT1 POLH CRY2 RAD51C TULP1 IL12A MEIS2 HYAL3 NPHP4 NETO1 BLM MBD4 RELA PAXIP1 RFWD3 CLK2 TP63 TIPIN CHEK1 PPP1CC TANC1 FEN1 LIG4 TP53BP1 CREBBP NET1 BCL2L1 IGF2 YAP1 AGRP NR2F6 KIT OGG1 TNFRSF11A MTA1 REV1 USP2 EYA3 PTPRK FIGNL1 PPP1CA FECH RIC8A RAD18 OPN3 DUSP1 RAD9A GATA3 XRCC3 UBE4B RAD54L GRIN2A RFWD2 USF1 GUCA1B MSH6 NF1 DNMT3A MAPK14 CHRNB2 TH BHLHE40 GNA11 BABAM1 IFT20 RAD51 ECT2 GUCY2F…
GO_STEROL_METABOLIC_PROCESS	0.0282919	0.258825	-0.352532	-1.38062	85	NPC1 CYP8B1 CAT GGPS1 NR0B2 MBTPS1 INSIG1 VLDLR CYP4V2 CYP39A1 STARD3 OSBPL5 MSMO1 CYP46A1 SQLE HMGCR HMGCS1 MT3 FDX1L APP SCARB1 DHCR7 HSD17B7 CEL ACLY CFTR
GO_DEVELOPMENT_OF_PRIMARY_SEXUAL_CHARACTERISTICS	0.0284871	0.259173	0.341006	1.34493	158	TFAP2C NR0B1 BMP4 DHH FOXL2 WT1 TCF21 SALL1 NCOA6 AMHR2 ING2 PATZ1 CENPI SRD5A2 LHX8 IRX5 TOX2 BCL2L1 SIX4 KIT SLIT3 FANCF LRRC6 AMH HOXA10 FGF8 MEA1 MMP13 CCNE1 ACVR2A WNT4 TLR5 GATA3 CEBPB KDM3A TBC1D20 FOXO3 TAF4 FGF9 OSR1 NOBOX KLHL10 MSH2 PTPRN BMP15 NCOA2
GO_EXTRACELLULAR_MATRIX_DISASSEMBLY	0.0288609	0.260693	0.45125	1.47269	47	ENG SH3PXD2B TLL1 LAMC1 DCN MMP2 CDH1 TLL2 CTSK MMP13 BCAN CTRB2 FURIN
GO_GLAND_DEVELOPMENT	0.02877	0.260693	0.30095	1.27683	313	MAFB PBX1 NR0B1 BMP4 SOSTDC1 NOTCH1 CBX7 PAX1 ABL1 WT1 TCF21 SALL1 RELA TGM2 TP63 PLXNA1 PLXND1 TK1 CYP1A1 HK2 HAND2 FEM1B CDH1 FA2H SIX4 KDM5B HOXD3 BTRC LMO4 B4GALT1 FGFR2 TNFRSF11A FPGS DAG1 NFIB FGF8 ZNF703 SMARCC1 MSX1 MKI67 WNT10A NME1 CCNB2 CCNE1 ISL1 TGFB2 SP3 WNT4 SOX2 STRA6 ONECUT2 GATA3 CEBPB IRF6 HHEX LAMA5 GHRH DHODH FOXF1 MDK NF1 ZIC3 AK4 TBX3 CITED2 ERBB4 HES1 CSF1R MAP2K1 PTF1A CT…
GO_NEGATIVE_REGULATION_OF_PROTEIN_MODIFICATION_PROCESS	0.0289092	0.260693	0.285525	1.24546	441	PPP1R16B DNMT1 SH2D4A DUSP19 BMP4 ENG CRY2 UBE2C PPP1R15B WNK1 ABL1 DLG3 PIN1 KLF4 PLK1 PAK2 TNFAIP3 CDK5RAP1 DAB2IP NUP62 PSMB2 SMAD7 SIN3A DCN PARD6A LATS1 FBXO31 PRKCE OTUB1 ERRFI1 C3orf33 CNKSR3 ITCH ZC3H12A SPRY2 CDK1 CDK2 PSMD2 WEE2 ADAR PSMD3 SMARCB1 PSMB3 GPS1 CEP192 SOCS4 DAG1 ANAPC10 ATG14 SNTA1 MAD2L1 GCLC CDKN2B DACT1 CSK TRIM27 PSMD11 PTPN6 TGFB2 PSMD9 LRP6 CISH BCOR DUSP26 NR2F2 DUS…
GO_PROTEIN_DESTABILIZATION	0.029303	0.263469	0.520689	1.52587	28	MYLIP PLK1 SIRT6 BTRC SIAH1 FBXW11 CHFR ID1 SNCA ISOC2 PRKDC
GO_REGULATION_OF_RNA_SPLICING	0.0294893	0.264369	0.416272	1.44223	65	CDK12 SETX CLK2 SF3B4 JMJD6 RBM38 SF3A1 FASTK RNPS1 HNRNPL AFF2 RBM11 ESRP1 NSRP1 CELF6 DAZAP1
GO_CELL_FATE_DETERMINATION	0.0297966	0.266345	0.505888	1.51566	31	BMP4 KLF4 NOTCH2 NKX6-3 BARHL2 ISL1 GATA3 PRRX1 HES1 MYOD1 CTNNB1 ASCL1 PROX1 TBX2
GO_GLAND_MORPHOGENESIS	0.0303148	0.26836	0.396339	1.41821	79	BMP4 SOSTDC1 NOTCH1 TGM2 TP63 PLXNA1 PLXND1 FEM1B KDM5B BTRC FGFR2 DAG1 NFIB FGF8 MKI67 TGFB2 WNT4 CEBPB LAMA5
GO_CERAMIDE_BIOSYNTHETIC_PROCESS	0.0303722	0.26836	-0.45545	-1.49701	35	ST3GAL6 DEGS1 P2RX7 ST3GAL3
GO_NEGATIVE_REGULATION_OF_HEMOPOIESIS	0.0302228	0.26836	0.398832	1.42136	77	MAFB BMP4 ZBTB16 NOTCH1 MEIS2 IHH TOB2 LEO1 LDB1 RBM15 IL4 MEIS1 MIXL1 ZBTB46 INPP5D NME1 KLF13 CARTPT HOXA7 CD74 NF1 HES1 TLR4 CTNNB1 RC3H1 RARA MYC CUL4A NFKBIA HOXB8 IL4R GAS2L1 PAF1 CLDN18 DLL1
KEGG_PORPHYRIN_AND_CHLOROPHYLL_METABOLISM	0.03022	0.26836	-0.54279	-1.55986	20	BLVRA UGT2A3 FTH1 UGT1A8 EPRS ALAD HMBS
GO_ORGANOPHOSPHATE_BIOSYNTHETIC_PROCESS	0.0308434	0.269419	-0.257663	-1.21138	340	PIGK ME1 CTPS2 AK8 PIK3R3 NADSYN1 ADCY3 CWH43 SGMS1 SACM1L GGPS1 UPRT KLB NPR1 HTR2C PIP4K2A FGFR3 PIGY AK5 SERAC1 MPPE1 ALG5 PANK2 PIGF CHAT SORD GK FGF19 PIK3R1 PTDSS1 TAMM41 AGPAT4 PTPN11 PIGU SYNJ1 PIK3C2A RRM2B CDS1 CPS1 GPAT2 FGF2 PIGA LPCAT2 ADM IPMK MTMR6 ADA ADCY9 SPTLC2 KL LPCAT3 SERINC1 SURF1 TPTE2 SERINC4 ISYNA1 ADCY1 PIK3R5 ATP6V0A1 GUCY1A2 KARS
GO_SIGNAL_TRANSDUCTION_BY_P53_CLASS_MEDIATOR	0.0307699	0.269419	0.382484	1.39983	91	E2F1 PAXIP1 TP63 RBM38 ZMAT3 ZNF385A TOPORS CDK1 CDK2 MIF TP53BP2 ZMAT4 CNOT10 HIPK1 ZNF385C ZNF385B TFAP4 FOXO3 SFN UBA52 CDKN1B MYBBP1A MUC1 E2F4 TP73 MSH2 TFDP2 CNOT6L
GO_MECHANORECEPTOR_DIFFERENTIATION	0.0307262	0.269419	0.476912	1.49231	38	BMP4 NOTCH1 GABRA5 ATP8B1 CDH23 JAG2 SDC4 POU4F3 LHFPL5 HES1 FGF20 TMC1 GABRB3 SLC4A7 RAC1
GO_PEPTIDYL_LYSINE_METHYLATION	0.0308278	0.269419	0.456446	1.47193	44	SETD2 SETD1B PAXIP1 KDM6A BEND3 SETD6 DOT1L KDM3A RBBP5 DPY30 CAMKMT
GO_SPINDLE_LOCALIZATION	0.0310398	0.269598	0.50125	1.51278	32	NUMA1 LLGL1 ESPL1 MOS SPRY2 MAP4 ZW10 NDC80 CENPA LLGL2 WASL
GO_LIPOPROTEIN_BIOSYNTHETIC_PROCESS	0.0309672	0.269598	-0.382971	-1.42046	62	PIGK CWH43 ZDHHC23 PIGY MPPE1 ALG5 ATG5 PIGF PIGU PIGA P4HB MTTP PGAP2 GOLGA7 ZDHHC15 PIGQ
GO_METANEPHROS_DEVELOPMENT	0.0314304	0.270965	0.40746	1.42535	69	BMP4 FOXC2 WT1 RET TCF21 SALL1 FRAS1 SIX4 ITGA8 FGF8 IRX1 WNT4 GATA3 ID3 NF1 SIX2 OSR1 DLG5 HES1 CTNNB1 FBN1
GO_REGULATION_OF_MICROTUBULE_BASED_PROCESS	0.0315771	0.270965	0.334228	1.33007	170	RCC1 ABL1 RBM14 PLK1 ESPL1 RCC2 SLAIN2 CHEK1 GOLGA2 TRIM37 SUN2 MOS SPICE1 STIL TMEM67 BIRC5 BIRC7 PLK4 CEP192 BORA MAP4 CKAP5 DCTN2 HAUS1 CLIP1 XRCC3 KIF4A ARHGEF10 CCNF KATNB1 NDC80 CDKN1B STMN1 XIAP ECT2 OFD1 TUBGCP3 GEN1 NEK2 KIF3B SNCA CTNNB1 INO80 NEK6 MID1IP1 TUBB KIF2A BBS2 WNT3A FES SPAST TERF1 CKAP2 KIF18A RAB11A TNKS CLASP1 CEP63 CHMP3 GAS2L1 FBXO5 KIF23 MYBL2 MLH1 CHMP4B MEMO1 PAFAH1B…
GO_FORMATION_OF_PRIMARY_GERM_LAYER	0.031639	0.270965	0.385653	1.40132	87	BMP4 FOXC2 KLF4 COL4A2 KDM6A ACVR1 LEO1 SOX7 MMP2 NANOG MIXL1 ITGB2 FGFR2 ITGA8 SOX2 ITGB4 DUSP1 FOXF1 PRKAR1A COL6A1 SIX2 ITGA3 CTNNB1 CHRD SRF COL12A1 WNT3A SMAD1 NF2 COL8A1 ETS2 SNAI1 PAF1 LHX1
GO_ESTABLISHMENT_OF_PROTEIN_LOCALIZATION_TO_ENDOPLASMIC_RETICULUM	0.0315026	0.270965	-0.34874	-1.36869	86	RPL3 RYR2 RAB3GAP1 RPS6 RPL19 SRP19 SRP72 RPS4X RPL39 RPS3A RPL34 RPL36 RPL37 RPL30 RPL23A RPS7 RPLP1 SSR3 RPL3L RPS27A RPL9 RPS16 RPS12 RPS2 RPL21 RPL27A RPS25 RPL14 RPL5 RPLP2 RAB3GAP2 RPL10A RPL22 RPL29 SEC63 SRPRB RPL8 RPS20 SEC61G RPL6 RPL32 RPL4 RPL23 RPL24
GO_GERM_CELL_DEVELOPMENT	0.0315174	0.270965	0.358382	1.36289	120	ABHD2 BMP4 DHH ZBTB16 FOXL2 WT1 ACVR1 SLC26A6 ING2 NSUN2 BCL2L1 ETV5 KIT STRBP QKI AMH WNT4 TAF4B DAZL KDM3A AGFG1 TBPL1 TBC1D20 FOXO3 CEP57 PAQR5 NOBOX OCA2 DDX25 KLHL10 MSH2 CTNNB1 PACRG SMAD5 RARA BBS2
GO_GAMETE_GENERATION	0.0317572	0.271219	0.297084	1.26538	326	ABHD2 E2F1 ZMIZ1 NR0B1 BMP4 DHH ZBTB16 FOXL2 SETX NOTCH1 RAD51C WT1 PUM1 TOB2 HERPUD2 WIPF3 ACVR1 SLC26A6 ING2 TP63 PATZ1 NUP62 SYCE3 CADM1 ALKBH5 GGNBP2 NSUN2 BCL2L1 KIAA1524 ETV5 ACE TMEM203 NR6A1 KIT STRBP FANCF QKI AMH MAST2 SIAH1 BRD2 HOXA10 JAG2 MEA1 TRIM27 TESK1 DYNLL1 DIAPH3 ACVR2A WNT4 TAF4B DAZL MERTK SLCO4C1 TCFL5 CCNA1 KDM3A AGFG1 LIMK2 SBF1 DAZAP1 TBPL1 TUBD1 TBC1D20 FOXO3
GO_MUSCLE_TISSUE_DEVELOPMENT	0.0318651	0.271385	0.32219	1.31098	207	KAT2A BMP4 ENG FOXC2 FOXL2 NOTCH1 WT1 BCL9 ARID1A TCF21 BCL9L ACVR1 TP63 RARB SMAD7 MYL3 FLNB SGCD DCN FAM65B MYL2 CAMK2D SIX4 CDK1 SIRT6 FHL2 FGFR2 TAZ ITGA8 DSG2 SOX6 CHRNA1 ISL1 FOXP2 TGFB2 CBY1 DSP STRA6 NR2F2 UBE4B NPPA NGFR DMRTA2 NF1 PRKAR1A OSR1 MAPK14 IFT20 TBX3 SAP30 CSF1R ANKRD2 MYOD1 HEY2 SRF MYH11 RARA NDRG4 WNT3A FOXN2 SMAD1 COL3A1 PROX1 TNNT2 NDUFV2 MYBPC3 FOS
GO_COLUMNAR_CUBOIDAL_EPITHELIAL_CELL_DEVELOPMENT	0.0319746	0.271562	0.475159	1.48683	38	NKX3-2 BMP4 RFX3 RARB BMP6 TYMS YIPF6 LHFPL5 TMC1 RARA SLC4A7 RAC1 SMO ROS1 DLL1 PAFAH1B1
GO_REGULATION_OF_RESPONSE_TO_INTERFERON_GAMMA	0.0322551	0.272944	-0.55933	-1.56321	18	JAK2 JAK1 PPARG DNAJA3 IFNGR2 PIAS1 NLRC5 PARP9 HSP90AB1
GO_FLUID_TRANSPORT	0.0323153	0.272944	0.585966	1.5464	18	PDPN SLC26A6 AHCYL1 EDN1 AQP9 AQP10 AQP1 HAS2
GO_SEXUAL_REPRODUCTION	0.0324144	0.273029	0.287714	1.24577	401	ABHD2 E2F1 ZMIZ1 NR0B1 BMP4 DHH ZBTB16 FOXL2 SETX NOTCH1 RAD51C TAC1 WT1 PUM1 HVCN1 TOB2 HERPUD2 WIPF3 ACVR1 SLC26A6 ING2 TP63 PATZ1 NUP62 SYCE3 CADM1 UBAP2L ALKBH5 GGNBP2 NSUN2 BCL2L1 KIAA1524 ETV5 ACE TMEM203 LRMP CDK1 GLRB KDM5B WEE2 NR6A1 KIT STRBP FANCF QKI AMH B4GALT1 MAST2 SIAH1 BRD2 HOXA10 JAG2 MEA1 TRIM27 TESK1 DYNLL1 DIAPH3 ACVR2A WNT4 AAAS TAF4B NR2F2 DAZL MERTK SLCO4C1 TCFL5 CCNA1 KDM…
GO_PRESYNAPTIC_PROCESS_INVOLVED_IN_SYNAPTIC_TRANSMISSION	0.032922	0.274291	-0.34553	-1.36162	88	SLC18A3 GRM4 NAAA P2RX7 SLC22A2 SYTL2 PPT1 SYT4 LIN7C SYT11 CHAT WNT7A STX3 SYNJ1 TRIM9
GO_CELLULAR_RESPONSE_TO_AMINO_ACID_STIMULUS	0.0328242	0.274291	0.460592	1.47092	42	DNMT1 COL4A1 LAMTOR3 MMP2 BCL2L1 CPEB1 FOLR1 CPEB4 COL1A1 SH3BP4 CEBPB DNMT3A COL1A2 COL6A1 UBR2 RPTOR COL3A1 UBR1 COL16A1 COL5A2
GO_INORGANIC_ION_TRANSMEMBRANE_TRANSPORT	0.0328667	0.274291	-0.251701	-1.19675	381	SLC18A3 KCNE2 KCNH8 KCNB2 SCN1A P2RX7 PTPRC SLC22A2 TPCN1 GABRD SLC22A3 TRPC7 PRKAB2 KCNC2 ABCC9 GABRA4 SLC30A4 HTR2C CACNB4 SLC34A2 SLC9B2 UQCRB STIM2 KCNG2 IBTK KCNJ4 ATP6V0C SLC37A3 ATP2A3 ATP6V1C1 ANO5 ATP2A2 MCOLN3 KCNK7 ANO10 MCU GABRA2 SLC22A16 SLC39A8 RYR2 SCN5A SLC40A1 CLCC1 ATP6V1A SCNN1A CLIC4 TRPM5 GABRQ FGF2 CACNA1D HCN4 TMEM38B ANKH PCYOX1 MTMR6 SLC22A5 SURF1 SLC25A20 ATP2B1 ATP2B4 …
GO_REGULATION_OF_CAMP_METABOLIC_PROCESS	0.0328964	0.274291	-0.346504	-1.36337	87	VIPR2 PRKCA PDE4D DRD3 ADCY3 ADCYAP1R1 AKAP12 WFS1 NPY2R CALCR RXFP2 ADM TBL1XR1 VIP ADCY9 GRM8 PTGER3 ADCY1 CRHR2 AKAP5 AKAP6 TSHR GPR65
GO_RIBOSOMAL_SMALL_SUBUNIT_BIOGENESIS	0.0331241	0.274482	-0.424782	-1.4607	43	UTP6 MRPS7 SRFBP1 NOB1 RPS6 NOL11 UTP23 RPS7 MRPS9 UTP18 RPS16 ERAL1 WDR3 NOM1 FCF1 UTP14A
GO_ORGANELLE_FUSION	0.0331176	0.274482	-0.339402	-1.35192	94	MFN2 CHCHD3 SYTL2 VPS41 SYT4 DYSF SYT11 BET1 TGFBRAP1 ANKFY1 VPS11 STX3 MFN1 USO1 STX16 VAMP4 VPS33B STX7 VCPIP1 VPS8 VAV3 VPS33A UVRAG USP30 STX10 SYT2 TMEM175
GO_TRANSLESION_SYNTHESIS	0.0334964	0.276819	0.514896	1.50889	28	POLH USP43 TRIM25 RFC1 REV1 POLN RPA3 REV3L UBA52 RFC2 RFC4 UBE2L6
GO_REGULATION_OF_RHO_PROTEIN_SIGNAL_TRANSDUCTION	0.033897	0.279377	0.387956	1.39971	83	ARHGEF26 ARHGDIB TNFAIP1 BCR TRIO SCAI FGD3 TIAM1 ITSN2 SOS2 NET1 ALS2CL MCF2L SPATA13 ARHGEF33 MCF2 OBSCN ARAP3 NGFR PREX1 ARHGEF10 APOC3 ECT2 ITGA3
GO_VESICLE_ORGANIZATION	0.0340554	0.279433	-0.28043	-1.25587	216	GORASP1 SNX8 CHMP2B P2RX7 AP3B1 SYTL2 VPS41 SYT4 F5 DYSF CHMP7 SEC23IP SYT11 BET1 TGFBRAP1 ANKFY1 CTSC VPS11 SNX3 TRAPPC3 SNX7 STX3 VPS37C USO1 RAB14 LMAN1 PIK3C2A STX16 VAMP4 TMED2 TRAPPC9 VPS33B STX7 CHMP1B TMF1 F8 VAPB TRAPPC5 VPS8 KIF13A SNX30 CREB1 VAV3 AP3D1 UVRAG CD34 ZDHHC15 SNX33 SNX6 STX10 SYT2 PRKCI TMEM175 MCFD2 PLEKHF1
GO_AXON_REGENERATION	0.0340861	0.279433	-0.546703	-1.54947	19	MTR JUN JAK2
GO_OLIGOSACCHARIDE_METABOLIC_PROCESS	0.0342996	0.280434	-0.407732	-1.44168	49	ST3GAL6 MANBA GNPTG ST3GAL3 GANC EDEM2 GAL3ST4 MAN2A1 MAN2B2 GNPTAB CTBS GAA MAN2C1 MAN1A2
GO_SKELETAL_SYSTEM_MORPHOGENESIS	0.0343989	0.280497	0.339113	1.33099	152	NKX3-2 SETD2 BMP4 FOXC2 PAX1 GLG1 DLX2 RARB BMP6 IRX5 MYCN COL10A1 MMP2 SIX4 HOXD3 MGP FGFR2 HOXB2 SP5 COL1A1 MSX1 MMP13 TGFB2 WNT9A COL13A1 RAB33B CHSY1 HOXA7 ACP5 HOXB1 PRRX1 SIX2 EIF4A3 OSR1 MAPK14 PHOSPHO1
GO_REGULATION_OF_CELL_MORPHOGENESIS_INVOLVED_IN_DIFFERENTIATION	0.0346218	0.281533	0.307575	1.2817	259	SSH2 KIF13B ISLR2 PLXNB3 MBP NOTCH1 TNR EEF2K NGF ABL1 CDKL5 RET BCL9L CAPRIN1 RCC2 PLXNA1 DAB2IP STK25 PLXND1 SMAD7 CUX2 SEMA3D TIAM1 LRP4 NET1 FBXO31 SLIT3 IL1RAPL1 DAG1 ZNF703 SIPA1L1 COL1A1 SEMA6C DSCAM BARHL2 OGN CNTN2 TGFB2 OVOL2 CTTN
GO_REGULATION_OF_METAL_ION_TRANSPORT	0.0347096	0.281533	-0.280152	-1.25463	216	DPP10 TSPAN13 KCNE2 PDE4D UBASH3B PKP2 DRD3 P2RX7 ADCYAP1R1 B2M KCNC2 CNTN1 PDGFB CACNB4 SGK1 PDE4B ATG5 SRI STIM2 AGT WFS1 HBP1 RYR2 SCN5A PTPN3 CAMK2G CACNA1D OPRK1 VIP ATP2B4 MYO5A CAB39 PTGER3 CAMK2B CYBA TRPC6 PDPK1 FHL1 CRHR2 AKAP5 CXCR4 CAMK2A
GO_ORGAN_FORMATION	0.0348674	0.282067	0.518386	1.50678	27	NKX3-2 BMP4 TP63 FGFR2 FOLR1 ISL1 HHEX MAP2K1 CTNNB1 MAPK1
GO_REGULATION_OF_BLOOD_PRESSURE	0.0349938	0.282344	-0.325748	-1.33087	109	TRHDE PDE4D NRG1 DRD3 MKKS NPR1 PDGFB SGK1 NISCH AGT LNPEP PPARA SERPINF2 PPARG F2RL1 MME POMC DDAH1 ATP6AP2 VEGFC
GO_CYCLIC_NUCLEOTIDE_CATABOLIC_PROCESS	0.0352852	0.28306	-0.586145	-1.55728	15	PDE4D PDE4B CNP PDE11A PDE9A PDE3B PDE10A
GO_REGULATION_OF_GASTRULATION	0.0353594	0.28306	0.529827	1.51279	25	TGIF2 FZD7 KLF4 OTX2 DAG1 COL5A1 OSR1 WNT3A CLASP1 LHX1 COL5A2 OSR2 DKK1
KEGG_ECM_RECEPTOR_INTERACTION	0.0352382	0.28306	0.406813	1.41628	67	SDC3 TNR LAMC1 COL11A2 COL4A2 COL4A1 SV2C ITGA8 DAG1 COL5A1 COL1A1 COL6A2 SDC4 ITGB4 THBS2 LAMA1 LAMA5 CHAD COL1A2 COL6A1 CD36 ITGA3 ITGA1 HMMR
GO_ESTABLISHMENT_OF_SPINDLE_ORIENTATION	0.0359201	0.285139	0.548001	1.51953	22	NUMA1 LLGL1 MOS SPRY2 MAP4 ZW10 NDC80 CENPA LLGL2 CLASP1 FGF10 PAFAH1B1
GO_REGULATION_OF_MEIOTIC_NUCLEAR_DIVISION	0.0365068	0.285139	0.570845	1.52729	19	MOS WEE2 MSX1 WNT4 DAZL PRKAR1A CDC20 MSH2 RAD1 PLCB1 FBXO5 CALR RPS6KA2 PDE3A
GO_PEPTIDE_CROSS_LINKING	0.0364202	0.285139	0.588165	1.53126	17	SPOCK3 TGM2 EGFLAM DCN DSP COL3A1 F13A1
GO_TELOMERE_MAINTENANCE_VIA_TELOMERE_LENGTHENING	0.0362647	0.285139	0.580001	1.53066	18	RTEL1 RFC1 DKC1 RAD51 UPF1 TERF1 GAR1
GO_RESPONSE_TO_NERVE_GROWTH_FACTOR	0.036831	0.285139	0.505921	1.49418	29	DNMT1 E2F1 KAT2A EEF2K TAC1 MICALL1
GO_ER_NUCLEUS_SIGNALING_PATHWAY	0.0364054	0.285139	-0.490273	-1.50573	26	IGFBP1 EIF2AK3 MBTPS1 INSIG1 ATP2A2 WFS1 EIF2S1 ASNS
GO_TRANSITION_METAL_ION_HOMEOSTASIS	0.0368289	0.285139	-0.356257	-1.36951	76	NDFIP1 FLVCR1 STEAP1 B2M SLC30A4 STEAP4 SRI SFXN5 FTH1 CYBRD1 STEAP2 SLC39A8 SLC40A1 TTC7A FXN EIF2AK1 TF BDH2 ABCB6 SLC39A6 RHAG SCARA5 MT3 SLC39A12 APP ATP2C1 SCO1 CUTC
GO_NEGATIVE_REGULATION_OF_CARTILAGE_DEVELOPMENT	0.0367185	0.285139	0.5534	1.51776	21	NKX3-2 BMP4 RARB TGFB2 WNT9A EFEMP1 CTNNB1 SNAI2 RARA
GO_REGULATION_OF_STEM_CELL_PROLIFERATION	0.0367575	0.285139	0.398202	1.40291	72	BMP4 NOTCH1 TP63 MYCN SOX18 ACE YAP1 SIRT6 FGFR2 NFIB CX3CL1 FOXP2 OVOL2 DMRTA2 FOXF1 PHF14 EPCAM NF1 PRRX1 FGF9 TBX3 CTNNB1 CHRD SNAI2 MYC NF2 SMO LRP5 FZD3
GO_PHOSPHOLIPID_TRANSPORT	0.0369211	0.285139	-0.434972	-1.45674	38	P2RX7 ATP11A ATP10A OSBPL8 TMEM30A ATP11B ABCA12 TRIAP1 OSBPL5 MTTP ABCA4 PITPNB SCARB1 ATP10D ATP11C ATP8B3
GO_EYE_DEVELOPMENT	0.0363941	0.285139	0.308118	1.27995	251	TGIF2 BMP4 FOXC2 FOXL2 SH3PXD2B TULP1 MEIS2 NPHP4 WT1 KLF4 RET ARID1A CRYBA2 MAX RARB BMP6 COL4A1 IRX5 CYP1A1 JMJD6 SHROOM2 TOPORS CDK2 KDM5B IL4 MEIS1 COL5A1 DSCAM VIM HIPK1 FOXP2 TGFB2 WNT9A SP3 LRP6 SOX2 CACNA1C STRA6 GATA3 MERTK SMOC1 TMOD1 TBC1D20 ZNF513 MAB21L2 NF1 NEUROD1 EFEMP1 FGF9 THY1 TH SDK1 MAB21L1 STAT3 ATP8A2 PTF1A CTNNB1 KERA FBN1 SRF
GO_NEGATIVE_REGULATION_OF_ENDOTHELIAL_CELL_MIGRATION	0.03678	0.285139	0.505991	1.49439	29	NOTCH1 KLF4 DAB2IP DCN VASH1 NR2F2
GO_REGULATION_OF_NUCLEOTIDE_METABOLIC_PROCESS	0.0364557	0.285139	-0.304532	-1.29398	142	ME1 VIPR2 PRKCA PDE4D DRD3 P2RX7 ADCY3 ADCYAP1R1 AKAP12 NPR1 PID1 VCP PPARA WFS1 NPY2R HDAC4 DNAJC15 FZD2 CALCR RXFP2 ADM TBL1XR1 VIP ADCY9 GRM8 PTGER3 ADCY1 GUCY1A2 CRHR2 AKAP5 AKAP6 TSHR GPR65
GO_IRON_ION_HOMEOSTASIS	0.0369107	0.285139	-0.393504	-1.42055	54	NDFIP1 FLVCR1 STEAP1 B2M STEAP4 SRI SFXN5 FTH1 CYBRD1 STEAP2 SLC40A1 TTC7A FXN EIF2AK1 TF BDH2 ABCB6 RHAG SCARA5
GO_SULFUR_AMINO_ACID_BIOSYNTHETIC_PROCESS	0.0370654	0.285534	-0.551382	-1.54099	18	MTR BHMT EIF2B1 MTRR
GO_MITOTIC_CYTOKINESIS	0.0372361	0.28613	0.521354	1.50148	26	PLK1 ANLN CEP55 ANK3 USP8 KIF4A STMN1 SPAST SPTBN1 CKAP2 RASA1 MITD1 KIF23 CHMP4B MYH10
GO_SPINDLE_ASSEMBLY	0.0375449	0.287782	0.434958	1.43652	50	RCC1 GOLGA2 SPICE1 BIRC5 BIRC7 CEP192 HAUS1 KIF4A ARHGEF10 XIAP OFD1 TUBGCP3 NEK2 KIF3B INO80 NEK6 TUBB KIF2A RAB11A TNKS CLASP1 CEP63 FBXO5 KIF23 MYBL2 MLH1
GO_REGULATION_OF_SISTER_CHROMATID_SEGREGATION	0.0377648	0.288745	0.425959	1.42716	54	UBE2C PLK1 ESPL1 GOLGA2 MOS CSNK2A1 PCID2 ANAPC10 ZW10 MAD2L1 BUB1 DUSP1 XRCC3 PTTG2 BUB1B CSNK2A2 GEN1 CTNNB1 NEK6
GO_REGULATION_OF_WNT_SIGNALING_PATHWAY	0.0379091	0.288846	0.310926	1.28245	233	FZD1 TLE1 SOSTDC1 NOTCH1 ABL1 NPHP4 PIN1 SALL1 CSNK1E DAB2IP CTNND1 PSMB2 DVL2 SOX7 RGS19 TIAM1 LATS1 LRP4 KLHL12 YAP1 PSMD2 PSMD3 CSNK2A1 BTRC PSMB3 FGFR2 FOLR1 DACT1 ZNF703 COL1A1 DAPK3 DKK2 PSMD11 SFRP4 PPP1CA ISL1 CBY1 PSMD9 WNT4 LRP6 SOX2 CDK14 HECW1 RSPO2 HHEX TSC2 FOXO3 PSME3 FGF9 UBA52 MAPK14 GRB10 XIAP IFT20
GO_BRANCHING_INVOLVED_IN_SALIVARY_GLAND_MORPHOGENESIS	0.0379664	0.288846	0.60867	1.53538	15	TGM2 PLXNA1 PLXND1 FGFR2 DAG1 FGF8 LAMA5
GO_REGULATION_OF_CYCLIC_NUCLEOTIDE_METABOLIC_PROCESS	0.0382988	0.289222	-0.325717	-1.32496	106	VIPR2 PRKCA PDE4D DRD3 ADCY3 ADCYAP1R1 AKAP12 NPR1 WFS1 NPY2R FZD2 CALCR RXFP2 ADM TBL1XR1 VIP ADCY9 GRM8 PTGER3 ADCY1 GUCY1A2 CRHR2 AKAP5 AKAP6 TSHR GPR65 OSTN CALM2 GNAS
GO_REGULATION_OF_CELL_CYCLE_ARREST	0.0382658	0.289222	0.39233	1.39473	76	E2F1 DAB2IP RBM38 ZNF385A CDK1 CDK2 MIF UHRF2 FAP CRLF3 CNOT10 TFAP4 SFN NEUROD1 UBA52 CDKN1B MYBBP1A MUC1 E2F4 TP73 TFDP2 CNOT6L
GO_LUNG_ALVEOLUS_DEVELOPMENT	0.0381557	0.289222	0.482324	1.47458	34	FZD1 BMP4 PDPN TCF21 ERRFI1 FGFR2 FOXP2 STRA6 TNS3 FOXF1 PHF14
GO_MESODERMAL_CELL_DIFFERENTIATION	0.0387864	0.292184	0.550934	1.51099	21	BMP4 FOXC2 KLF4 KDM6A FGFR2 ITGA8 ITGB4 FOXF1 SIX2 ITGA3 WNT3A SMAD1
GO_REGULATION_OF_LIGASE_ACTIVITY	0.0390386	0.293363	0.362281	1.35652	107	UBE2C ABL1 PIN1 PLK1 PSMB2 SMAD7 DCUN1D2 CDC20B GOLGA2 TOPORS CDK1 CDK2 PSMD2 PSMD3 PCID2 BTRC PSMB3 ANAPC10 MAD2L1 DCUN1D5 PSMD11 PSMD9 DUSP1 XRCC3 ANAPC16 PSME3 UBA52 BUB1B CDC20 UBE2N GEN1
GO_REGULATION_OF_CHROMATIN_ORGANIZATION	0.0393411	0.294195	0.361229	1.3539	108	DNMT1 KAT2A PAXIP1 SREBF1 CHEK1 SIN3A OTUB1 CAMK2D SMARCB1 ATAD2 UHRF2 TET1 UHRF1 ISL1 BCOR CDC45 TADA2B GATA3 KDM3A PPARGC1A JDP2 UBE2N MUC1 GFI1B SNCA CTNNB1 SNAI2 UBR5 PHF19 RUVBL2
GO_CELLULAR_COMPONENT_DISASSEMBLY	0.039328	0.294195	0.286994	1.23749	378	FZD1 ENG NUP54 FOXL2 SH3PXD2B MAP1LC3A NUP160 NUP214 TLL1 VPS4A ARID2 POM121 GABRA5 ARID1A PLK1 LAMC1 RFWD3 MRPL17 NUP62 BLCAP DVL2 MRPS11 TMEM39B GOLGA2 HK2 NUP153 MRPL3 DCN MMP2 CDH1 TOP2A NUP205 TMEM203 CDK1 TLL2 MRPS12 SMARCB1 FANCF CA7 SUPT3H MRPS34 CTSK ATG14 NAPA VRK1 MICAL3 SMARCC1 OBSCN BANF1 MRPL53 FUNDC2 DPF3 MMP13 CCNB2 SFRP4 PPP1CA KIF18B LRP6 BCAN AAAS CTRB2 NUP210 MRPS2 MRPL22 FURI…
GO_RESPONSE_TO_IONIZING_RADIATION	0.039742	0.294499	0.358871	1.35031	111	DNMT1 RAD51C BLM PAXIP1 RFWD3 CLK2 TP63 LIG4 TP53BP1 NET1 BCL2L1 YAP1 MTA1 EYA3 FIGNL1 RAD9A GATA3 XRCC3 RAD54L RFWD2 DNMT3A MAPK14 BABAM1 RAD51 ECT2 INTS3 BRAT1 TP73 MSH2 INO80 PRKDC SNAI2 MYC RAD51B
GO_REGULATION_OF_EPITHELIAL_CELL_APOPTOTIC_PROCESS	0.039766	0.294499	0.444313	1.43865	45	BMP4 ABL1 TNFAIP3 PIAS4 IL4 GAS6 RAMP2 SFRP4 GATA3 KDR NEUROD1 PPARGC1A
GO_DRUG_TRANSPORT	0.0395752	0.294499	-0.547967	-1.53145	18	SLC22A2 SLC22A3 PDZK1 TMEM30A SLC18A1 SLC22A5 SLC47A1 SLC22A18
GO_SOMITE_DEVELOPMENT	0.0395163	0.294499	0.412084	1.41109	61	KAT2A FOXC2 PAX1 IHH KDM6A PCDH8 ABI1 RGS19 MIB1 SIX4
GO_REGULATION_OF_CARDIAC_CONDUCTION	0.0403716	0.298263	-0.422334	-1.43873	41	PDE4D ABCC9 NPR1 SRI AGT ATP2A3 ATP2A2 RYR2 ATP2B1 ATP2B4
GO_REGULATION_OF_CARDIAC_MUSCLE_TISSUE_DEVELOPMENT	0.0405329	0.298736	0.454968	1.44584	41	BMP4 NOTCH1 PIN1 SAV1 CDK1 FGFR2 FGF8 CTDP1 FGF9 MAPK14 ERBB4 EFNB2 FGF20 TP73 HEY2
GO_DEVELOPMENTAL_GROWTH_INVOLVED_IN_MORPHOGENESIS	0.0409184	0.300853	0.378001	1.37352	87	ULK1 BMP4 NOTCH1 ABL1 SALL1 PLXNA1 TIAM1 SPRY2 DCLK1 YAP1 KDM5B SIRT6 SLIT3 FGFR2 OGN LRP6 POU4F3
GO_VENTRICULAR_SEPTUM_MORPHOGENESIS	0.0413047	0.302244	0.515981	1.486	26	FZD1 NOTCH1 SMAD7 RBM15 SAV1 FGFR2 TBX3 CITED2 HES1 HEY2 PROX1
GO_POSITIVE_REGULATION_OF_CELL_DEATH	0.0412326	0.302244	0.280384	1.22269	439	E2F1 BMP4 ZBTB16 FOXL2 NOTCH1 IL12A NGF ABL1 ATF2 WT1 PIN1 RET BARD1 PAK2 TGM2 ING2 TP63 RARB DAB2IP SYCE3 TRIO HIP1 FGD3 SOX7 MYCN ZMAT3 TIAM1 PIAS4 LATS1 SOS2 APAF1 NET1 TOP2A BCL2L1 TRIM35 SAV1 CAMK2D ZC3H12A CDK19 MCF2L B4GALT1 RNPS1 TP53BP2 BMF SIAH1 S100B MCF2 MAP2K6 FAP IFNG IFT57 DAPK3 OBSCN DYNLL1 MSX1 MELK LCK INPP5D SFRP4 PRELID1 PPP1CA PPIF TGFB2 DAPK1 DUSP1 RAD9A SCIN PAWR NGFR GRIN2…
GO_ADULT_LOCOMOTORY_BEHAVIOR	0.0419089	0.305261	-0.386504	-1.39994	55	NPC1 SCN1A GDNF PPT1 CACNB4 CTNS DAB1 CSTB CNP FXN GIGYF2 EPHA4 MAPT EPS8 UCHL1 FGF12 APP CXCL12
GO_CARBOHYDRATE_DERIVATIVE_TRANSPORT	0.0419162	0.305261	-0.436804	-1.44614	36	SLC29A4 SLC35A1 SLC25A6 SLC37A3 VLDLR SLC35E3 PLEKHA8
GO_STEROID_METABOLIC_PROCESS	0.0422175	0.306548	-0.297841	-1.27372	149	NPC1 CYP8B1 ESR1 FABP6 CAT GGPS1 NR0B2 NR5A2 PLEKHA1 MBTPS1 INSIG1 VLDLR SHH UGT1A8 HSD17B3 CYP4V2 SLC27A5 TIPARP CYP39A1 SLCO1B1 STARD3 STARD5 CYP24A1 ADM STS OSBPL5 MSMO1 LGMN CYP46A1 SQLE CYP3A5 HSD17B4 HSD17B12 HMGCR HMGCS1 PRLR MT3
GO_NEURON_APOPTOTIC_PROCESS	0.0424607	0.306548	0.495417	1.47362	30	MAX TP63 LIG4 APAF1 BCL2L1 SIAH1 NAE1 POU4F3
GO_MEIOTIC_CELL_CYCLE	0.0424927	0.306548	0.352815	1.33721	117	NUMA1 RAD51C CCNB3 PLK1 ESPL1 ING2 SYCE3 SMC2 GOLGA2 NSUN2 TOP2A MOS CDK2 WEE2 ZW10 MKI67 TOP3A DAZL XRCC3 CCNA1 RNF212 RAD54L NCAPD3 PTTG2 MSH6 PRKAR1A MLH3 RAD51 TUBGCP3 NEK2 MSH2 SMC4 UBR2 KLHDC3 RAD51B LFNG SYCP3 TERF1 KIF18A NR2C2 RAD1 PSMD13 MAEL BRCA2 STAG2 HSF1 FBXO5 TDRD12 MLH1
GO_REGULATION_OF_CELL_MORPHOGENESIS	0.0423515	0.306548	0.282069	1.22499	415	SSH2 KIF13B ISLR2 TBC1D10A PLXNB3 MBP NOTCH1 TNR EEF2K NGF ABL1 PDPN WIPF1 CDKL5 RET CDC42SE1 BCL9L CSNK1E CAPRIN1 RCC2 WIPF3 PLXNA1 DAB2IP SGSM3 STK25 CDC42SE2 PLXND1 SMAD7 FGD3 CUX2 SEMA3D TIAM1 ITSN2 ARHGAP15 LRP4 NET1 FBXO31 TBC1D14 WIPF2 TBC1D13 KIT SLIT3 BRWD3 ITGB2 S100B IL1RAPL1 DAG1 MAP4 VRK1 ZNF703 SIPA1L1 COL1A1 SEMA6C DSCAM DAPK3 BARHL2 SH3D19 OGN ARAP3 CNTN2 ZMYM2 TGFB2 OVOL2 CTTN
GO_REGULATION_OF_CANONICAL_WNT_SIGNALING_PATHWAY	0.042768	0.306835	0.32297	1.29533	182	FZD1 SOSTDC1 NOTCH1 NPHP4 PIN1 CSNK1E DAB2IP CTNND1 PSMB2 DVL2 SOX7 RGS19 LATS1 LRP4 KLHL12 YAP1 PSMD2 PSMD3 BTRC PSMB3 FGFR2 FOLR1 DACT1 ZNF703 COL1A1 DAPK3 DKK2 PSMD11 SFRP4 PPP1CA ISL1 PSMD9 WNT4 LRP6 SOX2 CDK14 HECW1 RSPO2 FOXO3 PSME3 FGF9 UBA52 MAPK14 XIAP IFT20
GO_PROTEIN_SUMOYLATION	0.0426727	0.306835	0.376693	1.36877	87	NUP54 NUP160 NUP214 POM121 BLM NUP62 NUP153 CBX4 TP53BP1 PIAS4 TOP2A PHC1 TOPORS NUP205 BIRC5 MTA1 SP3 AAAS RNF212 NUP210 RAD52
GO_REGULATION_OF_DNA_REPLICATION	0.0428329	0.306835	0.349433	1.33118	122	BMP4 WRNIP1 DBF4B KLF4 BLM LIG3 TNFAIP1 TIPIN BMP6 ANKRD17 CHTF8 CDK1 CDK2 MAPKAPK5 ESCO2 CDT1 DKC1 CDAN1 PDS5A HNRNPA1 SMG6 ID3 ESCO1 INS NEK2 HMBOX1 CTNNB1 MAPK1 INO80 TTF1 MAP3K4 TERF1 S100A11 ZBTB38 RFC2 RFC4 TNKS RAC1 NF2 DACH1 AREG BRCA2 STAG2 FGF10 KITLG INSR CDC7 MCRS1
GO_HISTONE_H3_ACETYLATION	0.0430424	0.307618	0.46984	1.45382	36	KAT2A SUPT7L LDB1 TAF5L MEAF6 SUPT3H ELP4 BRD1 DR1 BRPF3 MYOD1 TAF6L KAT6B BRCA2 WDR5 SAP130 MAP3K7 TADA1 POLE3
GO_NEGATIVE_REGULATION_OF_PROTEIN_COMPLEX_DISASSEMBLY	0.0433749	0.309273	0.352284	1.33519	117	RCC1 ESPL1 GOLGA2 SUN2 MOS SPICE1 STIL BIRC5 BIRC7 CEP192 MAP4 CKAP5 DCTN2 HAUS1 LMOD1 SCIN KIF4A TMOD1 ARHGEF10 KATNB1 NDC80 TMOD2 STMN1 XIAP OFD1 TUBGCP3 NEK2 KIF3B INO80 NEK6 MID1IP1 TUBB KIF2A SPAST SPTBN1 CKAP2 RAB11A TNKS CLASP1 CAPG CEP63 GAS2L1 AVIL FBXO5 KIF23 MYBL2 MLH1 PCNT TUBGCP2 EML1
GO_EMBRYONIC_HEART_TUBE_DEVELOPMENT	0.0443751	0.313048	0.409374	1.39878	60	ENG FOXC2 NOTCH1 IHH ACVR1 HAND2 SOX18 MIB1 YAP1 STIL FOLR1 FGF8 IFT57 OVOL2 HHEX ZIC3 TBX3 CITED2 HES1 CTNNB1 SRF NDRG4 WNT3A
GO_NCRNA_TRANSCRIPTION	0.0442576	0.313048	0.407869	1.39666	61	INTS2 RPRD2 TAF5 INTS9 POLR2D SNAPC4 GTF2E1 GTF2A2 TAF8 INTS6 SP1 POLR2F GTF3C4 INTS3 CCNT2 INTS1 GTF3C6 POLR2B ELL2 POLR2C
GO_MATURATION_OF_5_8S_RRNA_FROM_TRICISTRONIC_RRNA_TRANSCRIPT_SSU_RRNA_5_8S_RRNA_LSU_RRNA_	0.0443512	0.313048	0.588393	1.50907	16	EXOSC9 EXOSC3 WDR12 ERI1 NOL9 UTP20 EXOSC7 ERI2
GO_CERAMIDE_METABOLIC_PROCESS	0.0440388	0.313048	-0.381117	-1.39015	57	ST3GAL6 DEGS1 P2RX7 ST3GAL3 GALC ASAH1 SPTLC2 ORMDL1 CERK GAL3ST1 ITGB8
GO_WALKING_BEHAVIOR	0.0444149	0.313048	-0.49989	-1.48767	23	NPC1 SCN1A CACNB4 CTNS DAB1 FXN EPHA4 MAPT UCHL1
GO_SKIN_DEVELOPMENT	0.0445293	0.313135	0.344669	1.32243	128	SOSTDC1 NOTCH1 CBX7 TSG101 RELA TP63 LDB1 FLNB LATS1 FRAS1 SOX18 LRP4 ERRFI1 FA2H SAV1 YAP1 ST14 FGFR2 COL5A1 COL1A1 CLDN1 WNT10A TGFB2 CELSR1 DSP ITGB4 IRF6 LAMA5 SFN COL1A2 PALLD ATP8A2 ITGA3 MAP2K1 CTNNB1 SRF GRHL3 COL3A1 LDB2 HDAC1 ACVR1B SMO IFT74 FZD3 SNAI1 FGF10 COL5A2 DLL1 CERS3
GO_ALPHA_AMINO_ACID_BIOSYNTHETIC_PROCESS	0.0449634	0.314027	-0.38034	-1.38732	57	MTR PLOD1 BHMT GLUD1 ASNSD1 EIF2B1 OAT AGXT2 CPS1 MTRR PSPH ASNS
GO_PROTEIN_K63_LINKED_UBIQUITINATION	0.044927	0.314027	0.511691	1.47365	26	UBE2T UBE2O ITCH UBE2E3 ZFP91 TRIM27 RNF126 TRAF6 UBE2N
GO_B_CELL_ACTIVATION_INVOLVED_IN_IMMUNE_RESPONSE	0.0449614	0.314027	0.511621	1.47345	26	ABL1 PLCG2 NOTCH2 LIG4 EXOSC3 MSH6 MFNG MSH2 TLR4 LFNG ITFG2 MLH1 DLL1
GO_DNA_STRAND_ELONGATION	0.0455057	0.317092	0.535688	1.48539	22	LIG3 FEN1 LIG4 POLA1 RNASEH1 DCLRE1B PRIM1 GINS1 RFC4 LIG1
GO_ORGANIC_ACID_BIOSYNTHETIC_PROCESS	0.0457744	0.318241	-0.28306	-1.24546	185	MTR DEGS1 FOLH1 PLOD1 CYP8B1 BHMT PRKAB2 GLUD1 UGP2 FASN ASNSD1 EIF2B1 OAT SLC27A5 PLA2G4F BCAT1 CYP39A1 AGXT2 ELOVL4 CPS1 MTRR PSPH ASNS MGST2 MYO5A MSMO1 DSEL CYP46A1 VCAN LTA4H ACACA RNPEPL1 NCAN HSD17B4 HSD17B12 THNSL2 MCAT ELOVL5 KYNU CBR4 ABAT TECR SLC35D1 CBS TMLHE TBXAS1 PYCRL FADS1 EIF2B2 SYK PRKAG3 ACOX2 SCD PLA2G4A ACLY BBOX1 AASDHPPT MTHFD2
GO_REGULATION_OF_AMINE_TRANSPORT	0.0465578	0.318512	-0.391081	-1.39403	51	DRD3 P2RX7 TACR2 GDNF AGT NPY2R RAB3GAP1 TOR1A OPRK1 SLC18A1 PTGER3 CRHR2 ARL6IP1 ABAT ARL6IP5 CXCL12 AVPR1A CHRNA6 HTR2A HTR1B IL1B ADORA1 KCNA2 CCK
GO_LIPID_TRANSLOCATION	0.0465003	0.318512	-0.538726	-1.50562	18	P2RX7 ATP11A ATP10A TMEM30A ATP11B ABCA4 RFT1 ATP10D ATP11C ATP8B3 ATP9B
GO_CARDIAC_VENTRICLE_DEVELOPMENT	0.0462218	0.318512	0.372417	1.35801	89	FZD1 FOXC2 NOTCH1 SALL1 SMAD7 MYL3 SALL4 HAND2 RBM15 MYL2 SAV1 LMO4 FGFR2 ISL1 DSP STRA6 GATA3 UBE4B FOXF1 DCTN5 TBX3 CITED2 HES1 HEY2 PROX1 SMAD6 TNNT2 MYBPC3 CYR61
GO_REGULATION_OF_CYTOSKELETON_ORGANIZATION	0.0461381	0.318512	0.285793	1.22877	365	SSH2 RCC1 AMOT TAC1 ABL1 ABL2 WIPF1 RBM14 PLK1 ESPL1 ARHGDIB PDXP RCC2 WIPF3 SLAIN2 CHEK1 BCAS3 SH3BGRL3 GOLGA2 TRIM37 SUN2 LATS1 PRKCE MOS WIPF2 SPICE1 STIL TMEM67 BIRC5 HAX1 BIRC7 PLK4 RICTOR CEP192 BORA PPFIA1 MAP4 CKAP5 DCTN2 TRIM27 DAPK3 HAUS1 CLIP1 LMOD1 WASF2 SDC4 TGFB2 WNT4 CTTN CELSR1 ARPC1A SCIN EDN1 XRCC3 ARFIP2 BAIAP2L1 FHOD1 KIF4A TMOD1 PREX1 ARHGEF10 CCNF BAG4 KATNB1 PFDN2 NDC80 TMO…
GO_RENAL_SYSTEM_VASCULATURE_DEVELOPMENT	0.046321	0.318512	0.575522	1.49834	17	BMP4 FOXC2 NOTCH1 TCF21 OSR1 HES1 ACTA2
GO_EXPLORATION_BEHAVIOR	0.0466376	0.318512	0.57514	1.49735	17	TNR PRKCE CHRNA4 EIF4A3 PENK ITGA3 SLC4A10 PTPN5
GO_REGULATION_OF_TRANSCRIPTION_REGULATORY_REGION_DNA_BINDING	0.0465789	0.318512	0.494701	1.46105	29	KAT2A KLF4 SIN3A HAND2 MSX1 DOT1L GATA3 NEUROD1 ID1 TRAF6 HEY2 CTNNB1 WNT3A
GO_REGULATED_EXOCYTOSIS	0.0466445	0.318512	-0.292655	-1.25997	157	HCK P2RX7 SYTL2 VPS41 PDGFB SYT4 F5 APLP2 SYT11 HGF RARRES2 MILR1 PSAP STEAP2 WDR1 SERPINF2 ABCC4 PECAM1 STX3 SYNJ1 TRIM9 AHSG ABCA12 VEGFC F8 SDF4 TF RAB11FIP2 TMX3
GO_MEGAKARYOCYTE_DIFFERENTIATION	0.0467662	0.318634	0.585453	1.50153	16	ABI1 FLI1 ZNF385A MEIS1 KIT CDKN2B PTPN6 WASF2 SP3
GO_POSITIVE_REGULATION_OF_PROTEIN_ACETYLATION	0.0470659	0.319964	0.503786	1.46434	27	KAT2A PAXIP1 SMARCB1 ISL1 TADA2B GATA3 PPARGC1A MUC1 SNAI2 RUVBL2
GO_REGULATION_OF_ESTABLISHMENT_OF_PLANAR_POLARITY	0.0475109	0.322275	0.371464	1.35454	89	FZD1 FZD7 ABL1 RYK PSMB2 DVL2 PARD6A TIAM1 PSMD2 PSMD3 VANGL1 PSMB3 DACT1 PSMD11 PSMD9 CELSR1 PRICKLE2 PSME3 UBA52 MLLT3 MAGI2 GRHL3 ROR2 RAC1 PSMB4 PSMD13 FZD3
GO_ATP_DEPENDENT_CHROMATIN_REMODELING	0.0477457	0.323153	0.429606	1.40786	48	OIP5 ARID1A CENPI CENPQ SMARCB1 HJURP SMARCC1 SMARCAD1 MIS18A SMARCE1 CECR2 CENPK CENPA ITGB3BP RUVBL1 SYCP3 VPS72 HDAC1 ACTB CENPT MTA2 SMARCD2
GO_NEGATIVE_REGULATION_OF_PROTEIN_BINDING	0.0480603	0.324209	-0.385924	-1.38754	53	SPAG9 LRPAP1 ROCK1 B2M PDGFB LEF1 FRMD7 PPARA USP33 EPB41L5 CAMK1 GTPBP4 PRKCD SENP2 MAPRE1
GO_KIDNEY_MESENCHYME_DEVELOPMENT	0.0481132	0.324209	0.594577	1.49983	15	BMP4 WT1 TCF21 SIX4 WNT4 SIX2 OSR1
GO_POSITIVE_REGULATION_OF_CHROMOSOME_ORGANIZATION	0.0486144	0.326868	0.356625	1.33345	106	DNMT1 KAT2A PLK1 ESPL1 PAXIP1 SREBF1 GOLGA2 SIN3A LIG4 RTEL1 SMARCB1 ANAPC10 TET1 MAPKAPK5 SLX4 ISL1 TADA2B DKC1 GATA3 HNRNPA1 PPARGC1A JDP2 UBE2N MUC1 NEK2 HMBOX1 CTNNB1 MAPK1 SNAI2 MAP3K4 PHF19 RUVBL2
GO_NEGATIVE_REGULATION_OF_BLOOD_VESSEL_ENDOTHELIAL_CELL_MIGRATION	0.0487574	0.327112	0.554658	1.48398	19	NOTCH1 KLF4 VASH1
GO_BLOOD_VESSEL_MORPHOGENESIS	0.0488938	0.327311	0.294953	1.24398	293	SETD2 ZMIZ1 BMP4 ENG FOXC2 AMOT NOTCH1 UNC5B WT1 TCF21 PAXIP1 COL4A2 ACVR1 DAB2IP BCAS3 COL4A1 PLXND1 SMAD7 JMJD6 ZFP36L1 VASH1 HAND2 RBM15 MMP2 SOX18 PTPRB ZC3H12A PIK3CG YAP1 MEIS1 MCAM QKI B4GALT1 FGFR2 FOLR1 RAMP2 FAP FGF8 CX3CL1 PLXDC1 WASF2 TGFB2 OVOL2 COL15A1 STRA6 NR2F2 EDN1 HHEX HPSE LAMA5 FOXF1 KDR HOXA7 NRP2 NF1 PRRX1 FGF9 MAPK14 THY1 ID1 EFNB2 HES1 APOB VEZF1 EDNRA HEY2 CTNNB1
GO_CARTILAGE_DEVELOPMENT	0.0493157	0.327987	0.35052	1.32368	114	BMP4 ZBTB16 HYAL3 IHH COL11A2 DLX2 RARB BMP6 MYCN HAND2 COL10A1 TYMS HOXD3 MGP NFIB SOX6 COL1A1 MSX1 MMP13 TGFB2 LRP6 EDN1 RSPO2 CHSY1 PRRX1 FGF9 SIX2 OSR1 MAPK14
GO_EPITHELIAL_CELL_MORPHOGENESIS	0.0492344	0.327987	0.4638	1.43513	36	FZD7 BMP4 ARHGEF26 WT1 SALL1 FLNB ST14 WNT4 GATA3 SIX2 PALLD ID1
GO_INNER_EAR_MORPHOGENESIS	0.0492724	0.327987	0.390065	1.37098	71	MAFB SOBP BCR DVL2 SIX4 SPRY2 FGFR2 ITGA8 FGF8 CELSR1 POU4F3 GATA3 PTPRQ PRRX1 FGF9 LHFPL5 ATP8A2 WNT3A GRHL3 PROX1 FOXI1 ROR2 RAC1 FZD3
GO_NEGATIVE_REGULATION_OF_TRANSLATIONAL_INITIATION	0.0498925	0.329818	-0.554473	-1.499	16	EIF2AK3 EIF2S1 EIF2B5 EIF2AK1 BANK1 EIF2B3
GO_REGULATION_OF_ACTIN_FILAMENT_BASED_MOVEMENT	0.0499138	0.329818	-0.474811	-1.45824	26	PDE4D PKP2 PDE4B SRI ATP2A2 RYR2 SCN5A
GO_CAMP_MEDIATED_SIGNALING	0.0498024	0.329818	-0.450471	-1.44077	31	EPHA5 PDE4D ADCY3 ADCYAP1R1 ADM ADCY9 ADCY1 AKAP6
GO_CELLULAR_RESPONSE_TO_VASCULAR_ENDOTHELIAL_GROWTH_FACTOR_STIMULUS	0.0504534	0.332667	0.500572	1.455	27	NOTCH1 GAS1 DAB2IP RAMP2 KDR NRP2 MAPK14 MAPKAPK2 VCAM1 HSPB1
GO_POSITIVE_REGULATION_OF_NUCLEOTIDE_METABOLIC_PROCESS	0.0507811	0.333394	-0.335756	-1.31773	86	VIPR2 PRKCA P2RX7 ADCY3 ADCYAP1R1 AKAP12 NPR1 PID1 VCP WFS1 FZD2 CALCR RXFP2 ADM VIP ADCY9 PTGER3 ADCY1 GUCY1A2 CRHR2 AKAP5 TSHR GPR65 OSTN CALM2 GNAS
KEGG_RETINOL_METABOLISM	0.0507316	0.333394	-0.468193	-1.45038	27	RDH16 ALDH1A1 RDH12 UGT2A3 LRAT UGT1A8 DHRS3 CYP3A5 RDH5
GO_NEGATIVE_REGULATION_OF_SMALL_GTPASE_MEDIATED_SIGNAL_TRANSDUCTION	0.0509692	0.333913	0.473672	1.43871	33	RASAL2 TNFAIP1 RASAL3 DAB2IP NUP62 SCAI RASA3 SPRY2 ARAP3 TGFB2 RASA4 NF1
GO_POSITIVE_REGULATION_OF_CELLULAR_RESPONSE_TO_TRANSFORMING_GROWTH_FACTOR_BETA_STIMULUS	0.0512451	0.334292	0.570248	1.48461	17	ING2 RNF111 ITGA8 CDKN2B FURIN CITED2
GO_DEVELOPMENTAL_MATURATION	0.0511938	0.334292	0.34456	1.31262	122	ABHD2 RFX3 RET NFASC SLC26A6 IRX5 FEM1B MMP2 RND1 SOX18 ANKRD17 TYMS BTK BHLHA15 DAG1 KCNIP2 ARCN1 CNTN2 TGFB2 GLDN DAZL GATA3 TUSC2 FOXO3 NFIA CNTNAP2 PHOSPHO1 HES1 CTNNB1 RERE
GO_POSITIVE_REGULATION_OF_EPIDERMIS_DEVELOPMENT	0.0514462	0.334892	0.523422	1.46614	23	BMP4 NOTCH1 PPARD SFRP4 TGFB2 OVOL2 HPSE SFN
GO_CELL_SURFACE_RECEPTOR_SIGNALING_PATHWAY_INVOLVED_IN_HEART_DEVELOPMENT	0.0516667	0.335615	0.579754	1.48691	16	NOTCH1 NOTCH2 MSX1 HEY2 CTNNB1 GALNT11 WNT3A SNAI1
GO_MITOTIC_SPINDLE_ASSEMBLY	0.0518644	0.335973	0.481604	1.4429	31	GOLGA2 SPICE1 BIRC5 BIRC7 KIF4A ARHGEF10 XIAP OFD1 TUBGCP3 NEK2 KIF3B KIF2A RAB11A CLASP1 KIF23 MYBL2 TUBGCP2 TUBGCP4 TPX2
GO_INTERFERON_GAMMA_MEDIATED_SIGNALING_PATHWAY	0.0520506	0.335973	-0.439112	-1.4244	33	IRF1 HCK B2M JAK2 JAK1 CAMK2G IFNGR2 IRF2 CD44 CAMK2B IRF7 CAMK2A PRKCD
KEGG_RENAL_CELL_CARCINOMA	0.0519819	0.335973	-0.370775	-1.36126	59	PIK3R3 PAK1 CUL2 RAP1A PDGFB JUN HGF PIK3R1 PTPN11 VEGFC AKT3 PIK3R5 TGFB3 NRAS PAK3 RAP1B
GO_NEGATIVE_REGULATION_OF_EMBRYONIC_DEVELOPMENT	0.0522883	0.336223	0.529261	1.46757	22	FZD7 BMP4 COL5A1 GATA3 CTNNB1 LFNG TBX2 FZD3 SNAI1 COL5A2 TRAF3IP1 DKK1
GO_EMBRYONIC_CRANIAL_SKELETON_MORPHOGENESIS	0.0523087	0.336223	0.468228	1.43148	34	SETD2 BMP4 FOXC2 DLX2 IRX5 SIX4 FGFR2 PRRX1 SIX2 EIF4A3
GO_POSITIVE_REGULATION_OF_ORGAN_GROWTH	0.0526005	0.337391	0.47667	1.4386	32	NOTCH1 WT1 PIN1 YAP1 CDK1 SERP1 ARX FGFR2 FGF8 FGF9 MAPK14 ERBB4 HEY2 PROX1 TBX2 SMO
GO_RHYTHMIC_PROCESS	0.0529576	0.338562	0.307325	1.25967	220	BMP4 CRY2 FOXL2 SETX TEF ZFHX3 CSNK1E NCOA6 SREBF1 PSPC1 CENPI PPP1CC SIN3A NOS2 CREBBP TYMS TOP2A BCL2L1 ENOX1 KDM5B AGRP TIMELESS KIT SLIT3 CSNK2A1 BTRC FANCF NPAS2 AMH TNFRSF11A MAP2K6 MTA1 FBXW11 AHCY USP2 MMP13 CCNE1 PPP1CA TGFB2 SP1 CEBPB CARTPT NGFR ID3 FOXO3 TAF4 PPARGC1A TH BHLHE40 NOBOX ID1 MYBBP1A PTPRN BMP15 NCOA2 PRKDC
GO_MESONEPHROS_DEVELOPMENT	0.0530038	0.338562	0.381894	1.35763	76	PBX1 BMP4 FOXC2 ZBTB16 WT1 RET TCF21 SALL1 RARB SMAD7 FGFR2 FGF8 SDC4 WNT4 GATA3 LAMA5 EPCAM OSR1 HES1 CTNNB1 SMAD5 RARA TACSTD2 MYC SMAD1 SMAD6
GO_EPITHELIAL_TUBE_BRANCHING_INVOLVED_IN_LUNG_MORPHOGENESIS	0.0534573	0.340042	0.515051	1.45735	24	BMP4 SPRY2 YAP1 FGFR2 DAG1 CELSR1 RSPO2 HHEX FOXF1 DLG5 CTNNB1
GO_MULTICELLULAR_ORGANISMAL_MACROMOLECULE_METABOLIC_PROCESS	0.053373	0.340042	0.421286	1.39137	50	COL11A2 COL4A2 COL4A1 COL10A1 MMP2 ACE CTSK COL5A1 COL1A1 COL6A2 MMP13 COL13A1 COL15A1 FURIN COL1A2 COL6A1 ID1
GO_ORGANIC_ANION_TRANSPORT	0.0537125	0.340958	-0.261827	-1.1978	260	SLC35A1 EMB SLC7A11 DRD3 P2RX7 SLCO4A1 FABP6 PRKAB2 SLC25A6 CACNB4 PDZK1 ATP11A SLC25A32 ATP10A PPARA CTNS SFXN5 OSBPL8 SLC22A16 ABCC4 SLC7A9 PPARG SLC5A12 TMEM30A SLC27A5 SLC6A12 SLC16A2 SLC16A8 PLA2G4F ATP11B SLCO1B1 CA2 ABCA12 TRIAP1 CA13 SLC38A2 CA5B OSBPL5 SERINC1 SLC22A5 SLC25A20 SERINC4 SLC26A9 SERINC3 MTTP SLC2A2 RHAG ACACA SLC6A15 SLC23A2 SLCO2B1
GO_AXIS_SPECIFICATION	0.0543569	0.344336	0.3927	1.36417	66	BMP4 NOTCH1 WT1 KDM6A PCSK6 LDB1 OTX2 RGS19 STIL LRP6 BCOR HHEX SIX2 TBX3 CITED2 HEY2 CTNNB1 SRF SMAD6 SMO ETS2 LRP5 FGF10 LHX1 DLL1
GO_CELLULAR_RESPONSE_TO_NUTRIENT	0.0545593	0.344905	0.479261	1.43588	31	FZD1 FGF23 PIM1 GAS6 FOLR1 CDKN2B COL1A1 CCNE1 PAWR USF1 PENK SRF
GO_PHOTOPERIODISM	0.054815	0.345808	0.566734	1.47546	17	CRY2 PPP1CC AGRP NR2F6 MTA1 USP2 PPP1CA BHLHE40
GO_CYCLIC_NUCLEOTIDE_METABOLIC_PROCESS	0.054949	0.345942	-0.400975	-1.386	44	PDE4D ADCY3 NPR1 HTR2C CACNB4 PDE4B CNP PDE11A ADM ADCY9 ADCY1 PDE9A GUCY1A2 PDE3B PDE10A
GO_MOVEMENT_IN_ENVIRONMENT_OF_OTHER_ORGANISM_INVOLVED_IN_SYMBIOTIC_INTERACTION	0.055196	0.346075	-0.384316	-1.36992	51	NPC1 SCARB2 VPS18 CXADR ITGB1 CD55 WWP1 LAMP1 CD81 ITGAV CXCR4 SLC20A2 CD80 UVRAG
GO_NUCLEOBASE_CONTAINING_COMPOUND_TRANSPORT	0.055089	0.346075	0.332095	1.29313	143	NUP54 NUP160 NUP214 POM121 NOL6 ZC3H3 NUP62 ATXN2 NUP153 ALKBH5 POLDIP3 NUP205 SLC25A42 QKI RNPS1 CPEB1 DDX19B POLR2D CKAP5 AHCTF1 CASC3 FIP1L1 AAAS HHEX AGFG1 NUP210 HNRNPA1 SMG6 IGF2BP3 EIF4A3 SEC13 TOMM20L XPO5 SMG1 IGF2BP2 DDX25 UPF1 SLC35A2 SEH1L NXF1
GO_VASCULATURE_DEVELOPMENT	0.0553149	0.346113	0.281408	1.21268	375	SETD2 ZMIZ1 BMP4 ENG FOXC2 AMOT NOTCH1 UNC5B PDPN WT1 ARID1A TCF21 PAXIP1 COL4A2 ACVR1 DAB2IP BCAS3 COL4A1 PLXND1 SMAD7 JMJD6 ZFP36L1 VASH1 HAND2 RBM15 SPHK1 MMP2 SOX18 MIB1 ANKRD17 ERRFI1 PTPRB ZC3H12A PIK3CG YAP1 MEIS1 MCAM QKI B4GALT1 MAP3K3 FGFR2 FOLR1 RAMP2 FAP FGF8 COL5A1 COL1A1 CX3CL1 PLXDC1 WASF2 TGFB2 OVOL2 SPINT1 RIC8A COL15A1 STRA6 NR2F2 EDN1 HHEX HPSE LAMA5 FOXF1 KDR ANP32B HOXA7 NRP2…
GO_TRANSCRIPTION_INITIATION_FROM_RNA_POLYMERASE_II_PROMOTER	0.0557755	0.348284	0.343807	1.30566	119	NR0B1 NR3C1 TEAD3 NOTCH1 NCOA6 NOTCH2 RARB MED20 TAF5 PPARD CREBBP NRBP1 YAP1 NR2F6 NR6A1 MED13 POLR2D GTF2E1 GTF2A2 TAF4B POLR2F NPPA MED27 TEAD1 TAF2 TAF4 MNAT1 PPARGC1A
GO_CHROMOSOME_CONDENSATION	0.0560821	0.348779	0.55626	1.468	18	SMC2 PAPD7 TOP2A CDK1 NCAPD3 SMC4 PHF13 NCAPG
GO_POSITIVE_REGULATION_OF_CELL_CYCLE_G1_S_PHASE_TRANSITION	0.0560023	0.348779	0.518768	1.45311	23	TP63 CYP1A1 CREBBP ANKRD17 CDC45 CDK10 CUL4B MTBP NACC2 CUL4A PLRG1 PLCB1 LSM10 PHB2
GO_REGULATION_OF_MESENCHYMAL_CELL_PROLIFERATION	0.0568305	0.350217	0.477059	1.42929	31	BMP4 TP63 MYCN FGFR2 NFIB FOXP2 FOXF1 PHF14 PRRX1 FGF9 CTNNB1 CHRD MYC SMO LRP5 VEGFA
GO_AMINO_SUGAR_METABOLIC_PROCESS	0.0564454	0.350217	-0.475401	-1.44564	25	CHST7 CMAS CHID1 CHST6 GFPT2 GNPDA1 CTBS CHST2 DPAGT1 ST6GAL1 CSGALNACT1
GO_RESPONSE_TO_ARSENIC_CONTAINING_SUBSTANCE	0.0567962	0.350217	0.517731	1.4502	23	MKNK2 CYP1A1 ZC3H12A CPEB2 GCLC PPIF FECH
GO_RESPONSE_TO_THYROID_HORMONE	0.0568845	0.350217	0.574723	1.47401	16	BMP4 LMO2 KIT PPARGC1A GAS2L1 AK2 ANXA2 MED1 CTSS
KEGG_P53_SIGNALING_PATHWAY	0.0567706	0.350217	0.40684	1.37265	56	CCNB3 STEAP3 CHEK1 CCND3 ZMAT3 APAF1 CDK1 CDK2 CCND2 SIAH1 TP53I3 CCNB2 CCNE1 SESN1 TSC2 RFWD2 SFN
GO_NEGATIVE_REGULATION_OF_STEM_CELL_DIFFERENTIATION	0.0575364	0.35352	0.493691	1.435	27	NOTCH1 DAB2IP SMAD7 SIX4 YAP1 TGFB2 OVOL2 ZFP36L2 HES1 WNT3A PBLD
GO_KIDNEY_EPITHELIUM_DEVELOPMENT	0.0578477	0.353714	0.352029	1.31487	105	PBX1 BMP4 FOXC2 NOTCH1 WT1 RET TCF21 SALL1 RARB SMAD7 KLHL3 FGFR2 FGF8 IRX1 SDC4 WNT4 GATA3 LAMA5 EPCAM SIX2 OSR1 EFNB2 HES1 CTNNB1 MAGI2 SMAD5 RARA TACSTD2 MYC SMAD1 SMAD6
GO_NEGATIVE_REGULATION_OF_VASCULATURE_DEVELOPMENT	0.0579141	0.353714	0.406114	1.3702	56	BMP4 AMOT NOTCH1 WT1 KLF4 COL4A2 DAB2IP DCN VASH1 STAB1 WNT4 THBS2 HHEX NF1
GO_GTP_METABOLIC_PROCESS	0.0579104	0.353714	0.54573	1.46009	19	AMPD2 GPHN NME1 NME7 AMPD3 MOCS1 GNAI3 AK4 NFS1
KEGG_PRION_DISEASES	0.0581078	0.354192	0.516425	1.44655	23	NOTCH1 LAMC1 C7 NCAM1 C1QA MAP2K1 MAPK1 C6
GO_REGULATION_OF_CIRCADIAN_SLEEP_WAKE_CYCLE	0.058258	0.354403	-0.544952	-1.47326	16	DRD3 PER3 NPY2R ADA PTGER3
GO_PITUITARY_GLAND_DEVELOPMENT	0.058419	0.354679	0.466739	1.41765	33	NR0B1 BMP4 SALL1 CDH1 FGF8 ISL1 WNT4 SOX2 GHRH
GO_REGULATION_OF_CELL_CYCLE_CHECKPOINT	0.0588225	0.35572	0.529116	1.45115	21	RFWD3 FEM1B PCID2 MAD2L1 BRD4 DUSP1 XRCC3 GEN1 PROX1 CUL4A
GO_APPENDAGE_DEVELOPMENT	0.0587626	0.35572	0.336651	1.29389	130	PBX1 BMP4 ZBTB16 NOTCH1 IHH SALL1 TP63 RARB MYCN SALL4 HAND2 FRAS1 CREBBP LRP4 FGFR2 HOXA10 FGF8 MSX1 SP9 MMP13 WNT9A CACNA1C ITGB4 NR2F2 RSPO2 SMOC1 PRRX1 FGF9 OSR1
GO_ONE_CARBON_METABOLIC_PROCESS	0.059691	0.360261	0.497315	1.43225	26	SHMT1 AHCYL1 AHCYL2 TYMS CA6 CA7 FPGS AHCY
GO_POSITIVE_REGULATION_OF_ORGANELLE_ORGANIZATION	0.0599132	0.360892	0.276804	1.20185	413	DNMT1 E2F1 KAT2A AMOT UBE2C TAC1 VPS4A WIPF1 TSG101 PLK1 ESPL1 PDXP PAXIP1 RCC2 SREBF1 WIPF3 SLAIN2 TP63 BCAS3 SH3GLB1 GOLGA2 SIN3A LIG4 DCN RTEL1 PRKCE IGF2 WIPF2 SMARCB1 BIRC5 HAX1 PLK4 TP53BP2 RICTOR BMF CTSK ANAPC10 NKAP TET1 FGF8 MAPKAPK5 TRIM27 SLX4 DYNLL1 MSX1 CLIP1 DOC2B SDC4 PPIF ISL1 WNT4 CTTN ARPC1A TADA2B DKC1 SCIN DAZL GATA3 EDN1 BAIAP2L1 FHOD1 HNRNPA1 KDR ARHGEF10 BAG4 KATNB1 MIS18A…
GO_REGULATION_OF_VOLTAGE_GATED_CALCIUM_CHANNEL_ACTIVITY	0.0603969	0.361701	-0.523911	-1.46422	18	KCNE2 CACNB4 PDE4B SRI
GO_DIVALENT_INORGANIC_CATION_HOMEOSTASIS	0.0603486	0.361701	-0.266927	-1.20144	225	DRD3 ESR1 P2RX7 PTPRC TPCN1 TRPC7 TMTC2 C1QTNF1 SLC30A4 HTR2C CACNB4 PVALB JAK2 ITGB1 STIM2 FAM20A IBTK CD55 ATP2A3 ATP2A2 MCU WFS1 NPY2R SLC39A8 RYR2 SLC35G1 TRIM24 ANXA7 F2RL1 GCM2 GRM1 CALCR FGF2 S1PR1 ADM KL VAPB ATP2B1 ATP2B4 PTGER3 TRPC6 XCR1 CXCR4 IMMT SLC39A6
GO_REGULATION_OF_STAT_CASCADE	0.0604015	0.361701	0.379555	1.34335	74	NOTCH1 IL12A RET ADIPOR1 DCN IL4 KIT IL31RA SOCS4 IFNG CRLF3 DOT1L ISL1 CISH CHAD NEUROD1 LRRC4C PODN ERBB4 STAT3 HES1 CSF1R IL6R
GO_GUANOSINE_CONTAINING_COMPOUND_METABOLIC_PROCESS	0.0607648	0.363164	0.453607	1.40359	36	DLG3 GMPS AMPD2 GPHN NME1 NME7 AMPD3 MOCS1 GNAI3 AK4
GO_REGULATION_OF_CYTOKINESIS	0.060905	0.363164	0.432521	1.38797	43	VPS4A PIN1 PDXP SH3GLB1 PRKCE RXFP3 GIT1 BIRC6 PIK3R4 ECT2 KIF3B KIF14 PKP4 SPAST
GO_REGULATION_OF_AMINO_ACID_TRANSPORT	0.0610011	0.363164	-0.523439	-1.4629	18	P2RX7 RAB3GAP1 ARL6IP1 ABAT ARL6IP5 AVPR1A IL1B ADORA1 CCK
GO_ORGANIC_HYDROXY_COMPOUND_TRANSPORT	0.0616072	0.364931	-0.313839	-1.27454	105	NPC1 EMB FABP6 SLC22A2 SLC22A3 PRKAB2 PDZK1 NISCH SLC22A16 SLC5A12 ABCG4 SLC27A5 SLC16A8 SLCO1B1 ABCA5 SLC18A1 OSBPL5 SLC22A5 SLC25A20 SLC5A7 ACACA SLCO2B1
GO_REGULATION_OF_PROTEIN_ACETYLATION	0.0614595	0.364931	0.423882	1.37823	46	KAT2A PAXIP1 CHEK1 SIN3A SMARCB1 ISL1 TADA2B GATA3 PPARGC1A MUC1 SNCA SNAI2 SIRT3 RUVBL2
GO_REGULATION_OF_SPROUTING_ANGIOGENESIS	0.061655	0.364931	0.507135	1.43495	24	PPP1R16B FOXC2 NOTCH1 KLF4 FGF16
GO_ESTABLISHMENT_OF_PROTEIN_LOCALIZATION_TO_VACUOLE	0.0622173	0.366843	-0.453287	-1.41645	28	SCARB2 AP3B1 GNPTG VPS41 AP3M1 VPS36 GNPTAB SNX16
GO_ADIPOSE_TISSUE_DEVELOPMENT	0.0621044	0.366843	0.490097	1.42456	27	SH3PXD2B ATF2 PAXIP1 PPARD
GO_CELL_CELL_SIGNALING_INVOLVED_IN_CARDIAC_CONDUCTION	0.0624408	0.367454	-0.541409	-1.46368	16	PKP2 RYR2 SCN5A CACNA1D HCN4
GO_MEIOSIS_I	0.0629306	0.369627	0.416549	1.3706	49	RAD51C PLK1 ESPL1 ING2 SYCE3 TOP2A XRCC3 CCNA1 RNF212 PTTG2 MSH6 MLH3 RAD51 MSH2 UBR2 KLHDC3 RAD51B SYCP3 TERF1 PSMD13 MAEL BRCA2 FBXO5 MLH1
GO_CANONICAL_WNT_SIGNALING_PATHWAY	0.0634368	0.370123	0.378968	1.33827	73	FZD1 FZD7 BCL9 KLF4 BCL9L KDM6A RYK DVL2 FGF8 PPP1CA WNT9A WNT4 LRP6 GATA3
GO_NEPHRON_EPITHELIUM_DEVELOPMENT	0.0631426	0.370123	0.376946	1.33717	75	PBX1 BMP4 FOXC2 NOTCH1 WT1 TCF21 SALL1 KLHL3 FGF8 IRX1 WNT4 GATA3 LAMA5 SIX2 OSR1 HES1 CTNNB1 MAGI2 TACSTD2 MYC
GO_NEGATIVE_REGULATION_OF_EPITHELIAL_CELL_MIGRATION	0.06356	0.370123	0.435919	1.38531	41	NOTCH1 KLF4 DAB2IP DCN VASH1 IL4 NR2F2
GO_MUSCLE_FIBER_DEVELOPMENT	0.0632575	0.370123	-0.452276	-1.41328	28	DNER NEXN LEF1 CACNB4 CXADR
KEGG_HOMOLOGOUS_RECOMBINATION	0.0636187	0.370123	0.524634	1.43886	21	RAD51C BLM TOP3A XRCC3 RPA3 RAD54L RAD52 RPA4 RAD51 SSBP1 RAD51B
GO_NUCLEAR_TRANSCRIBED_MRNA_CATABOLIC_PROCESS_DEADENYLATION_DEPENDENT_DECAY	0.0638977	0.371042	0.430579	1.38173	43	PATL1 PATL2 ZFP36L1 EXOSC9 EXOSC3 EIF4G1 POLR2D EDC4 CNOT10 ZFP36L2 EIF4A3 EXOSC1 RC3H1 CNOT6L PAN3 DIS3
GO_EXTRACELLULAR_STRUCTURE_ORGANIZATION	0.0640934	0.371475	0.304035	1.24369	216	ENG FOXC2 SH3PXD2B TNR TLL1 WT1 LAMC1 COL11A2 COL4A2 COL4A1 EGFLAM DCN COL10A1 MMP2 CDH1 CRISPLD2 TLL2 B4GALT1 GAS6 ITGB2 CTSK ITGA8 DAG1 RAMP2 COL5A1 COL1A1 COL6A2 MMP13 HAPLN2 GFOD2 TGFB2 THSD4 BCAN SPINT1 COL13A1 RIC8A ITGB4 LAMA1 CTRB2 LAMA5 FOXF1 FURIN KDR NF1 LTBP2 COL1A2 COL6A1 MPZL3 CD36 ITGA3 ITGA1 VWA1 SNCA FBN1 MYH11 ACAN ITGA11 COL9A3 COL12A1
GO_REGULATION_OF_RNA_STABILITY	0.064763	0.3722	0.344864	1.29761	111	E2F1 NUP214 PUM1 PSMB2 RBM38 ZFP36L1 EXOSC9 TRIM71 ZC3H12A PSMD2 PSMD3 PCID2 PSMB3 QKI EXOSC3 EIF4G1 PSMD11 PSMD9 DKC1 ZFP36L2 YBX1 PSME3 UBA52 MAPK14 EXOSC1 MAPKAPK2 RC3H1 UPF1 SLC11A1 CNOT6L HNRNPA0 METTL14 TNFRSF1B HSPB1 DIS3 PSMB4
GO_CELLULAR_RESPONSE_TO_LIPID	0.0652451	0.3722	0.284253	1.21119	328	FZD1 ABHD2 FZD7 E2F1 NR0B1 NR3C1 BMP4 SETX FGF23 IL12A ABL1 ABL2 RBM14 PTGFR KLF4 RET ARID1A TNFAIP3 NCOA6 RELA SREBF1 ACVR1 RARB DAB2IP BCAS3 ENTPD2 ADNP2 NOS2 PPARD PRKCE ERRFI1 ZC3H12A PIM1 YAP1 NFKBIB NR2F6 NR6A1 CDK19 MED13 FHL2 CPEB1 GRIP1 KCNK4 IFNG ZNF703 COL1A1 NME1 CCNE1 ISL1 WNT9A FECH LRP6 TLR5 NR2F2 EDN1 CEBPB TESC GNG2 PAWR KDM3A
GO_LUNG_CELL_DIFFERENTIATION	0.0643481	0.3722	0.517787	1.43575	22	NUMA1 AGR2 SAV1 YAP1 NFIB CTNNB1 ASCL1 FGF10 FOXA1 THRA NUMB
GO_PEPTIDYL_SERINE_MODIFICATION	0.0651093	0.3722	0.345897	1.29833	109	ULK1 MKNK2 SPOCK3 MAPKAPK3 PLK1 CSNK1E PAK2 EGFLAM PKN3 DCN PRKCE CAMK2D MAST4 CDK1 CDK2 GAS6 RICTOR MAST2 VRK1 MAPKAPK5
GO_RENAL_TUBULE_DEVELOPMENT	0.0651712	0.3722	0.392017	1.34604	62	PBX1 BMP4 NOTCH1 WT1 TCF21 SALL1 COL4A1 KLHL3 FGF8 IRX1 WNT4 GATA3 LAMA5 OSR1 HES1 CTNNB1 TACSTD2 MYC
GO_POSITIVE_REGULATION_OF_EXOCYTOSIS	0.0648744	0.3722	0.395145	1.35016	60	VPS4A TSG101 SYT9 CADPS2 RAB2B ADORA2B IL4 SNF8 STAM IFNG DOC2B SDC4 SYT10 RAB7A CLASP1 PLCB1 UNC13B IL4R HGS FGA STXBP1 ZP4 KCNB1 RAB15 PDCD6IP RAB3A VAMP7
GO_CELLULAR_PROCESS_INVOLVED_IN_REPRODUCTION_IN_MULTICELLULAR_ORGANISM	0.0648575	0.3722	0.327444	1.276	144	ABHD2 ZMIZ1 BMP4 DHH ZBTB16 FOXL2 WT1 ACVR1 SLC26A6 ING2 CENPI NSUN2 BCL2L1 ETV5 KIT STRBP SLIT3 QKI AMH MAST2 WNT4 TAF4B DAZL KDM3A AGFG1 TBPL1 TBC1D20 FOXO3 CEP57 PAQR5 NOBOX OCA2 DDX25 KLHL10 MSH2 CTNNB1 PACRG PRKDC SMAD5 RARA
GO_REGULATION_OF_APPETITE	0.0654411	0.3722	-0.527531	-1.4502	17	SLC22A3 MKKS HTR2C PPARA POMC
GO_NUCLEOBASE_CONTAINING_SMALL_MOLECULE_INTERCONVERSION	0.0654063	0.3722	-0.501232	-1.44043	20	CTPS2 AK8 AK5 GSR RRM2B
GO_NEGATIVE_REGULATION_OF_RESPONSE_TO_EXTERNAL_STIMULUS	0.0653527	0.3722	-0.275271	-1.21221	187	PLAU NPC1 PHLDB2 UBASH3B DRD3 NDFIP1 NFKB1 MKKS C1QTNF1 WFDC1 PDGFB CHID1 PRKG1 HGF PPARA SERPINF2 SERPINC1 PPARG VTN FGF2 CD276 METRNL ADA SEMA5B SERPINF1 PTGER3 EPHA4 FAM105B TSPAN6 PRDM1 MUL1 SOCS5 PRKCD TNFRSF1A NENF HMGCR CD34 ST6GAL1 ABAT SMAD3 LRRK2 CLASP2 MTOR SCFD1
GO_REGULATION_OF_VASCULATURE_DEVELOPMENT	0.0655537	0.3722	0.320769	1.26717	160	PPP1R16B BMP4 ENG FOXC2 AMOT NOTCH1 WT1 KLF4 TNFAIP3 COL4A2 DAB2IP PLXND1 DCN VASH1 SPHK1 ZC3H12A CTH KIT ITGB2 STAB1 FGF16 RAMP2 CX3CL1 TBXA2R SASH1 HIPK1 ISL1 WNT4
GO_INOSITOL_PHOSPHATE_METABOLIC_PROCESS	0.0663507	0.375073	0.418649	1.3663	47	PLCH1 PLCG2 OCRL ITPK1 INPP4B PLD4 IP6K3 MTMR2 INPP5D PPIP5K1 IPPK PLCE1 MTMR7 PPIP5K2
GO_THYMUS_DEVELOPMENT	0.0672961	0.375073	0.430196	1.37385	42	MAFB PBX1 PAX1 ABL1 HAND2 SIX4 LMO4 CCNB2 GATA3 HES1 MAP2K1 CTNNB1 MAPK1 PRKDC SRF RAF1
GO_REGULATION_OF_MYOBLAST_DIFFERENTIATION	0.0668563	0.375073	0.44878	1.38865	36	BMP4 NOTCH1 ZFHX3 PPARD ID3 MAPK14 TBX3 ANKRD2 MYOD1 NR2C2 IGFBP3 PLCB1 DLL1 CDON
GO_SIGNAL_TRANSDUCTION_IN_RESPONSE_TO_DNA_DAMAGE	0.0665553	0.375073	0.373859	1.32907	76	E2F1 ABL1 PAXIP1 TP63 RBM38 ZNF385A CDK1 CDK2 MIF CNOT10 TFAP4 FOXO3 SFN UBA52 MAPK14 CDC5L CDKN1B MUC1 E2F4 TP73 PRKDC TFDP2 CNOT6L GTSE1 ARID3A CEP63 BRCA2
GO_RESPONSE_TO_KETONE	0.0673558	0.375073	0.332126	1.27945	132	ABHD2 DNMT1 BMP4 MBP KLF4 RELA SREBF1 SRD5A2 TK1 SIN3A SPHK1 TYMS PRKCE BCL2L1 ERRFI1 SLIT3 GAS6 DSG2 RAMP2 NME1 CCNE1 TGFB2 FECH DUSP1 EDN1 GNG2 FBXO32 TFAP4
GO_MESODERM_MORPHOGENESIS	0.0670025	0.375073	0.407935	1.35745	52	SETD2 BMP4 FOXC2 KLF4 KDM6A ACVR1 FGFR2 ITGA8 ITGB4 FOXF1 PRKAR1A SIX2 TBX3 ITGA3 CHRD SRF WNT3A SMAD1
GO_RESPONSE_TO_PH	0.067394	0.375073	-0.449365	-1.40419	28	ARSB SST PCK1 CA2 STS SERPINF1 LGMN PAM GPR65
GO_RETROGRADE_TRANSPORT_ENDOSOME_TO_GOLGI	0.0664175	0.375073	-0.375167	-1.34326	52	SNX8 DENND2A VPS26A SPAG9 CLTCL1 ANKFY1 LMAN1 STX16 SURF4 VPS53 VPS26B ARL1 CLTC DCTN1 ARFRP1 SNX6 STX10
GO_NEGATIVE_REGULATION_OF_CHROMATIN_MODIFICATION	0.0669527	0.375073	0.452225	1.39176	35	DNMT1 SIN3A OTUB1 SMARCB1 ATAD2 TET1 BCOR KDM3A SNCA UBR5
GO_PROTEIN_LOCALIZATION_TO_NUCLEUS	0.0674056	0.375073	0.334402	1.28045	126	BMP4 NUP54 ZBTB16 NUP214 SUPT7L NUP62 SUN2 TOPORS SIX4 NUP205 ADAR DAG1 IFNG COL1A1 MSX1 PTTG1IP TAF8 TGFB2 HHEX TSC2 FYB CEP57 SEC61B FGF9 KPNA7 SIX2 STAT3 HES1 PIKFYVE CTNNB1 RERE MAPK1 KPNA2 SLC11A1 TAF3 SNUPN SPTBN1 PLRG1 NFKBIA TOR1AIP1 ZFYVE9 SMO PPP3CA PAF1 TMCO6
GO_CYTOSKELETON_DEPENDENT_CYTOKINESIS	0.0667119	0.375073	0.468976	1.40507	31	PLK1 ANLN CEP55 ANK3 USP8 KIF4A STMN1 SPAST SPTBN1 CKAP2 RASA1 MITD1 KIF23 CHMP4B MYH10
GO_ACTIVATION_OF_GTPASE_ACTIVITY	0.0681124	0.377056	0.403913	1.3533	54	TBC1D10A RCC2 SGSM3 BCAS3 TIAM1 TBC1D14 TBC1D13 SIPA1L1 TBCK ARHGEF10 RALGAPB ECT2 TBC1D9B
GO_REGULATION_OF_ODONTOGENESIS	0.0683234	0.377056	0.535478	1.43266	19	BMP4 DMRT3 FGF8 MSX1 WNT10A BCOR EDN1 RSPO2 EDNRA
GO_REGULATION_OF_CATENIN_IMPORT_INTO_NUCLEUS	0.0682901	0.377056	0.50745	1.4214	23	FZD1 FZD7 DAB2IP RGS19 DACT1 SNAI2 UBR5 WNT3A
GO_DEVELOPMENTAL_CELL_GROWTH	0.0683767	0.377056	0.388652	1.33863	63	ULK1 FOXL2 ABL1 PLXNA1 TIAM1 CAMK2D DCLK1 SIRT6 SLIT3 OGN POU4F3 NPPA NRP2
GO_POSITIVE_REGULATION_OF_STEROID_METABOLIC_PROCESS	0.0680183	0.377056	0.545228	1.43889	18	SREBF1 BMP6 POR IFNG WNT4 LDLRAP1 AGTR1 PPARGC1A
GO_REGULATION_OF_NUCLEOCYTOPLASMIC_TRANSPORT	0.0686966	0.37814	0.318583	1.26147	163	SETD2 FZD1 FZD7 BMP4 NUP54 CHERP BARD1 ZC3H3 DAB2IP NUP62 BMP6 PPP1CC NUP153 RGS19 SPHK1 CDH1 NFKBIE ZC3H12A CDK1 NFKBIB OGG1 GAS6 FBXW11 DACT1
GO_COCHLEA_DEVELOPMENT	0.0691219	0.379155	0.458504	1.39264	33	SOBP GABRA5 DVL2 HES1 HEY2 KCNK3 GABRB3 GRHL3 RAC1 PAFAH1B1 GLI2 SIX1 GABRB2
GO_POSITIVE_REGULATION_OF_CYCLIC_NUCLEOTIDE_METABOLIC_PROCESS	0.0691285	0.379155	-0.340983	-1.29879	72	VIPR2 PRKCA ADCY3 ADCYAP1R1 AKAP12 NPR1 WFS1 FZD2 CALCR RXFP2 ADM VIP ADCY9 PTGER3 ADCY1 GUCY1A2 CRHR2 AKAP5 TSHR GPR65 OSTN CALM2 GNAS
GO_ENDOCRINE_SYSTEM_DEVELOPMENT	0.0692867	0.379345	0.35342	1.30166	95	PBX1 NR0B1 BMP4 RFX3 PAX1 WT1 SALL1 BMP6 CDH1 NKX6-2 HOXD3 FGF8 ISL1 WNT4 SOX2 STRA6 ONECUT2 GATA3 HHEX GHRH MDK NF1 NEUROD1 CITED2 HES1 IL6R MAP2K1 MAPK1 SRF ASCL1 RAF1
GO_MICROTUBULE_ORGANIZING_CENTER_ORGANIZATION	0.0695087	0.379882	0.388141	1.33687	63	PLK1 BCAS3 GOLGA2 SDCCAG8 CDK1 CDK2 STIL PLK4 CEP192 CKAP5 SLC16A1 HAUS1 ARHGEF10 CETN3 OFD1 TUBGCP3 NEK2 KIF3B CTNNB1 SASS6 PPP1R12A FES PCM1 CLASP1 CEP63 BRCA2
GO_VACUOLE_ORGANIZATION	0.0700771	0.382307	-0.294339	-1.23674	131	ARSB CHMP2B MFN2 P2RX7 VPS41 VPS18 PPT1 CHMP7 ATG5 ATP6V0C MBTPS1 STAM2 VPS11 VPS37C RAB14 VPS33B VPS36 MAN2A1 CHMP1B CLVS2 IST1 GNPTAB CLN5 GAA GABARAPL2 VPS33A UVRAG TP53INP1 SNX33 MT3 TMEM175 PLEKHF1 LRRK2
GO_CIRCULATORY_SYSTEM_PROCESS	0.0704791	0.383817	-0.257384	-1.1767	258	KCNE2 TRHDE PDE4D NRG1 PKP2 DRD3 TACR2 MKKS DBH NPR1 PDGFB F5 SGK1 ATG5 NISCH AGT NPY6R PRKG1 SGCG HTR1D LNPEP PPARA RCAN1 SERPINF2 RYR2 DOCK4 PPARG SCN5A F2RL1 SGCZ PIK3C2A MME POMC DDAH1 CPS1 HCN4 ATP6AP2 VEGFC ADM ESR2 VIP
GO_MONOCARBOXYLIC_ACID_TRANSPORT	0.0710471	0.386224	-0.325138	-1.2793	87	EMB DRD3 FABP6 PRKAB2 CACNB4 PDZK1 PPARA SLC22A16 ABCC4 PPARG SLC5A12 SLC27A5 SLC6A12 SLC16A2 SLC16A8 PLA2G4F SLCO1B1 SLC22A5 SLC25A20
GO_REGULATION_OF_PROTEIN_INSERTION_INTO_MITOCHONDRIAL_MEMBRANE_INVOLVED_IN_APOPTOTIC_SIGNALING_PATHWAY	0.0711961	0.386349	0.498985	1.41189	24	E2F1 TP63 TP53BP2 BMF DYNLL1 SFN TP73
GO_HISTONE_MONOUBIQUITINATION	0.0714561	0.386392	0.533012	1.42606	19	LEO1 TRIM37 UHRF1 PCGF1 BCOR WAC CUL4B PAF1 DDB1 DTX3L DDB2
GO_SKELETAL_MUSCLE_ORGAN_DEVELOPMENT	0.0714166	0.386392	0.355156	1.30208	92	FOXL2 NOTCH1 WT1 BCL9 TCF21 BCL9L MYL3 FLNB DCN FAM65B SIX4 TAZ CHRNA1 FOXP2 STRA6 NR2F2 NGFR DMRTA2 NF1 MAPK14 SAP30 CSF1R ANKRD2 MYOD1 WNT3A FOXN2 FOS SMO PPP3CA SIN3B PLAGL1 DLL1 MEF2D HEYL CDON EOMES ASS1 LEMD2
GO_TELOMERE_MAINTENANCE_VIA_RECOMBINATION	0.071819	0.387671	0.492724	1.40685	25	RAD51C FEN1 RFC1 POLE XRCC3 RPA3 POLA1 PRIM1 RAD51 RFC2 RFC4 BRCA2 LIG1
GO_RNA_DEPENDENT_DNA_BIOSYNTHETIC_PROCESS	0.0723026	0.389595	0.569686	1.43704	15	RFC1 DKC1 PPIA HMBOX1 TERF1 GAR1 PTGES3
GO_BONE_DEVELOPMENT	0.0726221	0.389947	0.333108	1.2739	125	BMP4 PAPSS2 SH3PXD2B PAX1 GLG1 SRD5A2 RARB BMP6 ABI1 COL10A1 FLI1 ZNF385A MEIS1 KIT FGFR2 SP5 FGF8 COL1A1 MSX1 PTPN6 MMP13 WASF2 NPR2 COL13A1
GO_EMBRYONIC_HINDLIMB_MORPHOGENESIS	0.0725754	0.389947	0.491988	1.40475	25	BMP4 ZBTB16 NOTCH1 RARB FGF8 MSX1 MMP13 RSPO2 OSR1 TBX3 CTNNB1
GO_CELLULAR_RESPONSE_TO_HYDROGEN_PEROXIDE	0.0731747	0.39086	0.419171	1.35724	45	SETX ABL1 KLF4 TNFAIP3 RELA STK25 SPHK1 NET1 CDK1 PPIF ZNF277
GO_NEGATIVE_REGULATION_OF_STRIATED_MUSCLE_CELL_APOPTOTIC_PROCESS	0.0730941	0.39086	-0.531939	-1.43808	16	NRG1 JAK2 NACA ILK PDPK1 BMP7 HMGCR
KEGG_SMALL_CELL_LUNG_CANCER	0.0730151	0.39086	0.377094	1.32213	70	E2F1 LAMC1 RELA COL4A2 MAX RARB COL4A1 PIAS4 NOS2 APAF1 BCL2L1 PIK3CG CDK2 TRAF4 CDKN2B CCNE1 LAMA1 LAMA5 CDKN1B XIAP TRAF6 ITGA3
GO_LENS_FIBER_CELL_DIFFERENTIATION	0.0739118	0.393482	-0.486368	-1.41442	21	SLC7A11 MAF WNT5B WNT7A SKIL TDRD7
GO_REGULATION_OF_EPIDERMIS_DEVELOPMENT	0.0743638	0.393482	0.420802	1.35698	44	BMP4 NOTCH1 TP63 MYCN PPARD ERRFI1 MAFG SFRP4 TGFB2 OVOL2 HPSE HOXA7 SFN HES1 HEY2
GO_PANCREAS_DEVELOPMENT	0.0745146	0.393482	0.402039	1.34234	53	NKX3-2 BMP4 RFX3 MEIS2 ILDR2 BMP6 NKX6-2 ISL1 ONECUT2 HHEX FOXF1 ZIC3 NEUROD1 HES1 IL6R PTF1A CTNNB1
GO_EPIDERMAL_CELL_DIFFERENTIATION	0.0743257	0.393482	0.366278	1.31064	79	NOTCH1 TSG101 KLF4 TP63 FLNB LATS1 FA2H SAV1 YAP1 ST14 JAG2 OVOL2 DSP POU4F3 IRF6 SFN PALLD LHFPL5 HES1 MAP2K1 TMC1 CTNNB1
GO_REGULATION_OF_LIPID_METABOLIC_PROCESS	0.0745155	0.393482	-0.26682	-1.19101	209	PDP1 DKK3 PIK3R3 DRD3 NFKB1 ESR1 PRKAB2 HTR2C FGFR3 PDGFB AGT PANK2 RARRES2 PPARA GK INSIG1 FGF19 PSAP PIK3R1 TWIST1 UGT1A8 PPP2R5A CIDEA PPARG DNAJC15 CD81 FGF2 FBXW7 TBL1XR1 ACADL SPTLC2 ORMDL1 VAV2 LONP2 PIK3R5 CREB1 PRKCD TNFRSF1A PDE3B VAV3
GO_SOMITOGENESIS	0.0741243	0.393482	0.411835	1.34962	48	KAT2A FOXC2 PAX1 KDM6A PCDH8 ABI1 RGS19 MIB1
GO_NEGATIVE_REGULATION_OF_CHONDROCYTE_DIFFERENTIATION	0.0745639	0.393482	0.548318	1.42752	17	NKX3-2 BMP4 RARB WNT9A EFEMP1 CTNNB1 SNAI2
GO_REGENERATION	0.0751985	0.394117	-0.304268	-1.24649	111	MTR PLAU PAX7 RAP1A GLI1 NR0B2 LEF1 JUN IGFBP1 JAK2 HGF WNT7A CDKN1A IGF2R PPARG PTPN3 MATN2 LIFR NACA ADM
GO_IN_UTERO_EMBRYONIC_DEVELOPMENT	0.0751024	0.394117	0.295655	1.22249	239	TANC2 SETD2 ZMIZ1 KAT2A AMOT NOTCH1 KDM6A ACVR1 SIN3A OCRL ZFP36L1 LIG4 MED21 SALL4 HAND2 LATS1 SOX18 MIB1 BCL2L1 MAFG ADAR ST14 STIL SMARCB1 BIRC6 PLK4 FGFR2 TET1 SOX6 JAG2 MSX1 TAF8 CCNB2 KRT19 SP3 OVOL2 SPINT1 RIC8A APBA1 NR2F2 GATA3 EDN1 CEBPB HHEX FOXF1 TFEB HSD17B2 TBX3 ZFAT GAB1 HES1 APOB NEK2 MSH2 MAP2K1 EDNRA HEY2 CTNNB1 MAPK1 SRF ARNT LMX1B GINS1 RAD51B WNT3A
GO_TRIVALENT_INORGANIC_CATION_TRANSPORT	0.0751829	0.394117	-0.448233	-1.38855	27	STEAP1 STEAP4 ATP6V0C ATP6V1C1 STEAP2 ATP6V1A TF ATP6V1B2 ATP6V0A1 CLTC
KEGG_PPAR_SIGNALING_PATHWAY	0.0749647	0.394117	-0.369682	-1.32362	52	ME1 CYP8B1 FABP6 PPARA GK PCK1 PPARG SLC27A5 ACADL ILK PDPK1
GO_POSITIVE_REGULATION_OF_MICROTUBULE_POLYMERIZATION_OR_DEPOLYMERIZATION	0.0757949	0.394146	0.547263	1.42477	17	SLAIN2 CLIP1 KATNB1 CDKN1B TUBGCP3 FES SPAST TERF1 CLASP1 TUBGCP2 TUBGCP4 TUBGCP5 RGS2
GO_MESENCHYMAL_CELL_DIFFERENTIATION	0.0760772	0.394146	0.339071	1.27733	112	BMP4 FOXC2 NOTCH1 ERG RET TCF21 ACVR1 SEMA3D HAND2 NRTN FGFR2 FOLR1 FGF8 SEMA6C MSX1 WNT10A ISL1 TGFB2 WNT4 OVOL2 LRP6 EDN1 LAMA5 SIX2 OSR1 ERBB4 HES1 EDNRA HEY2 CTNNB1 MAPK1 SNAI2
GO_GLYCEROLIPID_BIOSYNTHETIC_PROCESS	0.075938	0.394146	-0.278668	-1.20734	165	PIGK PIK3R3 CWH43 SACM1L KLB PIP4K2A FGFR3 PIGY MPPE1 ALG5 PIGF CHAT GK FGF19 PIK3R1 PCK1 PTDSS1 TAMM41 AGPAT4 PTPN11 PIGU SYNJ1 PIK3C2A CDS1 GPAT2 FGF2 PIGA LPCAT2 MTMR6 KL
GO_NEGATIVE_REGULATION_OF_CANONICAL_WNT_SIGNALING_PATHWAY	0.0758099	0.394146	0.331919	1.26935	125	FZD1 SOSTDC1 NOTCH1 NPHP4 DAB2IP CTNND1 PSMB2 DVL2 RGS19 LATS1 LRP4 KLHL12 PSMD2 PSMD3 PSMB3 DACT1 DKK2 PSMD11 SFRP4 ISL1 PSMD9 WNT4 LRP6 SOX2 HECW1 FOXO3 PSME3 UBA52 MAPK14
GO_CARDIAC_MUSCLE_CELL_ACTION_POTENTIAL	0.0761038	0.394146	-0.438465	-1.38084	29	KCNE2 PKP2 RYR2 SCN5A CACNA1D HCN4
GO_MISMATCH_REPAIR	0.0755474	0.394146	0.522033	1.41432	20	SETD2 ABL1 RPA3 MSH6 MLH3 MUTYH TP73 MSH2
GO_CAMP_METABOLIC_PROCESS	0.0758327	0.394146	-0.447753	-1.38706	27	PDE4D ADCY3 CACNB4 PDE4B PDE11A ADM ADCY9 ADCY1 PDE3B PDE10A
GO_HISTONE_H3_K4_METHYLATION	0.0772839	0.397727	0.528519	1.41404	19	SETD1B PAXIP1 KDM6A BEND3 RBBP5 DPY30
GO_REGULATION_OF_PROTEIN_COMPLEX_DISASSEMBLY	0.0773141	0.397727	0.319115	1.2525	152	RCC1 SETX PLK1 ESPL1 PDXP SH3BGRL3 GOLGA2 SUN2 MOS SPICE1 STIL BIRC5 BIRC7 CEP192 BORA MAP4 CKAP5 DCTN2 HAUS1 LMOD1 SCIN KIF4A TMOD1 ARHGEF10 KATNB1 NDC80 TMOD2 STMN1 XIAP OFD1 TUBGCP3 NEK2 KIF3B INO80 NEK6 UPF1 MID1IP1 TUBB KIF2A SPAST SPTBN1 CKAP2 RAB11A TNKS CLASP1 CAPG CEP63 CHMP3 GAS2L1 AVIL FBXO5 KIF23 MYBL2 MLH1 CHMP4B
GO_SNRNA_PROCESSING	0.0769776	0.397727	0.565839	1.42734	15	INTS2 EXOSC9 EXOSC3 INTS9 INTS6 INTS3 INTS1 EXOSC7 INTS8 INTS10 INTS12
GO_PYRIDINE_CONTAINING_COMPOUND_BIOSYNTHETIC_PROCESS	0.0773012	0.397727	-0.539023	-1.43208	15	ME1 NADSYN1
GO_PLATELET_DEGRANULATION	0.0775527	0.398286	-0.335623	-1.28157	73	PDGFB F5 APLP2 HGF RARRES2 PSAP WDR1 SERPINF2 ABCC4 PECAM1 AHSG VEGFC F8 TF TMX3 TGFB3 MMRN1 SCG3 CALM2 APP HABP4 SYK CALM1
GO_ORGANONITROGEN_COMPOUND_CATABOLIC_PROCESS	0.077905	0.399426	-0.256731	-1.17081	253	ARSB TRHDE PDE4D GNS BHMT DPYS CAT DBH PPT1 DMGDH GLUD1 BLVRA PDE4B GALC CHID1 VCP LNPEP MAOA NPEPPS HSPG2 OAT HPD BCAT1 PDE11A DDAH1 GLB1 AGXT2 FUCA1 FGF2 MTRR PCYOX1 ADA CTBS ACADL TET2 CD44 ALDH6A1 HGD DDO VCAN HIBCH PDE9A LTA4H CYP3A5 HNMT RNPEPL1 NCAN PDE3B NT5C1B THNSL2 DAO DTD1 PDE10A KYNU BCKDHB HGSNAT ABAT PRTFDC1 UPP2 CBS HMGCL SDC1 ACAD8 PPAT NAGLU TAT GPC3 GLA
GO_PROSTATE_GLAND_MORPHOGENESIS	0.0782693	0.399956	0.536104	1.41481	18	BMP4 NOTCH1 TP63 FEM1B FGFR2
GO_RETINA_DEVELOPMENT_IN_CAMERA_TYPE_EYE	0.0782205	0.399956	0.345468	1.28324	101	TGIF2 BMP4 TULP1 NPHP4 RET MAX RARB COL4A1 IRX5 JMJD6 TOPORS IL4 DSCAM HIPK1 LRP6 MERTK ZNF513 NEUROD1 THY1 SDK1 ATP8A2 PTF1A
GO_REGULATION_OF_CELLULAR_SENESCENCE	0.0793667	0.400555	0.505054	1.40044	22	ABL1 ING2 TP63 VASH1 ZNF277 NUAK1 NEK6 PRKDC
GO_EMBRYONIC_DIGIT_MORPHOGENESIS	0.079693	0.400555	0.417593	1.34663	44	BMP4 ZBTB16 NOTCH1 IHH SALL1 MYCN HAND2 CREBBP LRP4
GO_PROTEIN_MODIFICATION_BY_SMALL_PROTEIN_REMOVAL	0.078837	0.400555	0.355643	1.29462	88	KAT2A COPS7A TNFAIP3 OTUD4 USP22 OTUD7B JOSD1 TRRAP USP43 USP32 OTUB1 FAM76B USP54 ZC3H12A GPS1 SUPT3H USP2 USP35 YOD1 USP8 USP38
GO_REGULATION_OF_MEMBRANE_LIPID_DISTRIBUTION	0.0794649	0.400555	-0.440422	-1.37624	28	P2RX7 ATP11A ATP10A TMEM30A ATP11B TRIAP1 PLSCR5 PRKCD ABCA4 RFT1 ATP10D ATP11C ATP8B3 ATP9B
GO_REGULATION_OF_PATHWAY_RESTRICTED_SMAD_PROTEIN_PHOSPHORYLATION	0.0793806	0.400555	0.429208	1.35724	40	BMP4 ENG PIN1 ACVR1 BMP6 SMAD7 ACVR2A TGFB2
GO_REGULATION_OF_HEART_GROWTH	0.0795053	0.400555	0.443373	1.36452	35	NOTCH1 WT1 PIN1 SAV1 CDK1 FGFR2 CTDP1 FGF9 MAPK14 ERBB4 FGF20 TP73 HEY2 PROX1 TBX2
GO_RECEPTOR_MEDIATED_ENDOCYTOSIS	0.0791353	0.400555	-0.289716	-1.22345	136	CD14 DRD3 LRPAP1 CLTCL1 PPT1 ITGB1 CXCR1 LMBRD1 HIP1R VLDLR AP2A2 IGF2R CANX CD81 SYNJ1 LRP3 LOXL2 VTN CALCR ADM M6PR PRSS12 SUSD2 GTF2H2 GRK4 PTGER3 CLTC TGFBR2 STON2 SCARA5 SH3GL2 LRP1B SYT2 LDLRAD3
GO_T_CELL_DIFFERENTIATION	0.0796892	0.400555	0.351489	1.28864	92	MAFB FZD7 PAX1 ABL1 PATZ1 JMJD6 ZFP36L1 LIG4 IL4 KIT CD3D NKAP IFNG JAG2 LCK SP3 WNT4 CD3E GATA3 ZFP36L2 PREX1 CD74
GO_REGULATION_OF_SYSTEMIC_ARTERIAL_BLOOD_PRESSURE_MEDIATED_BY_A_CHEMICAL_SIGNAL	0.0795399	0.400555	-0.431404	-1.3696	30	PDE4D DRD3 AGT SERPINF2 MME ATP6AP2 CYBA
GO_SPLEEN_DEVELOPMENT	0.0790863	0.400555	0.443687	1.36549	35	NKX3-2 PBX1 ABL1 TCF21 RBM15 PCID2 CDKN2B
GO_CELLULAR_KETONE_METABOLIC_PROCESS	0.0803093	0.400604	-0.387242	-1.33161	43	NDUFA9 HSD17B3 CRYZL1 STARD3 ADM GLO1 KDSR HMGCR KYNU VKORC1L1 CBR4 OXCT1 COQ7 UBIAD1 SRD5A1 SCP2 AADAT COQ5 HSD17B1 PDSS1
GO_ERBB2_SIGNALING_PATHWAY	0.080356	0.400604	-0.410463	-1.34914	35	NRG1 BTC HBEGF PIK3R1 NRG4 NRAS EREG EGFR RPS27A MATK KRAS CUL5
GO_ORGANELLE_MEMBRANE_FUSION	0.0798982	0.400604	-0.333592	-1.2766	74	SYTL2 VPS41 SYT4 DYSF SYT11 BET1 TGFBRAP1 ANKFY1 VPS11 STX3 USO1 STX16 VAMP4 STX7 VCPIP1 VPS8 VAV3 UVRAG STX10 SYT2 TMEM175
GO_ENDODERM_DEVELOPMENT	0.0801407	0.400604	0.395185	1.32865	55	NOTCH1 LAMC1 COL4A2 LEO1 SOX7 MMP2 NANOG MIXL1 ITGB2 FGF8 SOX2 DUSP1 HHEX COL6A1
GO_REGULATION_OF_EPIDERMAL_CELL_DIFFERENTIATION	0.0801088	0.400604	0.454419	1.37145	32	BMP4 NOTCH1 TP63 MYCN ERRFI1 MAFG SFRP4 OVOL2 HOXA7 SFN HES1 HEY2
GO_POSITIVE_REGULATION_OF_PHOSPHOLIPASE_ACTIVITY	0.080934	0.402513	-0.397266	-1.33894	39	ESR1 ADCYAP1R1 FGFR3 GNAQ AGT CALCR FGF2 CAMK2B PDPK1 ARL1 MARCKS PRKCD EGFR PLCB2 GNA13 HTR2B AVPR1A
GO_NUCLEOTIDE_TRANSPORT	0.0814065	0.402513	-0.487883	-1.40207	20	SLC35A1 P2RX7 SLC25A6 SLC35E3
GO_GLUTAMINE_METABOLIC_PROCESS	0.0813774	0.402513	-0.496335	-1.40672	19	CTPS2 GLUD1 GGH ASNSD1 GFPT2 CPS1 ASNS
GO_DNA_CONFORMATION_CHANGE	0.0816774	0.402513	0.318111	1.24723	151	OIP5 MCM2 SETX BLM MCM5 MCM6 MCM3 CENPI MCM4 SMC2 RTEL1 PAPD7 TOP2A CENPQ CDK1 HJURP BRD2 TOP3A CDC45 CDAN1 CHAF1A HHEX NCAPD3 ANP32B MIS18A UBA52 BAHCC1 RAD51 CUL4B CENPK CENPA ITGB3BP RUVBL1 SMC4 INO80 GINS1 RUVBL2 SYCP3 KAT6B CUL4A HELLS BRIP1 HMGB3 CENPT PAF1 CABIN1 DDB1 PHF13 HIRA NCAPG RBX1
GO_PHAGOSOME_MATURATION	0.0811754	0.402513	-0.44426	-1.37624	27	P2RX7 ATP6V0C ATP6V1C1 ATP6V1A RAB14 ATP6V1B2 ATP6V0A1 TMEM175 TCIRG1 ATP6V1C2 SRPX RAB32
GO_RECEPTOR_METABOLIC_PROCESS	0.0814578	0.402513	-0.352814	-1.29532	59	NRG1 DRD3 ITGB1 CXCR1 LMBRD1 PPARG CD81 CALCR ADM GTF2H2 GRK4 PTGER3 KIF16B LGMN CLTC
GO_SEMAPHORIN_PLEXIN_SIGNALING_PATHWAY	0.0817892	0.402513	0.470232	1.37801	28	PLXNB3 PLXNA1 PLXND1 SEMA3D SEMA6C NRP2 SEMA4G RAC1 SEMA7A PLXNA2
GO_DEVELOPMENTAL_GROWTH	0.0815478	0.402513	0.292196	1.21221	248	ULK1 FZD7 ZMIZ1 KAT2A BMP4 FOXC2 FOXL2 NOTCH1 ABL1 BCL9 SALL1 UNC79 NOTCH2 KDM6A GAS1 PLXNA1 RARB ZFP36L1 TIAM1 SALL4 LRP4 TYMS CAMK2D SPRY2 DCLK1 YAP1 KDM5B SIRT6 STIL SLIT3 FGFR2 G6PC CHRNA1 TAF8 MMP13 CCNE1 OGN TGFB2 LRP6 SOX2 APBA1 STRA6 POU4F3 GATA3 RSPO2 NPPA HHEX
GO_REGULATION_OF_BIOMINERAL_TISSUE_DEVELOPMENT	0.082258	0.404171	0.401353	1.33071	51	BMP4 FGF23 ACVR1 SRGN BMP6 BMP2K MGP GAS6 PTH ACVR2A WNT4 BCOR OSR1 PHOSPHO1
GO_NEGATIVE_REGULATION_OF_MUSCLE_CELL_DIFFERENTIATION	0.0824114	0.404277	0.427088	1.35054	40	BMP4 NOTCH1 ZFHX3 PPARD ANKRD17 BHLHA15 CTDP1 MSX1 ID3 TBX3 ANKRD2 HEY2
GO_REGULATION_OF_GTPASE_ACTIVITY	0.0826316	0.40471	0.266712	1.16946	473	DENND2D RCC1 TBC1D10A RASAL2 PLXNB3 AMOT FGF23 RGS12 ARHGAP19 LLGL1 ARHGEF26 PIN1 DOCK1 CDKL5 RET CDC42SE1 ARHGDIB RCC2 RASAL3 DAB2IP SGSM3 BCR BCAS3 TRIO DVL2 SH3BGRL3 FGD3 ARFGAP1 OCRL DOCK6 RGS19 TIAM1 ITSN2 RASA3 NCAM1 NRTN LAMTOR3 SOS2 FGFR4 ARHGAP15 NET1 TBC1D14 ERRFI1 ALS2CL CAMK2D SPRY2 TBC1D13 KIT GIT1 SBF2 MCF2L GPS1 SPATA13 ARHGEF33 RICTOR CPEB2 MCF2 FGFR2 ARHGAP26 DOCK3 FGF16 FICD ASA…
GO_REGULATION_OF_DNA_BINDING	0.0831443	0.406572	0.372067	1.30451	70	E2F1 KAT2A KLF4 SIN3A HAND2 HJURP NFIB MSX1 DOT1L NME1 ISL1 GATA3 TFAP4 NEUROD1 ID1 TRAF6 HES1 NEK2 HEY2 CTNNB1 WNT3A TNKS NFKBIA SMO
GO_NOTCH_SIGNALING_PATHWAY	0.0833705	0.407029	0.356297	1.29044	85	FOXC2 NOTCH1 NOTCH2 TP63 RBM15 CREBBP MIB1 ITCH HOXD3 FCER2 DTX4 NKAP NEURL1B JAG2 KRT19 WDR12 HHEX MDK UBA52 CDKN1B HES1 CHAC1 HEY2 GALNT11 SNAI2 ASCL1 MYC MIB2 TBX2 IFT74 TMEM100 APH1A SNAI1 APH1B FOXA1 DLL1 HEYL
GO_POSITIVE_REGULATION_OF_CALCIUM_ION_DEPENDENT_EXOCYTOSIS	0.0837314	0.408141	0.549417	1.4091	16	SYT9 DOC2B SYT10 PLCB1 UNC13B STXBP1 ZP4 KCNB1
GO_PIGMENTATION	0.0839987	0.408794	-0.34916	-1.29124	61	MKKS AP3B1 LEF1 GNAQ GLI3 EDAR USP13 LRRC72 VPS33B POMC ARL6 ATP6AP2 ATRN MYO5A HPS5 KIF13A ZEB2 DCTN1 AP3D1 VPS33A ANKRD27
GO_MEIOTIC_CHROMOSOME_SEGREGATION	0.0845837	0.409246	0.463833	1.36988	29	RAD51C PLK1 ESPL1 SYCE3 SMC2 TOP2A RNF212 PTTG2 MLH3 SMC4 TERF1 MAEL BRCA2 MLH1
GO_MAMMARY_GLAND_EPITHELIUM_DEVELOPMENT	0.0850537	0.409246	0.412356	1.33518	45	SOSTDC1 KDM5B BTRC FGFR2 ZNF703 MSX1 WNT4 CEBPB IRF6 FOXF1 TBX3 ERBB4 CSF1R MAPK1 TNFSF11 SMO LRP5 AREG FGF10 PHB2 GLI2 ID2
GO_REGULATION_OF_CELL_MIGRATION_INVOLVED_IN_SPROUTING_ANGIOGENESIS	0.0848243	0.409246	0.548575	1.40694	16	FOXC2 NOTCH1 KLF4
GO_ENDOTHELIUM_DEVELOPMENT	0.0849448	0.409246	0.369075	1.3003	72	PPP1R16B BMP4 ENG FOXC2 NOTCH1 ARHGEF26 ACVR1 SOX18 RAP2C HAPLN2 OVOL2 NR2F2 LAMA5 KDR RAPGEF2 ID1 VEZF1 HEY2 CTNNB1
GO_NEGATIVE_REGULATION_OF_PHOSPHORYLATION	0.0851595	0.409246	0.282633	1.19547	302	DUSP19 BMP4 CBFA2T3 ENG UBE2C PPP1R15B WNK1 ABL1 PIN1 KLF4 PLK1 PAK2 TNFAIP3 CDK5RAP1 DAB2IP NUP62 SMAD7 DCN PARD6A LATS1 FBXO31 ERRFI1 C3orf33 CNKSR3 ITCH ZC3H12A SPRY2 WEE2 SIRT6 ADAR GPS1 SOCS4 DAG1 ANAPC10 ATG14 CDKN2B DACT1 CSK TRIM27 DYNLL1 PTPN6 PPIF LRP6 CISH DUSP26 NR2F2 DUSP1 TESC PTPN1 HHEX TSC2 TFAP4 SAMSN1 NF1 SFN CHAD PRKAR1A SH3BP5 MIDN THY1 GRB10 PPARGC1A LRRC4C PODN CDKN1B PRKAR2…
GO_REGULATION_OF_SYSTEMIC_ARTERIAL_BLOOD_PRESSURE_BY_RENIN_ANGIOTENSIN	0.085157	0.409246	-0.521936	-1.41103	16	DRD3 AGT SERPINF2 MME ATP6AP2 CYBA
GO_DNA_DOUBLE_STRAND_BREAK_PROCESSING	0.0845213	0.409246	0.560188	1.41308	15	BLM BARD1 SLX4 SMARCAD1 RAD52 UBE2N RNF138 RBBP8
GO_REGULATION_OF_EXECUTION_PHASE_OF_APOPTOSIS	0.0843017	0.409246	0.523147	1.39967	19	PAK2 APAF1 BCL2L1 ZC3H12A TP53BP2 FAP RNF34
GO_REGULATION_OF_LAMELLIPODIUM_ASSEMBLY	0.0855826	0.409998	0.494179	1.38423	23	SSH2 PLXNB3 WASF2
GO_REGULATION_OF_SEQUENCE_SPECIFIC_DNA_BINDING_TRANSCRIPTION_FACTOR_ACTIVITY	0.0855834	0.409998	0.289797	1.20573	255	FZD1 PBX1 NR0B1 TCF3 ATF2 GLIS2 KLF4 TNFAIP3 RELA DAB2IP DVL2 SMAD7 TRIM37 TP53BP1 PIAS4 HAND2 SPHK1 TRIM25 SAV1 C3orf33 ITCH ZC3H12A CTH PIM1 BTK TAX1BP1 IL4 NFKBIB KIT SMARCB1 SETD6 BTRC CMKLR1 AMH MED13 GAS6 ITGB2 TNFRSF11A NLRC3
GO_NERVE_DEVELOPMENT	0.0859866	0.411287	0.399271	1.3238	51	GABRA5 RET SALL1 NRTN SIX4 ATP8B1 HOXD3 DAG1 HOXB2 ISL1 POU4F3 NRP2 HOXB1 CHRNB2 HES1 CTNNB1 GABRB3
GO_POSITIVE_REGULATION_OF_CAMP_METABOLIC_PROCESS	0.086319	0.412234	-0.349619	-1.28771	60	VIPR2 PRKCA ADCY3 ADCYAP1R1 AKAP12 WFS1 CALCR RXFP2 ADM VIP ADCY9 PTGER3 ADCY1 CRHR2 AKAP5 TSHR GPR65 CALM2 GNAS
GO_ANION_TRANSMEMBRANE_TRANSPORT	0.0865008	0.412459	-0.273591	-1.19122	171	EMB SLC7A11 GABRD PRKAB2 ABCC9 GABRA4 SLC34A2 SLC37A3 LRRC8D ANO5 ANO10 GABRA2 SLC22A16 ABCC4 SLC7A9 SLC5A12 CLCC1 SLC27A5 SLC6A12 SLC16A8 CLIC4 GABRQ ANKH PCYOX1 SLC38A2 SLC22A5 SLC25A20 SLC26A9 BEST4 GABRA3 ACACA SLC6A15 SLC23A2 SLC20A2 GABRR2 SLC22A4 ABCC6 SLC38A6 GABRA1 GABRR1 CLIC5 SLC16A4 LRRC8A SLC26A3 GLRA4 PEX3 LRRC8C SLC7A5 CFTR ABCC8 SLC16A7 SLC35B2 SLC25A3 GABRP SLC25A12 SLC7A2 SLC4A4…
GO_ENTRAINMENT_OF_CIRCADIAN_CLOCK	0.0867693	0.413098	0.521368	1.39491	19	CRY2 PPP1CC PHLPP1 NR2F6 MTA1 USP2 PPP1CA BHLHE40 GNA11
GO_MUSCLE_CELL_PROLIFERATION	0.0871598	0.414313	0.557988	1.40753	15	FOXC2 NOTCH1 TK1 TGFB2 PRKAR1A EDNRA NDRG4 SMAD1
GO_POSITIVE_REGULATION_OF_DNA_METABOLIC_PROCESS	0.0876557	0.415539	0.325075	1.24939	130	BMP4 DBF4B KLF4 PAXIP1 TNFAIP1 BMP6 RTEL1 FGFR4 TOP2A CHTF8 CDK1 CDK2 IL4 NPAS2 EXOSC3 IFNG EYA3 MAPKAPK5 SLX4 DKC1 HNRNPA1 MSH6 PPARGC1A BABAM1 RAD51 INS UBE2N NEK2 HMBOX1 CTNNB1 MAPK1 INO80 MYC MAP3K4 RFC2 RFC4 TNKS RIF1 RAC1 UNG AREG FGF10 KITLG INSR CDC7
GO_POSITIVE_REGULATION_OF_CHROMATIN_MODIFICATION	0.0878197	0.415539	0.384555	1.31028	59	DNMT1 KAT2A PAXIP1 SREBF1 SIN3A SMARCB1 TET1 ISL1 TADA2B GATA3 PPARGC1A JDP2 UBE2N MUC1 CTNNB1 SNAI2 PHF19 RUVBL2
GO_RESPONSE_TO_VITAMIN	0.0878244	0.415539	0.35692	1.28554	82	FZD1 DNMT1 FGF23 STC2 RELA CYP1A1 PPARD TYMS PIM1 TSHB OGG1 GAS6 FOLR1 COL1A1 PTH CCNE1 PAWR ACP5 DNMT3A APOC3 PENK NRF1 RARA ASCL1
KEGG_CHEMOKINE_SIGNALING_PATHWAY	0.0880563	0.415995	-0.302192	-1.23102	107	HCK PIK3R3 PAK1 NFKB1 ADCY3 ROCK1 RAP1A JAK2 CXCR1 ROCK2 PIK3R1 ADCY9 GRK4 VAV2 ADCY1 AKT3 PIK3R5 XCR1 CXCR4 NRAS PRKCD STAT2 VAV3 PRKX RAP1B
GO_REPLACEMENT_OSSIFICATION	0.088482	0.416722	0.491976	1.37806	23	BMP4 BMP6 COL10A1 COL1A1 MMP13 COL13A1 PHOSPHO1
GO_PATTERNING_OF_BLOOD_VESSELS	0.0883521	0.416722	0.465912	1.36535	28	ENG FOXC2 ACVR1 COL4A1 PLXND1 RBM15 FGF8 EDN1 EDNRA CTNNB1 SRF
GO_OLFACTORY_LOBE_DEVELOPMENT	0.0893684	0.420251	0.448681	1.35413	32	SALL1 DLX2 SLIT3 ARX ERBB4 CSF1R KIF14 SRF RAC1 SEMA7A EOMES ID2 NR2E1 CHD7
GO_CHROMATIN_ASSEMBLY_OR_DISASSEMBLY	0.0901233	0.423152	0.357199	1.28386	81	OIP5 MCM2 ARID2 ARID1A CENPI CENPQ SMARCB1 HJURP BRD2 SMARCC1 CDAN1 CHAF1A ANP32B MIS18A SMARCE1 BAHCC1 BAZ1B CENPK CENPA ITGB3BP RUVBL1 KAT6B HELLS SMARCD1 CENPT MTA2 PAF1 CABIN1 HDAC8 HIRA SMARCD2
GO_CELLULAR_DEFENSE_RESPONSE	0.0903428	0.423534	0.510714	1.38365	20	RELA LSP1 NCF2 ADORA2B IL4
GO_THYMOCYTE_AGGREGATION	0.0906037	0.424108	0.42523	1.33688	39	MAFB FZD7 JMJD6 ZFP36L1 LIG4 CD3D NKAP JAG2 WNT4 CD3E GATA3 ZFP36L2 CD74 CTNNB1 PRKDC SRF
GO_CORONARY_VASCULATURE_DEVELOPMENT	0.0909847	0.424969	0.456255	1.35713	30	SETD2 NOTCH1 PLXND1 HAND2 ADAMTS6 DCTN5 HEY2 SRF SMAD6 DYNC2H1 NDST1 VEGFA
GO_ACTIVATION_OF_PHOSPHOLIPASE_C_ACTIVITY	0.0911182	0.424969	-0.497334	-1.38994	18	ADCYAP1R1 GNAQ AGT CALCR PRKCD EGFR PLCB2 HTR2B AVPR1A HTR2A
GO_REGULATION_OF_ERYTHROCYTE_DIFFERENTIATION	0.0912034	0.424969	0.451932	1.354	31	MAFB LDB1 INPP5D ACVR2A KLF13 FOXO3 MAPK14 ANKRD54 RBFOX2 ARNT ACVR1B GAS2L1
GO_RESPONSE_TO_VITAMIN_A	0.0920341	0.428189	0.543585	1.39415	16	DNMT1 CYP1A1 PPARD TYMS TSHB DNMT3A APOC3 RARA
GO_OUTFLOW_TRACT_MORPHOGENESIS	0.0924227	0.429108	0.396176	1.31354	51	FZD1 ATF2 RARB PLXND1 DVL2 HAND2 SOX18 FGFR2 FOLR1 FGF8 ISL1 TBX3 CITED2 HES1 HEY2 RARA
GO_POSITIVE_REGULATION_OF_MITOCHONDRIAL_OUTER_MEMBRANE_PERMEABILIZATION_INVOLVED_IN_APOPTOTIC_SIGNALING_PATHWAY	0.0925115	0.429108	0.462971	1.35673	28	E2F1 TP63 TP53BP2 BMF DYNLL1 SFN TP73
GO_VERY_LONG_CHAIN_FATTY_ACID_METABOLIC_PROCESS	0.0927449	0.429447	-0.496105	-1.38651	18	SLC27A5 ELOVL4 HSD17B4 ACOT4 ELOVL5 TECR
GO_PROTEIN_DEGLYCOSYLATION	0.0928648	0.429447	-0.504867	-1.3879	17	UGGT1 AGA EDEM2 MAN2A1 UGGT2 MAN2B2 SEL1L MAN2C1 MAN1A2
GO_PROTEIN_STABILIZATION	0.0932286	0.430025	-0.31407	-1.24235	90	GNAQ STXBP4 PIK3R1 USP13 USP33 CDKN1A WFS1 LAMP1 FBXW7 NAPG DNAJA3 SEL1L SOX4 GTPBP4 IFT46 MUL1 CREB1 PRKCD GOLGA7 STK4 MT3 FLOT2 HSP90AB1 SMAD3 CREBL2 CRTAP ZNF207 NAA15 ATP1B3 LAMP2 MORC3 COG7 TCP1 TELO2 AAK1 CHEK2 CCT5 CDC37L1 CCT8 CCT2 HSP90AA1 HPS4
GO_DIGESTIVE_TRACT_MORPHOGENESIS	0.0934961	0.430025	0.415436	1.32671	42	BMP4 NOTCH1 AGR2 TCF21 TP63 FGFR2 DACT1 OVOL2 STRA6 FOXF1 SIX2
GO_ALCOHOL_BIOSYNTHETIC_PROCESS	0.0935508	0.430025	-0.320973	-1.24676	81	SGMS1 GGPS1 CHAT INSIG1 PCK1 HSD17B3 CDS1 FGF2 LPCAT2 IPMK SPTLC2 MSMO1 ISYNA1 SQLE DPAGT1 HMGCR PGP HMGCS1 DHCR7 HSD17B7 PLA2G4A ACLY CFTR MVK ACAA2 LPIN1 NSDHL SPTLC1 CYP51A1 FDFT1 PRKAA1 SCP2
GO_POSITIVE_REGULATION_OF_PROTEIN_MODIFICATION_BY_SMALL_PROTEIN_CONJUGATION_OR_REMOVAL	0.0933331	0.430025	0.313873	1.23193	152	UBE2C PIN1 PLK1 PAXIP1 PSMB2 SMAD7 DCUN1D2 CDC20B GOLGA2 RNF111 PIAS4 SPHK1 TOPORS CDK1 PSMD2 PSMD3 BTRC PSMB3 MTA1 ANAPC10 MAD2L1 UBQLN1 DCUN1D5 PSMD11 PTTG1IP PSMD9 CHFR ANAPC16 FBXO22 PSME3 UBA52 BUB1B FBXO4 RIPK2 XIAP CDC20 TRAF6 UBE2N
KEGG_MISMATCH_REPAIR	0.0937687	0.430381	0.52464	1.38455	18	RFC1 RPA3 MSH6 RPA4 MLH3 MSH2 SSBP1 RFC2 RFC4 LIG1 MLH1
GO_SECRETORY_GRANULE_ORGANIZATION	0.0944532	0.430508	0.524209	1.38342	18	DTNBP1 SRGN ZNF385A AGFG1 TBPL1 TBC1D20
GO_NEGATIVE_REGULATION_OF_I_KAPPAB_KINASE_NF_KAPPAB_SIGNALING	0.0940428	0.430508	0.42611	1.33335	38	TLE1 ABL1 TNFAIP3 DAB2IP OTUD7B ZC3H12A NFKBIB NLRC3 FBXW11
GO_MORPHOGENESIS_OF_A_POLARIZED_EPITHELIUM	0.0944983	0.430508	0.500969	1.37396	21	DLG3 TP63 RAB10 CELSR1 LAMA5 FOXF1 RAP2A DLG5 GRHL3 FZD3 PAFAH1B1 TRAF3IP1
GO_G2_DNA_DAMAGE_CHECKPOINT	0.0944752	0.430508	0.475964	1.359	25	BLM PLK1 CHEK1 CDK1 CLSPN BABAM1 MAPKAPK2 NEK6 FANCI
KEGG_COMPLEMENT_AND_COAGULATION_CASCADES	0.0944316	0.430508	-0.374878	-1.30224	45	PLAU C4BPA F5 CD55 SERPINF2 SERPINC1 C8G F8
GO_NECROTIC_CELL_DEATH	0.0954396	0.434151	-0.457482	-1.36146	23	CD14 TMEM123 CYLD RIPK3 CASP1 DNM1L MAP3K5 TRPM7 RIPK1 MLKL FAS
GO_MITOTIC_RECOMBINATION	0.0959211	0.434408	0.440529	1.33805	33	RAD51C FEN1 TOP2A RFC1 POLE XRCC3 RPA3 POLA1 PRIM1 RAD51 GEN1 RAD51B RFC2 RFC4 BRCA2 LIG1
GO_LOCALIZATION_WITHIN_MEMBRANE	0.0959115	0.434408	-0.30787	-1.23126	96	GORASP1 RFTN2 RER1 RELN F5 ITGB1 SEC23IP BET1 MUSK CTSC PIGR SNX3 TRAPPC3 USO1 LMAN1 TMED2 TRAPPC9 DNAJA3 F8 VAPB TRAPPC5
GO_DNA_PACKAGING	0.0958953	0.434408	0.348573	1.26889	88	OIP5 MCM2 CENPI SMC2 PAPD7 TOP2A CENPQ CDK1 HJURP BRD2 CDAN1 CHAF1A NCAPD3 ANP32B MIS18A BAHCC1 CENPK CENPA ITGB3BP RUVBL1 SMC4 SYCP3 KAT6B HELLS CENPT PAF1 CABIN1 PHF13 HIRA NCAPG
GO_POSITIVE_REGULATION_OF_CHEMOKINE_PRODUCTION	0.0965665	0.436686	0.443858	1.33957	32	ADORA2B IL4 MIF IFNG TLR7 CD74 RIPK2 IL1RL1 CSF1R IL6R TLR4 LPL IL4R
GO_HINDLIMB_MORPHOGENESIS	0.0975128	0.440044	0.443332	1.33799	32	BMP4 ZBTB16 NOTCH1 RARB FGF8 MSX1 MMP13 RSPO2 OSR1 TBX3 CTNNB1
GO_NUCLEAR_TRANSCRIBED_MRNA_CATABOLIC_PROCESS_NONSENSE_MEDIATED_DECAY	0.0975993	0.440044	-0.307313	-1.22903	96	DCP1A RPL3 NCBP2 RPS6 RPL19 DCP2 RPS4X PNRC2 RPL39 RPS3A RPL34 RPL36 RPL37 RPL30 RPL23A RPS7 RPLP1 RPL3L RPS27A RPL9 RPS16 RPS12 RPS2 RPL21 CTIF RPL27A RPS25 RPL14 RPL5 RPLP2 ETF1 UHMK1 RPL10A RPL22 RPL29 SMG5
GO_CHROMATIN_REMODELING	0.0977397	0.440044	0.334281	1.25168	107	OIP5 KAT2A ARID1A ARID1B TP63 CENPI CHEK1 CENPQ SMARCB1 HJURP SMARCC1 BRD4 TADA2B SMARCAD1 GATA3 CHRAC1 MIS18A SMARCE1 BAHCC1 BAZ1B CECR2 CENPK CENPA ITGB3BP RUVBL1 CTNNB1 RERE INO80 TTF1 TAF6L SUPT4H1 MYC RUVBL2 SYCP3 SCMH1 VPS72 HELLS SMARCD1 HDAC1 ACTB CENPT MTA2 FOXA1 SMARCD2
GO_PLACENTA_BLOOD_VESSEL_DEVELOPMENT	0.098252	0.441077	0.479577	1.35698	24	ARID1A RBM15 OVOL2 SPINT1 NR2F2 HES1 MAP2K1 HEY2 MAPK1 CYR61
GO_ADRENAL_GLAND_DEVELOPMENT	0.0987176	0.441077	0.504698	1.36735	20	PBX1 NR0B1 WT1 SALL1 WNT4 STRA6 MDK NF1 CITED2 ASCL1 TSPO
GO_RESPONSE_TO_AUDITORY_STIMULUS	0.0988323	0.441077	0.529994	1.37981	17	ENTPD2 FOXP2 STRA6 CNTNAP2 ATP8A2 ABHD12 SHANK3 IL6
GO_REGULATION_OF_NEURON_PROJECTION_DEVELOPMENT	0.0987491	0.441077	0.277636	1.17897	316	SSH2 KIF13B ISLR2 BMP4 PLXNB3 MBP SETX TNR EEF2K NGF ABL1 ABL2 CDKL5 KLF4 RET CAPRIN1 PLXNA1 DAB2IP STK25 PLXND1 CUX2 SEMA3D TIAM1 ITSN2 SPHK1 LRP4 FBXO31 SLIT3 CPEB1 MOB2 IL1RAPL1 ASAP1 SIPA1L1 SEMA6C DSCAM BARHL2 NME1 VIM OGN CNTN2 CTTN KATNA1 GATA3 NGFR PREX1 RAP1GAP2 RAP2A KATNB1 PRRX1 EFEMP1 THY1 LRRC4C CHRNB2 SDK1 CDC20 RAPGEF2 ID1 SF3A2 BAIAP2 ATP8A2 ITGA3
GO_REGULATION_OF_PROTEIN_LOCALIZATION_TO_NUCLEUS	0.0987442	0.441077	0.308736	1.22248	163	FZD1 FZD7 BMP4 NUP54 PIN1 PLK1 CHERP DAB2IP NUP62 BMP6 OTUD7B SIN3A RGS19 SPHK1 CDH1 NFKBIE ZC3H12A CDK1 NFKBIB OGG1 GAS6 FBXW11 DACT1
GO_REGULATION_OF_CELL_AGING	0.0987853	0.441077	0.46392	1.34847	27	ABL1 ING2 TP63 VASH1 MIF ZNF277 NUAK1 NEK6 PRKDC
GO_REGULATION_OF_MYELOID_CELL_DIFFERENTIATION	0.09983	0.442646	0.32584	1.23913	120	MAFB ZBTB16 MEIS2 TOB2 LEO1 LDB1 RBM15 IL4 MEIS1 HAX1 ZBTB46 IFNG INPP5D NME1 ACVR2A KLF13 SCIN CEBPB TESC CARTPT FOXO3 HOXA7 NF1 MAPK14 ANKRD54 TRAF6 CSF1R RBFOX2 TLR4 CTNNB1 RARA MITF TNFSF11 ARNT MYC FES CUL4A NFKBIA FOS ACVR1B HOXB8 GAS2L1 PAF1 CASP8 KITLG CLDN18 DLL1 RASSF2
GO_TETRAPYRROLE_METABOLIC_PROCESS	0.0996507	0.442646	-0.382246	-1.30217	41	MTR BLVRA LMBRD1 IBA57 MTRR FXN EIF2AK1 ALAD BDH2 ABCB6
GO_INTERACTION_WITH_HOST	0.0999057	0.442646	-0.315266	-1.23732	86	NPC1 SCARB2 SLC25A6 VPS18 CXADR ITGB1 CD55 WWP1 LAMP1 CD81 VAPB SLC22A5 CPSF4 KPNA1 RRAGA ITGAV CXCR4 SLC20A2 CD80 UVRAG SMAD3 SUGT1 SCARB1 MOG
GO_POSITIVE_REGULATION_OF_RECEPTOR_INTERNALIZATION	0.099614	0.442646	0.538513	1.38114	16	PLCG2 SFRP4 MAGI2 SELE WNT3A PTPN5 SCYL2 ANGPT1 VEGFA
GO_ASPARTATE_FAMILY_AMINO_ACID_METABOLIC_PROCESS	0.0995829	0.442646	-0.364169	-1.28765	49	MTR PLOD1 BHMT ASNSD1 EIF2B1 MTRR ASNS DDO THNSL2 SMS
GO_NEGATIVE_REGULATION_OF_TRANSPORTER_ACTIVITY	0.100488	0.443946	-0.371828	-1.29164	45	KCNE2 DRD3 NDFIP1 CTTNBP2NL SRI AGT TWIST1
GO_REGULATION_OF_EXOCYTOSIS	0.100489	0.443946	0.320349	1.23276	131	NOTCH1 LLGL1 VPS4A TSG101 SYT9 BCR CADPS2 RAB2B ADORA2B PRAM1 SYT16 IL4 CPLX1 SNF8 B4GALT1 STAM IL1RAPL1 NAPA IFNG SYT15 DOC2B ADRA2A SDC4 RAB33B FOXF1 RAB3C SYT10 RALB C2CD4A SNCA LLGL2 FES RAB7A SYT6 CLASP1 PLCB1 UNC13B SYTL1 RPH3AL CHMP3 IL4R HGS FGA STXBP1 SYT13 SYT8 ZP4 KCNB1 IL13RA2 RAB15
GO_ENDOCRINE_PROCESS	0.100684	0.444166	-0.406059	-1.31718	33	DRD3 INHBA AGT SERPINF2 MME ATP6AP2 TMF1 CYBA
GO_ANAPHASE_PROMOTING_COMPLEX_DEPENDENT_CATABOLIC_PROCESS	0.101024	0.445029	0.377426	1.28961	60	UBE2C PLK1 PSMB2 CDK1 PSMD2 PSMD3 PSMB3 ANAPC10 MAD2L1 PSMD11 PSMD9 ANAPC16 PSME3 UBA52 BUB1B CDC20
GO_CALCIUM_ION_IMPORT	0.101261	0.445432	-0.373907	-1.29244	44	P2RX7 PTPRC TPCN1 HTR2C IBTK ATP2A2 MCU RYR2 FGF2 CACNA1D ATP2B4
GO_POSITIVE_REGULATION_OF_STAT_CASCADE	0.101916	0.44681	0.411262	1.31338	42	NOTCH1 IL12A ADIPOR1 IL4 KIT IL31RA IFNG CRLF3 ISL1 ERBB4 STAT3 HES1 CSF1R IL6R GHR
GO_ENDOCARDIAL_CUSHION_MORPHOGENESIS	0.101849	0.44681	0.495904	1.36007	21	ENG NOTCH1 FGF8 MSX1 ISL1 TGFB2 SNAI2 TBX2 TMEM100 SNAI1 HEYL
GO_VASODILATION	0.102011	0.44681	-0.465983	-1.35514	21	MKKS ATG5 AGT PRKG1
KEGG_VIBRIO_CHOLERAE_INFECTION	0.102393	0.44784	-0.383307	-1.29826	40	PRKCA ADCY3 ATP6V0C ATP6V1C1 PDIA4 ATP6V1A ADCY9 ATP6V1B2 ATP6V0A1 KDELR2 PRKX GNAS TCIRG1 ATP6V1C2
GO_RECEPTOR_INTERNALIZATION	0.102815	0.449047	-0.394944	-1.30756	36	DRD3 ITGB1 CXCR1 LMBRD1 CD81 CALCR ADM GTF2H2 GRK4 PTGER3 CLTC
GO_EMBRYONIC_HEART_TUBE_MORPHOGENESIS	0.103021	0.449306	0.393358	1.29913	50	ENG NOTCH1 IHH ACVR1 HAND2 SOX18 MIB1 YAP1 STIL FOLR1 FGF8 IFT57 OVOL2 ZIC3 TBX3 HES1 SRF NDRG4 WNT3A
GO_NON_CANONICAL_WNT_SIGNALING_PATHWAY	0.103449	0.449894	0.32927	1.24041	112	FZD1 FZD7 RYK PSMB2 DVL2 TNRC6A PARD6A TIAM1 MOV10 PSMD2 PSMD3 VANGL1 PSMB3 PSMD11 SFRP4 PSMD9 WNT4 CELSR1 GNG2 PRICKLE2 PSME3 UBA52 CTNNB1 MAGI2 FZD9 TNRC6C GRHL3 ROR2 RAC1 PSMB4 PLCB1 SMO PSMD13 FZD3 PPP3CA
GO_FATTY_ACYL_COA_METABOLIC_PROCESS	0.103362	0.449894	-0.391106	-1.30265	37	ACSBG2 PPT1 FASN MCEE ACACA HSD17B4 ACOT4 HSD17B12 ELOVL5 TECR SCD ACLY THEM4 AGK
GO_REGULATION_OF_SIGNAL_TRANSDUCTION_BY_P53_CLASS_MEDIATOR	0.103906	0.450604	0.321107	1.23083	127	PIN1 BLM BARD1 ING2 TP63 CHEK1 TAF5 ZNF385A CDK2 MEAF6 CSNK2A1 MIF TP53BP2 MAPKAPK5 MSX1 PTTG1IP HIPK1 TOP3A TAF4B ATRIP RAD9A RPA3 RNF34 TAF2 CD74 TAF4 UBA52 MAPK14 CSNK2A2 MUC1 ANKRD2 TP73 NUAK1 SNAI2 TAF3
GO_REGULATION_OF_CATION_TRANSMEMBRANE_TRANSPORT	0.1039	0.450604	-0.281152	-1.19172	140	DPP10 TSPAN13 KCNE2 PDE4D UBASH3B DRD3 KCNC2 CACNB4 PDE4B ATG5 SRI STIM2 AGT RYR2 SCN5A PTPN3 CACNA1D OPRK1 ATP2B4 MYO5A CAB39 PTGER3 CYBA PDPK1 FHL1
GO_POSITIVE_REGULATION_OF_LIPASE_ACTIVITY	0.104143	0.450992	-0.36588	-1.28195	47	ESR1 ADCYAP1R1 FGFR3 GNAQ AGT CALCR FGF2 CAMK2B PDPK1 ARL1 MARCKS PRKCD EGFR PLCB2 GNA13 HTR2B AVPR1A
GO_MICROTUBULE_ANCHORING	0.105409	0.453275	0.525435	1.36794	17	CEP57L1 HOOK3 BICD1 DAG1 FOPNL NIN CEP57 PCM1 CLASP1
GO_MEMBRANE_BUDDING	0.105147	0.453275	-0.308629	-1.22419	92	GORASP1 CHMP2B P2RX7 F5 CHMP7 SEC23IP BET1 CTSC SNX3 TRAPPC3 VPS37C USO1 LMAN1 PIK3C2A TMED2 TRAPPC9 CHMP1B F8 VAPB TRAPPC5
GO_REGULATION_OF_CELLULAR_RESPONSE_TO_TRANSFORMING_GROWTH_FACTOR_BETA_STIMULUS	0.105315	0.453275	0.358568	1.26907	74	ENG GLG1 BCL9 PIN1 BCL9L ING2 SMAD7 RNF111 ITGA8 FOLR1 CDKN2B ZNF703 ONECUT2 MTMR4 FURIN UBA52 CITED2 ITGA3 FBN1 SKOR1
GO_EPITHELIAL_CELL_APOPTOTIC_PROCESS	0.105099	0.453275	0.493922	1.35463	21	E2F1 DAB2IP BCL2L1 PIK3CG JAG2 HIPK1 DNMT3A
GO_REGULATION_OF_ANOIKIS	0.105003	0.453275	0.51702	1.36445	18	TLE1 NOTCH1 BCL2L1 MYBBP1A SNAI2 CRYBA1 PDK4 PTRH2
GO_EMBRYONIC_EYE_MORPHOGENESIS	0.1063	0.456467	0.464209	1.3369	26	FOXL2 ARID1A RARB HIPK1 SP3 STRA6 EFEMP1 TH FBN1 PROX1 TBX2
GO_PLACENTA_DEVELOPMENT	0.107009	0.458864	0.332395	1.24153	105	SETD2 ARID1A STC2 ZFP36L1 DCN RBM15 PPARD MC2R ST14 BIRC6 PLK4 FGFR2 KRT19 SP3 OVOL2 SPINT1 NR2F2 CEBPB DAZAP1 CCNF TFEB MAPK14 HSD17B2 ZFAT GAB1 HES1 MAP2K1 HEY2 MAPK1 ARNT GJB2 MAP3K4 CYR61 LHX3 GHSR HSF1 SNAI1 PTGS2 CASP8
GO_CENTROSOME_CYCLE	0.108198	0.460103	0.421211	1.3105	37	CDK1 CDK2 STIL PLK4 CEP192 ARHGEF10 CETN3 OFD1 TUBGCP3 NEK2 KIF3B CTNNB1 SASS6 CEP63 BRCA2 TUBGCP2 GADD45A PKD2 TUBGCP4
GO_RESPONSE_TO_LIPOPROTEIN_PARTICLE	0.10767	0.460103	-0.515947	-1.37078	15	NPC1 ITGB1 PPARG CD81
GO_NUCLEUS_ORGANIZATION	0.10791	0.460103	0.335034	1.24271	100	NUMA1 NUP54 NUP160 NUP214 VPS4A POM121 PLK1 NUP62 NUP153 SUN2 NUP205 CDK1 WEE2 CEP55 VRK1 AHCTF1 NOLC1 BANF1 CCNB2 AAAS KDM3A AGFG1 NUP210 TBPL1
GO_SPERMATID_DIFFERENTIATION	0.108295	0.460103	0.365126	1.27115	67	ABHD2 DHH SLC26A6 ING2 NSUN2 KIT STRBP QKI MAST2 KDM3A AGFG1 TBPL1 TBC1D20 CEP57 OCA2 DDX25 KLHL10 PACRG BBS2 SYCP3 OSBP2 JAM3 ODF2 HOOK1 PYGO1 PAFAH1B1
GO_PEPTIDYL_ASPARAGINE_MODIFICATION	0.108207	0.460103	-0.392417	-1.29919	36	ST3GAL6 ST3GAL3 ALG5 VCP LMAN1 MAGT1 ST6GAL1 STT3B MCFD2 OSTC DAD1 NUDT14 RPN1 ST3GAL4 FUT8 UBE2J1
GO_REGULATION_OF_STRIATED_MUSCLE_CELL_APOPTOTIC_PROCESS	0.108348	0.460103	-0.477199	-1.35248	19	NRG1 JAK2 NACA ILK PDPK1 BMP7 CAMK2A HMGCR
KEGG_HEDGEHOG_SIGNALING_PATHWAY	0.10832	0.460103	0.400912	1.29812	45	BMP4 DHH IHH CSNK1E GAS1 BMP6 BTRC FBXW11 WNT10A WNT9A WNT4
KEGG_PENTOSE_PHOSPHATE_PATHWAY	0.109237	0.463237	-0.468546	-1.3465	20	FBP2 PGM2 PFKM PGD ALDOB PFKP TALDO1
GO_POSITIVE_REGULATION_OF_CELLULAR_RESPONSE_TO_INSULIN_STIMULUS	0.1096	0.464135	-0.514468	-1.36684	15	PIK3R3 RARRES2 OSBPL8 PIK3R1 PTPN11 MARCKS
GO_REGULATION_OF_PROTEIN_BINDING	0.110102	0.464489	-0.284689	-1.19054	127	PRMT8 PAX7 SPAG9 NRG1 ARHGEF7 LRPAP1 ROCK1 TGFBR1 B2M PDGFB LEF1 FRMD7 PPARA USP33 EPB41L5 HDAC4 VTN CAMK1 ADD1 BTBD1 TMEM173
GO_PTERIDINE_CONTAINING_COMPOUND_METABOLIC_PROCESS	0.110138	0.464489	-0.422342	-1.31975	28	MTR FOLH1 GGH SLC25A32
GO_GLOMERULUS_DEVELOPMENT	0.109914	0.464489	0.402263	1.2972	44	BMP4 FOXC2 NOTCH1 WT1 TCF21
GO_ACTIN_FILAMENT_BASED_PROCESS	0.110464	0.465222	0.272675	1.16466	338	SSH2 DTNBP1 TMSB15B AMOT LLGL1 ABL1 NPHP4 WIPF1 PDXP WIPF3 TNFAIP1 BCR TPM3 MYL3 FGD3 FLNB ABI1 EPB41L4B SUN2 SHROOM2 RND1 MYL2 CAMK2D TPM4 SIX4 COBLL1 WIPF2 KIT RICTOR MOB2 ARHGAP26 BCAR1 SNTA1 SCN4B PDLIM7 MICAL3 SIPA1L1 TPM2 SDAD1 TRIM27 OBSCN DYNLL1 PIP5K1C LMOD1 DIAPH3 ADRA2A KRT19 VIM WASF2 CTTN CACNA1C ARPC1A SCIN ARFIP2 PTPN1 BAIAP2L1 PLS1 PAWR PDLIM3 TMOD1 PREX1 RAP2A NF1 PRKAR1A TMOD2 C…
GO_SYNAPSE_ORGANIZATION	0.111011	0.466384	0.335092	1.23929	98	FZD1 TNR PIN1 NFASC RYK COL4A1 PLXND1 CDH1 LRP4 ETV5 GLRB CLSTN3 SHANK2 GPHN IL1RAPL1 ANK3 DSCAM CHRNA1 UTRN CNTN2
GO_CELL_CYCLE_ARREST	0.111196	0.466384	0.323983	1.22793	117	STRADA IL12A ABL1 ZFHX3 TSG101 BARD1 NOTCH2 GAS1 SGSM3 RBM38 VASH1 LAMTOR3 GAS6 MAP2K6 CDKN2B FAP IFNG TGFB2 MCPH1 SOX2 MLF1 DUSP1 IRF6 SESN1 TSC2 BTG4 AK1 E4F1 CDKN1B PPP2R3B MTBP TP73 MSH2 MAP2K1
GO_POSITIVE_REGULATION_OF_TELOMERASE_ACTIVITY	0.111113	0.466384	0.504897	1.35084	19	KLF4 MAPKAPK5 DKC1 NEK2 HMBOX1 CTNNB1 MAPK1 MAP3K4 TNKS
GO_REGULATION_OF_HEART_MORPHOGENESIS	0.112116	0.468959	0.471738	1.3348	24	BMP4 FOXC2 NOTCH1 HAND2 ISL1 TGFB2 HES1 CTNNB1 WNT3A TBX2 SMO
GO_POSITIVE_REGULATION_OF_ION_TRANSPORT	0.112099	0.468959	-0.269283	-1.16738	166	KCNE2 PKP2 P2RX7 ADCYAP1R1 TACR2 GDNF B2M KCNC2 CNTN1 PDGFB PDZK1 RELN SGK1 SRI STIM2 ARC WFS1 NPY2R HBP1 RYR2 SCN5A RAB3GAP1 CACNA1D OPRK1 TRIAP1 SLC18A1 TRPC6 PDPK1 FHL1 CRHR2 AKAP5 CAMK2A PRKCD
GO_MALE_GENITALIA_DEVELOPMENT	0.112338	0.469249	0.520714	1.35565	17	WT1 SRD5A2 BMP6 ASB1 FGF8 TBX3 KLHL10 CTNNB1 GJB2
GO_POSITIVE_REGULATION_OF_ADENYLATE_CYCLASE_ACTIVITY	0.112691	0.469736	-0.396949	-1.29624	34	VIPR2 PRKCA ADCY3 WFS1 CALCR VIP ADCY9 ADCY1 AKAP5 TSHR CALM2 GNAS TIMP2
GO_NUCLEOTIDE_EXCISION_REPAIR_DNA_GAP_FILLING	0.112761	0.469736	0.511928	1.35101	18	LIG3 LIG4 RFC1 POLE RPA3 UBA52 RFC2 RFC4 LIG1 POLB
GO_EMBRYONIC_SKELETAL_SYSTEM_MORPHOGENESIS	0.113589	0.472473	0.364032	1.26458	66	SETD2 BMP4 FOXC2 DLX2 IRX5 MYCN SIX4 HOXD3 FGFR2 HOXB2 WNT9A HOXA7 HOXB1 PRRX1 SIX2 EIF4A3 OSR1
GO_PROTEIN_POLYUBIQUITINATION	0.113726	0.472473	0.296257	1.1943	191	MYLIP UBE2T UBE2C UBE2O UBE2G2 BARD1 TNFAIP3 PSMB2 RNF111 KLHL3 FBXO31 ITCH TOPORS PSMD2 PSMD3 BTRC PSMB3 TMEM129 UBE2E3 SIAH1 ZFP91 ANAPC10 FBXW11 TRIM27 PSMD11 SASH1 PSMD9 RNF34 UBE4B RNF216 CDC34 CHFR RNF126 FBXO22 PSME3 UBA52 FBXO4 TRAF6 UBE2N BLMH RNF146 UBR5 UBOX5 RNF217 UBR2 RNF31 RNF213 MIB2 TNKS PSMB4 ANAPC1 SPSB1 PSMD13 SIAH2 RNF138 UBE2H RBX1 CDC16 DTL HACE1 UBE2V1 DTX3L UBE2D1 PSMD6 D…
GO_ESTABLISHMENT_OF_PROTEIN_LOCALIZATION_TO_MEMBRANE	0.11394	0.472718	-0.257503	-1.15134	213	TSPAN15 NPC1 PKP2 KCNB2 FAM126A RFTN2 ROCK1 RPL3 ROCK2 RAB3GAP1 RPS6 TTC7A VAMP4 TMED2 TRAM1 ARL6 RPL19 SSR1 MACF1 SRP19 SRP72 RAB8B KIF13A RPS4X EFR3B TNFRSF1A RPL39 RPS3A RPL34 RPL36 GOLGA7 EGFR ARFRP1 RPL37 RPL30 ARL6IP1 RPL23A PRKCI RPS7 FLOT2 RPLP1 SSR3 RPL3L RPS27A RPL9 CLASP2 RPS16 EZR RPS12 NSF RPS2 RPL21 PEX3 RPL27A RPS25 RPL14 GRIN3B REEP2 RPL5 GET4 RPLP2 RAB3GAP2 BID TIMM22 RPL10A RPL2…
KEGG_COLORECTAL_CANCER	0.114098	0.472735	-0.35363	-1.26053	51	PIK3R3 TGFBR1 LEF1 JUN CASP3 PIK3R1 RALGDS CASP9 AKT3 PIK3R5 TGFB3 TGFBR2 SMAD3 MAPK10 APC2
GO_SALIVARY_GLAND_DEVELOPMENT	0.114297	0.472735	0.450563	1.32037	28	TGM2 PLXNA1 PLXND1 FGFR2 DAG1 NFIB FGF8 TGFB2 LAMA5
GO_REGULATION_OF_ACTIN_CYTOSKELETON_REORGANIZATION	0.114406	0.472735	0.470608	1.3316	24	ABL1 ABL2 ARHGDIB BCAS3 HAX1 DAPK3 BAIAP2L1 BAIAP2 CSF1R
GO_POSITIVE_REGULATION_OF_DNA_BINDING	0.114568	0.472767	0.427188	1.30601	34	KAT2A KLF4 HAND2 NME1 ISL1 GATA3 NEUROD1 TRAF6 HES1 WNT3A
GO_NEURON_PROJECTION_REGENERATION	0.115282	0.475072	-0.433675	-1.31876	25	MTR JUN JAK2 MATN2 ADM CTNNA1 CHST3
GO_POSITIVE_REGULATION_OF_AUTOPHAGY	0.115651	0.475954	-0.333636	-1.241	63	FOXO1 NOD1 TBK1 TPCN1 BNIP3L PIP4K2A SCOC TMEM59 ATG5
GO_BRANCHING_INVOLVED_IN_URETERIC_BUD_MORPHOGENESIS	0.116014	0.476807	0.426432	1.3037	34	PBX1 BMP4 WT1 TCF21 SALL1 FGF8 WNT4 LAMA5
GO_INTRACELLULAR_RECEPTOR_SIGNALING_PATHWAY	0.116693	0.478957	0.31523	1.21436	132	NR0B1 NR3C1 CRY2 RBM14 ARID1A TNFAIP3 NCOA6 RELA NOTCH2 RARB PPARD ITCH PIM1 NR2F6 NR6A1 MED13 FHL2 MAP2K6 GRIP1 CCNE1 NR2F2 LSM14A RNF34 KDM3A UBA52 PPARGC1A RIPK2 STAT3 TRAF6 UBE2N RBFOX2 PTF1A CTNNB1 NCOA2 UBR5 RARA ARNT BRD8 ESRRG
GO_T_CELL_HOMEOSTASIS	0.117053	0.479791	-0.444123	-1.32171	23	P2RX7 CASP3 RPS6 RIPK3 DNAJA3 SLC46A2 RC3H2 FOXN1 SLC39A3 FAS AKT1 NCKAP1L FADD BCL2
GO_MULTICELLULAR_ORGANISM_METABOLIC_PROCESS	0.117235	0.479898	0.369436	1.26505	61	COL11A2 COL4A2 COL4A1 COL10A1 MMP2 ACE CTSK COL5A1 COL1A1 COL6A2 MMP13 COL13A1 COL15A1 FURIN COL1A2 COL6A1 PPARGC1A ID1 GHR COL12A1 COL3A1
KEGG_GALACTOSE_METABOLISM	0.117596	0.480734	0.473736	1.32697	23	B4GALT2 GALE HK3 HK2 B4GALT1 LCT G6PC
GO_PROXIMAL_DISTAL_PATTERN_FORMATION	0.118264	0.48282	0.468186	1.32475	24	PBX1 DLX2 TP63 LRP4 HOXA10 IRX1 CHSY1 OSR1 CTNNB1 FGF10 DLL1 SP8 GLI2 HOXA9
GO_RESPONSE_TO_TRANSFORMING_GROWTH_FACTOR_BETA	0.118844	0.483068	0.322883	1.22095	115	DNMT1 ENG ZFHX3 AMHR2 COL4A2 ACVR1 SMAD7 PARD6A APAF1 PXN SOX6 COL1A1 PTPRK WNT10A TGFB2 WNT4 EDN1 MTMR4 FURIN LTBP2 COL1A2 CLEC3B UBA52 CBL PPARGC1A NEDD8 ID1 PENK UBE2M FBN1 SMAD5 FERMT2 SMAD1 COL3A1 SMAD6 FOS
GO_REGULATION_OF_SUPEROXIDE_METABOLIC_PROCESS	0.119057	0.483068	-0.47034	-1.33304	19	AGT F2RL1 FBLN5 CYBA BMP7 PRKCD
GO_ESTABLISHMENT_OF_MITOTIC_SPINDLE_LOCALIZATION	0.118931	0.483068	0.485262	1.33088	21	NUMA1 ESPL1 SPRY2 ZW10 NDC80 CENPA CLASP1 FGF10 PAFAH1B1
GO_REGULATION_OF_MEMBRANE_PERMEABILITY	0.119107	0.483068	0.384679	1.27542	51	E2F1 ATF2 TP63 HK2 RHOT2 BCL2L1 TP53BP2 BMF DYNLL1 PPIF SFN NAIF1 STAT3 TP73
KEGG_ERBB_SIGNALING_PATHWAY	0.119113	0.483068	-0.320725	-1.22468	73	PRKCA PIK3R3 NRG1 PAK1 BTC HBEGF JUN PIK3R1 CDKN1A RPS6KB1 CAMK2G NRG4 CAMK2B AKT3 PIK3R5 CAMK2A NRAS EREG EGFR PAK3
GO_NEGATIVE_REGULATION_OF_ORGANELLE_ASSEMBLY	0.119389	0.483548	0.534901	1.3493	15	RBM14 PATL2 TRIM37 MAP4
KEGG_PATHWAYS_IN_CANCER	0.119706	0.484193	0.280256	1.1709	267	FZD1 FZD7 E2F1 BMP4 ZBTB16 FGF23 CTBP2 ABL1 RET LAMC1 PLCG2 RELA COL4A2 MAX RARB BCR COL4A1 DVL2 TPM3 PIAS4 NOS2 PPARD SOS2 MMP2 CDH1 CREBBP BCL2L1 PIK3CG CDK2 KIT BIRC5 FGFR2 TRAF4 FGF16 CDKN2B FGF8 DAPK3 WNT10A CCNE1 TGFB2 WNT9A WNT4 DAPK1 LAMA1 CCNA1 LAMA5 MSH6 FGF9 RALB CBL CDKN1B XIAP RAD51 RUNX1T1 STAT3 TRAF6 CSF1R ITGA3 FGF20 MSH2 MAP2K1 CTNNB1 MAPK1 FZD9 RAC3 RARA MITF ARNT RAF1 MYC
GO_REGULATION_OF_RESPONSE_TO_DNA_DAMAGE_STIMULUS	0.120113	0.4852	0.324838	1.22226	111	POLH ABL1 RFWD3 ING2 CHEK1 PIAS4 FEM1B RTEL1 OTUB1 BCL2L1 ZNF385A SIRT6 NPAS2 MIF OGG1 EYA3 MSX1 PTTG1IP BRD4 FIGNL1 RAD9A RAD52 CD74 NSMCE4A DEK BABAM1 RAD51 UBE2N NACC2 MUC1 SNAI2 UBR5 MYC NSMCE1
GO_REGULATION_OF_SMOOTH_MUSCLE_CELL_DIFFERENTIATION	0.121842	0.488325	0.524182	1.34438	16	BMP4 ANKRD17 CTH KIT FGFR2 FOXF1 HEY2 SRF
GO_POSITIVE_REGULATION_OF_FAT_CELL_DIFFERENTIATION	0.121417	0.488325	0.40482	1.28648	41	ASXL2 ZBTB16 SH3PXD2B PPARD SAV1 ZNF385A ZC3H12A CMKLR1 WDFY2 CEBPB MAPK14 INS SNAI2
GO_NEGATIVE_REGULATION_OF_MAPK_CASCADE	0.121408	0.488325	0.325546	1.22194	109	DUSP19 BMP4 ABL1 PIN1 KLF4 DAB2IP NUP62 ERRFI1 C3orf33 CNKSR3 ITCH SPRY2 GPS1 DAG1 DACT1 CSK PTPN6 DUSP26 DUSP1 PTPN1
GO_HISTONE_DEUBIQUITINATION	0.121799	0.488325	0.514848	1.34038	17	KAT2A USP22 TRRAP SUPT3H USP16 USP49 USP3
GO_INTRINSIC_APOPTOTIC_SIGNALING_PATHWAY_BY_P53_CLASS_MEDIATOR	0.121275	0.488325	0.423983	1.29621	34	E2F1 TP63 ZMAT3 TOPORS TP53BP2 ZMAT4 HIPK1 ZNF385C ZNF385B MYBBP1A TP73 MSH2
GO_PROTEIN_COMPLEX_LOCALIZATION	0.121761	0.488325	0.399445	1.28182	43	RCC2 SMAD7 BIRC5 IFT57 DYNLL1 TTC30B IFT20 ARL3 NACC2 SEH1L WASL IFT140 PCM1 MIOS IFT74 DYNC2H1 MZT1 IFT81 TRAF3IP1
GO_MESODERM_DEVELOPMENT	0.12213	0.488839	0.341674	1.23748	85	SETD2 BMP4 FOXC2 KLF4 KDM6A ACVR1 TP63 YAP1 BTK AMH FGFR2 ITGA8 FGF8 ACVR2A ITGB4 FOXF1 PRKAR1A SIX2 OSR1 TBX3 CITED2 ITGA3 IKZF3 CHRD SRF
GO_VESICLE_DOCKING_INVOLVED_IN_EXOCYTOSIS	0.122579	0.489998	-0.403883	-1.29176	31	SYTL2 VPS18 VPS11 STX3 VPS33B RAB8B SCFD2 VPS33A SCFD1 EXOC6 CFTR
GO_RESPONSE_TO_ELECTRICAL_STIMULUS	0.123751	0.490116	-0.410687	-1.29335	29	CD14 P2RX7 TACR2 RPS6KB1 GRM1 KCNJ3 AKAP5 MSTN TRIM63 ADSSL1
GO_REGULATION_OF_MACROPHAGE_ACTIVATION	0.123066	0.490116	0.497512	1.33109	19	ZC3H12A IL4 MIF IL31RA CD74 PLA2G10 IL1RL1 SNCA BPI IL4R
GO_REGULATION_OF_EPITHELIAL_CELL_PROLIFERATION	0.123888	0.490116	0.286914	1.17739	222	PPP1R16B FZD7 BMP4 PLXNB3 ENG NOTCH1 ATF2 IHH LAMC1 TNFAIP3 TP63 DAB2IP BMP6 EPB41L4B VASH1 PPARD ERRFI1 SAV1 SIX4 YAP1 KDM5B B4GALT1 RICTOR FGFR2 FGF16 NFIB CDKN2B IFNG ZNF703 IFT57 PTPRK NME1 FOXP2 TGFB2 OVOL2 SOX2 NR2F2 GATA3 RAB33B KDR NRP2 NF1 SFN FGF9 OSR1 CDKN1B ID1 EFNB2 HES1 EDNRA CTNNB1 SNAI2 TACSTD2 ARNT EPGN MYC WNT3A RPTOR
GO_POSITIVE_REGULATION_OF_HEART_RATE	0.123279	0.490116	-0.485409	-1.33441	17	PDE4D ATP2A2 RYR2 ADM ADA CRHR2 TACR3 AVPR1A
GO_NEGATIVE_REGULATION_OF_DEPHOSPHORYLATION	0.123695	0.490116	0.382828	1.26929	51	PPP1R16B SH2D4A CRY2 WNK1 DLG3 CEP192 TGFB2 RBM26 BAG4 CSRNP2
GO_GENITALIA_DEVELOPMENT	0.123496	0.490116	0.426209	1.29455	33	WT1 TP63 SRD5A2 BMP6 ASB1 FGF8 LRP6 STRA6 MERTK TBX3 KLHL10 CTNNB1 GJB2 ROR2 FGF10 LHX1
GO_O_GLYCAN_PROCESSING	0.122886	0.490116	-0.39597	-1.28445	33	ST3GAL3 GALNT13 C1GALT1 GALNT7 GCNT4 GALNT2 POFUT1 MUC13 GALNT1 C1GALT1C1 GALNT14 ST6GAL1
GO_METANEPHROS_MORPHOGENESIS	0.123303	0.490116	0.459657	1.31244	25	BMP4 WT1 SALL1 FRAS1 WNT4 SIX2 HES1 CTNNB1 SMO FGF10 LHX1 KIF26B PKD2
GO_METAL_ION_TRANSPORT	0.124659	0.492532	-0.232542	-1.10797	388	KCNE2 KCNH8 SLC5A10 NDFIP1 KCNB2 SCN1A P2RX7 PTPRC TPCN1 NDUFA9 STEAP1 TRPC7 KCNC2 ABCC9 SLC30A4 HTR2C CACNB4 SLC34A2 STEAP4 SLC9B2 ARMC1 SGK1 SRI STIM2 KCNG2 IBTK KCNJ4 ATP6V0C ATP2A3 ATP6V1C1 ATP2A2 MCOLN3 KCNK7 FTH1 MCU STEAP2 SLC39A8 RYR2 SLC35G1 SCN5A SLC40A1 SLC5A1 SLC5A12 ATP6V1A SCNN1A TRPM5 CAMK2G FGF2 CACNA1D HCN4 TMEM38B SLC38A2 MTMR6 NIPAL1 SLC22A5 ATP2B1 TF ATP2B4 SLC9A8 CATSPER2 TRP…
GO_REGULATION_OF_ENDOTHELIAL_CELL_MIGRATION	0.125146	0.493156	0.337358	1.23017	89	BMP4 FOXC2 AMOT NOTCH1 KLF4 DAB2IP BCAS3 SH3BGRL3 DCN VASH1 ZC3H12A BCAR1 FGF16 SASH1 NR2F2 GATA3 EDN1 KDR NRP2 NF1 MAPK14
GO_MAINTENANCE_OF_PROTEIN_LOCALIZATION_IN_ORGANELLE	0.125621	0.493156	0.496155	1.32745	19	SUPT7L HK2 SUN2 TOPORS TAF8 TAF3 TSPO
GO_RNA_POLYADENYLATION	0.125497	0.493156	0.464482	1.31427	24	CSTF2 AHCYL1 ZC3H3 LEO1 CSTF1
GO_RENAL_SYSTEM_PROCESS_INVOLVED_IN_REGULATION_OF_SYSTEMIC_ARTERIAL_BLOOD_PRESSURE	0.125313	0.493156	-0.504588	-1.3406	15	PDGFB AGT SERPINF2 F2RL1 CYBA
GO_NEGATIVE_REGULATION_OF_PEPTIDASE_ACTIVITY	0.125162	0.493156	-0.281425	-1.17689	127	COL28A1 USP14 VIL1 CRIM1 WFDC1 LEF1 APLP2 AGT HGF MICAL1 SERPINF2 SERPINC1 CDKN2D CSTB VTN AHSG TRIAP1 DNAJA3 FETUB SERPINF1 SERPINB12 MKL1 CD44
GO_TRANSITION_METAL_ION_TRANSPORT	0.12668	0.494184	-0.31642	-1.21371	75	STEAP1 TRPC7 SLC30A4 STEAP4 ATP6V0C ATP6V1C1 FTH1 STEAP2 SLC39A8 SLC40A1 ATP6V1A TF TRPC6 ATP6V1B2 ATP6V0A1 CLTC SLC39A6 SCARA5 MT3 SLC39A12 ATP2C1 TCIRG1 ATP6V1C2 SCO1 CUTC
GO_REGULATION_OF_HEMOPOIESIS	0.126588	0.494184	0.291933	1.18099	197	MAFB BMP4 ZBTB16 NOTCH1 IL12A MEIS2 IHH TOB2 LEO1 LDB1 RBM15 ACE BTK IL4 MEIS1 PCID2 HAX1 MIXL1 GAS6 NKAP ZBTB46 IFNG PTPN6 INPP5D NME1 ACVR2A PRELID1 KLF13 SCIN GATA3 CEBPB TESC CARTPT FOXO3 HOXA7 CD74 NF1 MAPK14 RIPK2 ANKRD54 TRAF6 HES1 CSF1R RBFOX2 TLR4 IKZF3 CTNNB1 RC3H1 RARA MITF TNFSF11 ARNT MYC
GO_REGULATION_OF_PROTEIN_MODIFICATION_BY_SMALL_PROTEIN_CONJUGATION_OR_REMOVAL	0.126562	0.494184	0.288081	1.17698	214	UBE2C ABL1 PIN1 PLK1 TNFAIP3 PAXIP1 PSMB2 SMAD7 DCUN1D2 CDC20B GOLGA2 RNF111 PIAS4 FEM1B SPHK1 PRKCE OTUB1 ITCH TOPORS CDK1 CDK2 PSMD2 PSMD3 PCID2 BTRC PSMB3 MTA1 ANAPC10 MAD2L1 UBQLN1 GCLC DCUN1D5 PSMD11 PTTG1IP SASH1 PSMD9 DUSP1 XRCC3 CHFR ANAPC16 FBXO22 PSME3 UBA52 BUB1B FBXO4 RIPK2 XIAP CDC20 ZER1 TRAF6 UBE2N GEN1
GO_CELLULAR_RESPONSE_TO_VITAMIN	0.126689	0.494184	0.474774	1.31648	22	FZD1 FGF23 PIM1 GAS6 FOLR1 COL1A1 PAWR
GO_HORMONE_METABOLIC_PROCESS	0.126135	0.494184	-0.290895	-1.18699	108	PRLHR ESR1 SLCO4A1 ALDH1A1 RDH12 AGT PLEKHA1 GCNT4 LRAT SHH UGT1A8 HSD17B3 PCSK1 PTPN11 MME TIPARP POMC STARD3 STARD5 ATP6AP2 DHRS3 ADM
GO_BONE_CELL_DEVELOPMENT	0.127137	0.494846	0.503047	1.32757	18	ABI1 FLI1 ZNF385A MEIS1 KIT PTPN6 WASF2
GO_TEMPERATURE_HOMEOSTASIS	0.127182	0.494846	-0.457945	-1.31604	20	FOXO1 DBH CIDEA ACADL CCKAR HTR2A GPX1 IL1B ADORA1 FTO EDN2
GO_DOUBLE_STRAND_BREAK_REPAIR	0.12796	0.495361	0.320347	1.21136	115	SETX RAD51C BLM BARD1 PAXIP1 LIG3 TDP1 FEN1 LIG4 TP53BP1 PIAS4 PAPD7 MTA1 EYA3 SLX4 ESCO2 POLN CDC45 SMARCAD1 XRCC3 RPA3 POLA1 RAD54L RAD52 DCLRE1B BAZ1B BABAM1 RAD51 UBE2N GEN1 MSH2 INO80 PRKDC KDM2A NSMCE1 RAD51B
GO_NEGATIVE_REGULATION_OF_CYTOSKELETON_ORGANIZATION	0.127558	0.495361	0.304569	1.19541	152	RCC1 RBM14 ESPL1 GOLGA2 TRIM37 SUN2 MOS SPICE1 STIL TMEM67 BIRC5 BIRC7 CEP192 PPFIA1 MAP4 CKAP5 DCTN2 HAUS1 LMOD1 WASF2 SCIN KIF4A TMOD1 ARHGEF10 CCNF KATNB1 NDC80 TMOD2 STMN1 XIAP OFD1 TUBGCP3 NEK2 KIF3B SNCA INO80 NEK6 MID1IP1 TUBB TACSTD2 KIF2A SPAST SPTBN1 CKAP2 RAB11A TNKS SHANK3 CLASP1 TMEFF2 CAPG CEP63 GAS2L1 AVIL FBXO5 KIF23 MYBL2 MLH1
GO_REGULATION_OF_ESTABLISHMENT_OF_PROTEIN_LOCALIZATION_TO_PLASMA_MEMBRANE	0.127689	0.495361	-0.380619	-1.26772	37	DPP10 VIL1 RER1 ITGB1 TMEM59 PID1 PIK3R1 PPP2R5A
GO_TRANSMEMBRANE_RECEPTOR_PROTEIN_TYROSINE_KINASE_SIGNALING_PATHWAY	0.127808	0.495361	-0.23182	-1.10512	392	EPHA5 FOXO1 HCK PIK3R3 NRG1 PAK1 VIL1 ARHGEF7 BTC CRIM1 ROCK1 HBEGF KALRN KLB FGFR3 PDGFB IGFBP1 EPHB6 JAK2 EIF2AK3 STXBP4 FLT4 HGF MUSK ATP6V0C PLEKHA1 CASP3 CNKSR1 ROCK2 ATP6V1C1 FGF19 SLC2A8 PIK3R1 ELMO2 PIGR AP2A2 IGF2R PDCD6 NCBP2 JAK1 PTPN11 ATP6V1A ARPC3 RAB14 CYFIP1 PIK3C2A TIPARP EPHB3 FGF2 RGS14 NRG4 VEGFC MYL12A KL GIGYF2 VAV2 SPRED2 CD8B CYBA PDPK1 EPHA4 KIF16B TIAL1 MAPK12 ATP6V1B2 A…
GO_RESPONSE_TO_BMP	0.128129	0.495388	0.362612	1.24894	63	BMP4 ENG ACVR1 BMP6 SMAD7 LRP4 FGF8 MSX1 ACVR2A SPINT1 GATA3 ID1 BMP15 CHRD SMAD5 SMAD1 SMAD6 ROR2 CHRDL1 TMEM100
GO_RESPIRATORY_GASEOUS_EXCHANGE	0.128738	0.496766	0.420408	1.28528	34	MAFB KDM6A NDUFA12 SFTPB TRAF4 CHRNA4 JAG2 EDN1 TLX3 EDNRA DACH1 ADH5 NDST1 CYSLTR1
KEGG_LEUKOCYTE_TRANSENDOTHELIAL_MIGRATION	0.128809	0.496766	-0.306649	-1.2035	86	PRKCA PIK3R3 ROCK1 RAP1A ITGB1 CD99 ROCK2 PIK3R1 PECAM1 PTPN11 CDH5 MYL12A MYL12B VAV2 CYBA CTNNA1 MAPK12 PIK3R5 CXCR4 VAV3
GO_HEART_GROWTH	0.129549	0.49899	0.479133	1.31407	21	FOXC2 NOTCH1 CAMK2D SIRT6 TGFB2 NPPA PRKAR1A NDRG4 SMAD1
GO_NUCLEOTIDE_SUGAR_METABOLIC_PROCESS	0.129885	0.499169	-0.416381	-1.28988	27	UGGT1 UGP2 GFPT2 TSTA3 UGGT2 DPAGT1 PMM1 GMDS CSGALNACT1 SLC35D1 FUT8 UAP1
GO_METANEPHRIC_NEPHRON_DEVELOPMENT	0.129921	0.499169	0.438479	1.295	29	BMP4 WT1 TCF21 SALL1 IRX1 WNT4 SIX2 OSR1 HES1
KEGG_OOCYTE_MEIOSIS	0.130487	0.500718	0.341012	1.23034	83	ADCY7 PLK1 ESPL1 PPP1CC CAMK2D MOS CDK1 CDK2 BTRC CPEB1 ANAPC10 MAD2L1 FBXW11 CCNB2 CCNE1 PPP1CA BUB1 PTTG2 CDC20 INS MAP2K1 MAPK1 RPS6KA3
GO_CHOLESTEROL_EFFLUX	0.13126	0.502518	-0.490507	-1.32607	16	NPC1 ABCG4 ABCA5
GO_CARDIOCYTE_DIFFERENTIATION	0.131438	0.502518	0.345952	1.2329	77	KAT2A NOTCH1 WT1 ARID1A ACVR1 RARB HAND2 SOX18 MYL2 CAMK2D CDK1 FHL2 FOLR1 SOX6 ISL1 TGFB2 CBY1 NPPA IFT20 TBX3 HES1 HEY2 MAPK1 SRF MYH11 RARA WNT3A PROX1
GO_POSITIVE_REGULATION_OF_MICROTUBULE_POLYMERIZATION	0.131448	0.502518	0.52766	1.33103	15	SLAIN2 CLIP1 CDKN1B TUBGCP3 FES TERF1 CLASP1 TUBGCP2 TUBGCP4 TUBGCP5 RGS2
GO_NEGATIVE_REGULATION_OF_PHOSPHORUS_METABOLIC_PROCESS	0.131811	0.503278	0.264507	1.14202	385	PPP1R16B SH2D4A DUSP19 BMP4 CBFA2T3 ENG CRY2 UBE2C PPP1R15B WNK1 ABL1 DLG3 PIN1 KLF4 PLK1 PAK2 TNFAIP3 CDK5RAP1 DAB2IP NUP62 SMAD7 DCN PARD6A LATS1 FBXO31 ERRFI1 C3orf33 CNKSR3 ITCH ZC3H12A SPRY2 WEE2 SIRT6 ADAR GPS1 CEP192 SOCS4 DAG1 ANAPC10 ATG14 CDKN2B DACT1 HTR1E CSK TRIM27 DYNLL1 PTPN6 ADRA2A PPIF TGFB2 LRP6 CISH DUSP26 NR2F2 DUSP1 EDN1 TESC PTPN1 HHEX TSC2 RBM26 BAG4 TFAP4 SAMSN1 NF1 SFN CH…
GO_GROWTH	0.132063	0.503615	0.273261	1.15523	301	ULK1 FZD7 ZMIZ1 KAT2A BMP4 FOXC2 FOXL2 NOTCH1 ABL1 BCL9 SALL1 UNC79 NOTCH2 KDM6A GAS1 PLXNA1 RARB BMP6 ZFP36L1 TIAM1 SALL4 LRP4 TYMS BCL2L1 PAK4 CAMK2D SPRY2 DCLK1 YAP1 KDM5B SIRT6 STIL SLIT3 AMH FGFR2 G6PC CHRNA1 TAF8 MMP13 CCNB2 CCNE1 OGN FOXP2 TGFB2 DGKD LRP6 SOX2 APBA1 STRA6 POU4F3 GATA3 EDN1 RSPO2 NPPA HHEX
GO_PERIPHERAL_NERVOUS_SYSTEM_DEVELOPMENT	0.132692	0.505385	0.380844	1.2578	50	NFASC HAND2 FA2H DAG1 SCN8A HAPLN2 ISL1 ONECUT2 ALDH3A2 ARHGEF10 NF1 MPP5
GO_REGULATION_OF_ENDOPLASMIC_RETICULUM_UNFOLDED_PROTEIN_RESPONSE	0.133403	0.507462	0.483965	1.31118	20	PPP1R15B AGR2 DAB2IP PTPN1
GO_REGULATION_OF_DEVELOPMENTAL_GROWTH	0.134122	0.507678	0.284194	1.16793	225	ISLR2 BMP4 FOXC2 NOTCH1 TNR ABL1 AGR2 WT1 PIN1 CDKL5 STC2 PLXNA1 PLXND1 SEMA3D ITSN2 LATS1 PPARD POR SAV1 SIX4 YAP1 CDK1 TLL2 SERP1 ARX GPAM FGFR2 FGF8 SEMA6C DSCAM CTDP1 BARHL2
GO_LONG_TERM_MEMORY	0.134069	0.507678	-0.454293	-1.30554	20	RELN SGK1 CTNS RPS6KB1 RGS14 ADCY1
KEGG_CYTOKINE_CYTOKINE_RECEPTOR_INTERACTION	0.134011	0.507678	-0.280229	-1.16858	125	IL13RA1 INHBA TGFBR1 PDGFB IL10RB CXCR1 FLT4 HGF PLEKHO2 EDAR TNFRSF10B IFNAR1 IL5RA TNFRSF6B LIFR VEGFC IFNGR2 TNFSF15 IL6ST BMP7 XCR1 TGFB3 CXCR4 IFNAR2 TNFRSF1A IL2RB TGFBR2 EGFR PRLR IL11RA IL5 IL17RA
KEGG_NATURAL_KILLER_CELL_MEDIATED_CYTOTOXICITY	0.133936	0.507678	-0.326218	-1.21706	64	PRKCA PIK3R3 PAK1 CASP3 TNFRSF10B PIK3R1 IFNAR1 NFATC3 PTPN11 IFNGR2 VAV2 NFATC1 PIK3R5 IFNAR2 NRAS VAV3
GO_RIBOSOME_BIOGENESIS	0.135083	0.510054	-0.250306	-1.12947	230	UTP6 LSG1 MRPS7 DIS3L NAT10 RPL3 RPP38 SRFBP1 DDX21 NOB1 DDX27 WDR43 METTL16 RPS6 NOL11 DIS3L2 RPL19 RIOK2 ZNF622 GTF2H5 MDN1 BRIX1 WDR55 RBFA MPHOSPH6 NUP88 GTPBP4 SKIV2L2 MRPL20 UTP23 RPS4X RPL39 RPS3A RPL34 MAK16 RPL36 LAS1L RPL37 RPL30 RPL7L1 PDCD11 RPL23A RSL24D1 RPS7 RIOK3 RPLP1 RPL3L RPS27A RPL9 MRPS9 UTP18 RPS16 ERAL1 RPS12 WDR3 DIMT1 RPS2 NOM1 RPL21 FCF1 RPL27A RPS25 RPL14 RPL5 RPLP2 TFB…
GO_METANEPHRIC_EPITHELIUM_DEVELOPMENT	0.135078	0.510054	0.525619	1.32588	15	WT1 WNT4 OSR1 HES1
GO_REGULATION_OF_INTRINSIC_APOPTOTIC_SIGNALING_PATHWAY_BY_P53_CLASS_MEDIATOR	0.135481	0.510929	0.50687	1.31961	17	ING2 ZNF385A MIF MSX1 PTTG1IP CD74 MUC1 ANKRD2
GO_REGULATION_OF_TRANSMEMBRANE_TRANSPORT	0.135815	0.511559	-0.241903	-1.11782	286	DPP10 TSPAN13 KCNE2 PDE4D KCNH8 UBASH3B DRD3 KCNB2 SCN1A P2RX7 TPCN1 KCNC2 PDGFB CACNB4 CTTNBP2NL PDZK1 RELN PDE4B ATG5 SRI STIM2 AGT KCNG2 KCNJ4 ARC GPR89B KCNK7 TWIST1 WDR1 RYR2 SCN5A PTPN3 CLIC4 CA2 TRPM5 CACNA1D HCN4 OPRK1 ATP2B4 MYO5A CAB39 PTGER3 CATSPER2 CYBA TRPC6 PDPK1 FHL1 KCNJ3
GO_EMBRYONIC_PLACENTA_MORPHOGENESIS	0.136086	0.511949	0.515928	1.32322	16	SETD2 ZFP36L1 ST14 FGFR2 SPINT1
GO_NEGATIVE_REGULATION_OF_MAP_KINASE_ACTIVITY	0.136403	0.512513	0.372792	1.24903	54	DUSP19 BMP4 DAB2IP NUP62 SPRY2 GPS1 PTPN6 DUSP1 PTPN1 NF1
GO_POSITIVE_REGULATION_OF_CARDIAC_MUSCLE_TISSUE_DEVELOPMENT	0.136944	0.513081	0.44817	1.29071	26	BMP4 NOTCH1 PIN1 CDK1 FGFR2 FGF9 MAPK14 ERBB4 EFNB2 HEY2 WNT3A TBX2
GO_GOLGI_VESICLE_TRANSPORT	0.136723	0.513081	-0.24578	-1.12233	255	GORASP1 SNX8 CYTH3 CNIH4 KIF3C RER1 WHAMM VPS41 F5 MPPE1 SEC23IP BET1 VCP CD55 GOLGA1 ANKFY1 GOLGB1 CTSC STEAP2 LAMP1 DYNC1LI2 TRAPPC3 USO1 CUX1 RAB14 LMAN1 VAMP4 TMED2 TMED7 TRAPPC9 DYNC1I2 COG4 NAPG F8 OSBPL5 VAPB MACF1 SURF4 MYO5A TRAPPC5 ARL1 KIF16B KIF13A COG1 RINT1 KIF11 DCTN1 KDELR2 EXOC1 GABARAPL2 COPB1 GOLGA7 UVRAG ARFRP1 STX10 ARFGAP2 ERGIC1 PRKCI MCFD2 STXBP6 STX18
GO_SULFUR_AMINO_ACID_METABOLIC_PROCESS	0.137056	0.513081	-0.386166	-1.26103	34	MTR BHMT EIF2B1 NOX4 CPS1 MTRR PCYOX1
GO_POSITIVE_REGULATION_OF_BINDING	0.137435	0.513872	0.326555	1.20945	99	KAT2A BMP4 CTBP2 ABL1 KLF4 PACS1 PLXND1 TIAM1 HAND2 TRAF4 DACT1 NME1 ISL1 TGFB2 GATA3 NEUROD1 RALB MFNG RAPGEF2 TRAF6 HES1 HMBOX1 RARA WNT3A LFNG CAPRIN2 HERPUD1
GO_POSITIVE_REGULATION_OF_PROTEIN_LOCALIZATION_TO_CELL_PERIPHERY	0.139021	0.514194	-0.408276	-1.27579	28	DPP10 VIL1 RER1 ITGB1 PIK3R1 STX3
GO_NEGATIVE_REGULATION_OF_INTRACELLULAR_PROTEIN_TRANSPORT	0.139647	0.514194	0.351476	1.22951	69	FZD1 UBE2G2 BARD1 DAB2IP ANXA13 NFKBIE ZC3H12A NFKBIB GAS6 FBXW11 YOD1 CSK SIAH3 BAG4 NF1 CD36 DERL2 CREB3 SNAI2 LYPLA1 GOPC DERL3 NFKBIA PBLD
GO_MUSCLE_STRUCTURE_DEVELOPMENT	0.139701	0.514194	0.269802	1.14634	318	FZD1 KAT2A BMP4 FOXC2 FOXL2 NOTCH1 WT1 BCL9 ZFHX3 ARID1A TCF21 BCL9L JPH1 ACVR1 RARB SMAD7 TANC1 MYL3 FLNB SGCD CSRP2 DCN FAM65B MYL2 MYEF2 CAMK2D SIX4 CDK1 SERP1 SIRT6 QKI FHL2 FGFR2 TAZ ITGA8 RAMP2 USP2 SOX6 OBSCN CHRNA1 MSX1 LMOD1 UTRN KRT19 ISL1 FOXP2 CBY1 WNT4 SPEG DSP STRA6 NR2F2 UBE4B NPPA NGFR DMRTA2 TMOD1 LAMA5 FOXF1 ID3 NF1 PRKAR1A TMOD2 FOXK1 AEBP1 MAPK14 IFT20 TBX3 SAP30 HES1 CSF1R TA…
GO_REGULATION_OF_RECEPTOR_INTERNALIZATION	0.138997	0.514194	0.451924	1.29036	25	PLCG2 ATXN2 MTMR2 SFRP4 MAGI2 SELE WNT3A PTPN5 SCYL2 ANGPT1 VEGFA DKK1 ANXA2
GO_KERATINOCYTE_DIFFERENTIATION	0.139402	0.514194	0.384077	1.25347	47	NOTCH1 TSG101 TP63 FLNB LATS1 SAV1 YAP1 ST14 DSP IRF6 SFN PALLD MAP2K1
GO_CELL_COMMUNICATION_INVOLVED_IN_CARDIAC_CONDUCTION	0.139035	0.514194	-0.417189	-1.28128	26	PKP2 CXADR RYR2 SCN5A CACNA1D HCN4
GO_SENSORY_PERCEPTION_OF_LIGHT_STIMULUS	0.138291	0.514194	-0.273299	-1.15843	140	RABGGTB MKKS PDE6C PPT1 CACNB4 ATXN7 RDH12 RGS9 LRAT WFS1 ROM1 NOB1 PAX6 OAT CYP4V2 ARL6 DHRS3 RGS9BP SEMA5B RORB GRM8 MYO5A IMPG2 RBP3 CRYZ GABRR2 GJA8 USH2A ABCA4 RDH5 ABCC6 RRH TYR MYO3A PPEF2 RHO NDP
GO_MIDBRAIN_DEVELOPMENT	0.138858	0.514194	0.358882	1.23609	63	FZD1 KAT2A MBP RYK OTX2 FGFR2 DYNLL1 MSX1 LRP6 FGF9 DLG5 HES1 CTNNB1 SYNGR3 WNT3A SMAD1 SUDS3 LMX1A RAD1 CKB ACTB FZD3 NDST1
GO_SKIN_EPIDERMIS_DEVELOPMENT	0.13923	0.514194	0.370141	1.24445	55	SOSTDC1 NOTCH1 RELA TP63 LDB1 SOX18 LRP4 SAV1 FGFR2 WNT10A TGFB2 CELSR1 LAMA5
GO_DNA_GEOMETRIC_CHANGE	0.138892	0.514194	0.356196	1.23409	65	MCM2 SETX BLM MCM5 MCM6 MCM3 MCM4 RTEL1 TOP2A
GO_STEROID_HORMONE_MEDIATED_SIGNALING_PATHWAY	0.139513	0.514194	0.32684	1.20877	98	ABHD2 NR0B1 NR3C1 BMP4 RBM14 ARID1A NCOA6 RARB PPARD NR2F6 NR6A1 MED13 FHL2 GRIP1
GO_SODIUM_ION_TRANSPORT	0.138358	0.514194	-0.302421	-1.19174	88	SLC5A10 SCN1A NDUFA9 SLC34A2 SLC9B2 SGK1 SCN5A SLC5A1 SLC5A12 SCNN1A TRPM5 HCN4 SLC38A2 SLC22A5 SLC9A8 SLC5A9 SLC5A7 SLC6A15 SLC23A2 SLC20A2 SLC22A4 SCN3A SLC38A6 SLC5A11
GO_NEGATIVE_REGULATION_OF_HOMOTYPIC_CELL_CELL_ADHESION	0.138409	0.514194	-0.329944	-1.21525	60	IRF1 UBASH3B NDFIP1 C1QTNF1 GLI3 PRKG1 CASP3 SHH CYLD CD276 BCL6 PTGER3 SOCS5 PRKCD
GO_CARDIAC_MUSCLE_TISSUE_DEVELOPMENT	0.140962	0.518213	0.317364	1.19847	114	KAT2A FOXC2 NOTCH1 WT1 ARID1A ACVR1 RARB SMAD7 MYL3 SGCD MYL2 CAMK2D CDK1 SIRT6 FHL2 FGFR2 TAZ DSG2 SOX6 ISL1 TGFB2 CBY1 DSP UBE4B NPPA PRKAR1A IFT20 TBX3 HEY2 SRF MYH11 RARA NDRG4 WNT3A SMAD1 PROX1 TNNT2 NDUFV2 MYBPC3 TBX2
GO_PROTEIN_MATURATION	0.141459	0.518893	-0.25694	-1.13588	192	TSPAN15 NOD1 P2RX7 PITRM1 JAK2 GLI3 EIF2AK3 AGT AGA CPM CASP3 VCP TNFRSF10B SHH WFS1 PDCD6 SPPL2B PCSK1 PPARG ZMPSTE24 MME POMC CASP9 CAPN2 SEC11A ATP6AP2 DNAJA3 FXN PMPCB CLN5 PRSS12 TNFSF15 DLC1 IFT172 LGMN UQCRC1 LONP2 MUL1 CASP2
GO_POSITIVE_REGULATION_OF_INTERLEUKIN_1_PRODUCTION	0.141485	0.518893	-0.494733	-1.31441	15	NOD1 P2RX7 JAK2 IFNAR1 CASP1 SMAD3 PANX1
GO_AUTONOMIC_NERVOUS_SYSTEM_DEVELOPMENT	0.141915	0.519847	0.425046	1.27345	31	RET TP63 HAND2 HOXB2 GATA3 NRP2 HOXB1 NF1 HES1 EDNRA CTNNB1 ASCL1
GO_NEGATIVE_REGULATION_OF_LYASE_ACTIVITY	0.142714	0.522149	-0.456416	-1.29358	19	PRKCA DRD3 MTRR AKAP5
GO_REGULATION_OF_PROTEIN_LOCALIZATION_TO_CELL_SURFACE	0.143113	0.522985	-0.443137	-1.2887	21	NRG1 STX3 TOR1A ABCA12 SNX33 SYNJ2BP KCNAB2 GPD1L
GO_SENSORY_PERCEPTION_OF_MECHANICAL_STIMULUS	0.144939	0.52547	0.322172	1.20031	103	SOBP GABRA5 COL11A2 FAM65B SPRY2 ATP8B1 KIT SLC26A4 KCNK4 CDH23 IFNG COL1A1 FAM107B CCDC50 POU4F3 PAWR CHRNB2 TH CDKN1B LHFPL5 ATP6V0A4 HOMER2 TMC1 SNAI2 GJB2 GABRB3 DNM1
GO_REGULATION_OF_MUSCLE_CELL_DIFFERENTIATION	0.144172	0.52547	0.31619	1.19564	115	BMP4 NOTCH1 TCF3 ABL1 PIN1 ZFHX3 RBM38 PPARD ANKRD17 CTH IL4 BHLHA15 KIT FGFR2 CTDP1 MSX1 EDN1 FOXF1 CDH15 ID3 FBXO22 MAPK14 TBX3 EFNB2 ANKRD2 MYOD1 HEY2 CTNNB1 SRF NEK5 WNT3A CCNT2 PROX1 NR2C2 HDAC1 IGFBP3 PLCB1
GO_REGULATION_OF_BLOOD_VESSEL_ENDOTHELIAL_CELL_MIGRATION	0.144328	0.52547	0.395447	1.25669	41	FOXC2 AMOT NOTCH1 KLF4 SH3BGRL3 VASH1
GO_MULTI_MULTICELLULAR_ORGANISM_PROCESS	0.14509	0.52547	0.304935	1.1844	140	TEAD3 ADCY7 TAC1 IHH PTGFR STC2 PAPPA TK1 CYP1A1 SPHK1 PPARD MMP2 IGF2 IL4 AGRP B4GALT1 DSG2 RAMP2 MMP13 ADRA2A ACVR2A SP3 WNT4 NR2F2 EDN1 ENDOU NPPA DHODH DAZAP1
GO_POSITIVE_REGULATION_OF_PROTEOLYSIS	0.145164	0.52547	0.274061	1.14921	277	ADRM1 TBC1D10A CBFA2T3 FOXL2 UBE2C NGF RET PLK1 ESPL1 CSNK1E PACSIN3 DAB2IP PSMB2 SMAD7 HIP1 GOLGA2 SOX7 FGFR4 APAF1 CDK1 PSMD2 PSMD3 BTRC PSMB3 SOCS4 ANAPC10 MAD2L1 UBQLN1 FBXW11 GCLC IFNG IFT57 PSMD11 SH3D19 LCK ADRA2A PRELID1 CNTN2 PSMD9 AKIRIN2 DAPK1 PAWR NGFR FURIN RFWD2 CHFR TFAP4 ANP32B ANAPC16 FBXO22 PSME3 CLEC3B UBA52 BUB1B CDKN1B CDC20 STAT3 SNCA AURKAIP1 P2RX1 CARD8 RNF217 TRIB2 MYC AP…
GO_IMPORT_INTO_CELL	0.144541	0.52547	-0.401861	-1.26556	29	SLC22A3 STEAP1 STEAP4 STEAP2 SLC18A1 TF ATP2B4
GO_REGULATION_OF_CELLULAR_PROTEIN_LOCALIZATION	0.144577	0.52547	0.261608	1.13267	400	FZD1 FZD7 E2F1 KAT2A BMP4 NUP54 VPS4A AGR2 PIN1 PLK1 UBE2G2 CHERP BARD1 CSNK1E RCC2 SREBF1 EDEM1 TP63 DAB2IP NUP62 BMP6 BCAS3 OTUD7B SH3GLB1 SIN3A RGS19 SPHK1 CDH1 LRP4 BCL2L1 ANXA13 NFKBIE ZC3H12A CDK1 NFKBIB HAX1 OGG1 GAS6 TP53BP2 BMF PPFIA1 CTSK NKAP FBXW11 ANK3 DACT1 IFNG YOD1 CSK DYNLL1 SIAH3 TGFB2 DKC1 TMBIM1 PTPN1 PLS1 TLR7 BAG4 ANP32B MIS18A NF1 SFN RALB LDLRAP1 TRIM8 MAPK14 CSNK2A2 CD36 …
GO_POSITIVE_REGULATION_OF_OSSIFICATION	0.144863	0.52547	0.352318	1.22656	67	BMP4 ZBTB16 TAC1 TOB2 ACVR1 TP63 BMP6 PDLIM7 PTH ACVR2A TGFB2 WNT4 CEBPB
GO_INTRINSIC_APOPTOTIC_SIGNALING_PATHWAY_IN_RESPONSE_TO_DNA_DAMAGE	0.14534	0.525485	0.378025	1.24384	49	E2F1 ABL1 TP63 BCL2L1 TOPORS FNIP2 HIPK1 MSH6 SFN TP73 MSH2 PRKDC BCL2L10 TNFRSF1B HTRA2 MAEL BRCA2 ERCC6
GO_MUSCLE_ORGAN_DEVELOPMENT	0.146057	0.527456	0.28916	1.16631	192	FZD1 FOXC2 FOXL2 NOTCH1 WT1 BCL9 ZFHX3 TCF21 BCL9L JPH1 SMAD7 MYL3 FLNB SGCD DCN FAM65B MYL2 SIX4 SERP1 SIRT6 FGFR2 TAZ USP2 SOX6 CHRNA1 MSX1 UTRN ISL1 FOXP2 SPEG DSP STRA6 NR2F2 UBE4B NGFR DMRTA2 LAMA5 ID3 NF1 FOXK1 AEBP1 MAPK14 SAP30 CSF1R TAGLN ANKRD2 MYOD1 HEY2
GO_POSITIVE_REGULATION_OF_TELOMERE_MAINTENANCE_VIA_TELOMERE_LENGTHENING	0.146457	0.527657	0.453969	1.28452	24	RTEL1 MAPKAPK5 DKC1 HNRNPA1 NEK2 HMBOX1 CTNNB1 MAPK1 MAP3K4 TNKS
GO_PERIPHERAL_NERVOUS_SYSTEM_AXON_ENSHEATHMENT	0.146345	0.527657	0.509982	1.30796	16	FA2H DAG1 ARHGEF10 NF1 MPP5 DICER1
GO_EMBRYONIC_DIGESTIVE_TRACT_DEVELOPMENT	0.146678	0.527835	0.443669	1.27775	26	TCF21 SALL1 RARB FGFR2 TGFB2 OVOL2 STRA6 FOXF1 FGF9 SIX2
GO_REGULATION_OF_VESICLE_MEDIATED_TRANSPORT	0.147348	0.529003	0.267303	1.13911	329	TBC1D10A NOTCH1 TULP1 EEF2K LLGL1 ABL1 VPS4A ABL2 TSG101 SYT9 PLCG2 PACSIN3 GAS1 SGSM3 BCR CADPS2 HIP1 ATXN2 ARFGAP1 BET1L RAB2B BICD1 MIB1 ADORA2B TBC1D14 PRAM1 ANXA13 SYT16 TBC1D13 IL4 CPLX1 SNF8 B4GALT1 GAS6 STAM IL1RAPL1 TFR2 SNX12 NAPA SGIP1 MTMR2 IFNG CSK SYT15 DOC2B ADRA2A SFRP4 SDC4 RAB33B MERTK PTPN1 TBCK TSC2 FOXF1 TBC1D20 RAB3C EPN2 SYT10 RALB LDLRAP1 CBL CD36 APOC3 RAB5B TBC1D9B MAP2K…
GO_HORMONE_MEDIATED_SIGNALING_PATHWAY	0.147275	0.529003	0.31104	1.18809	124	ABHD2 NR0B1 NR3C1 BMP4 RBM14 ARID1A NCOA6 RARB NUP62 ADIPOR1 LATS1 PPARD AGRP NR2F6 NR6A1 MED13 FHL2 GRIP1
GO_REGULATION_OF_HORMONE_LEVELS	0.149548	0.532564	-0.233977	-1.09974	338	EPHA5 DKK3 PRKCA ARHGEF7 PRLHR ESR1 SLCO4A1 INHBA TACR2 C1QTNF1 SLC25A6 KCNC2 RAP1A NR0B2 HTR2C ALDH1A1 GLUD1 JAK2 HMGN3 EIF2AK3 RDH12 STXBP4 SRI AGT KCNG2 VSNL1 PLEKHA1 GCNT4 LRAT SHH MCU UGT1A8 HSD17B3 PCSK1 PTPN11 SLC16A2 MME TIPARP POMC SLCO1B1 STARD3 CAMK2G STARD5 CACNA1D OPRK1 ATP6AP2 DHRS3 ADM VIP TMF1 SOX4 C2CD2L MYO5A RAB11FIP2 PTGER3 DDO PFKM RAB8B CAPN10 MARCKS SLC2A2 CACNA1E CRHR2 CRE…
GO_PH_REDUCTION	0.14931	0.532564	-0.412071	-1.26556	26	PPT1 ATP6V0C ATP6V1C1 ATP6V1A CLIC4 CLN5 ATP6V1B2 ATP6V0A1 TCIRG1 ATP6V1C2
GO_GLUTAMINE_FAMILY_AMINO_ACID_METABOLIC_PROCESS	0.149556	0.532564	-0.344928	-1.21961	49	CTPS2 ART4 GLUD1 GGH ASNSD1 GFPT2 OAT DDAH1 CPS1 AGMAT ASNS ARG2 DAO ADSSL1 PYCRL PPAT TAT
GO_REGULATION_OF_FIBROBLAST_GROWTH_FACTOR_RECEPTOR_SIGNALING_PATHWAY	0.149166	0.532564	0.491	1.29578	18	OTX2 SPRY2 FGFR2 WNT4 GATA3 CTNNB1
GO_CRANIAL_SKELETAL_SYSTEM_DEVELOPMENT	0.148829	0.532564	0.391236	1.24943	42	SETD2 BMP4 FOXC2 DLX2 IRX5 SIX4 FGFR2 PRRX1 SIX2 EIF4A3
GO_ADENYLATE_CYCLASE_ACTIVATING_G_PROTEIN_COUPLED_RECEPTOR_SIGNALING_PATHWAY	0.149346	0.532564	-0.352953	-1.22608	45	PDE4D DRD3 PTGER2 ADCY3 GNAQ CALCR RXFP2 VIP ADCY9 ADCY1
GO_CARDIAC_CONDUCTION	0.148623	0.532564	-0.339507	-1.21558	52	KCNE2 PKP2 CACNB4 CXADR KCNJ4 RYR2 SCN5A CACNA1D HCN4
GO_CYTOSOLIC_TRANSPORT	0.149757	0.532662	-0.264135	-1.14039	160	SNX8 DENND2A VPS26A SPAG9 P2RX7 CLTCL1 AP3B1 SYTL2 SYT4 SYT11 WNT7A AP3M2 ANKFY1 AP3M1 LAMP1 CANX STX3 TOR1A RAB14 LMAN1 SYNJ1 STX16 TRIM9 SURF4 VPS53 VPS26B SNX16 ARL1 KIF16B CLTC DCTN1 AP3D1 STON2 ARFRP1 ANKRD27 SNX6 SH3GL2 STX10 SYT2
GO_ADULT_BEHAVIOR	0.151724	0.53841	-0.293174	-1.17248	96	NPC1 DRD3 SCN1A GDNF DBH PPT1 CACNB4 PPARA CTNS DAB1 CSTB CNP OPRK1 FXN GIGYF2 EPHA4 MAPT EPS8
GO_RIBOSOMAL_LARGE_SUBUNIT_ASSEMBLY	0.151631	0.53841	-0.460122	-1.28594	18	RPL3 MDN1 BRIX1 MRPL20 RPL23A RSL24D1 RPL3L RPL5
GO_NEURON_MATURATION	0.152889	0.539553	0.455734	1.27654	23	RET NFASC IRX5 RND1 KCNIP2 CNTN2 GLDN CNTNAP2
GO_G_PROTEIN_COUPLED_RECEPTOR_SIGNALING_PATHWAY	0.152843	0.539553	-0.227658	-1.08939	410	VIPR2 GRM4 PDE4D SSTR2 DRD3 PTGER2 PRLHR F2RL2 ESR1 ADCY3 SORCS3 ADCYAP1R1 TACR2 AKAP12 GABRA4 NPR1 MLNR SORCS1 HTR2C GNAQ CACNB4 FZD6 JAK2 MAS1 GPR37L1 CXCR1 RGS9 APLP2 SST AGT LPAR6 NPY6R HTR1D DGKK PSAP IGF2R RGS1 GABRA2 NPY2R PPARG F2RL1 SPNS3 LGR5 FZD2 GRM1 POMC CA2 CALCR CACNA1D S1PR1 OPRK1 RGS6 RXFP2 GPR149 PTGDR VIP ADCY9 RORB LANCL1 P2RY14 GRM8 DAGLA PTGER3 ADCY1 GPR162 PIK3R5 HTR1F XCR1…
GO_REGULATION_OF_HISTONE_H3_K4_METHYLATION	0.15277	0.539553	0.473752	1.28351	20	DNMT1 PAXIP1 BCOR GATA3 GFI1B CTNNB1
GO_RESPONSE_TO_MOLECULE_OF_BACTERIAL_ORIGIN	0.152556	0.539553	0.284667	1.15783	206	DNMT1 NOTCH1 IL12A TAC1 ABL1 PTGFR MAPKAPK3 PLCG2 TNFAIP3 RELA DAB2IP BCR CYP1A1 ENTPD2 DCN NOS2 PPARD PRKCE ZC3H12A NFKBIB CDK19 CPEB1 TNFRSF11A MTA1 ATP4B IFNG IL12RB2 TBXA2R AKIRIN2 TLR5 EDN1 CEBPB PAWR NGFR ACP5 MRC1 MAPK14 PPARGC1A RIPK2 TH CD36 TRAF6 PENK APOB TLR4 NRF1 SNCA MAPKAPK2 EDNRA MAPK1 UPF1 SLC11A1 RPS6KA3 SELE RARA
KEGG_DORSO_VENTRAL_AXIS_FORMATION	0.152926	0.539553	0.497269	1.29462	17	NOTCH1 NOTCH2 SOS2 CPEB1 MAP2K1 MAPK1
GO_MIDDLE_EAR_MORPHOGENESIS	0.15363	0.540791	0.496879	1.2936	17	NKX3-2 MSX1 EDN1 PRRX1 SIX2 OSR1
GO_HEAD_MORPHOGENESIS	0.153608	0.540791	-0.401882	-1.25581	28	FLVCR1 LEF1 PLEKHA1 PTPN11 RAB3GAP1 TIPARP ATP6AP2 TBX1 TGFB3 CRISPLD1 PAX9
GO_CRANIAL_NERVE_DEVELOPMENT	0.154101	0.540797	0.416379	1.25664	32	SALL1 SIX4 ATP8B1 HOXD3 HOXB2 ISL1 POU4F3 HOXB1 CHRNB2 HES1 CTNNB1
GO_REGULATION_OF_ADENYLATE_CYCLASE_ACTIVITY	0.154452	0.540797	-0.343468	-1.21445	49	VIPR2 PRKCA DRD3 ADCY3 WFS1 CALCR VIP ADCY9 ADCY1 AKAP5 TSHR CALM2 GNAS
GO_REGULATION_OF_CELL_PROJECTION_ORGANIZATION	0.154419	0.540797	0.258572	1.12457	422	SSH2 KIF13B PPP1R16B ISLR2 TBC1D10A KAT2A BMP4 PLXNB3 MBP SETX TNR EEF2K NGF ABL1 ABL2 CDKL5 KLF4 RET CAPRIN1 RCC2 PLXNA1 DAB2IP SGSM3 BCAS3 STK25 PLXND1 CUX2 SEMA3D TIAM1 ITSN2 SPHK1 LRP4 FBXO31 TBC1D14 SPRY2 TBC1D13 ATP8B1 KIT SLIT3 CPEB1 MOB2 IL1RAPL1 MAP4 ASAP1 SIPA1L1 SEMA6C DSCAM BARHL2 NME1 VIM OGN WASF2 CNTN2 CTTN KATNA1 GATA3 PLS1 NGFR PREX1 TBC1D20 RAP1GAP2 RAP2A KATNB1 PRRX1 EFEMP1 THY…
GO_NEGATIVE_REGULATION_OF_POTASSIUM_ION_TRANSPORT	0.154422	0.540797	-0.419524	-1.26206	24	KCNE2 VIP CAB39 PTGER3 AKAP5 PLCB4 HTR2A STK39
GO_REGULATION_OF_CALCIUM_ION_TRANSPORT	0.15469	0.540797	-0.272427	-1.14796	134	TSPAN13 KCNE2 PDE4D UBASH3B P2RX7 ADCYAP1R1 PDGFB CACNB4 PDE4B ATG5 SRI STIM2 AGT WFS1 RYR2 CAMK2G CACNA1D MYO5A PTGER3 CAMK2B CYBA TRPC6 PDPK1 CRHR2 AKAP5 CXCR4 CAMK2A
GO_POSITIVE_REGULATION_OF_STEM_CELL_PROLIFERATION	0.154539	0.540797	0.373087	1.23218	50	BMP4 NOTCH1 TP63 MYCN SIRT6 FGFR2 CX3CL1 FOXP2 DMRTA2 FOXF1 EPCAM PRRX1 FGF9 TBX3 CTNNB1 CHRD MYC SMO LRP5 FZD3 KITLG VEGFA
GO_POLYOL_METABOLIC_PROCESS	0.15523	0.541639	0.345583	1.21165	70	PLCH1 PLCG2 OCRL ITPK1 SPHK1 INPP4B PLD4 IP6K3 MOGAT2 MTMR2 INPP5D MOGAT1 GK5 PPIP5K1 IPPK PLCE1 MTMR7 PPIP5K2
KEGG_TGF_BETA_SIGNALING_PATHWAY	0.155284	0.541639	0.347813	1.21401	68	BMP4 AMHR2 ACVR1 BMP6 SMAD7 DCN CREBBP AMH CDKN2B IFNG ACVR2A TGFB2 THBS2 SP1 ID3 ID1 E2F4 MAPK1 CHRD SMAD5 MYC SMAD1 SMAD6
GO_CHONDROCYTE_DEVELOPMENT	0.155594	0.542103	-0.467158	-1.28424	17	EIF2AK3 COL27A1 SHOX2 MSX2 TGFBR2
GO_NEGATIVE_REGULATION_OF_CYCLIC_NUCLEOTIDE_METABOLIC_PROCESS	0.156283	0.542999	-0.393277	-1.24856	30	PRKCA DRD3 NPY2R GRM8 PTGER3 CRHR2 AKAP5 AKAP6
GO_GANGLIOSIDE_METABOLIC_PROCESS	0.156043	0.542999	-0.443023	-1.27315	20	ST3GAL6 ST3GAL3
GO_REGULATION_OF_RENAL_SYSTEM_PROCESS	0.156382	0.542999	-0.404645	-1.25352	27	DRD3 NPR1 PDGFB AGT F2RL1 PTGER3 CYBA
GO_NEGATIVE_REGULATION_OF_CELLULAR_PROTEIN_LOCALIZATION	0.156717	0.543545	0.321613	1.19114	99	FZD1 UBE2G2 BARD1 DAB2IP OTUD7B SIN3A BCL2L1 ANXA13 NFKBIE ZC3H12A NFKBIB GAS6 PPFIA1 FBXW11 YOD1 CSK SIAH3 TMBIM1 BAG4 NF1 CD36 DERL2 CREB3 SNAI2 LYPLA1 GOPC TERF1 DERL3 NFKBIA PBLD
GO_POSITIVE_REGULATION_OF_REACTIVE_OXYGEN_SPECIES_METABOLIC_PROCESS	0.157255	0.544612	-0.316022	-1.188	67	PLAU ESR1 PDGFB JAK2 AGT PID1 CDKN1A HDAC4 F2RL1 NOX4 RIPK3 DDAH1 AGXT2
GO_REGULATION_OF_POSTTRANSCRIPTIONAL_GENE_SILENCING	0.15738	0.544612	0.504198	1.29313	16	PUM1 TRIM71 ZC3H12A ADAR XPO5 STAT3 WTIP
GO_NEGATIVE_REGULATION_OF_GLIAL_CELL_DIFFERENTIATION	0.157847	0.545613	0.47119	1.27657	20	BMP4 NOTCH1 DLX2 MYCN NKX6-2 NF1 HES1 F2 CTNNB1
GO_ESTABLISHMENT_OF_CELL_POLARITY	0.158271	0.545866	0.342828	1.20782	72	NUMA1 AMOT LLGL1 SDCCAG8 MOS SPRY2 RICTOR MAP4 ZW10 RAB10 GOLPH3 SNX27 FOXF1 RAP2A NDC80 MPP5 CENPA HES1 LLGL2
GO_CEREBRAL_CORTEX_NEURON_DIFFERENTIATION	0.158276	0.545866	0.486627	1.28424	18	DLX2 ARX CNTN2 RAC3 ASCL1 RAC1 LHX6 EOMES PAFAH1B1 NR2E1 GDPD5
GO_BLASTOCYST_DEVELOPMENT	0.158679	0.546027	-0.353867	-1.21684	43	MFN2 PALB2 TGFBR1 PRPF19 ELF3 SKIL PSMC3 CAPN2 ADA NBN
GO_RECIPROCAL_DNA_RECOMBINATION	0.158654	0.546027	0.42593	1.25794	29	RAD51C SYCE3 TOP2A XRCC3 RNF212 MSH6 MLH3 RAD51 MSH2 KLHDC3 RAD51B
GO_POSITIVE_REGULATION_OF_TUMOR_NECROSIS_FACTOR_SUPERFAMILY_CYTOKINE_PRODUCTION	0.159323	0.546473	-0.380841	-1.23538	33	CD14 NOD1 JAK2 PIK3R1 TWIST1
GO_HORMONE_BIOSYNTHETIC_PROCESS	0.159522	0.546473	0.425557	1.25684	29	DIO2 SRD5A2
GO_MACROPHAGE_ACTIVATION	0.159345	0.546473	0.493979	1.28605	17	JMJD6 PRKCE IL4 CX3CL1 TLR7 CD93 TLR4 SNCA SLC11A1 SBNO2
GO_CELLULAR_RESPONSE_TO_KETONE	0.159298	0.546473	-0.325374	-1.19457	59	FOXO1 PTGER2 ADCY3 KLF6 ROCK2 PPARG CASP9 SERPINF1 ATP2B1 PTGER3 ADCY1 ACACA MSTN HMBS GNAS P2RY6 NDOR1 KLF9 P2RY4
GO_PROTEIN_LOCALIZATION_TO_VACUOLE	0.159709	0.546505	-0.360236	-1.22012	40	SCARB2 AP3B1 GNPTG VPS41 AP3M1 CD81 TMEM30A VPS36 GNPTAB SNX16
GO_MITOCHONDRIAL_TRANSMEMBRANE_TRANSPORT	0.160844	0.547585	-0.394486	-1.24233	29	PRKAB2 MCU TIMM44 SLC25A20 TIMM17A ACACA ATP5F1 SLC25A33 TIMM22 NDUFA13 AFG3L2 SAMM50 CPT1A HSP90AA1
GO_MESONEPHRIC_TUBULE_MORPHOGENESIS	0.160859	0.547585	0.389208	1.23686	41	PBX1 BMP4 WT1 TCF21 SALL1 FGF8 WNT4 GATA3 LAMA5 OSR1 HES1 CTNNB1 TACSTD2 MYC
GO_AUDITORY_RECEPTOR_CELL_DIFFERENTIATION	0.160758	0.547585	0.457348	1.26816	22	NOTCH1 JAG2 POU4F3 LHFPL5 HES1 TMC1 SLC4A7 RAC1 PAFAH1B1
GO_DEVELOPMENTAL_PIGMENTATION	0.160262	0.547585	-0.394772	-1.24324	29	LEF1 GNAQ GLI3 USP13 LRRC72 ATP6AP2 MYO5A ZEB2 AP3D1 ANKRD27 TYR
GO_ORGANIC_HYDROXY_COMPOUND_BIOSYNTHETIC_PROCESS	0.160918	0.547585	-0.273917	-1.14549	127	CYP8B1 SGMS1 DBH GGPS1 CHAT INSIG1 CTNS PCK1 HSD17B3 SLC27A5 CYP39A1 CDS1 FGF2 LPCAT2 IPMK SPTLC2 MYO5A MSMO1 ISYNA1 CYP46A1 SQLE DPAGT1 CRHR2 HSD17B4 HMGCR PGP DAO HMGCS1 TYR TMLHE DHCR7 HSD17B7 ACOX2 PLA2G4A ACLY BBOX1 CFTR PSAT1 MVK ACAA2 LPIN1 NSDHL PMEL SPTLC1 CYP51A1 FDFT1
GO_EMBRYONIC_PLACENTA_DEVELOPMENT	0.161799	0.54945	0.351486	1.21062	63	SETD2 ZFP36L1 ST14 BIRC6 PLK4 FGFR2 KRT19 SP3 OVOL2 SPINT1 NR2F2 CEBPB TFEB ZFAT GAB1 HES1 MAP2K1 HEY2 MAPK1 ARNT
GO_PROTEIN_TRANSPORT_ALONG_MICROTUBULE	0.162004	0.54945	0.45681	1.26667	22	IFT57 DYNLL1 TTC30B IFT20 ARL3 IFT140 PCM1 IFT74 DYNC2H1 IFT81 TRAF3IP1
GO_CELL_MORPHOGENESIS_INVOLVED_IN_DIFFERENTIATION	0.161836	0.54945	0.259482	1.12257	396	ULK1 FZD7 BMP4 PLXNB3 NOTCH1 UNC5B TNR LLGL1 ARHGEF26 ABL1 WT1 ERG LAMC1 SALL1 NFASC RYK PLXNA1 OTX2 PLXND1 NBEAL2 NEO1 FLNB NCAM1 LATS1 NTNG2 LRP4 ZNF385A DCLK1 ST14 SLIT3 ARX SIAH1 S100B FGFR2 ITGA8 DAG1 RAB10 ANK3 NFIB LINGO3 FGF8 SEMA6C ATL1 DSCAM MSX1 PTPN6 OGN CNTN2 ISL1 TGFB2 WNT4 LRP6 PRELP POU4F3 GATA3 MERTK NGFR SLITRK4 ZNF280D LAMA5 TBC1D20 NRP2 UNK SIX2 PALLD CHRNB2 STMN1 PLA2G10 LHFP…
GO_REGULATION_OF_RESPONSE_TO_EXTRACELLULAR_STIMULUS	0.163099	0.552553	-0.271888	-1.14336	132	NPC1 NOD1 VPS26A TBK1 EXOC7 BNIP3L MKKS PIP4K2A SCOC ATG5 ATP6V0C CASP3 PPARA ATP6V1C1 TRIM24 ATP6V1A RAB3GAP1 FBXW7 SPTLC2 VPS26B ATP6V1B2 WDFY3 ATP6V0A1 SLC17A9 EXOC1 UCHL1 NENF SNX6 MT3 SNW1 LRRK2 DNM1L MTOR SCFD1 USP36 ATP6V1C2 TBC1D12 CALCOCO2 FEZ2 PAFAH1B2
GO_ENDODERM_FORMATION	0.163379	0.552893	0.392662	1.23449	39	COL4A2 LEO1 SOX7 MMP2 NANOG MIXL1 ITGB2 SOX2 DUSP1 COL6A1 CTNNB1 COL12A1 COL8A1 PAF1 LHX1 EOMES
GO_NEUTRAL_LIPID_CATABOLIC_PROCESS	0.163648	0.55319	0.48378	1.27672	18	ABHD2 FABP3 MGLL ABHD6 PNPLA3 APOC3 APOB ABHD12 LPL
GO_NEGATIVE_REGULATION_OF_HISTONE_MODIFICATION	0.16386	0.553297	0.423655	1.25122	29	DNMT1 SIN3A OTUB1 SMARCB1 BCOR KDM3A SNCA UBR5
GO_MANNOSYLATION	0.164344	0.554324	-0.420991	-1.25287	23	DPY19L4 DPY19L3 ALG5
GO_MAMMARY_GLAND_DUCT_MORPHOGENESIS	0.164713	0.554955	0.440372	1.25737	25	SOSTDC1 KDM5B BTRC FGFR2 WNT4 TBX3 CSF1R LRP5 AREG FGF10 PHB2 GLI2
GO_RNA_3_END_PROCESSING	0.165016	0.555366	0.340873	1.20094	72	CSTF2 AHCYL1 ZC3H3 LEO1 EXOSC9 POLDIP3 CSTF1 EXOSC3 RNPS1 POLR2D CASC3 FIP1L1 DKC1 ERI1
GO_SYNAPSE_ASSEMBLY	0.165206	0.555398	0.387637	1.23187	41	FZD1 RYK PLXND1 CDH1 LRP4 CLSTN3 SHANK2 IL1RAPL1 DSCAM
GO_POSITIVE_REGULATION_OF_PRODUCTION_OF_MOLECULAR_MEDIATOR_OF_IMMUNE_RESPONSE	0.165915	0.557169	0.39392	1.23262	38	PAXIP1 IL4 EXOSC3 MIF IFNG GATA3 MSH6 CD74 CD36 TRAF6 TLR4 GPRC5B SEMA7A IL4R UNG MAP3K7 IL6
GO_RESPONSE_TO_DSRNA	0.166483	0.557854	-0.36042	-1.21476	39	NFKB1 P2RX7 RFTN2 DDX1 DDX21 TMEM173 MUL1 SMAD3 DHX36
GO_MESENCHYME_MORPHOGENESIS	0.16643	0.557854	0.399742	1.23691	36	ENG FOXC2 NOTCH1 FGF8 MSX1 ISL1 TGFB2 FOXF1 OSR1 ACTA2 SNAI2 WNT3A TBX2 TMEM100 SNAI1
GO_ALPHA_AMINO_ACID_METABOLIC_PROCESS	0.167368	0.559105	-0.257155	-1.12219	174	MTR CTPS2 FOLH1 PLOD1 BHMT ART4 DMGDH GLUD1 GGH SLC25A32 P4HA1 ASNSD1 GFPT2 EIF2B1 OAT HPD NOX4 DDAH1 AGXT2 CPS1 AGMAT MTRR PSPH ASNS P4HB ALDH6A1 HGD DDO HIBCH ARG2 HNMT THNSL2 DAO DTD1 KYNU SMS TYR CBS HMGCL ADSSL1 PYCRL ACAD8 PPAT TAT EIF2B2
GO_MODIFIED_AMINO_ACID_TRANSPORT	0.167863	0.559105	-0.425839	-1.25251	22	SLCO4A1 SLC25A32 CTNS SLC7A9 SLC16A2 SLCO1B1 SLC38A2
GO_COFACTOR_TRANSPORT	0.167531	0.559105	-0.42604	-1.2531	22	FLVCR1 P2RX7 PPT1 SLC25A29 SLC25A32 SLC25A20 ABCB6
GO_NEUROMUSCULAR_PROCESS_CONTROLLING_BALANCE	0.167687	0.559105	0.391098	1.22958	39	TNR ABL1 BCR NKX6-2 CDH23 POU4F3 RBFOX2 IGDCC3 RAC3
GO_REGULATION_OF_PEPTIDE_TRANSPORT	0.167752	0.559105	-0.256435	-1.12068	176	EPHA5 PRKCA ARHGEF7 SLC25A6 KCNC2 RAP1A NR0B2 HTR2C GLUD1 JAK2 HMGN3 STXBP4 SRI KCNG2 VSNL1 EDAR MCU NPY2R CYLD G3BP2 PTPN11 CA2 CACNA1D SOX4 C2CD2L PRDX1 PTGER3 PFKM RAB8B CAPN10 MARCKS SLC2A2 CACNA1E BMP7 CRHR2 FAF1 RFX6
GO_NEGATIVE_REGULATION_OF_HYDROLASE_ACTIVITY	0.16795	0.559105	0.277441	1.14182	228	SH2D4A PLXNB3 CRY2 AMOT WNK1 NGF ABL1 DLG3 SPOCK3 KLF4 CDC42SE1 PAK2 RCC2 DAB2IP BCAS3 BICD1 POR SPRY2 CSNK2A1 PCID2 BIRC6 GPS1 BIRC5 BIRC7 GAS6 CEP192 CPEB2 FICD ITIH5 SH3BP4 PPIF TGFB2 WNT9A SPINT1 RASA4 RNF34 NGFR FURIN RBM26 BAG4 PTTG2 SFN CSRNP2
GO_PROTEIN_K48_LINKED_DEUBIQUITINATION	0.168173	0.55924	0.489756	1.27505	17	TNFAIP3 OTUD4 OTUD7B OTUB1 YOD1 USP8
GO_CYTOPLASMIC_MICROTUBULE_ORGANIZATION	0.169476	0.560484	0.407474	1.23764	33	VPS4A SLAIN2 HOOK3 FIGNL1 KATNA1 TUBG2 TUBGCP3 KATNAL1 SPAST RAB11A PCM1 CLASP1 PAFAH1B1 TUBGCP2 CRIPT TUBGCP4 TUBGCP5 FIGN
GO_BICELLULAR_TIGHT_JUNCTION_ASSEMBLY	0.169431	0.560484	0.443095	1.25375	24	PARD6A PARD6G RAMP2 CLDN1 MPP5 ECT2 SRF STRN
GO_GANGLIOSIDE_BIOSYNTHETIC_PROCESS	0.169534	0.560484	-0.479458	-1.27383	15	ST3GAL6 ST3GAL3
GO_NEGATIVE_REGULATION_OF_MUSCLE_TISSUE_DEVELOPMENT	0.169644	0.560484	0.413595	1.23915	31	BMP4 SAV1 SIX4 TLL2 S100B USP2 FGF8 CTDP1
GO_HYDROGEN_TRANSPORT	0.168932	0.560484	-0.301931	-1.16852	79	SLC35A1 SLC9B2 UQCRB SLC2A10 ATP6V0C ATP6V1C1 SLC2A8 ATP6V1A SURF1 SLC9A8 SLC47A1 COX6C UQCRC1 ATP6V1B2 ATP6V0A1 SLC23A2 ATP5F1
GO_REGULATION_OF_UBIQUITIN_PROTEIN_LIGASE_ACTIVITY	0.16919	0.560484	0.498319	1.27805	16	PLK1 GOLGA2 PCID2 ANAPC10 MAD2L1 DUSP1 XRCC3 GEN1
GO_MOLTING_CYCLE	0.170079	0.560714	0.354265	1.20707	59	SOSTDC1 NOTCH1 RELA TP63 LDB1 SOX18 LRP4 SAV1 FGFR2 WNT10A TGFB2 CELSR1 LAMA5 MPZL3 CTNNB1 LDB2 HDAC1 ACVR1B SMO FZD3 SNAI1 PTGS2 FGF10
GO_NEGATIVE_REGULATION_OF_IMMUNE_SYSTEM_PROCESS	0.170045	0.560714	0.278826	1.14212	219	MAFB BMP4 ZBTB16 NOTCH1 NBL1 MEIS2 IHH TNFAIP3 TOB2 DAB2IP BCR LEO1 LDB1 RBM15 ITCH ZC3H12A IGF2 IL4 MEIS1 ADAR MIF MIXL1 GPAM IL31RA ZBTB46 UBQLN1 TRIM27 PTPN6 INPP5D NME1 TGFB2 KLF13 MERTK CEBPB CARTPT PAWR PAG1 FOXF1 HOXA7 SAMSN1 CD74 NF1 PRKAR1A THY1 INS HES1 IL1RL1 TLR4 CTNNB1 PRKDC RC3H1 RARA WASL MYC SOCS6 COL3A1 CUL4A NFKBIA MASP1 PSMB4 BPI PLCB1 HOXB8 PPM1B IL4R GAS2L1 TRAFD1 PAF1 ANGPT1…
GO_SOMATIC_DIVERSIFICATION_OF_IMMUNOGLOBULINS	0.170586	0.561778	0.452605	1.25501	22	TCF3 LIG4 EXOSC3 CTNNBL1 MSH6 MSH2 PRKDC UNG MLH1 POLB POLL SWAP70
GO_REGULATION_OF_AXON_GUIDANCE	0.171237	0.563319	0.412972	1.23728	31	PLXNA1 PLXND1 SEMA3D SEMA6C DSCAM WNT3A SEMA4G SEMA7A PLXNA2 VEGFA
GO_POSITIVE_REGULATION_OF_CARBOHYDRATE_METABOLIC_PROCESS	0.171715	0.563681	-0.336553	-1.19562	50	FOXO1 NFKB1 P2RX7 ADCYAP1R1 PDGFB MAS1 PPARA
GO_MUSCLE_CELL_MIGRATION	0.171585	0.563681	-0.468875	-1.26758	16	PLAU ROCK1
KEGG_ANTIGEN_PROCESSING_AND_PRESENTATION	0.171929	0.563781	-0.397906	-1.23265	27	B2M CANX RFXANK CD8B LGMN CREB1 HSP90AB1 NFYC TAPBP
GO_TRNA_PROCESSING	0.174381	0.57121	-0.303386	-1.16627	76	PUS7 DDX1 TRMT61B NAT10 RPP38 GRSF1 SSB TYW5 CDKAL1 PUSL1 TRNT1 KIAA0391 TRUB2
GO_HEMATOPOIETIC_PROGENITOR_CELL_DIFFERENTIATION	0.175354	0.573785	0.333368	1.18806	77	BMP4 ANLN SIN3A ABI1 LIG4 FLI1 TOP2A ZNF385A ACE MEIS1 KIT ADAR MIXL1 CDKN2B ESCO2 PTPN6 ZBTB24 WASF2 SP3 MLF1 GATA3
GO_RESPONSE_TO_AXON_INJURY	0.176116	0.575664	-0.375254	-1.21725	33	MTR JUN JAK2 MATN2 CTNNA1 CHST3
GO_REGULATION_OF_ENDOPLASMIC_RETICULUM_STRESS_INDUCED_INTRINSIC_APOPTOTIC_SIGNALING_PATHWAY	0.176494	0.576284	-0.433957	-1.2471	20	EIF2AK3 WFS1 ERP29 SERINC3 TXNDC12 LRRK2
GO_REGULATION_OF_SYNAPTIC_VESICLE_TRANSPORT	0.176799	0.576664	-0.433816	-1.2467	20	RAP1A ATP2A2 RAB3GAP1 TOR1A SYNJ1
GO_CIRCADIAN_RHYTHM	0.178055	0.57849	0.315372	1.17145	101	CRY2 SETX ZFHX3 CSNK1E SREBF1 PPP1CC NOS2 TYMS AGRP TIMELESS NPAS2 TNFRSF11A MTA1 AHCY USP2 PPP1CA CARTPT NGFR ID3 PPARGC1A TH BHLHE40 ID1 MYBBP1A
GO_CARBOHYDRATE_DERIVATIVE_CATABOLIC_PROCESS	0.177703	0.57849	-0.271398	-1.13341	126	ARSB PDE4D GNS DPYS ABHD10 PDE4B GALC CHID1 FBXO2 EDEM2 HSPG2 GNPDA1 PDE11A GLB1 FUCA1 FGF2 ADA CTBS CD44 PGM2 VCAN PDE9A FBXO6 NCAN PDE3B PDE10A HGSNAT STT3B PRTFDC1 UPP2 ADAMTS12 SDC1 NAGLU GPC3 GLA HEXA SAMHD1 LYVE1 IDUA AGRN
GO_CLEAVAGE_INVOLVED_IN_RRNA_PROCESSING	0.178568	0.57849	0.493779	1.26641	16	EXOSC9 EXOSC3 ERI1 NOL9 UTP20 RRP36 EXOSC7 ERI2
GO_REGULATION_OF_EPITHELIAL_CELL_DIFFERENTIATION	0.178546	0.57849	0.321797	1.1754	90	BMP4 RFX3 NOTCH1 TP63 BMP6 MYCN ERRFI1 MAFG YAP1 NKX6-3 IFNG SFRP4 OVOL2 GATA3 HOXA7 SFN OSR1 GNA11 TBX3 ID1 HES1 HEY2 CTNNB1 PPP1R12A ASCL1
GO_GLIAL_CELL_MIGRATION	0.178679	0.57849	-0.426412	-1.24006	21	RELN GLI3 SRGAP2 DAB1 MATN2 EPHA4 VCAN
GO_ERROR_PRONE_TRANSLESION_SYNTHESIS	0.178251	0.57849	0.493963	1.26688	16	RFC1 REV1 RPA3 REV3L UBA52 RFC2 RFC4
GO_SOMATIC_RECOMBINATION_OF_IMMUNOGLOBULIN_GENE_SEGMENTS	0.177953	0.57849	0.47678	1.25825	18	TCF3 LIG4 EXOSC3 MSH6 MSH2 PRKDC UNG MLH1 POLB
GO_POSITIVE_REGULATION_OF_PROTEIN_CATABOLIC_PROCESS	0.17945	0.579567	0.279338	1.13782	209	MYLIP CBFA2T3 UBE2C PLK1 ESPL1 BARD1 CSNK1E TNFAIP3 PACSIN3 EDEM1 DAB2IP PSMB2 SMAD7 GOLGA2 ITCH CDK1 PSMD2 PSMD3 CSNK2A1 BTRC SNF8 PSMB3 SOCS4 ANAPC10 MAD2L1 UBQLN1 GCLC DACT1 IFNG PSMD11 PTTG1IP SH3D19 ADRA2A PSMD9 FURIN RFWD2 CHFR ANAPC16 FBXO22 PSME3 UBA52 BUB1B RNF128 CDKN1B CDC20 SNX1 CUL4B
GO_REGULATION_OF_HEART_RATE_BY_CARDIAC_CONDUCTION	0.179579	0.579567	-0.409123	-1.23077	24	KCNE2 PKP2 SCN5A CACNA1D HCN4
GO_REGULATION_OF_CELLULAR_PROTEIN_CATABOLIC_PROCESS	0.179313	0.579567	0.277549	1.13646	218	MYLIP CBFA2T3 UBE2C PLK1 ESPL1 CSNK1E TNFAIP3 DAB2IP PSMB2 SMAD7 GOLGA2 CDK1 PSMD2 PSMD3 CSNK2A1 PCID2 BTRC PSMB3 SOCS4 ANAPC10 ZW10 MAD2L1 UBQLN1 GCLC DACT1 SMARCC1 PSMD11 PTTG1IP PSMD9 BUB1 DUSP1 XRCC3 FURIN RFWD2 CHFR ANAPC16 FBXO22 WAC RHBDF1 PSME3 UBA52 BUB1B CSNK2A2 RNF128 CDC20
GO_POSITIVE_REGULATION_OF_LIGASE_ACTIVITY	0.181125	0.58379	0.322806	1.17509	88	UBE2C PIN1 PLK1 PSMB2 DCUN1D2 CDC20B GOLGA2 TOPORS CDK1 PSMD2 PSMD3 BTRC PSMB3 ANAPC10 MAD2L1 DCUN1D5 PSMD11 PSMD9 ANAPC16 PSME3 UBA52 BUB1B CDC20 UBE2N
GO_REGULATION_OF_PROTEIN_IMPORT	0.181268	0.58379	0.299807	1.15641	133	FZD1 FZD7 BMP4 NUP54 CHERP DAB2IP NUP62 BMP6 RGS19 SPHK1 CDH1 NFKBIE ZC3H12A CDK1 NFKBIB OGG1 GAS6 FBXW11 DACT1
GO_REGULATION_OF_COLLATERAL_SPROUTING	0.182996	0.586673	-0.472876	-1.25634	15	BCL11A IST1 RND2 IFRD1 SPP1 LPAR3
GO_REGULATION_OF_MACROPHAGE_DERIVED_FOAM_CELL_DIFFERENTIATION	0.182581	0.586673	-0.413382	-1.23022	23	NFKB1 AGT PPARA PPARG ABCA5 ITGAV
GO_PHOTORECEPTOR_CELL_MAINTENANCE	0.182675	0.586673	0.437621	1.23826	24	DRAM2 TULP1 NPHP4 CDH23
GO_RESPONSE_TO_CADMIUM_ION	0.18312	0.586673	-0.389536	-1.21723	28	NPC1 CAT B2M SORD BDH1 ALAD MTF1 GSN MT3
KEGG_ADHERENS_JUNCTION	0.18309	0.586673	0.350649	1.19475	59	CTNND1 CDH1 CREBBP PTPRB CSNK2A1 PTPN6 WASF2 PTPN1 CSNK2A2 BAIAP2 CTNNB1 MAPK1 WASF3 SNAI2 RAC3 WASL RAC1 ACTB LMO7 SNAI1 INSR MAP3K7 PTPRJ
GO_LIVER_REGENERATION	0.183341	0.586766	-0.472717	-1.25592	15	RAP1A GLI1 PTPN3
GO_METANEPHRIC_NEPHRON_MORPHOGENESIS	0.184255	0.586942	0.473762	1.25029	18	BMP4 WT1 SALL1 WNT4 SIX2 HES1 SMO LHX1 KIF26B PKD2
GO_REGULATION_OF_CELL_MATURATION	0.184077	0.586942	0.500058	1.2614	15	RET WEE2 NPR2 KIF14 RAC3 RAC1
GO_LEUKOCYTE_DIFFERENTIATION	0.184314	0.586942	0.28259	1.13858	190	MAFB FZD7 BMP4 CBFA2T3 PAX1 TCF3 ABL1 PLCG2 NOTCH2 PATZ1 JMJD6 ZFP36L1 LIG4 IL4 KIT GAS6 CD3D IL31RA TNFRSF11A NKAP IFNG JAG2 LCK SP3 WNT4 CD3E GATA3 ZFP36L2 MERTK HHEX PREX1 TUSC2 ACP5 CD74 MAPK14 MFNG TRAF6 CSF1R MSH2 CTNNB1 PRKDC RC3H1 SRF FZD9
GO_DOPAMINE_METABOLIC_PROCESS	0.184544	0.586942	-0.423927	-1.23284	21	DRD3 DBH NPR1 MAOA
GO_PROTEIN_K11_LINKED_UBIQUITINATION	0.183975	0.586942	0.452421	1.24081	21	UBE2T UBE2C UBE2E3 ANAPC10
GO_NEUROMUSCULAR_SYNAPTIC_TRANSMISSION	0.184456	0.586942	0.490773	1.2587	16	ETV5 DTNA P2RX3 CHRNA4 CHRNA1 CHRNB2 STXBP1 CHRM1 RAB3A EGR3
GO_REGULATION_OF_NON_CANONICAL_WNT_SIGNALING_PATHWAY	0.185378	0.588984	0.473352	1.2492	18	ABL1 CSNK1E TIAM1 DACT1 MLLT3 RNF213
GO_POSITIVE_REGULATION_OF_SYNAPSE_ASSEMBLY	0.185657	0.58926	-0.35774	-1.19808	38	SRPX2 SLITRK2 CLSTN1 WNT7A LRTM2 EPHB3 AMIGO2 CBLN2
GO_NCRNA_METABOLIC_PROCESS	0.186211	0.589395	-0.225965	-1.07607	387	TARSL2 PUS7 UTP6 DIS3L DDX1 AARSD1 TRMT61B DARS NAT10 RPL3 RPP38 GRSF1 SSB SRFBP1 TYW5 CDKAL1 NCBP2 PUSL1 DDX21 NOB1 DDX27 EPRS WDR43 HARS TRNT1 METTL16 KIAA0391 RPS6 TRUB2 NOL11 DIS3L2 MOV10L1 RPL19 PPA2 RIOK2 PIWIL1 TDRD1 GTF2H5 CARS LARS2 WDR55 CPSF4 GTF3C5 RBFA TPRKB LARS MPHOSPH6 SKIV2L2 YARS2 MRPL39 UTP23 RPS4X KARS ASZ1 IARS RPL39 AIMP2 RPS3A RPL34 MAK16 CDK9 RPL36 LAS1L RARS2 DTD1 RPL37 R…
GO_REGULATION_OF_SYSTEM_PROCESS	0.186583	0.589395	-0.228291	-1.07992	362	KCNE2 PRKCA PDE4D NRG1 SSTR2 PKP2 DRD3 KCNB2 INHBA HBEGF TACR2 C1QTNF1 DBH ABCC9 NPR1 HTR2C PDGFB CACNB4 JAK2 SGK1 CXADR EIF2AK3 PDE4B SRI AGT KCNG2 PRKG1 HGF KCNJ4 ATP2A3 ATP2A2 NPY2R RYR2 HDAC4 DOCK4 RPS6KB1 SCN5A PTPN11 F2RL1 GRM1 POMC CPS1 CAMK2G CACNA1D HCN4 OPRK1 ADM ESR2 VIP ADA TMF1 SLC22A5 ATP2B1 IL6ST ATP2B4 GAA PTGER3 CAMK2B CYBA PTPRM RAB8B
GO_REGULATION_OF_OSTEOBLAST_DIFFERENTIATION	0.185908	0.589395	0.323033	1.17189	86	FZD1 BMP4 NOTCH1 FGF23 ACVR1 TP63 BMP6 HAND2 FGFR2 PDLIM7 ACVR2A WNT4 CEBPB SMOC1 ID3 ID1 IL6R CTNNB1 CHRD SNAI2 SMAD5
GO_REGULATION_OF_MITOCHONDRIAL_OUTER_MEMBRANE_PERMEABILIZATION_INVOLVED_IN_APOPTOTIC_SIGNALING_PATHWAY	0.186661	0.589395	0.407184	1.21994	31	E2F1 TP63 TP53BP2 BMF DYNLL1 SFN TP73
GO_REGULATION_OF_INTRACELLULAR_TRANSPORT	0.186418	0.589395	0.253576	1.10546	436	SETD2 FZD1 FZD7 E2F1 KAT2A BMP4 NUP54 ABL1 JPH1 UBE2G2 CHERP BARD1 GAS1 SREBF1 EDEM1 TP63 ZC3H3 DAB2IP NUP62 BMP6 BCAS3 PPP1CC SH3GLB1 NUP153 BET1L RGS19 SPHK1 CDH1 ADORA2B PRKCE ANXA13 NFKBIE CAMK2D ZC3H12A CDK1 IL4 NFKBIB P2RX3 HAX1 OGG1 GAS6 TP53BP2 BMF CTSK NKAP SNX12 NAPA FBXW11 ANK3 DACT1 MTMR2 YOD1 CSK DYNLL1 PTPN6 SIAH3 AAAS CACNA1C RAB33B PTPN1 FOXF1 TLR7 TBC1D20 BAG4 ANP32B MIS18A P2RX4…
GO_POSITIVE_REGULATION_OF_LYASE_ACTIVITY	0.187481	0.590768	-0.34927	-1.18983	41	VIPR2 PRKCA ADCY3 WFS1 CALCR FXN VIP ADCY9 ADCY1 AKAP5 TSHR CALM2 GNAS TIMP2 RUNDC3A CALM1
GO_REGULATION_OF_CELL_PROJECTION_ASSEMBLY	0.187327	0.590768	0.307884	1.15846	111	SSH2 PPP1R16B TBC1D10A PLXNB3 RCC2 SGSM3 BCAS3 TBC1D14 TBC1D13 ATP8B1 KIT MAP4
GO_REGULATION_OF_SYSTEMIC_ARTERIAL_BLOOD_PRESSURE_BY_HORMONE	0.187829	0.591053	-0.406005	-1.22139	24	DRD3 AGT SERPINF2 MME ATP6AP2 CYBA
KEGG_ALANINE_ASPARTATE_AND_GLUTAMATE_METABOLISM	0.187957	0.591053	-0.391715	-1.21347	27	GLUD1 GFPT2 AGXT2 CPS1 ASNS DDO ABAT ADSSL1 PPAT ALDH5A1 GAD1 GLUL
GO_SENSORY_PERCEPTION_OF_TEMPERATURE_STIMULUS	0.190026	0.595365	0.487964	1.25149	16	ANO1 NR2F6 KCNK4 ADRA2A PAWR TRPM8
GO_REGULATION_OF_LEUKOCYTE_MEDIATED_CYTOTOXICITY	0.190845	0.595365	-0.41595	-1.22342	22	P2RX7 PTPRC B2M LAMP1 F2RL1 RIPK3 STX7
GO_REGULATION_OF_SMOOTH_MUSCLE_CELL_MIGRATION	0.190141	0.595365	-0.356316	-1.19331	38	PLAU PDGFB HDAC4 DOCK4 RPS6KB1 NOX4 VTN ILK
GO_ANDROGEN_METABOLIC_PROCESS	0.190692	0.595365	-0.421261	-1.22509	21	ESR1 PLEKHA1 SHH HSD17B3 TIPARP ADM HSD17B4 HSD17B11 SCARB1
GO_REGULATION_OF_SMOOTH_MUSCLE_CELL_PROLIFERATION	0.190868	0.595365	-0.300755	-1.15362	75	VIPR2 MFN2 ESR1 HBEGF NPR1 PDGFB JUN SERPINF2 HDAC4 RPS6KB1 PPARG S1PR1 ESR2 VIP ILK CYBA EREG TGFBR2 HMGCR
GO_LIPID_PHOSPHORYLATION	0.190882	0.595365	-0.295588	-1.14816	81	NRG1 FAM126A BTC HBEGF KLB PIP4K2A FGFR3 PDGFB FGF19 PIK3R1 PTPN11 PIK3C2A FGF2 NRG4 KL CERK PIK3R5 EFR3B EREG CD80 EGFR
GO_NLS_BEARING_PROTEIN_IMPORT_INTO_NUCLEUS	0.190637	0.595365	0.463538	1.24019	19	NUP54 DAG1 FYB KPNA7 RERE KPNA2
GO_CELLULAR_RESPONSE_TO_GLUCOSE_STARVATION	0.190627	0.595365	0.425265	1.22475	26	SH3GLB1 ZC3H12A BHLHA15 ATG14 CPEB4 PIK3R4 MTMR3 MYBBP1A NUAK2
GO_REGULATION_OF_PHAGOCYTOSIS	0.191578	0.59693	-0.342222	-1.18292	44	HCK C4BPA RAP1A CD47 SNX3 PPARG F2RL1 AHSG CYBA ITGAV CAMK1D
GO_NEGATIVE_REGULATION_OF_EXOCYTOSIS	0.192277	0.597122	0.470281	1.2411	18	NOTCH1 BCR IL1RAPL1 ADRA2A RAB33B FOXF1 SNCA
GO_VENTRAL_SPINAL_CORD_DEVELOPMENT	0.191865	0.597122	-0.360418	-1.19325	36	RELN GLI3 VLDLR SHH DAB1 PAX6 SUFU SOX4 ZC4H2 GIGYF2 IFT172
GO_NEGATIVE_REGULATION_OF_MYELOID_LEUKOCYTE_DIFFERENTIATION	0.192058	0.597122	0.408583	1.21533	30	MAFB TOB2 IL4 ZBTB46 INPP5D NME1 CARTPT HOXA7 NF1 TLR4 CTNNB1 RARA MYC CUL4A
GO_ACTION_POTENTIAL	0.192419	0.597122	-0.305779	-1.15563	69	KCNE2 PKP2 SCN1A TPCN1 GNAQ CACNB4 SRI RYR2 SCN5A CACNA1D HCN4 CATSPER2 CACNA1E AKAP6 SCN3A FGF12 NRCAM
GO_NEGATIVE_REGULATION_OF_DENDRITE_DEVELOPMENT	0.192973	0.598235	-0.440906	-1.23224	18	GORASP1 BCL11A KIAA0319 TRPC6
GO_RESPONSE_TO_STEROL	0.19324	0.59844	-0.44936	-1.23531	17	INHBA TGFBR1 OSBPL7 TGFBR2 HMGCS1
GO_REGULATION_OF_PEPTIDE_SECRETION	0.193718	0.59844	-0.26094	-1.11391	147	EPHA5 PRKCA ARHGEF7 SLC25A6 KCNC2 RAP1A NR0B2 HTR2C GLUD1 JAK2 HMGN3 STXBP4 SRI KCNG2 VSNL1 MCU NPY2R PTPN11 CACNA1D SOX4 C2CD2L PTGER3 PFKM RAB8B CAPN10 MARCKS SLC2A2 CACNA1E CRHR2 RFX6
GO_POSITIVE_REGULATION_OF_B_CELL_ACTIVATION	0.193741	0.59844	0.365921	1.19421	47	TCF3 PAXIP1 TNFSF13B BTK IL4 PCID2 SLC39A10 EXOSC3 MIF IFNG INPP5D MSH6 CD74 CHRNB2 TLR4
GO_INNER_EAR_RECEPTOR_CELL_DEVELOPMENT	0.19382	0.59844	0.424143	1.22152	26	GABRA5 ATP8B1 CDH23 SDC4 LHFPL5 HES1 TMC1 GABRB3 SLC4A7 RAC1
GO_CENTROMERE_COMPLEX_ASSEMBLY	0.194062	0.598587	0.407887	1.21326	30	OIP5 CENPI POGZ CENPQ HJURP MIS18A CENPK CENPA ITGB3BP RUVBL1
GO_REGULATION_OF_DNA_RECOMBINATION	0.195098	0.599421	0.379741	1.20081	40	BLM PAXIP1 CHEK1 RTEL1 IL4 SIRT6 EXOSC3 IFNG FIGNL1 SMARCAD1 MSH6 RAD51 MSH2 KPNA2
GO_NEGATIVE_REGULATION_OF_LEUKOCYTE_MEDIATED_IMMUNITY	0.194669	0.599421	-0.44013	-1.23007	18	NDFIP1 C4BPA PTPRC THOC1 BCL6 SUSD4
GO_GLUCOSE_CATABOLIC_PROCESS	0.195115	0.599421	0.454497	1.23135	20	HK3 PFKFB2 HK2 PGAM1 TPI1 ALDOC LRP5
GO_LYMPHOCYTE_DIFFERENTIATION	0.194767	0.599421	0.295334	1.14483	138	MAFB FZD7 PAX1 TCF3 ABL1 PLCG2 NOTCH2 PATZ1 JMJD6 ZFP36L1 LIG4 IL4 KIT CD3D NKAP IFNG JAG2 LCK SP3 WNT4 CD3E GATA3 ZFP36L2 MERTK HHEX PREX1 TUSC2 CD74 MFNG MSH2 CTNNB1 PRKDC RC3H1 SRF FZD9
KEGG_RNA_POLYMERASE	0.195887	0.601192	0.461442	1.23458	19	POLR1D POLR2D POLR2F POLR2B POLR2C POLR3A POLR1E POLR3D
GO_L_AMINO_ACID_TRANSPORT	0.196289	0.601823	-0.346643	-1.18088	41	SLC7A11 CTNS SLC7A9 SERINC1 SERINC4 SERINC3 ARL6IP5 SLC7A5 SLC25A12 SLC7A2 SLC25A13 PQLC2 SLC1A4 PSEN1
GO_REGULATION_OF_ENDOCRINE_PROCESS	0.196548	0.602014	-0.368349	-1.19485	33	INHBA TACR2 C1QTNF1 AGT PTPN11 F2RL1 POMC OPRK1 TMF1 RAB8B CRHR2 GNAS INHBB REN
GO_REGULATION_OF_CHEMOKINE_PRODUCTION	0.196796	0.602173	0.376869	1.19765	41	KLF4 ADORA2B IL4 MIF IFNG TLR7 CD74 RIPK2 IL1RL1 CSF1R IL6R TLR4 SNAI2 LPL IL4R
GO_POSITIVE_REGULATION_OF_CYTOSKELETON_ORGANIZATION	0.197784	0.60271	0.297715	1.14424	130	AMOT TAC1 WIPF1 PDXP RCC2 WIPF3 SLAIN2 BCAS3 PRKCE WIPF2 HAX1 PLK4 RICTOR TRIM27 CLIP1 SDC4 WNT4 CTTN ARPC1A SCIN EDN1 BAIAP2L1 FHOD1 ARHGEF10 BAG4 KATNB1 PFDN2 CDKN1B ID1 BAIAP2 TUBGCP3 PPM1E WASL ARPC2 FES PROX1 SPAST TERF1 MLST8 CLASP1 RAC1 NF2 CCL26
GO_REGULATION_OF_STEROL_TRANSPORT	0.197955	0.60271	-0.392255	-1.2047	26	NFKB1 SHH PPARG ABCA12
GO_REGULATION_OF_T_CELL_MEDIATED_IMMUNITY	0.197561	0.60271	-0.407513	-1.21276	23	P2RX7 PTPRC B2M RIPK3 STX7
GO_SCHWANN_CELL_DEVELOPMENT	0.197445	0.60271	0.460792	1.23284	19	FA2H DAG1 ARHGEF10 NF1 MPP5 DICER1 TFAP2A SKI
GO_POSITIVE_REGULATION_OF_PATHWAY_RESTRICTED_SMAD_PROTEIN_PHOSPHORYLATION	0.197646	0.60271	0.406686	1.20969	30	BMP4 ENG ACVR1 BMP6 ACVR2A TGFB2
GO_NEGATIVE_REGULATION_OF_REPRODUCTIVE_PROCESS	0.198612	0.603514	0.391125	1.20372	35	BMP4 WT1 ARHGDIB MOS WEE2 AMH WNT4 NPR2 DUSP1 PRKAR1A CDKN1B MSH2
GO_ENDOTHELIAL_CELL_DIFFERENTIATION	0.198447	0.603514	0.350098	1.18121	56	PPP1R16B ENG NOTCH1 ARHGEF26 ACVR1 SOX18 RAP2C HAPLN2 NR2F2 LAMA5 RAPGEF2 ID1 VEZF1 HEY2 CTNNB1
GO_PARTURITION	0.199105	0.60375	0.483799	1.24081	16	PTGFR TK1 CYP1A1 MMP13 EDN1 EDNRA
GO_PYRUVATE_METABOLIC_PROCESS	0.199281	0.60375	0.36417	1.1885	47	PDHA1 HK3 ACOT12 PFKFB2 HK2 SLC16A1 HKDC1 ME3
KEGG_FC_GAMMA_R_MEDIATED_PHAGOCYTOSIS	0.19928	0.60375	-0.301306	-1.14766	72	HCK PRKCA PIK3R3 PAK1 PTPRC PIK3R1 RPS6KB1 ARPC3 PLA2G4F VAV2 AKT3 MARCKS PIK3R5 PRKCD VAV3 GSN
GO_NEGATIVE_REGULATION_OF_NUCLEOCYTOPLASMIC_TRANSPORT	0.199809	0.604225	0.357146	1.18414	51	FZD1 BARD1 DAB2IP NUP153 NFKBIE ZC3H12A NFKBIB GAS6 FBXW11
GO_REGULATION_OF_ION_TRANSPORT	0.200029	0.604225	-0.223913	-1.07021	402	DPP10 TSPAN13 KCNE2 PDE4D KCNH8 UBASH3B PKP2 DRD3 KCNB2 SCN1A P2RX7 TPCN1 ADCYAP1R1 TACR2 GDNF B2M KCNC2 CNTN1 PDGFB CACNB4 PDZK1 RELN SGK1 PDE4B ATG5 SRI STIM2 AGT KCNG2 KCNJ4 ARC LRRC8D GPR89B KCNK7 TWIST1 WFS1 WDR1 NPY2R HBP1 RYR2 SCN5A PTPN3 RAB3GAP1 TOR1A CLIC4 CA2 TRPM5 CAMK2G CACNA1D HCN4 OPRK1 TRIAP1 VIP SLC18A1 ATP2B4 MYO5A CAB39 PTGER3 CATSPER2 CAMK2B CYBA TRPC6 PDPK1 FHL1 KCNJ3 CACNA1E…
KEGG_PATHOGENIC_ESCHERICHIA_COLI_INFECTION	0.199842	0.604225	-0.34174	-1.17514	43	PRKCA CD14 ROCK1 ITGB1 ROCK2 TUBB1 TUBB6 ARPC3
GO_DNA_MODIFICATION	0.200263	0.604336	0.356992	1.18363	51	DNMT1 MBD4 BEND3 ALKBH2 EXOSC3 OGG1 TET1 DNMT3A MUTYH MPG NEIL2 FOS MAEL UNG MTA2 TDRD12
GO_PROTEIN_AUTOUBIQUITINATION	0.200502	0.604463	0.387739	1.19977	36	UBE2T TRIM37 TRIM71 UHRF2 UHRF1 RAD18 UBE4B TRAF6 RNF146 RNF213
GO_ACUTE_INFLAMMATORY_RESPONSE	0.201356	0.60644	0.387464	1.19892	36	ACVR1 B4GALT1 OGG1 IL31RA ADRA2A GATA3 CEBPB STAT3 INS IL6R F2 VCAM1 FGA ANO6 ASS1 IL6 MBL2
GO_SINGLE_ORGANISM_MEMBRANE_BUDDING	0.202335	0.607883	-0.313301	-1.15395	60	GORASP1 F5 SEC23IP BET1 CTSC SNX3 TRAPPC3 USO1 LMAN1 TMED2 TRAPPC9 F8 VAPB TRAPPC5
GO_HISTONE_EXCHANGE	0.202343	0.607883	0.395295	1.20065	33	OIP5 CENPI CENPQ HJURP MIS18A CENPK CENPA ITGB3BP RUVBL1 SYCP3 VPS72 CENPT
GO_REGULATION_OF_HEMATOPOIETIC_PROGENITOR_CELL_DIFFERENTIATION	0.202429	0.607883	0.444463	1.21898	21	NOTCH1 MIXL1 SCIN TESC HES1
GO_REGULATION_OF_PROTEASOMAL_UBIQUITIN_DEPENDENT_PROTEIN_CATABOLIC_PROCESS	0.203852	0.609052	0.301449	1.14362	118	CBFA2T3 PLK1 ESPL1 CSNK1E DAB2IP SMAD7 GOLGA2 CSNK2A1 PCID2 SOCS4 ANAPC10 ZW10 MAD2L1 UBQLN1 GCLC SMARCC1 BUB1 DUSP1 XRCC3 RFWD2 CHFR FBXO22 WAC BUB1B CSNK2A2 GEN1 RNF217 TRIB2 UBQLN4 SGTA TERF1 BCAP31 HERPUD1
GO_REGULATION_OF_HEART_CONTRACTION	0.203378	0.609052	-0.257622	-1.10614	154	KCNE2 PDE4D PKP2 HBEGF ABCC9 NPR1 CACNB4 JAK2 CXADR PDE4B SRI AGT KCNG2 KCNJ4 ATP2A3 ATP2A2 RYR2 HDAC4 SCN5A CACNA1D HCN4 ADM ADA ATP2B1 ATP2B4 GAA
GO_REGULATION_OF_FATTY_ACID_METABOLIC_PROCESS	0.20393	0.609052	-0.310447	-1.15146	62	PDP1 PRKAB2 PANK2 PPARA GK INSIG1 TWIST1 UGT1A8 PPARG
GO_NEGATIVE_REGULATION_OF_INTERLEUKIN_6_PRODUCTION	0.204011	0.609052	0.443905	1.21745	21	TNFAIP3 ZC3H12A GAS6 NLRC3 CSK INPP5D TLR4 BPI GHSR
GO_POSITIVE_REGULATION_OF_IMMUNOGLOBULIN_PRODUCTION	0.203081	0.609052	0.473432	1.23256	17	PAXIP1 IL4 EXOSC3 IFNG MSH6 IL4R UNG IL6
KEGG_PROPANOATE_METABOLISM	0.203853	0.609052	-0.399602	-1.20213	24	SUCLG2 ACAT2 MCEE ALDH6A1 HIBCH ACACA HADHA ABAT LDHA LDHB ACAT1 SUCLA2 ACSS1 ALDH7A1
GO_HAIR_CELL_DIFFERENTIATION	0.204361	0.609503	0.42013	1.20996	26	NOTCH1 JAG2 POU4F3 LHFPL5 HES1 TMC1 CTNNB1 SLC4A7 RAC1
GO_POSITIVE_REGULATION_OF_LYMPHOCYTE_DIFFERENTIATION	0.204737	0.610033	0.355798	1.17967	51	ZBTB16 IL12A IHH BTK IL4 PCID2 GAS6 NKAP IFNG INPP5D GATA3 CD74 RIPK2
GO_NEGATIVE_REGULATION_OF_INTRACELLULAR_SIGNAL_TRANSDUCTION	0.20507	0.610416	0.26028	1.10644	320	TLE1 DUSP19 RASAL2 BMP4 ABL1 PIN1 KLF4 TNFAIP3 RELA TNFAIP1 RASAL3 ING2 DAB2IP NUP62 OTUD7B SCAI DCN RASA3 PHLPP1 BCL2L1 ERRFI1 C3orf33 CNKSR3 ITCH ZNF385A ZC3H12A SPRY2 NFKBIB GPS1 MIF SOCS4 NLRC3 DAG1 FBXW11 DACT1 CSK MAPKAPK5 SH3BP4 PTTG1IP FIGNL1 PTPN6 PPIF ARAP3 TGFB2 CISH DUSP26 DUSP1 RASA4 PTPN1 RNF34 CDC34 TSC2 CD74 NF1 CHAD NEUROD1 LRRC4C PODN GSTM2 INS IL1RL1 ITGA3 MUC1 TP73 TLR4 CREB3 …
GO_EYE_MORPHOGENESIS	0.205452	0.610416	0.306789	1.14711	106	BMP4 FOXL2 TULP1 ARID1A RARB IRX5 SHROOM2 TOPORS MEIS1 COL5A1 DSCAM HIPK1 WNT9A SP3 LRP6 STRA6 TBC1D20 NF1 EFEMP1 THY1 TH SDK1 STAT3 ATP8A2 PTF1A CTNNB1 FBN1
KEGG_GLYCOSPHINGOLIPID_BIOSYNTHESIS_LACTO_AND_NEOLACTO_SERIES	0.205463	0.610416	-0.461871	-1.2271	15	ST3GAL6 ST3GAL3
GO_NEURON_PROJECTION_EXTENSION	0.207738	0.616007	0.371459	1.18627	42	ULK1 PLXNA1 TIAM1 DCLK1 SLIT3 OGN POU4F3 NRP2
GO_NEGATIVE_REGULATION_OF_EPITHELIAL_TO_MESENCHYMAL_TRANSITION	0.207947	0.616007	0.488919	1.23331	15	DAB2IP SMAD7 TGFB2 OVOL2 PBLD FOXA1
GO_CYTOKINE_SECRETION	0.207945	0.616007	0.456344	1.22094	19	NOTCH1 NOS2 GPAM TRIM27 GATA3 CD36 TLR4
GO_EPIDERMAL_GROWTH_FACTOR_RECEPTOR_SIGNALING_PATHWAY	0.20857	0.617158	-0.328042	-1.15991	49	VIL1 BTC HBEGF PIK3R1 PIGR PTPN11 PIK3C2A PDPK1 KIF16B EPS8 SOCS5 NRAS EREG EGFR REPS2
GO_POSITIVE_REGULATION_OF_EPITHELIAL_CELL_MIGRATION	0.208739	0.617158	-0.289152	-1.1324	85	PRKCA SRPX2 VIL1 HBEGF RREB1 PDGFB JUN AGT FLT4 WNT7A ROCK2 EPB41L5 PDCD6 CCBE1 FGF2 ADAM9 VEGFC
GO_REGULATION_OF_METANEPHROS_DEVELOPMENT	0.209517	0.618611	0.470948	1.22609	17	BMP4 WT1 RET YAP1
GO_LOCOMOTORY_BEHAVIOR	0.209634	0.618611	-0.263654	-1.10975	133	NPC1 NRG1 DRD3 SCN1A GDNF DBH HTR2C PPT1 CACNB4 CTNS MCOLN3 DAB1 NPY2R CSTB CNP GRM1 OPRK1 ANKH FXN GIGYF2 GAA MYO5A EPHA4 MAPT EPS8
GO_REGULATION_OF_MRNA_3_END_PROCESSING	0.210343	0.619538	0.455345	1.21827	19	BARD1 AHCYL1 LEO1 PAPOLA TNRC6C PAF1 ZC3H14 SUPT5H
GO_NEGATIVE_REGULATION_OF_BINDING	0.210517	0.619538	-0.286051	-1.12942	89	SPAG9 LRPAP1 ROCK1 B2M PDGFB LEF1 JUN FRMD7 JAK2 SRI PPARA USP33 EPB41L5
GO_NUCLEAR_ENVELOPE_ORGANIZATION	0.210834	0.619538	0.342004	1.16858	60	NUP54 NUP160 NUP214 POM121 PLK1 NUP62 NUP153 SUN2 NUP205 CDK1 VRK1 BANF1 CCNB2 AAAS NUP210
GO_CELLULAR_TRANSITION_METAL_ION_HOMEOSTASIS	0.210958	0.619538	-0.325837	-1.15755	50	NDFIP1 FLVCR1 SRI FTH1 CYBRD1 SLC39A8 SLC40A1 TTC7A FXN TF ABCB6 SLC39A6 SCARA5 MT3 SLC39A12 APP ATP2C1 SCO1
GO_REGULATION_OF_CELL_SHAPE	0.210825	0.619538	0.30949	1.14624	99	PLXNB3 PDPN WIPF1 CDC42SE1 CSNK1E WIPF3 CDC42SE2 FGD3 ARHGAP15 WIPF2 KIT BRWD3 ITGB2 S100B DAG1 VRK1 DAPK3 ARAP3 TTBK2 KDR CSNK1G2 ARHGAP18 BAIAP2 CSF1R F2 WASF3 PHIP CFDP1 FERMT2 FES
GO_POSITIVE_REGULATION_OF_HEART_GROWTH	0.211515	0.620572	0.430338	1.20541	23	NOTCH1 WT1 PIN1 CDK1 FGFR2 FGF9 MAPK14 ERBB4 HEY2 PROX1 TBX2
GO_MULTICELLULAR_ORGANISMAL_MOVEMENT	0.21177	0.620572	-0.396599	-1.19309	24	DRD3 EEF2 RPS6KB1 GIGYF2 GAA
GO_CARDIAC_EPITHELIAL_TO_MESENCHYMAL_TRANSITION	0.211917	0.620572	0.441147	1.20989	21	NOTCH1 ERG FGF8 MSX1 TGFB2 HEY2 SNAI2 TMEM100 SNAI1 HAS2 HEYL
GO_CGMP_METABOLIC_PROCESS	0.212673	0.620693	-0.44991	-1.21631	16	NPR1 HTR2C PDE11A PDE9A GUCY1A2 PDE10A
GO_ESTABLISHMENT_OF_MITOTIC_SPINDLE_ORIENTATION	0.212366	0.620693	0.469651	1.22271	17	NUMA1 SPRY2 ZW10 NDC80 CENPA
GO_IRON_ION_TRANSPORT	0.213812	0.620693	-0.349228	-1.16958	38	STEAP1 STEAP4 ATP6V0C ATP6V1C1 FTH1 STEAP2 SLC40A1 ATP6V1A TF ATP6V1B2 ATP6V0A1 CLTC SCARA5
GO_REGULATION_OF_KERATINOCYTE_PROLIFERATION	0.213983	0.620693	0.453768	1.21405	19	TP63 EPB41L4B YAP1 PTPRK OVOL2 SFN EFNB2 SNAI2 FGF10 HAS2
GO_MRNA_TRANSCRIPTION	0.213633	0.620693	0.469206	1.22155	17	LMO2 SREBF1 PPARD SOX18 SRF ARNT
GO_REGULATION_OF_TUMOR_NECROSIS_FACTOR_MEDIATED_SIGNALING_PATHWAY	0.21317	0.620693	0.401421	1.19403	30	TNFAIP3 PIAS4 SPHK1 TAX1BP1 GAS6 TRAIP HIPK1 MADD UBA52
GO_NEGATIVE_REGULATION_OF_POTASSIUM_ION_TRANSMEMBRANE_TRANSPORT	0.213572	0.620693	-0.458072	-1.21701	15	KCNE2 CAB39 PTGER3
GO_MUSCLE_CELL_DEVELOPMENT	0.213312	0.620693	-0.281407	-1.12305	95	DNER NEBL NEXN LEF1 CACNB4 CXADR ITGB1 ATG5 AGT SGCG ATP2A2 WDR1 SGCZ ANKRD1 SGCB ADM SORBS2
KEGG_GLYCOSAMINOGLYCAN_BIOSYNTHESIS_CHONDROITIN_SULFATE	0.213771	0.620693	-0.432006	-1.20736	18	CHSY3 CHST7 CHST15 B3GAT1 CHST3 CSGALNACT1 CSGALNACT2 B4GALT7
KEGG_WNT_SIGNALING_PATHWAY	0.21293	0.620693	0.301827	1.13841	113	FZD1 FZD7 CTBP2 CSNK1E DVL2 CCND3 PPARD CREBBP CAMK2D CSNK2A1 BTRC VANGL1 CCND2 SIAH1 FBXW11 DKK2 WNT10A SFRP4 WNT9A WNT4 LRP6
GO_CARDIAC_VENTRICLE_MORPHOGENESIS	0.214902	0.621969	0.353055	1.17057	51	FOXC2 NOTCH1 SMAD7 MYL3 HAND2 MYL2 FGFR2 ISL1 DSP GATA3 UBE4B FOXF1
GO_HEART_VALVE_DEVELOPMENT	0.214794	0.621969	0.404743	1.19537	29	NOTCH1 ERG NOTCH2 ACVR1 TGFB2 STRA6 GATA3
GO_SPLICEOSOMAL_SNRNP_ASSEMBLY	0.215032	0.621969	-0.386303	-1.18642	26	PRPF19 WDR77 SART3 SNRPE USP4 GEMIN6 SNRPD3 DDX20
GO_PROTEIN_KINASE_C_ACTIVATING_G_PROTEIN_COUPLED_RECEPTOR_SIGNALING_PATHWAY	0.215621	0.6225	0.407922	1.19541	28	DGKZ DGKG PRKD3 DGKD CISH EDN1 PLCE1 EDNRA
GO_OLIGODENDROCYTE_DIFFERENTIATION	0.215422	0.6225	-0.333742	-1.15934	45	NRG1 GLI3 SHH ZNF488 PAX6 EIF2B1 CNP VTN PRDM8 EIF2B5
GO_ANGIOGENESIS	0.216414	0.624201	0.26952	1.1112	232	SETD2 BMP4 ENG FOXC2 NOTCH1 UNC5B TCF21 COL4A2 ACVR1 DAB2IP BCAS3 COL4A1 PLXND1 JMJD6 VASH1 HAND2 RBM15 MMP2 SOX18 PTPRB ZC3H12A PIK3CG MEIS1 MCAM B4GALT1 FGFR2 RAMP2 FAP FGF8 CX3CL1 PLXDC1 WASF2 TGFB2 OVOL2 COL15A1 EDN1 HPSE LAMA5 KDR HOXA7 NRP2
GO_CARDIAC_MUSCLE_CELL_CONTRACTION	0.216772	0.624646	-0.400416	-1.19164	23	KCNE2 PKP2 RYR2 SCN5A
GO_REGULATION_OF_LYASE_ACTIVITY	0.218968	0.625269	-0.310704	-1.14071	59	VIPR2 PRKCA DRD3 ADCY3 WFS1 CALCR MTRR FXN VIP ADCY9 ADCY1 AKAP5 TSHR CALM2 GNAS TIMP2 RUNDC3A CALM1
GO_REGULATION_OF_PHOSPHATIDYLINOSITOL_3_KINASE_SIGNALING	0.219341	0.625269	-0.272895	-1.11355	108	NRG1 BTC HBEGF CAT KLB PIP4K2A FGFR3 PDGFB RELN JAK2 AGT HGF FGF19 PIK3R1 STAMBP TWIST1 PTPN11 F2RL1 FGF2 NRG4 KL FBXL2
GO_CELLULAR_IRON_ION_HOMEOSTASIS	0.218912	0.625269	-0.36412	-1.17347	32	NDFIP1 FLVCR1 SRI FTH1 CYBRD1 SLC40A1 TTC7A FXN TF ABCB6
GO_BILE_ACID_BIOSYNTHETIC_PROCESS	0.219843	0.625269	-0.455504	-1.21019	15	CYP8B1 SLC27A5 CYP39A1 CYP46A1 HSD17B4
GO_STARTLE_RESPONSE	0.217983	0.625269	-0.456231	-1.21212	15	NRG1 DRD3
GO_NEGATIVE_REGULATION_OF_MUSCLE_CELL_APOPTOTIC_PROCESS	0.218347	0.625269	-0.389539	-1.18454	25	NRG1 JAK2 LIFR NACA ILK PDPK1 BMP7 HMGCR
GO_RESPONSE_TO_TESTOSTERONE	0.218001	0.625269	0.418896	1.19605	25	DNMT1 BMP4 SRD5A2 NME1 DUSP1 EDN1
GO_REGULATION_OF_THYMOCYTE_AGGREGATION	0.219478	0.625269	0.451483	1.20794	19	BMP4 IHH FOXP3 GLI2 CDKN2A SOS1 EGR3 FOXJ1
GO_FEMALE_SEX_DIFFERENTIATION	0.217651	0.625269	0.311301	1.14306	93	BMP4 FOXL2 NCOA6 AMHR2 TP63 CENPI SRD5A2 LHX8 TOX2 BCL2L1 KIT SLIT3 FANCF AMH MMP13 CCNE1 WNT4 STRA6 MERTK CEBPB FOXO3 TAF4 NOBOX TBX3 PTPRN BMP15
GO_LIPOPOLYSACCHARIDE_MEDIATED_SIGNALING_PATHWAY	0.219364	0.625269	-0.416452	-1.1968	20	HCK CD14
GO_HISTONE_MRNA_METABOLIC_PROCESS	0.219019	0.625269	-0.393988	-1.18524	24	SSB CPSF3 NCBP2 SNRPE DCP2 SNRPD3
GO_MYD88_INDEPENDENT_TOLL_LIKE_RECEPTOR_SIGNALING_PATHWAY	0.219638	0.625269	-0.389069	-1.18311	25	CD14 TBK1 TANK
GO_KIDNEY_MORPHOGENESIS	0.219281	0.625269	0.33387	1.15674	65	PBX1 BMP4 WT1 TCF21 SALL1 KLHL3 FRAS1 FGF8 IRX1 WNT4 GATA3 LAMA5 SIX2 OSR1 HES1 CTNNB1 TACSTD2 MYC
KEGG_VALINE_LEUCINE_AND_ISOLEUCINE_DEGRADATION	0.219785	0.625269	-0.34964	-1.16454	37	ACAT2 MCEE BCAT1 ALDH6A1 HIBCH HMGCS1 BCKDHB HADHA HADH ABAT HMGCL ACAD8 OXCT1 ACADSB ACAA2 DBT ACAT1
GO_NEGATIVE_REGULATION_OF_LIPID_TRANSPORT	0.220339	0.626099	-0.437924	-1.20387	17	NFKB1 SHH PTPN11 ITGAV
GO_RESPONSE_TO_INSULIN	0.220614	0.6263	-0.255705	-1.09597	152	FOXO1 PIK3R3 PAK1 CAT UPRT PDGFB IGFBP1 GGH STXBP4 ATP6V0C PPARA VLDLR ATP6V1C1 SLC2A8 PIK3R1 PCK1 RPS6KB1 PPARG ATP6V1A PIK3C2A OPRK1 ADM KL BDH1 MYO5A PDPK1 CAPN10 ATP6V1B2 ATP6V0A1 PDE3B ALDOB BAIAP2L2 HADHA PRKCI HADH INHBB MTOR YWHAG TCIRG1 ATP6V1C2 PPAT TBC1D4
GO_SPERM_MOTILITY	0.220876	0.626461	-0.38437	-1.18048	26	ADCY3 GAS8 SORD SLC22A16 SLIRP TMF1 ATP2B4 CATSPER2
GO_POSITIVE_REGULATION_OF_CELLULAR_PROTEIN_CATABOLIC_PROCESS	0.221298	0.62708	0.284915	1.12106	155	CBFA2T3 UBE2C PLK1 ESPL1 CSNK1E TNFAIP3 DAB2IP PSMB2 SMAD7 GOLGA2 CDK1 PSMD2 PSMD3 BTRC PSMB3 SOCS4 ANAPC10 MAD2L1 UBQLN1 GCLC DACT1 PSMD11 PTTG1IP PSMD9 RFWD2 CHFR ANAPC16 FBXO22 PSME3 UBA52 BUB1B RNF128 CDC20
GO_RESPONSE_TO_IMMOBILIZATION_STRESS	0.22324	0.630716	0.457022	1.20611	18	NR0B1 CYP1A1 LRP11 BRD1 TH PTPN5 FOS
GO_RESPONSE_TO_FATTY_ACID	0.222954	0.630716	0.337995	1.15739	61	E2F1 MBP FABP3 PTGFR SREBF1 PRKCE ZC3H12A KCNK4 NME1 EDN1 GNG2 ID3 PPARGC1A CD36 APOC3 APOB
GO_REGULATION_OF_TRANSCRIPTION_INVOLVED_IN_CELL_FATE_COMMITMENT	0.223336	0.630716	0.482085	1.21607	15	BMP4 DLX2 NKX6-2 NR2F2 CEBPB
KEGG_GAP_JUNCTION	0.223404	0.630716	-0.299884	-1.13031	68	PRKCA ADCY3 HTR2C PDGFB GNAQ PRKG1 TUBB1 TUBB6 GRM1 ADCY9 ADCY1 GUCY1A2 NRAS PRKX EGFR PLCB4 GNAS PLCB2 HTR2B KRAS CSNK1D HTR2A
GO_CELL_ACTIVATION_INVOLVED_IN_IMMUNE_RESPONSE	0.223632	0.630778	0.323208	1.14654	75	ABL1 PLCG2 NOTCH2 LIG4 PRKCE PIK3CG IL4 KIT EXOSC3 IFNG GATA3 MSH6 MFNG MSH2 TLR4 RC3H1 SLC11A1 SH2D1B LFNG ITFG2 GBF1 SBNO2 MLH1 DLL1 EOMES IL6 DOCK2 PTGER4 VAMP2 VAMP7 TICAM1 LCP1 SWAP70 LYN
GO_POSITIVE_REGULATION_OF_VASODILATION	0.225219	0.634071	-0.392061	-1.17944	24	AGT F2RL1 CPS1 ADM ESR2 VIP PTPRM
GO_ENSHEATHMENT_OF_NEURONS	0.225317	0.634071	0.329348	1.14956	68	DHH MBP NFASC PPARD FA2H NKX6-2 SBF2 QKI DAG1 SCN8A MTMR2 CNTN2 ARHGEF10 NF1 MPP5 PIKFYVE
GO_REGULATION_OF_ACTIN_FILAMENT_BUNDLE_ASSEMBLY	0.22542	0.634071	-0.306018	-1.13504	62	PHLDB2 PAK1 VIL1 ROCK1 MKKS FRMD7 ROCK2 PIK3R1 SERPINF2 NOX4 S1PR1
GO_AMEBOIDAL_TYPE_CELL_MIGRATION	0.225863	0.634736	0.297337	1.12802	118	AMOT RET PAXIP1 ACVR1 ANLN PLXND1 FAT2 SEMA3D PKN3 HAND2 NRTN PPARD SOX18 KIT MIXL1 ITGB2 FOLR1 FAP FGF8 SEMA6C WASF2 ISL1 OVOL2 RIC8A
GO_GLUTAMATE_SECRETION	0.226567	0.635477	0.435445	1.19425	21	CPLX1 PPFIA1 APBA1 NF1 GRM2 UNC13B STXBP1 RAB3A VAMP2
GO_POSITIVE_REGULATION_OF_DEVELOPMENTAL_GROWTH	0.226609	0.635477	0.294745	1.12585	124	ISLR2 NOTCH1 AGR2 WT1 PIN1 CDKL5 ITSN2 PPARD YAP1 CDK1 SERP1 ARX GPAM FGFR2 FGF8 DSCAM PLS1 GHRH FGF9 MAPK14 ERBB4 ATP8A2 MYOD1 HEY2 PRKDC SRF CPNE9 GHR BBS2 WNT3A PROX1 RAB11A TBX2 PLCB1 SMO SEMA7A GHSR ADNP HSF1 INSR VEGFA DLL1 MTM1 CACNA2D2 PAFAH1B1
KEGG_GLYCEROLIPID_METABOLISM	0.226749	0.635477	0.387139	1.17588	33	DGKZ MGLL MBOAT1 DGKG GPAM DGKD PNPLA3 ALDH3A2
GO_ENDOCHONDRAL_BONE_MORPHOGENESIS	0.227067	0.635788	0.376916	1.17269	37	BMP4 RARB BMP6 COL10A1 COL1A1 MMP13 COL13A1
GO_REGULATION_OF_PHOSPHOLIPASE_ACTIVITY	0.227801	0.637237	-0.325344	-1.14517	48	ESR1 ADCYAP1R1 FGFR3 PPT1 GNAQ AGT CALCR FGF2 CAMK2B PDPK1 ARL1 MARCKS PRKCD EGFR
GO_NUCLEOSIDE_MONOPHOSPHATE_BIOSYNTHETIC_PROCESS	0.228	0.637237	0.340989	1.15413	57	SHMT1 GMPS TK1 TYMS AMPD2 UCKL1 AMPD3 DHODH UCK1 ATP5D AK1 ATIC ATP5O AK4 RFK ATP6V0A4 APRT
GO_VESICLE_COATING	0.228302	0.637339	-0.309427	-1.13316	58	GORASP1 F5 SEC23IP BET1 CTSC TRAPPC3 USO1 LMAN1 PIK3C2A TMED2 TRAPPC9 F8 TRAPPC5
GO_POSITIVE_REGULATION_OF_MESENCHYMAL_CELL_PROLIFERATION	0.228453	0.637339	0.415111	1.18524	25	TP63 MYCN FGFR2 FOXP2 FOXF1 PRRX1 FGF9 CTNNB1 CHRD MYC SMO LRP5 VEGFA
GO_NEGATIVE_REGULATION_OF_CELL_PROLIFERATION	0.228771	0.637646	0.248208	1.08455	451	E2F1 BMP4 CBFA2T3 ENG ZBTB16 NOTCH1 FABP3 IL12A CTBP2 ATF2 DLG3 WT1 IHH TSG101 KLF4 CHERP TNFAIP3 TOB2 NOTCH2 ING2 RARB DAB2IP NUP62 FNTB RBM38 SOX7 ABI1 VASH1 PPARD SAV1 ITCH SPRY2 IL4 SIRT6 SLIT3 SMARCB1 B4GALT1 CPEB1 FGFR2 NFIB CDKN2B FAP IFNG CSK IFT57 MSX1 PTPRK SH3BP4 PTPN6 INPP5D NME1 OGN SFRP4 TGFB2 WNT9A OVOL2 SOX2 SPINT1 SPEG KLF13 NR2F2 SCIN GATA3 CEBPB TESC TP53I11 PAWR IRF6 SESN1 TSC…
GO_ESTABLISHMENT_OR_MAINTENANCE_OF_CELL_POLARITY	0.229084	0.63794	0.29976	1.1279	111	NUMA1 AMOT LLGL1 DLG3 LIN7A STK25 SDCCAG8 MOS SPRY2 RICTOR MAP4 CKAP5 ZW10 RAB10 GOLPH3 SNX27 FOXF1 RAP2A NDC80 MPP5 DLG5 CENPA HES1
GO_POSITIVE_REGULATION_OF_LOCOMOTION	0.230458	0.638448	-0.231683	-1.07085	287	PLAU PRKCA SRPX2 SPAG9 PAK1 VIL1 ARHGEF7 PTPRC HBEGF TGFBR1 GLI1 RREB1 PDGFB LEF1 JUN RELN JAK2 ITGB1 AGT FLT4 HGF RARRES2 WNT5B WNT7A ROCK2 PIK3R1 EPB41L5 TWIST1 PDCD6 HDAC4 DOCK4 RPS6KB1 STX3 F2RL1 NOX4 CCBE1 VTN FGF2 S1PR1 OPRK1 ADAM9 VEGFC
GO_ACTIVATION_OF_ADENYLATE_CYCLASE_ACTIVITY	0.229614	0.638448	-0.373471	-1.16703	28	VIPR2 PRKCA ADCY3 CALCR ADCY9 ADCY1 TSHR CALM2 GNAS
GO_WOUND_HEALING	0.232182	0.638448	-0.2282	-1.06576	318	PLAU IRF1 PAX7 SLC7A11 PRKCA MFN2 NRG1 PAK1 F2RL2 P2RX7 HBEGF TGFBR1 TRPC7 AP3B1 PDGFB GNAQ FZD6 DOCK11 IGFBP1 JAK2 F5 DYSF GLI3 PHF21A CASP3 WNT5B PPARA KLF6 WNT7A DGKK DOCK8 PIK3R1 SHH HIST2H3D ELK3 SERPINC1 PTPN11 AHNAK2 F2RL1 TOR1A LMAN1 ZFPM2 FGF2 NACA MYL12A F8 IRF2 ILK MACF1 EHD2 VAV2 FBLN1 TRPC6 PDPK1 CAPZA1 FGFR1OP2 HPS5 PIK3R5 TGFB3 PROCR PRKCD EREG MMRN1 MSX2 VAV3 FUT10 TGFBR2 GSN CD34…
GO_ADHERENS_JUNCTION_ASSEMBLY	0.23007	0.638448	0.39959	1.18014	29	RCC2 SMAD7 RAMP2 ZNF703 PTPRK PIP5K1C HIPK1 CTTN LAMA5 THY1 DLG5 CTNNB1 FERMT2
GO_NEGATIVE_REGULATION_OF_CHEMOTAXIS	0.23159	0.638448	0.383189	1.1715	34	NOTCH1 NBL1 SEMA3D SEMA6C
GO_PROTEIN_ADP_RIBOSYLATION	0.231215	0.638448	-0.450338	-1.19646	15	ART4 PARP16 TIPARP
GO_REGULATION_OF_LIPID_TRANSPORT	0.231891	0.638448	-0.299371	-1.12541	67	NFKB1 P2RX7 C1QTNF1 AGT PPARA LRAT SHH PPARG PTPN11 POMC ABCA12 TRIAP1 TMF1
GO_REGULATION_OF_INTRINSIC_APOPTOTIC_SIGNALING_PATHWAY_IN_RESPONSE_TO_DNA_DAMAGE	0.231478	0.638448	0.414108	1.18238	25	ING2 PIAS4 BCL2L1 ZNF385A MIF RAD9A CD74 NACC2 MUC1 SNAI2
GO_MYELOID_CELL_DIFFERENTIATION	0.231062	0.638448	0.291428	1.12147	131	BMP4 CBFA2T3 ZBTB16 NCOA6 NBEAL2 JMJD6 ABI1 FLI1 ZNF385A SLC25A38 IL4 MEIS1 KIT ADAR IL31RA TNFRSF11A NKAP CDKN2B SOX6 PTPN6 WASF2 SP3 GATA3 HHEX ACP5 MAPK14 TRAF6 CSF1R CTNNB1 SRF SMAD5 TNFSF11
GO_GMP_METABOLIC_PROCESS	0.232084	0.638448	0.478091	1.20599	15	DLG3 GMPS
GO_NEURONAL_ACTION_POTENTIAL	0.231432	0.638448	0.446731	1.19522	19	SCN9A P2RX3 KCNMB4 SCN8A ANK3 CHRNA1 P2RX4 GRIK2 P2RX1
GO_LYMPHOCYTE_ACTIVATION_INVOLVED_IN_IMMUNE_RESPONSE	0.23113	0.638448	0.344356	1.15375	54	ABL1 PLCG2 NOTCH2 LIG4 IL4 EXOSC3 IFNG GATA3 MSH6 MFNG MSH2 TLR4 RC3H1 SLC11A1 LFNG ITFG2 MLH1 DLL1 EOMES IL6 PTGER4 VAMP2 VAMP7
GO_CALCIUM_ION_IMPORT_INTO_CYTOSOL	0.231787	0.638448	-0.366579	-1.1638	30	P2RX7 PTPRC TPCN1 HTR2C IBTK RYR2 FGF2 ATP2B4
KEGG_TASTE_TRANSDUCTION	0.231553	0.638448	-0.441911	-1.19469	16	GRM4 SCNN1A TRPM5 PDE1A PRKX GNAS PLCB2
GO_MICROTUBULE_NUCLEATION	0.23265	0.639162	0.468749	1.20221	16	SLAIN2 GOLGA2 TUBG2 TUBGCP3 CLASP1 TUBGCP2 TUBGCP4 TUBGCP5
GO_STAT_CASCADE	0.233244	0.640219	-0.359746	-1.15937	32	FGFR3 JAK2 STAMBP IFNAR1 SOCS5 IFNAR2 PIAS1 STAT2 PRLR CLCF1
GO_NEGATIVE_REGULATION_OF_SMOOTH_MUSCLE_CELL_PROLIFERATION	0.237021	0.645362	-0.36778	-1.15823	29	VIPR2 MFN2 ESR1 NPR1 PPARG ESR2 VIP ILK
GO_POSITIVE_REGULATION_OF_NEURON_DIFFERENTIATION	0.237786	0.645362	0.265527	1.09823	240	TGIF2 ISLR2 BMP4 PLXNB3 SETX EEF2K TCF3 NBL1 NGF ABL2 CDKL5 RET CAPRIN1 RARB DAB2IP BMP6 STK25 CUX2 TIAM1 ITSN2 SPHK1 FBXO31 ETV5 HOXD3 EIF4G1 CPEB1 MOB2 IL1RAPL1
GO_HORMONE_TRANSPORT	0.236047	0.645362	-0.306951	-1.12694	59	SLCO4A1 INHBA TACR2 EIF2AK3 SLC16A2 SLCO1B1 CAMK2G ADM VIP TMF1 MYO5A RAB11FIP2
GO_REGULATION_OF_SEQUESTERING_OF_CALCIUM_ION	0.237755	0.645362	-0.298254	-1.12121	67	PDE4D UBASH3B P2RX7 PTPRC TPCN1 HTR2C ATG5 SRI IBTK RYR2 FGF2 MYO5A CYBA PDPK1
GO_REGULATION_OF_CARDIAC_MUSCLE_CELL_PROLIFERATION	0.238077	0.645362	0.407817	1.1745	26	NOTCH1 SAV1 CDK1 FGFR2 FGF9 MAPK14 ERBB4 FGF20 TP73 HEY2
GO_REGULATION_OF_ORGAN_FORMATION	0.236195	0.645362	0.39766	1.17445	29	BMP4 NOTCH1 WT1 HAND2 FGF8 ISL1 CITED2 HES1 CTNNB1 WNT3A FGF1 FGF10
GO_REGULATION_OF_CIRCADIAN_RHYTHM	0.235484	0.645362	0.318065	1.13562	78	CRY2 ZFHX3 CSNK1E PSPC1 PPP1CC SIN3A PHLPP1 TOP2A NR2F6 TIMELESS BTRC MTA1 FBXW11 USP2 PPP1CA OPN3 GHRH PPARGC1A CHRNB2 BHLHE40 GNA11
GO_RESPONSE_TO_FIBROBLAST_GROWTH_FACTOR	0.237541	0.645362	0.310427	1.13003	88	SETX FGF23 FGFR4 TRIM71 KDM5B POLR2D FGFR2 FGF16 FGF8 COL1A1 PTH ESRP1 POLR2F HNRNPA1 SHOC2 CEP57 FGF9 UBA52 CBL CDC5L RBFOX2 FGF20 SNCA CTNNB1 MAPK1 SNAI2 HNRNPM POLR2B POLR2C SHCBP1 FGF1 NDST1 FGF10 LHX1 TIA1
GO_REGULATION_OF_HEART_RATE	0.236499	0.645362	-0.303594	-1.12604	62	KCNE2 PDE4D PKP2 SRI AGT ATP2A2 RYR2 SCN5A CACNA1D HCN4 ADM ADA
GO_NEGATIVE_REGULATION_OF_INFLAMMATORY_RESPONSE	0.237398	0.645362	-0.29726	-1.12042	68	NDFIP1 NFKB1 WFDC1 CHID1 HGF PPARA SERPINC1 PPARG CD276 METRNL ADA SERPINF1 FAM105B SOCS5 PRKCD TNFRSF1A
GO_REGULATION_OF_CYTOPLASMIC_TRANSPORT	0.237937	0.645362	0.254135	1.08797	346	SETD2 FZD1 FZD7 KAT2A BMP4 NUP54 ABL1 JPH1 UBE2G2 CHERP BARD1 GAS1 SREBF1 EDEM1 ZC3H3 DAB2IP NUP62 BMP6 PPP1CC SH3GLB1 NUP153 RGS19 SPHK1 CDH1 PRKCE ANXA13 NFKBIE CAMK2D ZC3H12A CDK1 NFKBIB P2RX3 HAX1 OGG1 GAS6 CTSK NKAP SNX12 NAPA FBXW11 DACT1 MTMR2 YOD1 CSK PTPN6 SIAH3 AAAS CACNA1C TLR7 TBC1D20 BAG4 ANP32B MIS18A P2RX4 NF1 SFN MAPK14 THY1 CSNK2A2 CD36 GSTM2 ECT2 ERBB4 HES1 DERL2 RUVBL1 MAP2K1 A…
GO_DETECTION_OF_STIMULUS	0.237487	0.645362	0.29175	1.11831	127	ENG TULP1 TAC1 ANO1 PKD2L2 CADM1 MRPS11 RFC1 CA6 NR2F6 TIMELESS KIT KCNMB4 KCNIP2 KCNK4 PPEF1 RAD18 OPN3 RPA3 PAWR FOXF1 GUCA1B UBA52 TRPM8 LHFPL5 GNA11 GUCY2F CUL4B ATP8A2 TLR4 TMC1 NPFFR2 MRPS26 CCDC66 RFC2 RFC4 CUL4A
GO_BONE_MORPHOGENESIS	0.238275	0.645362	0.328314	1.1405	66	BMP4 PAX1 GLG1 RARB BMP6 COL10A1 FGFR2 SP5 COL1A1 MSX1 MMP13 COL13A1 CHSY1 ACP5 PHOSPHO1
GO_RESPONSE_TO_INTERFERON_GAMMA	0.236911	0.645362	-0.305814	-1.12637	60	IRF1 HCK B2M JAK2 JAK1 EPRS CAMK2G DNAJA3 IFNGR2 NUB1 IRF2 CD44 CAMK2B IRF7 CAMK2A PRKCD
GO_NEGATIVE_REGULATION_OF_OSTEOCLAST_DIFFERENTIATION	0.236759	0.645362	0.47584	1.20031	15	MAFB TOB2 IL4 INPP5D CARTPT NF1 TLR4 CTNNB1
GO_NEGATIVE_REGULATION_OF_PROTEIN_MODIFICATION_BY_SMALL_PROTEIN_CONJUGATION_OR_REMOVAL	0.240698	0.646731	0.302517	1.1237	101	UBE2C ABL1 TNFAIP3 PSMB2 SMAD7 PRKCE OTUB1 CDK1 CDK2 PSMD2 PSMD3 PSMB3 ANAPC10 MAD2L1 GCLC PSMD11 PSMD9 ANAPC16 PSME3 UBA52 BUB1B CDC20
GO_REGULATION_OF_LYMPHOCYTE_APOPTOTIC_PROCESS	0.240159	0.646731	0.396382	1.17067	29	BMP4 BTK SLC39A10 MIF GPAM BIRC7 PRELID1 TGFB2 CD74
GO_DEFENSE_RESPONSE_TO_VIRUS	0.239854	0.646731	-0.28679	-1.11198	80	IRF1 TBK1 PTPRC BNIP3L ABCC9 IL10RB CXADR IFNAR1 F2RL1 ELMOD2 OPRK1 TMEM173 IRF7 SERINC3 STAT2 NLRC5
GO_REGULATION_OF_ENERGY_HOMEOSTASIS	0.240794	0.646731	-0.446293	-1.18572	15	FOXO1 OPRK1 METRNL
GO_REGULATION_OF_NEUROTRANSMITTER_TRANSPORT	0.239591	0.646731	-0.323915	-1.13492	47	DRD3 TACR2 GDNF RAP1A SYT11 ATP2A2 RAB3GAP1 TOR1A SLC18A1
GO_REGULATION_OF_INTRACELLULAR_PROTEIN_TRANSPORT	0.239595	0.646731	0.261986	1.09365	264	FZD1 FZD7 KAT2A BMP4 NUP54 UBE2G2 CHERP BARD1 SREBF1 EDEM1 DAB2IP NUP62 BMP6 BCAS3 SH3GLB1 RGS19 SPHK1 CDH1 ANXA13 NFKBIE ZC3H12A CDK1 NFKBIB HAX1 OGG1 GAS6 CTSK NKAP FBXW11 ANK3 DACT1 YOD1 CSK SIAH3 PTPN1 TLR7 BAG4 ANP32B MIS18A NF1 SFN MAPK14 CSNK2A2 CD36 ECT2 ERBB4 HES1 DERL2 RUVBL1 ATG13 SREBF2 TLR4 CREB3 SNAI2 UBR5 LYPLA1 ZBTB17 GOPC RNF31 WNT3A PTPN5 DERL3 BCAP31 HTRA2 PLAGL2 GTSE1 NFKBIA P…
GO_APOPTOTIC_PROCESS_INVOLVED_IN_DEVELOPMENT	0.239911	0.646731	0.474613	1.19722	15	NOTCH1 HAND2 SLIT3 JAG2
GO_RESPONSE_TO_VITAMIN_D	0.239478	0.646731	0.393116	1.16932	30	FZD1 FGF23 STC2 PIM1 PTH
GO_RIBOSOMAL_LARGE_SUBUNIT_BIOGENESIS	0.240725	0.646731	-0.336987	-1.14138	40	RPL3 ZNF622 MDN1 BRIX1 WDR55 MRPL20 MAK16 RPL7L1 RPL23A RSL24D1 RPL3L RPL14 RPL5 NSA2 NOP16
GO_SIALYLATION	0.240889	0.646731	-0.415134	-1.17658	19	ST3GAL6 ST3GAL3
GO_REGULATION_OF_RESPONSE_TO_REACTIVE_OXYGEN_SPECIES	0.241761	0.648503	-0.37755	-1.15954	26	GPR37L1 HGF PSAP FBLN5 BMP7 MT3 LRRK2 TXN
GO_NEGATIVE_REGULATION_OF_ADAPTIVE_IMMUNE_RESPONSE	0.242339	0.648965	-0.429078	-1.17955	17	NDFIP1 C4BPA PTPRC THOC1 BCL6 SUSD4
GO_ORGANIC_HYDROXY_COMPOUND_CATABOLIC_PROCESS	0.242356	0.648965	-0.325463	-1.13535	46	BHMT DBH DMGDH SORD GK MAOA SYNJ1 CYP39A1 CYP24A1 ACADL CYP46A1
GO_HISTONE_METHYLATION	0.243406	0.649693	0.35189	1.14842	47	SETD2 SETD1B PAXIP1 KDM6A BEND3 SETD6 DOT1L KDM3A RBBP5 DPY30
GO_NEGATIVE_REGULATION_OF_BLOOD_CIRCULATION	0.243736	0.649693	-0.381222	-1.15925	25	PDE4D JAK2 SRI ATP2A2 DOCK4 ADM
GO_RESPONSE_TO_PAIN	0.243725	0.649693	0.449212	1.1855	18	TAC1 RET SCN9A P2RX3 GIT2 VWA1 SLC6A2 TSPO
GO_CENTROSOME_DUPLICATION	0.243813	0.649693	0.414346	1.1724	24	CDK2 STIL PLK4 CEP192 ARHGEF10 OFD1 TUBGCP3 SASS6 CEP63 BRCA2 TUBGCP2 PKD2 TUBGCP4
GO_POSITIVE_REGULATION_OF_PHOSPHATIDYLINOSITOL_3_KINASE_SIGNALING	0.243573	0.649693	-0.321443	-1.13144	48	NRG1 CAT PDGFB RELN JAK2 AGT HGF F2RL1
GO_RENAL_SYSTEM_PROCESS	0.2439	0.649693	-0.291115	-1.11404	74	BTC ADCY3 NPR1 PDGFB SGK1 AGT WFS1 SERPINF2 F2RL1 RRM2B ADCY9 RAB11FIP2 CYBA LGMN ADCY1 GSN CD34 PRKAR2A GNAS
GO_BODY_MORPHOGENESIS	0.244935	0.650191	-0.3536	-1.14701	33	FLVCR1 LEF1 PLEKHA1 PTPN11 RAB3GAP1 TIPARP ATP6AP2 TBX1 TGFB3 CRISPLD1 PAX9 GNAS ARID5B GPC3
GO_GAMMA_AMINOBUTYRIC_ACID_SIGNALING_PATHWAY	0.244912	0.650191	-0.42815	-1.177	17	GABRA4 CACNB4 GABRA2 GABRA3 GABRR2 GABRA1 GABRR1
GO_REGULATION_OF_EXTRACELLULAR_MATRIX_ORGANIZATION	0.244842	0.650191	0.402307	1.16938	27	NOTCH1 ABL1 FGFR4 DAG1 FAP TGFB2
GO_MRNA_3_END_PROCESSING	0.244685	0.650191	0.338173	1.14098	56	CSTF2 AHCYL1 ZC3H3 LEO1 POLDIP3 CSTF1 RNPS1 POLR2D CASC3 FIP1L1
GO_POSITIVE_REGULATION_OF_DNA_REPLICATION	0.245227	0.650404	0.325917	1.13465	67	BMP4 DBF4B KLF4 TNFAIP1 BMP6 CDK1 CDK2 MAPKAPK5 DKC1 HNRNPA1 INS NEK2 HMBOX1 CTNNB1 MAPK1 INO80 MAP3K4 TNKS RAC1 AREG FGF10 KITLG INSR CDC7 IL6 GLI2 E2F8
GO_NEGATIVE_REGULATION_OF_PROTEIN_POLYMERIZATION	0.245586	0.650792	-0.338054	-1.13938	39	VIL1 MKKS SGK1 ADD1 CAPZA1 EPS8 PRKCD GSN MAPRE1 VDAC2 CAPZA2
GO_POSITIVE_REGULATION_OF_TELOMERE_MAINTENANCE	0.246153	0.651168	0.387239	1.16018	31	RTEL1 MAPKAPK5 SLX4 DKC1 HNRNPA1 NEK2 HMBOX1 CTNNB1 MAPK1 MAP3K4 TNKS
GO_PROTEIN_TARGETING_TO_MITOCHONDRION	0.246143	0.651168	-0.350211	-1.14362	34	MFN2 SLC25A6 TRNT1 TIMM44 TIMM17A FBXO7 BID AIP TIMM22 NDUFA13 AFG3L2 MTX3 PMPCA IMMP1L SAMM50 HSP90AA1
GO_ANATOMICAL_STRUCTURE_MATURATION	0.246448	0.651361	0.413606	1.17031	24	RET MMP2 ANKRD17 DAG1 ARCN1 TGFB2 GATA3 PHOSPHO1 RERE
GO_PHAGOSOME_ACIDIFICATION	0.24665	0.651361	-0.427404	-1.17495	17	ATP6V0C ATP6V1C1 ATP6V1A ATP6V1B2 ATP6V0A1 TCIRG1 ATP6V1C2
GO_CELLULAR_RESPONSE_TO_EXTRACELLULAR_STIMULUS	0.24786	0.652462	0.285343	1.1083	140	FZD1 ULK1 FGF23 MAP1LC3A SREBF1 MAX CADPS2 SH3GLB1 SPHK1 ADORA2B TXN2 ZC3H12A PIM1 BHLHA15 GAS6 ATG14 FOLR1 CDKN2B CPEB4 COL1A1 PIK3R4 CCNE1 WNT4 CARTPT PAWR USF1 FBXO22 RALB MTMR3 MYBBP1A PENK NUAK2 MYOD1 SREBF2 SRF SEH1L KIAA1324 RPTOR
GO_APICAL_JUNCTION_ASSEMBLY	0.247559	0.652462	0.386758	1.15874	31	PARD6A PARD6G RAMP2 CLDN1 MPP5 DLG5 ECT2 SRF STRN
GO_SUBSTRATE_ADHESION_DEPENDENT_CELL_SPREADING	0.247918	0.652462	0.380568	1.15592	33	FZD7 ABL1 LAMC1 ITGA8 MERTK LAMA5 KIF14 PEAK1 FERMT2 RAC1
GO_REGULATION_OF_JUN_KINASE_ACTIVITY	0.247565	0.652462	0.334863	1.13687	58	DUSP19 DTNBP1 DAB2IP DVL2 TIAM1 BIRC7 TNFRSF11A SASH1 EDN1 PTPN1 GAB1 TRAF6 TP73 MAP3K9 MAP4K5 TNFSF11 MAP3K4
GO_REGULATION_OF_HOMOTYPIC_CELL_CELL_ADHESION	0.248221	0.652697	-0.245429	-1.07693	182	IRF1 PRKCA UBASH3B PAK1 NDFIP1 PTPRC C1QTNF1 ICOSLG AP3B1 GLI3 PRKG1 CD47 CASP3 CD55 MYB PIK3R1 SHH CYLD PTPN11 VPS33B RIPK3 CD276 DNAJA3 ADA BCL6 IL6ST PTGER3 CD44 PDPK1 SOCS5 PRKCD TGFBR2 GSN AP3D1 CD80 PAK3 SLC46A2 MAP3K14 FLOT2 ABAT
GO_DEVELOPMENTAL_INDUCTION	0.248499	0.652869	0.422427	1.17133	22	BMP4 SALL1 FGF8 HIPK1 WNT4
GO_RNA_SECONDARY_STRUCTURE_UNWINDING	0.250705	0.658101	-0.360504	-1.14451	30	DDX1 DDX18 DDX5 DDX21 DDX27 DDX10 DDX6 DDX20 DDX17 DHX36 DDX24 DDX55 DDX23 DDX49 EIF4A2
GO_NEGATIVE_REGULATION_OF_GLIOGENESIS	0.251794	0.660394	0.395827	1.15996	28	BMP4 NOTCH1 DLX2 MYCN NKX6-2 NF1 HES1 F2 CTNNB1 TSPO
GO_CELL_SUBSTRATE_ADHESION	0.252049	0.660498	0.291331	1.10984	122	FZD7 ABL1 LAMC1 RCC2 TIAM1 PPARD PXN HOXD3 GAS6 ITGB2 CUZD1 PPFIA1 ITGA8 DAG1 PTPRK VWA2 CNTN2 CTTN COL13A1 COL17A1 ITGB4 MERTK HPSE LAMA5 THY1 ID1 ITGA3 ITGA1 KIF14 CTNNB1 SRF PEAK1 ITGA11 MYO1G FERMT2 COL3A1 VCAM1 SMAD6
GO_REGULATION_OF_TRANSLATIONAL_INITIATION	0.25246	0.661009	-0.297048	-1.11068	65	DDX1 MTIF2 EIF2AK3 NCBP2 RPS6KB1 EIF2B1 KLHL25 EIF2S1 EIF2B5 EIF2AK1 EIF3B EIF1B BANK1 EIF2B3 EIF3J EIF5 YTHDF2 EIF2B2 CTIF KHDRBS1 DNAJC3 UHMK1 EIF4A2 EIF2AK4 BOLL RPS6KB2
GO_I_KAPPAB_KINASE_NF_KAPPAB_SIGNALING	0.253382	0.662856	-0.319071	-1.12309	48	CD14 NFKB1 TBK1 ROCK1 TANK ROCK2
GO_POSITIVE_REGULATION_OF_IMMUNE_EFFECTOR_PROCESS	0.253659	0.663018	0.304706	1.11712	92	IL12A PUM1 PAXIP1 CADM1 NOS2 ANKRD17 ADORA2B IL4 EXOSC3 MIF FCER2 IFNG GATA3 FOXF1 MSH6 CD74 RIPK2 CD36 TRAF6 TLR4 SH2D1B RARA FES GPRC5B C6 SEMA7A IL4R UNG PUM2 MAP3K7 IL13RA2 IL6 FOXP3 LAG3 RPS19 VAMP2 VAMP7
GO_CYTOPLASMIC_TRANSLATION	0.254283	0.664082	-0.345356	-1.13514	35	SSB RPL22L1 EIF3B RPL36 RPL7L1 EIF3J RPLP1 RPL9 CDC123 RPLP2 RPL22 RPL29 EIF3D MRTO4 RPL8 RPL6 PTBP1
GO_TRANSMEMBRANE_RECEPTOR_PROTEIN_SERINE_THREONINE_KINASE_SIGNALING_PATHWAY	0.255238	0.666009	0.285818	1.10463	135	TGIF2 BMP4 ENG RBM14 AMHR2 ACVR1 BMP6 SMAD7 RNF111 PARD6A LRP4 PXN FGF8 MSX1 PTPRK VIM ACVR2A TGFB2 MTMR4 FURIN LTBP2 COL1A2 UBA52 MAPK14 CBL NEDD8 CITED2 ID1 BMP15 UBE2M CHRD MAGI2 SMAD5 FERMT2 SMAD1 COL3A1 SPTBN1 SMAD6 ROR2 FOS CHRDL1 ACVR1B ZFYVE9 TMEM100
GO_PROTEIN_LOCALIZATION_TO_CYTOSKELETON	0.256389	0.666755	0.419571	1.16341	22	HOOK3 STIL DCTN2 NEDD1 PCM1 CRIPT SNX10 FAM83D BBS4 FAM83H
GO_MATURATION_OF_SSU_RRNA	0.256394	0.666755	-0.353027	-1.13772	32	UTP6 SRFBP1 NOB1 NOL11 UTP23 MRPS9 UTP18 RPS16 WDR3 FCF1 UTP14A
GO_CARDIAC_MUSCLE_TISSUE_MORPHOGENESIS	0.256141	0.666755	0.359705	1.14311	41	FOXC2 NOTCH1 SMAD7 MYL3 MYL2 SIRT6 FGFR2 ISL1 DSP UBE4B
GO_POSITIVE_REGULATION_OF_AXONOGENESIS	0.255784	0.666755	0.331973	1.13112	59	ISLR2 PLXNB3 NGF CDKL5 STK25 TIAM1
GO_POSITIVE_REGULATION_OF_NEURON_DEATH	0.257035	0.667857	0.348567	1.13758	47	ABL1 ATF2 PIN1 TP53BP2 TGFB2 PAWR NGFR CDC34 FOXO3 NF1 GRIK2 ITGA1 CTNNB1 UBE2M ASCL1 PTPN5
GO_RESPONSE_TO_ZINC_ION	0.258389	0.668686	-0.358312	-1.13755	30	P2RX7 SLC30A4 GGH CA2 CPS1 ALAD LTA4H CREB1 ALDOB HMBS
GO_IRE1_MEDIATED_UNFOLDED_PROTEIN_RESPONSE	0.260536	0.668686	0.36315	1.14171	39	EDEM1 ARFGAP1 SERP1 SEC31A FKBP14 PTPN1 WIPI1 SEC61B TLN1 ZBTB17 EXTL3 KLHDC3 ATP6V0D1
GO_PROTEIN_LOCALIZATION_TO_CILIUM	0.259252	0.668686	0.429528	1.1637	20	TULP1 TULP4 BBS9 IFT20 BBIP1 BBS2 IFT140
GO_NEGATIVE_REGULATION_OF_PRODUCTION_OF_MOLECULAR_MEDIATOR_OF_IMMUNE_RESPONSE	0.258758	0.668686	-0.439517	-1.16771	15	NDFIP1 THOC1 BCL6 TGFB3
GO_NEGATIVE_REGULATION_OF_CYTOPLASMIC_TRANSPORT	0.261122	0.668686	0.308161	1.11366	84	FZD1 UBE2G2 BARD1 DAB2IP NUP153 ANXA13 NFKBIE ZC3H12A NFKBIB GAS6 SNX12 FBXW11 YOD1 CSK SIAH3 BAG4 NF1 CD36 GSTM2 DERL2 CREB3 SNAI2 LYPLA1 GOPC DERL3 NFKBIA PBLD
GO_VENTRICULAR_CARDIAC_MUSCLE_TISSUE_DEVELOPMENT	0.259526	0.668686	0.369853	1.14443	36	FOXC2 NOTCH1 SMAD7 MYL3 MYL2 FGFR2 DSG2 ISL1 DSP UBE4B TBX3 HEY2 PROX1 TNNT2 MYBPC3
GO_REGULATION_OF_SYNAPSE_ASSEMBLY	0.260468	0.668686	-0.311484	-1.11524	52	SRPX2 SLITRK2 CLSTN1 MUSK WNT7A LRTM2 EPHB3 AMIGO2 CBLN2
GO_GLYCOSPHINGOLIPID_BIOSYNTHETIC_PROCESS	0.258838	0.668686	-0.401976	-1.15519	20	ST3GAL6 ST3GAL3
GO_ZINC_II_ION_TRANSPORT	0.257599	0.668686	-0.41543	-1.16104	18	SLC30A4 SLC39A8 SLC39A6 MT3 SLC39A12 SLC39A9 SLC30A9 SLC39A11 SLC39A3 SLC39A14 SLC30A6
GO_ALCOHOL_METABOLIC_PROCESS	0.260724	0.668686	-0.233329	-1.06205	247	NPC1 CYP8B1 BHMT SGMS1 CAT GGPS1 NR0B2 ALDH1A1 DMGDH ALG5 RDH12 CHAT SORD MBTPS1 GK LRAT INSIG1 VLDLR PCK1 HSD17B3 CYP4V2 SYNJ1 PLA2G4F CYP39A1 CDS1 STARD3 FGF2 CYP24A1 DHRS3 LPCAT2 IPMK SPTLC2 OSBPL5 LPCAT3 BCHE MSMO1 ISYNA1 LGMN CYP46A1 SQLE DPAGT1
GO_POTASSIUM_ION_IMPORT	0.260918	0.668686	-0.438647	-1.1654	15	KCNE2 ABCC9 KCNJ4 KCNJ3 KCNJ15 KCNJ12 KCNJ11 ATP1B3
GO_LEUKOCYTE_CELL_CELL_ADHESION	0.260012	0.668686	0.277233	1.09609	161	KIF13B MAFB FZD7 PAX1 ABL1 PATZ1 CADM1 CCND3 JMJD6 ZFP36L1 LIG4 PODXL2 PIK3CG IL4 KIT CD3D ITGB2 NLRC3 NKAP IFNG GOLPH3 JAG2 LCK SP3 WNT4 CD3E GATA3 ZFP36L2 CEBPB
GO_CELL_AGING	0.260017	0.668686	0.334667	1.12915	56	ZMIZ1 ENG TP63 NUP62 CHEK1 CDK1 MIF MAPKAPK5 PRELP MNT ROMO1 MAPK14 TBX3 MAP2K1 SRF
GO_PHARYNGEAL_SYSTEM_DEVELOPMENT	0.260594	0.668686	0.465875	1.17518	15	ACVR1 SIX4 FOLR1 FGF8 ISL1 GATA3 HES1
GO_UROGENITAL_SYSTEM_DEVELOPMENT	0.259086	0.668686	0.262222	1.08589	243	PBX1 BMP4 FOXC2 ZBTB16 NOTCH1 WT1 RET TCF21 SALL1 TP63 RARB BMP6 COL4A1 SMAD7 JMJD6 KLHL3 DCN EMX2 FEM1B FRAS1 LRP4 SIX4 ACE AMH FGFR2 ITGA8 FGF8 SMARCC1 IRX1 SDC4 WNT4 ITGB4 STRA6 GATA3 LAMA5 FOXF1 ID3 EPCAM NF1 PLCE1 SIX2 OSR1 AGTR1 DLG5 IFT20 ARL3 EFNB2 HES1 ACTA2 ITGA3 TP73 CTNNB1 FBN1 MAGI2 SMAD5 RARA TACSTD2
GO_DOPAMINE_RECEPTOR_SIGNALING_PATHWAY	0.26128	0.668686	-0.407789	-1.15576	19	DRD3 GNAQ RGS9
GO_REGULATION_OF_VIRAL_RELEASE_FROM_HOST_CELL	0.261043	0.668686	0.435636	1.16554	19	VPS4A TSG101 TRIM25 TRIM35 TRIM27 TRIM8 CHMP3 DDB1 VPS37B CHMP4B
KEGG_REGULATION_OF_ACTIN_CYTOSKELETON	0.260647	0.668686	0.275143	1.09424	169	SSH2 FGF23 DOCK1 PAK2 PPP1CC FGD3 TIAM1 SOS2 FGFR4 MYL2 PAK4 MOS PIK3CG PXN GIT1 ITGB2 FGFR2 ITGA8 BCAR1 FGF16 FGF8 CSK PIP5K1C DIAPH3 WASF2 PPP1CA ARPC1A ITGB4 SCIN LIMK2 FGF9 INS BAIAP2 PIKFYVE ITGA3 ITGA1 FGF20 MAP2K1 F2 MAPK1 RAC3 PPP1R12A ITGA11 WASL ARPC2 RAF1 MYL9
GO_ORGANELLE_ASSEMBLY	0.261657	0.669091	0.250909	1.07638	355	RCC1 RFX3 SH3PXD2B PATL1 MAP1LC3A VPS4A TSG101 TMEM216 ANLN POGZ PATL2 MRPS11 GOLGA2 ATXN2 OCRL BICD1 MYL2 SIX4 KIF3A CDK2 WEE2 SPICE1 TMEM67 SNF8 LRRC6 BIRC5 DHX30 BIRC7 PLK4 STAM CEP192 FOPNL ATG14 DNAI1 IFT57 OBSCN HAUS1 LMOD1 KRT19 TTC30B PACS2 ONECUT2 LSM14A DYNC2LI1 PLS1 AGFG1 RSPH9 KIF4A TMOD1 LAMA5 TTBK2 BBS9 TBPL1 ARHGEF10 TBC1D20 WIPI1 PRKAR1A TMOD2 POC1B XIAP IFT20 OFD1 CENPA TUBGCP3 E…
GO_FEMALE_MEIOTIC_DIVISION	0.262454	0.67057	0.441995	1.16645	18	RAD51C PLK1 WEE2 DAZL PRKAR1A MLH3 LFNG HSF1 FBXO5 MLH1
GO_REGULATION_OF_REACTIVE_OXYGEN_SPECIES_METABOLIC_PROCESS	0.263083	0.671058	-0.260576	-1.08209	121	PLAU FOXO1 ESR1 PDGFB JAK2 ATG5 AGT PID1 CDKN1A HDAC4 F2RL1 NOXO1 NOX4 RIPK3 DDAH1 AGXT2 ESR2 ATP2B4 FBLN5 CYBA BMP7 PRKCD TGFBR2 EGFR CD34 MT3
GO_POSITIVE_REGULATION_OF_CANONICAL_WNT_SIGNALING_PATHWAY	0.262969	0.671058	0.301147	1.10913	95	PIN1 CSNK1E PSMB2 DVL2 YAP1 PSMD2 PSMD3 PSMB3 FGFR2 COL1A1 DAPK3 DKK2 PSMD11 SFRP4 PSMD9 WNT4 LRP6 RSPO2 PSME3 FGF9 UBA52 XIAP RNF146 UBR5 WNT3A GPRC5B CAPRIN2 ROR2 TNKS PSMB4 PSMD13
GO_CELLULAR_RESPONSE_TO_INTERLEUKIN_1	0.263534	0.671437	0.350255	1.1341	45	HYAL3 RELA DAB2IP OTUB1 ZC3H12A CX3CL1 EDN1 CEBPB PAWR TRAF6 RC3H1 UPF1 CCL26 PLCB1 HAS2 IL6 ADAMTS7 PTGER4
GO_MICROTUBULE_BUNDLE_FORMATION	0.26367	0.671437	0.364342	1.14007	38	PLK1 LRRC6 DNAI1 CLIP1 TPPP3 RSPH9 DNAI2 ZMYND10 BBS2 FES SPAST CLASP1 GAS2L1
GO_PROTEIN_TRIMERIZATION	0.264275	0.672101	0.399174	1.14961	26	NUP54 NUP62 MIF COL1A1 TRIM27 COL6A2 COL1A2 COL6A1 TRPM8
GO_PROSTATE_GLAND_DEVELOPMENT	0.264588	0.672101	0.375786	1.1414	33	BMP4 NOTCH1 TP63 FEM1B FGFR2 SMARCC1
GO_ARACHIDONIC_ACID_METABOLIC_PROCESS	0.264445	0.672101	0.407654	1.15347	24	CYP1A1 FAAH MGLL SPHK1
GO_LEUKOCYTE_ACTIVATION	0.265398	0.673096	0.260553	1.08192	250	KIF13B MAFB FZD7 PAX1 TCF3 ABL1 PLCG2 NOTCH2 PATZ1 CADM1 CCND3 JMJD6 ZFP36L1 LIG4 PRKCE PIK3CG BTK IL4 KIT EXOSC3 CD3D ITGB2 NLRC3 NKAP CHRNA4 IFNG JAG2 CX3CL1 LCK SP3 WNT4 SNX27 CD3E GATA3 ZFP36L2 MERTK EDN1 CEBPB HHEX PREX1 TLR7 TUSC2 MSH6 CD74 CD93 RIPK2 CHRNB2 MFNG INS TRAF6 MSH2 TLR4 IKZF3 SNCA CTNNB1 PRKDC RC3H1 SRF FZD9 SLC11A1 SH2D1B
GO_NEGATIVE_REGULATION_OF_CELL_DEVELOPMENT	0.267405	0.673096	0.265457	1.08454	214	PBX1 BMP4 MBP FOXC2 NOTCH1 TNR DLX2 RCC2 DAB2IP SMAD7 SEMA3D MYCN HOOK3 LRP4 MIB1 NKX6-2 WEE2 MEIS1 ASAP1 SEMA6C CTDP1 HMG20A EIF4ENIF1 VIM CNTN2 ISL1 TGFB2 NPR2 OVOL2 SOX2 KATNA1 NGFR RAP1GAP2 NF1 EFEMP1 THY1 RAPGEF2 ERBB4 STAT3 ID1 HES1 TLX3 TP73 F2 CTNNB1 AP1AR ASCL1 TACSTD2 WNT3A TSPO COL3A1 SEMA4G LMX1A
GO_PROTEIN_HOMOTETRAMERIZATION	0.267846	0.673096	0.342581	1.12721	49	PCBD1 APOA1BP SHMT1 TP63 TK1 GOLGA2 CTH
GO_NEGATIVE_REGULATION_OF_ENDOCYTOSIS	0.268041	0.673096	0.401962	1.1477	25	PACSIN3 ATXN2 MTMR2 CSK APOC3
GO_RESPONSE_TO_EXOGENOUS_DSRNA	0.267159	0.673096	-0.388829	-1.14366	22	RFTN2 DDX1 DDX21 TMEM173 MUL1
GO_REGULATION_OF_HORMONE_SECRETION	0.265813	0.673096	-0.242136	-1.06729	188	EPHA5 PRKCA ARHGEF7 INHBA TACR2 C1QTNF1 SLC25A6 KCNC2 RAP1A NR0B2 HTR2C GLUD1 JAK2 HMGN3 STXBP4 SRI AGT KCNG2 VSNL1 MCU PTPN11 POMC CACNA1D OPRK1 TMF1 SOX4 C2CD2L PTGER3 PFKM RAB8B CAPN10 MARCKS SLC2A2 CACNA1E CRHR2 CREB1 RFX6
GO_PYRIMIDINE_RIBONUCLEOTIDE_METABOLIC_PROCESS	0.266217	0.673096	-0.399408	-1.14781	20	CTPS2 UPRT AK5
GO_CARBOHYDRATE_TRANSMEMBRANE_TRANSPORT	0.267699	0.673096	-0.419487	-1.15318	17	SLC2A10 SLC2A8 SLC5A1 SLC5A9 SLC2A2
GO_NEGATIVE_REGULATION_OF_BLOOD_PRESSURE	0.267524	0.673096	-0.374234	-1.138	25	DRD3 MKKS PPARA VEGFC
GO_REGULATION_OF_CYTOSOLIC_CALCIUM_ION_CONCENTRATION	0.267812	0.673096	-0.256179	-1.0773	132	ESR1 P2RX7 PTPRC TPCN1 TRPC7 C1QTNF1 HTR2C PVALB JAK2 IBTK CD55 NPY2R RYR2 SLC35G1 F2RL1 GRM1 CALCR FGF2 S1PR1 ADM ATP2B4 PTGER3 TRPC6 XCR1 CXCR4
GO_POSITIVE_REGULATION_OF_BLOOD_CIRCULATION	0.268222	0.673096	-0.290168	-1.09956	70	PDE4D DBH AGT ATP2A2 RYR2 F2RL1 CPS1 ADM ESR2 VIP ADA PTGER3 PTPRM CRHR2
GO_REGULATION_OF_EXTENT_OF_CELL_GROWTH	0.265939	0.673096	0.310331	1.11272	80	ISLR2 TNR ABL1 CDKL5 PLXNA1 PLXND1 SEMA3D SEMA6C DSCAM BARHL2 CTTN
GO_NEPHRON_DEVELOPMENT	0.268273	0.673096	0.301008	1.10679	94	PBX1 BMP4 FOXC2 NOTCH1 WT1 TCF21 SALL1 KLHL3 FGF8 IRX1 WNT4 GATA3 LAMA5 PLCE1 SIX2 OSR1 HES1 ACTA2 ITGA3 CTNNB1 MAGI2 TACSTD2 MYC
GO_REGULATION_OF_INTERLEUKIN_12_PRODUCTION	0.266969	0.673096	0.387942	1.14574	29	RELA CMKLR1 MAST2 IFNG ISL1 ACP5 MAPK14 RIPK2 CD36 TRAF6 TLR4
GO_GOLGI_ORGANIZATION	0.266513	0.673096	-0.288719	-1.09972	72	GORASP1 UBXN2A ARHGEF7 SEC23IP GOLGB1 LMAN1 STX16 VAMP4 TMED2 COG4 VCPIP1 SURF4 BAG5 ARL1 COG1 SYNE1
GO_CELLULAR_RESPONSE_TO_ORGANIC_CYCLIC_COMPOUND	0.268552	0.673245	0.250766	1.07424	349	FZD1 ABHD2 NR0B1 NR3C1 BMP4 FGF23 EEF2K ABL1 WT1 RBM14 KLF4 BLM ARID1A SHMT1 PAK2 NCOA6 RELA PDXP ACVR1 SLC26A6 RARB BCAS3 CYP1A1 SIN3A RGS19 PPARD CDH1 ERRFI1 PAK4 ZC3H12A PIK3CG PIM1 NR2F6 NR6A1 ADAR BTRC MED13 FHL2 GRIP1 SP5 FOLR1 SLC16A1 ZNF703 COL1A1 CCNE1 ISL1 FECH LRP6 NR2F2 EDN1 CEBPB GNG2 PAWR KDM3A AQP9 FBXO32 FOXF1 ID3 TFAP4 P2RX4 RALB PPARGC1A CDC5L PAQR5 TH CDKN1B GSTM2 RAD51 RAPGEF2…
GO_DNA_REPLICATION_INDEPENDENT_NUCLEOSOME_ORGANIZATION	0.269006	0.673305	0.372099	1.13759	34	OIP5 CENPI CENPQ HJURP MIS18A CENPK CENPA ITGB3BP RUVBL1
GO_NEURAL_CREST_CELL_DIFFERENTIATION	0.269015	0.673305	0.321392	1.11646	66	FOXC2 RET ACVR1 SEMA3D HAND2 NRTN FOLR1 SEMA6C WNT10A ISL1 OVOL2 LRP6 EDN1 LAMA5 ERBB4 HES1 EDNRA MAPK1 SNAI2
GO_REGULATION_OF_LEUKOCYTE_PROLIFERATION	0.269242	0.673324	0.287355	1.09893	125	BMP4 IL12A TCF3 TAC1 IHH TNFAIP3 RASAL3 TNFSF13B ITCH IGF2 IL4 SLC39A10 MIF GPAM IFNG PTH PTPN6 INPP5D CD3E CEBPB PAWR CD74 PRKAR1A RIPK2 CHRNB2 TRAF6 HES1 TLR4 IKZF3 CTNNB1 HHLA2 RC3H1
GO_VASCULAR_ENDOTHELIAL_GROWTH_FACTOR_RECEPTOR_SIGNALING_PATHWAY	0.270558	0.673543	0.324709	1.11839	63	FOXC2 DOCK1 MAPKAPK3 PAK2 DAB2IP ABI1 NCF2 NCF4 PXN BCAR1 WASF2 KDR NRP2 MAPK14 BAIAP2 MAPKAPK2
GO_INTRACELLULAR_STEROID_HORMONE_RECEPTOR_SIGNALING_PATHWAY	0.270647	0.673543	0.336004	1.12186	53	NR3C1 RBM14 ARID1A NCOA6 NR6A1 MED13 FHL2 GRIP1 CCNE1 KDM3A PPARGC1A RBFOX2 CTNNB1 UBR5
GO_CELLULAR_RESPONSE_TO_INTERFERON_GAMMA	0.269641	0.673543	-0.311971	-1.10829	50	IRF1 HCK B2M JAK2 JAK1 EPRS CAMK2G IFNGR2 IRF2 CD44 CAMK2B IRF7 CAMK2A PRKCD
GO_KETONE_BIOSYNTHETIC_PROCESS	0.270101	0.673543	-0.411325	-1.14956	18	NDUFA9 HSD17B3 STARD3 ADM COQ7 UBIAD1 SCP2 COQ5 HSD17B1 PDSS1
KEGG_BASAL_TRANSCRIPTION_FACTORS	0.270197	0.673543	0.397409	1.14452	26	TAF5 TAF5L GTF2E1 GTF2A2 TAF4B TBPL2 TBPL1 TAF2 TAF4
KEGG_ALDOSTERONE_REGULATED_SODIUM_REABSORPTION	0.27035	0.673543	-0.361782	-1.13051	28	PRKCA PIK3R3 SGK1 PIK3R1 SCNN1A PDPK1 PIK3R5
GO_PLASMA_MEMBRANE_ORGANIZATION	0.270913	0.673657	-0.247014	-1.06813	162	DPP10 TSPAN15 EPB41L3 PKP2 KCNB2 FAM126A P2RX7 ROCK1 WHAMM ZDHHC23 SYTL2 DYSF LIN7C ROCK2 ATP2A2 AHNAK2 TTC7A VAMP4 TMED2 CALCR ABCA12 PLSCR5 MACF1 EHD2 MYO5A KIF13A CXCR4 EFR3B TNFRSF1A PDZD11 GOLGA7 BAIAP2L2 ARFRP1 FAT4 SNX33
GO_ENDODERMAL_CELL_DIFFERENTIATION	0.271214	0.67386	0.376753	1.13705	32	COL4A2 LEO1 MMP2 NANOG MIXL1 ITGB2 SOX2 COL6A1 CTNNB1 COL12A1 COL8A1 PAF1 EOMES
GO_POSITIVE_REGULATION_OF_EPITHELIAL_CELL_DIFFERENTIATION	0.271746	0.673908	0.357763	1.13131	40	BMP4 RFX3 NOTCH1 BMP6 SFRP4 OVOL2
GO_REGULATION_OF_OSTEOCLAST_DIFFERENTIATION	0.272106	0.673908	0.364128	1.1329	37	MAFB TOB2 IL4 IFNG INPP5D CEBPB CARTPT NF1 TRAF6 CSF1R TLR4 CTNNB1 MITF TNFSF11
GO_CELLULAR_RESPONSE_TO_AMINO_ACID_STARVATION	0.272003	0.673908	-0.39739	-1.14201	20	EIF2AK3 CDKN1A RRAGC EIF2S1 SLC38A2 RRAGA
GO_CELLULAR_RESPONSE_TO_OXIDATIVE_STRESS	0.272113	0.673908	0.282729	1.09375	136	BMP4 SETX ABL1 KLF4 TNFAIP3 RELA STK25 SIN3A ADNP2 SPHK1 NET1 TXN2 ETV5 ZC3H12A PXN CDK1 CDK2 CPEB2 PTPRK MELK RBM11 PPIF ZNF277 NGFR RAD52 FOXO3 ROMO1 PPARGC1A CD36 ECT2 PRODH PENK ANKRD2 SNCA
GO_NEGATIVE_REGULATION_OF_OSSIFICATION	0.272446	0.674189	0.346508	1.12666	46	NOTCH1 FGF23 SRGN HAND2 LRP4 BCOR CHSY1 ID3 ID1 CHRD
GO_SYNAPTIC_VESICLE_RECYCLING	0.273109	0.675284	-0.403666	-1.14407	19	WNT7A CANX SYNJ1 STON2 SH3GL2 SYT2
GO_B_CELL_HOMEOSTASIS	0.273634	0.676038	0.452357	1.16017	16	ABL1 TNFAIP3 RC3H1 FOXP3 SOS1 LYN
GO_NEGATIVE_REGULATION_OF_EPITHELIAL_CELL_PROLIFERATION	0.27796	0.676112	0.299235	1.10027	94	BMP4 ENG ATF2 DAB2IP VASH1 PPARD SAV1 FGFR2 NFIB CDKN2B IFT57 PTPRK TGFB2 SOX2 NR2F2 GATA3 NF1 SFN CDKN1B EFNB2
GO_ENDOTHELIAL_CELL_DEVELOPMENT	0.277179	0.676112	0.367169	1.12999	35	PPP1R16B ENG ARHGEF26 SOX18 RAP2C HAPLN2 RAPGEF2 ID1 VEZF1 CTNNB1
GO_REGULATION_OF_LIPID_STORAGE	0.275624	0.676112	-0.360202	-1.12557	28	NFKB1 PPARA OSBPL8 CIDEA PPARG FBXW7 ITGAV
GO_SINGLE_ORGANISM_CELL_ADHESION	0.279485	0.676112	0.252939	1.07118	306	KIF13B MAFB FZD7 TNR PAX1 ABL1 PDPN NPHP4 RET LAMC1 NFASC PATZ1 CTNND1 CADM1 CCND3 JMJD6 ZFP36L1 LIG4 CDH1 PODXL2 PIK3CG PLEKHA7 IL4 KIT GAS6 CD3D ITGB2 NLRC3 ITGA8 NKAP DSG2 IFNG GOLPH3 JAG2 PIP5K1C PTPN6 LCK GLDN SP3 WNT4 LRP6 COL13A1 RIC8A DSP CD3E GATA3 ZFP36L2 MERTK CEBPB LAMA5 FOXF1 PREX1 CD74 CD93 THY1 RIPK2 DLG5 INS TLN1 KIF14 CTNNB1 PKP1 PRKDC RC3H1 SRF SLC11A1 PEAK1 SELE PKP4 CBLL1 MYL9…
GO_SENSORY_PERCEPTION_OF_CHEMICAL_STIMULUS	0.276874	0.676112	-0.345013	-1.11916	33	ADCY3 MKKS LEF1 PIGR SCNN1A FZD2 TRPM5 GRM8 CNGA2 TRPA1 GNAS LPO PLCB2 REEP2
GO_CELLULAR_PIGMENTATION	0.279621	0.676112	-0.349693	-1.11844	31	MKKS AP3B1 VPS33B POMC ARL6 MYO5A KIF13A DCTN1 AP3D1 VPS33A ANKRD27
GO_NEGATIVE_REGULATION_OF_CELL_CELL_ADHESION	0.279839	0.676112	-0.278384	-1.08611	83	IRF1 UBASH3B NDFIP1 C1QTNF1 LEF1 JAK2 GLI3 PRKG1 CASP3 PPARA SHH EPB41L5 CYLD CD276 BCL6 PTGER3 GTPBP4 SOCS5 PRKCD
GO_CELLULAR_RESPONSE_TO_GAMMA_RADIATION	0.278788	0.676112	-0.423499	-1.14491	16	H2AFX NOX4 GTF2H5 WRN CYBA
GO_REGULATION_OF_TRANSLATIONAL_ELONGATION	0.276049	0.676112	0.451424	1.15778	16	IMP3 YRDC CPEB2 USP16 IARS2 GATC EIF4A3
GO_PROTEIN_LOCALIZATION_TO_CELL_PERIPHERY	0.277595	0.676112	-0.257112	-1.07375	126	DPP10 TSPAN15 EPB41L3 PKP2 KCNB2 FAM126A ROCK1 ZDHHC23 SYTL2 LIN7C ROCK2 TTC7A VAMP4 TMED2 CALCR ABCA12 MACF1 EHD2 MYO5A KIF13A EFR3B TNFRSF1A PDZD11 GOLGA7 ARFRP1
GO_LYMPHOCYTE_ACTIVATION	0.274325	0.676112	0.263965	1.08084	218	KIF13B MAFB FZD7 PAX1 TCF3 ABL1 PLCG2 NOTCH2 PATZ1 CADM1 CCND3 JMJD6 ZFP36L1 LIG4 PIK3CG BTK IL4 KIT EXOSC3 CD3D ITGB2 NLRC3 NKAP CHRNA4 IFNG JAG2 LCK SP3 WNT4 SNX27 CD3E GATA3 ZFP36L2 MERTK CEBPB HHEX PREX1 TUSC2 MSH6 CD74 RIPK2 CHRNB2 MFNG INS MSH2 TLR4 IKZF3 CTNNB1 PRKDC RC3H1 SRF FZD9 SLC11A1
GO_APOPTOTIC_SIGNALING_PATHWAY	0.276249	0.676112	0.265008	1.08012	210	MKNK2 E2F1 IL12A NGF ABL1 SRGN TP63 DAB2IP STK25 HIP1 ZMAT3 PPARD RHOT2 APAF1 BCL2L1 TOPORS BTK IL4 FASTK TP53BP2 BMF TNFRSF11A ZMAT4 FNIP2 IFNG DAPK3 PTH MELK HIPK1 TGFB2 DAPK1 UACA CD3E CEBPB ZNF385C UBE4B PAWR NGFR ZNF385B FOXO3 P2RX4 MSH6 NF1 SFN PRODH MYBBP1A CHAC1 IL6R TP73 MSH2 TLR4 PRKDC RAF1 APOPT1 BCL2L10 TNFRSF1B CUL4A HTRA2 CASP8AP2 ACVR1B MFF GGCT MAEL BRCA2 IFI6 WWOX ERCC6 SIVA1 CAS…
GO_EXOCRINE_SYSTEM_DEVELOPMENT	0.27715	0.676112	0.362683	1.12841	37	TGM2 PLXNA1 PLXND1 FGFR2 DAG1 NFIB FGF8 TGFB2 LAMA5 PTF1A PPDPF FGF10 INSR IGSF3 IL6 POLB RARG
GO_REGULATION_OF_ION_HOMEOSTASIS	0.278635	0.676112	-0.254178	-1.07106	134	PDE4D UBASH3B DRD3 P2RX7 PTPRC TPCN1 ADCYAP1R1 B2M NPR1 SLC30A4 HTR2C ATG5 SRI AGT IBTK RYR2 SCN5A PTPN3 CA2 FGF2 HCN4 MLLT11 MYO5A CYBA PDPK1 FHL1 AKAP5 AKAP6 TRPA1 AP3D1
GO_SOMATIC_DIVERSIFICATION_OF_IMMUNE_RECEPTORS	0.276369	0.676112	0.372516	1.13146	33	TCF3 LIG3 LIG4 ADAR EXOSC3 CTNNBL1 MSH6 MSH2 PRKDC UNG LIG1 MLH1 POLB POLL
GO_POSITIVE_REGULATION_OF_HEART_CONTRACTION	0.277341	0.676112	-0.359635	-1.1238	28	PDE4D ATP2A2 RYR2 ADM ADA CRHR2 TACR3 NKX2-5 CTGF AVPR1A
GO_PROTEIN_TARGETING_TO_PLASMA_MEMBRANE	0.279446	0.676112	0.417185	1.14417	21	NFASC PACS1 GAS6 ANK3 PACS2 TESC
GO_PROTEIN_LOCALIZATION_TO_CELL_SURFACE	0.274425	0.676112	-0.433362	-1.15136	15	PIGK FBLN5 USP4
GO_NEGATIVE_REGULATION_OF_CELL_ACTIVATION	0.279761	0.676112	-0.27048	-1.08173	96	IRF1 UBASH3B NDFIP1 INHBA C1QTNF1 PDGFB GLI3 PRKG1 CASP3 MILR1 SHH CYLD THOC1 CD276 BCL6 PTGER3 PRDM1 SOCS5 BANK1 PRKCD
GO_NEGATIVE_REGULATION_OF_STAT_CASCADE	0.277785	0.676112	0.395077	1.13781	26	DCN SOCS4 CISH CHAD NEUROD1 LRRC4C PODN SOCS6 NF2 HGS RTN4RL2
GO_ATP_HYDROLYSIS_COUPLED_TRANSMEMBRANE_TRANSPORT	0.276655	0.676112	-0.409007	-1.14308	18	ATP6V0C ATP6V1C1 ATP6V1A ATP6V1B2 ATP6V0A1 TCIRG1 ATP6V1C2 ATP1B3
GO_REGULATION_OF_HORMONE_METABOLIC_PROCESS	0.276776	0.676112	0.430007	1.15048	19	STC2 BMP6 POR WNT4 GATA3 PPARGC1A TRERF1 ARNT
GO_SPLICEOSOMAL_COMPLEX_ASSEMBLY	0.277312	0.676112	-0.330472	-1.11382	39	DDX1 PRPF19 SART3 SLU7 SNRPE YTHDC1 GEMIN6 CRNKL1 PTBP2 LUC7L SNRPD3 SNRNP200 PSIP1 DDX23 SCAF11 SRSF6 ISY1 SNRPD1 SNRPG SRSF5
GO_CELL_GROWTH	0.276819	0.676112	0.294988	1.09903	103	ULK1 FOXL2 ABL1 NOTCH2 PLXNA1 TIAM1 TYMS PAK4 CAMK2D DCLK1 SIRT6 SLIT3 OGN TGFB2 DGKD POU4F3 EDN1 NPPA NRP2
GO_NEGATIVE_REGULATION_OF_VIRAL_TRANSCRIPTION	0.27516	0.676112	-0.433106	-1.15068	15	TRIM14 JUN
GO_POSITIVE_REGULATION_OF_MYELOID_LEUKOCYTE_DIFFERENTIATION	0.277328	0.676112	-0.350251	-1.12023	31	PRKCA LEF1 JUN SLC9B2 CA2 CREB1 IL5 GNAS
GO_NEGATIVE_REGULATION_OF_FATTY_ACID_METABOLIC_PROCESS	0.279548	0.676112	-0.431521	-1.14647	15	INSIG1 UGT1A8 ACADL
KEGG_ENDOMETRIAL_CANCER	0.278692	0.676112	-0.320333	-1.10726	44	PIK3R3 LEF1 PIK3R1 CASP9 ILK PDPK1 CTNNA1 AKT3 PIK3R5 NRAS EGFR
GO_NEGATIVE_REGULATION_OF_LEUKOCYTE_PROLIFERATION	0.280788	0.676274	0.355341	1.12365	40	BMP4 IHH TNFAIP3 ITCH PTPN6 INPP5D CEBPB PAWR PRKAR1A
GO_REGULATION_OF_CELLULAR_COMPONENT_SIZE	0.280178	0.676274	0.258508	1.07443	252	SSH2 ISLR2 AMOT TNR ABL1 WIPF1 CDKL5 RET PDXP WIPF3 PLXNA1 PLXND1 SH3BGRL3 SEMA3D LATS1 PRKCE WIPF2 SNF8 HAX1 RICTOR CLNS1A SEMA6C DSCAM TRIM27 BARHL2 LMOD1 CLCN3 CNTN2 CTTN ARPC1A SCIN EDN1 ARFIP2 BAIAP2L1 PLS1 AQP9 TMOD1 PREX1 BAG4 RAP1GAP2
GO_INSULIN_RECEPTOR_SIGNALING_PATHWAY	0.28061	0.676274	-0.294096	-1.09392	63	FOXO1 PIK3R3 IGFBP1 STXBP4 ATP6V0C ATP6V1C1 SLC2A8 PIK3R1 ATP6V1A PIK3C2A KL ATP6V1B2 ATP6V0A1
KEGG_GNRH_SIGNALING_PATHWAY	0.28068	0.676274	-0.287953	-1.09117	70	PRKCA ADCY3 HBEGF GNAQ JUN CAMK2G CACNA1D MAP3K1 ADCY9 CAMK2B MAPK12 ADCY1 CAMK2A NRAS PRKCD PRKX EGFR CALM2 PLCB4 MAPK10 GNAS
GO_APOPTOTIC_NUCLEAR_CHANGES	0.281236	0.67682	0.435375	1.14898	18	FOXL2 BLCAP TOP2A CECR2
GO_MYELOID_CELL_DEVELOPMENT	0.281476	0.676868	0.371031	1.12695	33	JMJD6 ABI1 FLI1 ZNF385A MEIS1 KIT SOX6 PTPN6 WASF2
GO_ERBB_SIGNALING_PATHWAY	0.282076	0.677384	-0.286793	-1.08917	71	NRG1 VIL1 BTC HBEGF PIK3R1 PIGR PTPN11 PIK3C2A NRG4 PDPK1 KIF16B EPS8 SOCS5 NRAS EREG EGFR REPS2 RPS27A
GO_POSITIVE_REGULATION_OF_LIPID_BIOSYNTHETIC_PROCESS	0.282133	0.677384	0.334642	1.11356	52	FABP3 SREBF1 BMP6 POR ABHD6 GPAM IFNG WNT4 PPARGC1A APOC3 INS MID1IP1
GO_REGULATION_OF_ACTION_POTENTIAL	0.282378	0.677442	0.390537	1.13517	27	TAC1 CAMK2D NOS1AP DSG2 ANK3 IFNG DSP CACNA1C PAWR CHRNB2
GO_PTERIDINE_CONTAINING_COMPOUND_BIOSYNTHETIC_PROCESS	0.282818	0.677529	0.448938	1.1514	16	PCBD1 FPGS ATIC MTHFS
GO_POSITIVE_REGULATION_OF_DENDRITE_MORPHOGENESIS	0.282856	0.677529	0.379581	1.12906	30	EEF2K CDKL5 CAPRIN1 CUX2 TIAM1 FBXO31 IL1RAPL1
GO_MICROTUBULE_BASED_MOVEMENT	0.28341	0.678326	0.277512	1.08588	149	KIF13B DTNBP1 RFX3 KIF21A NGF DYNC1I1 KIF7 KIF25 BICD1 RHOT2 KIF3A AP3S2 DNAL4 LRRC6 MAP4 DNAI1 IFT57 DYNLL1 TTC30B KIF18B APBA1 RSPH9 KIF4A KATNB1 IFT20 ARL3 KIFC2 OFD1 KIF3B DNAI2 KIF14 KIF2A KIF2C SPAST IFT140 KIF18A ROPN1L PCM1
GO_REGULATION_OF_LIPID_KINASE_ACTIVITY	0.284993	0.678408	-0.326407	-1.10554	40	PIK3R3 FGFR3 PDGFB PIK3R1 PPP2R5A CD81 FGF2 VAV2 PIK3R5 VAV3
GO_REGULATION_OF_CELLULAR_KETONE_METABOLIC_PROCESS	0.284416	0.678408	-0.255917	-1.07021	127	PDP1 DKK3 FOXO1 BHMT PRKAB2 PSMD4 PANK2 PPARA GK INSIG1 FGF19 TWIST1 UGT1A8 ATCAY PPARG
GO_REPRODUCTIVE_BEHAVIOR	0.284091	0.678408	-0.40647	-1.13599	18	DBH GNAQ OPRK1
GO_PEPTIDYL_GLUTAMIC_ACID_MODIFICATION	0.283764	0.678408	-0.41414	-1.13849	17	FOLH1 TTLL1 TTLL7 VKORC1L1 F9 F10
GO_REGULATION_OF_CHOLESTEROL_METABOLIC_PROCESS	0.284641	0.678408	0.43397	1.14527	18	SREBF1 POR SEC14L2 LDLRAP1 APOB FGF1
GO_RESPONSE_TO_LIGHT_STIMULUS	0.284981	0.678408	0.265685	1.07722	201	POLH CRY2 TULP1 IL12A MEIS2 HYAL3 NPHP4 NETO1 RELA TP63 TIPIN CHEK1 PPP1CC TANC1 FEN1 CREBBP AGRP NR2F6 KIT OGG1 MTA1 REV1 USP2 PTPRK PPP1CA FECH RIC8A RAD18 OPN3 DUSP1 UBE4B GRIN2A USF1 GUCA1B MSH6 NF1 CHRNB2 TH BHLHE40 GNA11 IFT20 GUCY2F CUL4B ATP8A2 TP73 MSH2 SLC4A10 INO80
KEGG_CALCIUM_SIGNALING_PATHWAY	0.284147	0.678408	-0.253783	-1.0682	133	PRKCA P2RX7 ADCY3 TACR2 SLC25A6 PLCD4 HTR2C GNAQ ATP2A3 ATP2A2 RYR2 GRM1 CAMK2G CACNA1D PDE1A ADCY9 ATP2B1 ATP2B4 PTGER3 CAMK2B ADCY1 CACNA1E CAMK2A PRKX EGFR BST1 CCKAR CALM2 PLCB4 GNAS VDAC2 TACR3 GRIN2C PLCB2 VDAC3 HRH2 HTR2B CALM1 AVPR1A P2RX5 HTR2A PPP3CC HTR6 CHRNA7 LHCGR HTR4 CHRM2 MYLK3 CACNA1I CD38
GO_RESPONSE_TO_INTERLEUKIN_4	0.286314	0.678757	-0.399183	-1.13137	19	LEF1 SHPK RPL3 FASN ALAD NFIL3 HSP90AB1
GO_REGULATION_OF_CELL_JUNCTION_ASSEMBLY	0.287044	0.678757	-0.297266	-1.09138	59	PHLDB2 PKP2 ROCK1 RAP1A AGT ROCK2 EPB41L5 FMN1
GO_HIPPOCAMPUS_DEVELOPMENT	0.286725	0.678757	-0.297327	-1.0916	59	EPHA5 MKKS LEF1 RELN MAS1 GLI3 CASP3
GO_POSITIVE_REGULATION_OF_INTERFERON_BETA_PRODUCTION	0.287132	0.678757	-0.382114	-1.1239	22	IRF1 TBK1 IFNAR1
GO_NEGATIVE_REGULATION_OF_DEFENSE_RESPONSE	0.286966	0.678757	-0.273995	-1.07973	88	NDFIP1 NFKB1 WFDC1 CHID1 HGF PPARA SERPINC1 PPARG CD276 METRNL DNAJA3 ADA SERPINF1 FAM105B SUSD4 TSPAN6 MUL1 SOCS5 PRKCD TNFRSF1A NLRC5
GO_RESPONSE_TO_GONADOTROPIN	0.286679	0.678757	0.400514	1.13327	24	NOTCH1 WT1 SRD5A2 TOX2 POR PAWR PPARGC1A ITGA3 GJB2
GO_POSITIVE_REGULATION_OF_NITRIC_OXIDE_SYNTHASE_ACTIVITY	0.286431	0.678757	-0.399167	-1.13132	19	NOD1 ESR1 CALM2 SCARB1 HTR2B CALM1 KRAS
GO_RIBONUCLEOSIDE_DIPHOSPHATE_METABOLIC_PROCESS	0.285577	0.678757	0.33992	1.11395	48	HK3 DLG3 PFKFB2 HK2 ENTPD2 AMPD3 ENTPD4 HKDC1 AK1 AK4
KEGG_GLYCOSAMINOGLYCAN_DEGRADATION	0.287032	0.678757	-0.412951	-1.13522	17	ARSB GNS
GO_CHROMOSOME_ORGANIZATION_INVOLVED_IN_MEIOTIC_CELL_CYCLE	0.287588	0.678925	0.404732	1.13368	23	RAD51C SYCE3 SMC2 RNF212 NCAPD3 MLH3 RAD51 SMC4 TERF1 MAEL MLH1
GO_REGULATION_OF_SULFUR_METABOLIC_PROCESS	0.287646	0.678925	-0.405205	-1.13246	18	PDP1 BHMT
GO_PROTEIN_O_LINKED_GLYCOSYLATION	0.288841	0.68122	-0.295728	-1.08922	60	ST3GAL3 ALG5 GALNT13 C1GALT1 GALNT7 GCNT4 GALNT2 ADAMTSL1 POFUT1 MUC13 TET2 GALNT1 FKTN C1GALT1C1 GALNT14 ST6GAL1
GO_MICROTUBULE_POLYMERIZATION_OR_DEPOLYMERIZATION	0.289852	0.682036	0.371498	1.12119	32	SLAIN2 GOLGA2 KIF18B TPPP3 TUBG2 STMN1 TUBGCP3 KIF14 KIF2C KIF18A CLASP1 FBXO5 TUBGCP2 TUBGCP4 KIF24 TUBGCP5
GO_KERATAN_SULFATE_METABOLIC_PROCESS	0.290309	0.682036	-0.363167	-1.11536	26	ST3GAL6 GNS ST3GAL3 CHST6 GLB1 CHST2
GO_REGULATION_OF_NEURON_PROJECTION_REGENERATION	0.289551	0.682036	0.43875	1.14226	17	TNR KLF4 PRRX1 MAP2K1
GO_NEURON_PROJECTION_GUIDANCE	0.29035	0.682036	0.274881	1.08075	154	PLXNB3 UNC5B TNR NFASC RYK PLXNA1 OTX2 PLXND1 NEO1 NCAM1 SLIT3 ARX SIAH1 DAG1 ANK3 NFIB FGF8 SEMA6C OGN CNTN2 ISL1 TGFB2 POU4F3 GATA3 NGFR ZNF280D NRP2
GO_POSITIVE_REGULATION_OF_MONOOXYGENASE_ACTIVITY	0.290078	0.682036	-0.371967	-1.11899	24	NOD1 ESR1 GDNF
GO_RESPONSE_TO_LEAD_ION	0.290522	0.682036	0.445959	1.14376	16	DNMT1 LCT PTH FECH DNMT3A
GO_MUSCLE_ORGAN_MORPHOGENESIS	0.291275	0.682239	0.330136	1.10611	54	FZD1 FOXC2 NOTCH1 SMAD7 MYL3 MYL2 SERP1 SIRT6 FGFR2 ISL1 DSP UBE4B
GO_REGULATION_OF_RENAL_SODIUM_EXCRETION	0.290896	0.682239	-0.427524	-1.13585	15	DRD3 NPR1 AGT
GO_FIBROBLAST_GROWTH_FACTOR_RECEPTOR_SIGNALING_PATHWAY	0.291274	0.682239	0.318072	1.102	65	SETX FGF23 FGFR4 TRIM71 POLR2D FGFR2 FGF16 FGF8 ESRP1 POLR2F HNRNPA1 SHOC2 CEP57 FGF9 UBA52 CBL RBFOX2 FGF20 MAPK1 HNRNPM POLR2B POLR2C SHCBP1 FGF1 NDST1 FGF10 TIA1
GO_POSITIVE_REGULATION_OF_FIBROBLAST_PROLIFERATION	0.291568	0.682403	0.346814	1.11293	43	E2F1 ZMIZ1 FNTB LIG4 SPHK1 SIRT6 MIF GAS6
GO_CELLULAR_RESPONSE_TO_CORTICOSTEROID_STIMULUS	0.291864	0.682575	-0.319245	-1.09779	43	FOXO1 AHR SSTR2 SGK1 CASP9 SERPINF1 ATP2B1 CRHR2 UBE2L3 MSTN HMBS
GO_MAMMARY_GLAND_MORPHOGENESIS	0.292303	0.683081	0.365472	1.11733	34	BMP4 SOSTDC1 KDM5B BTRC FGFR2 WNT4 TBX3 CSF1R TBX2 LRP5 AREG FGF10 BSX PHB2 GLI2
GO_ETHANOLAMINE_CONTAINING_COMPOUND_METABOLIC_PROCESS	0.292711	0.683512	-0.296318	-1.0879	59	BHMT SGMS1 DMGDH CHAT PLA2G4F CDS1 LPCAT2 SPTLC2 LPCAT3 BCHE
GO_COPPER_ION_TRANSPORT	0.293147	0.684011	-0.426647	-1.13352	15	STEAP1 STEAP4 STEAP2
GO_REGULATION_OF_MRNA_METABOLIC_PROCESS	0.296891	0.684926	0.30155	1.08976	84	BARD1 AHCYL1 SF3B4 LEO1 JMJD6 ZC3H12A SF3A1 RNPS1 HNRNPL RBM11 NSRP1 ZFP36L2 CELF6 DAZAP1 RBFOX2 MYOD1 RC3H1 UPF1 PAPOLA TNRC6C
GO_REGULATION_OF_FAT_CELL_DIFFERENTIATION	0.294473	0.684926	0.305419	1.09287	79	ASXL2 E2F1 ZBTB16 SH3PXD2B PPARD SAV1 ZNF385A ZC3H12A CMKLR1 TAF8 GATA3 WDFY2 CEBPB PTPRQ MAPK14 JDP2 RUNX1T1 INS HES1
GO_REGULATION_OF_PROTEIN_ACTIVATION_CASCADE	0.296024	0.684926	-0.384115	-1.11706	21	C4BPA CD55 SERPINC1 C8G VTN SUSD4
GO_L_ALPHA_AMINO_ACID_TRANSMEMBRANE_TRANSPORT	0.296707	0.684926	-0.383844	-1.11627	21	SLC7A11 SLC7A5 SLC25A12 SLC7A2 SLC25A13 PQLC2
GO_NECROPTOTIC_PROCESS	0.294573	0.684926	-0.396675	-1.12426	19	CD14 CYLD RIPK3 DNM1L TRPM7 RIPK1 MLKL FAS
GO_MYELOID_LEUKOCYTE_DIFFERENTIATION	0.295106	0.684926	0.318316	1.0996	64	BMP4 CBFA2T3 IL4 KIT IL31RA TNFRSF11A NKAP SP3 GATA3 HHEX ACP5 MAPK14 TRAF6 CSF1R CTNNB1 TNFSF11
GO_SECOND_MESSENGER_MEDIATED_SIGNALING	0.294774	0.684926	-0.259731	-1.06701	113	EPHA5 PDE4D ADCY3 ADCYAP1R1 KCNC2 EIF2AK3 AGT PRKG1 ATP2A2 RCAN1 MCU NPY2R RYR2 HDAC4 DDAH1 ADM ADCY9 PDPK1 ADCY1 NFATC1 PDE9A CXCR4 AKAP6 PPP1R9B EGFR
GO_AMINO_ACID_TRANSMEMBRANE_TRANSPORT	0.295115	0.684926	-0.313654	-1.09416	46	SLC7A11 SLC7A9 SLC6A12 SLC38A2 SLC6A15 SLC38A6 PEX3 SLC7A5 SLC25A12 SLC7A2 SLC25A13 PQLC2 SLC38A10 SLC6A19 SLC1A4
GO_ORGANIC_ACID_TRANSPORT	0.295045	0.684926	-0.240464	-1.05514	182	EMB SLC7A11 DRD3 FABP6 PRKAB2 CACNB4 PDZK1 SLC25A32 PPARA CTNS SFXN5 SLC22A16 ABCC4 SLC7A9 PPARG SLC5A12 SLC27A5 SLC6A12 SLC16A2 SLC16A8 PLA2G4F SLCO1B1 SLC38A2 SERINC1 SLC22A5 SLC25A20 SERINC4 SLC26A9 SERINC3 ACACA SLC6A15 SLC23A2 SLCO2B1
GO_ASTROCYTE_DIFFERENTIATION	0.295635	0.684926	0.379564	1.121	29	NOTCH1 ABL1 S100B SOX6 VIM NF1 STAT3 MAP2K1 TLR4 MAPK1
GO_REGULATION_OF_ESTABLISHMENT_OF_PROTEIN_LOCALIZATION_TO_MITOCHONDRION	0.29657	0.684926	0.296429	1.08845	93	E2F1 KAT2A SREBF1 TP63 SH3GLB1 HAX1 TP53BP2 BMF CTSK NKAP DYNLL1 SIAH3 BAG4 MIS18A SFN CSNK2A2 HES1 TP73 RUVBL1 ATG13 SREBF2 ZBTB17 RNF31 PTPN5 HTRA2 PLAGL2 POLR3A
GO_MONOSACCHARIDE_TRANSPORT	0.296152	0.684926	-0.318375	-1.09479	43	NRG1 VIL1 STXBP4 SLC2A10 SLC2A8 SLC5A1 M6PR SLC5A9 SLC2A2 SLC23A2
GO_POSITIVE_REGULATION_OF_SYNAPTIC_TRANSMISSION	0.294087	0.684926	0.304863	1.09312	80	DTNBP1 TNR TAC1 NETO1 CUX2 SPHK1 PRKCE CLSTN3 SHANK2 CA7 S100B IFNG SLC24A2 NGFR GRIN2A CLSTN2 CHRNB2 GRIK2 SNCA MAPK1
GO_POSITIVE_REGULATION_OF_WNT_SIGNALING_PATHWAY	0.295953	0.684926	0.283788	1.08248	123	ABL1 PIN1 SALL1 CSNK1E PSMB2 DVL2 YAP1 PSMD2 PSMD3 CSNK2A1 PSMB3 FGFR2 DACT1 COL1A1 DAPK3 DKK2 PSMD11 SFRP4 PSMD9 WNT4 LRP6 RSPO2 HHEX PSME3 FGF9 UBA52 XIAP MLLT3 RNF146 UBR5 WNT3A GPRC5B CAPRIN2 ROR2 TNKS PSMB4
GO_POSITIVE_REGULATION_OF_JUN_KINASE_ACTIVITY	0.296684	0.684926	0.343765	1.10856	44	DUSP19 DAB2IP DVL2 TIAM1 BIRC7 TNFRSF11A SASH1 EDN1 PTPN1 GAB1 TRAF6 MAP3K9 MAP4K5 TNFSF11 MAP3K4
KEGG_DRUG_METABOLISM_CYTOCHROME_P450	0.297208	0.685142	-0.369763	-1.11236	24	GSTT1 UGT2A3 UGT1A8 MAOA MGST2 CYP3A5 MGST1 GSTK1 ADH1C
GO_NEGATIVE_REGULATION_OF_TUMOR_NECROSIS_FACTOR_SUPERFAMILY_CYTOKINE_PRODUCTION	0.298112	0.686709	0.389167	1.12079	26	TNFAIP3 ERRFI1 ZC3H12A GAS6 NLRC3 TRIM27 ACP5 TLR4 RARA TSPO BPI GHSR HSF1 FOXP3 PTGER4
GO_ERROR_FREE_TRANSLESION_SYNTHESIS	0.298419	0.686717	0.451189	1.13813	15	POLH RFC1 RPA3 UBA52 RFC2 RFC4
GO_NATURAL_KILLER_CELL_ACTIVATION	0.298787	0.686717	0.410956	1.12709	21	ITGB2 SP3 SNX27 MERTK TUSC2 CASP8 ID2 VAMP2 VAMP7
GO_RESPONSE_TO_DRUG	0.29873	0.686717	-0.222308	-1.04207	330	NPC1 KCNE2 DRD3 P2RX7 SLC22A2 ADCYAP1R1 SLC22A3 INHBA RNF149 CAT B2M WFDC1 RAP1A HTR2C PDGFB JUN PDZK1 MAS1 ITGB1 PDE4B GGH ATG5 SST CHAT SORD CASP3 GK VLDLR CDKN1A DAB1 EEF2 HDAC4 RPS6KB1 PPARG TMEM30A MYO6 ANKRD1 RAD54B CPS1 VEGFC ESR2 ADA EIF2B5 SLC18A1 BDH1 SLC22A5 BCHE ALAD SRP19 SRP72 PTGER3 SLC47A1 CYBA PTPRM ADCY1 CREB1 PAM VAV3 TGFBR2 ALDOB CDK9 TRPA1 SLC22A18 HMGCS1 HADHA MT3 GNPAT HMBS…
GO_POSITIVE_REGULATION_OF_EPITHELIAL_CELL_PROLIFERATION	0.299687	0.686931	0.286368	1.08142	114	PPP1R16B FZD7 BMP4 PLXNB3 NOTCH1 IHH LAMC1 TNFAIP3 TP63 BMP6 KDM5B B4GALT1 RICTOR FGFR2 ZNF703 NME1 FOXP2 KDR NRP2 NF1 FGF9 OSR1 ID1 CTNNB1 ARNT EPGN MYC WNT3A RPTOR PROX1
GO_TRABECULA_FORMATION	0.299684	0.686931	0.428413	1.13061	18	MMP2 FHL2 COL1A1 OVOL2 HEY2 SRF
GO_REGULATION_OF_DENDRITIC_SPINE_MORPHOGENESIS	0.299182	0.686931	0.396549	1.12205	24	EEF2K CAPRIN1 CUX2 TIAM1 SIPA1L1
GO_LYMPH_VESSEL_DEVELOPMENT	0.3	0.686931	0.421786	1.12848	19	FOXC2 PDPN SOX18 NR2F2 EFNB2 PROX1
GO_AXIS_ELONGATION	0.299807	0.686931	0.392414	1.12044	25	BMP4 SPRY2 YAP1 FGFR2 LRP6 MAGI2 WNT3A FGF1 AREG FGF10
GO_EMBRYONIC_AXIS_SPECIFICATION	0.300386	0.687301	0.410484	1.12579	21	WT1 KDM6A PCSK6 STIL TBX3 CTNNB1 SMAD6 LHX1
GO_NEGATIVE_REGULATION_OF_CYTOKINE_PRODUCTION	0.300732	0.687579	0.281824	1.08026	127	IL12A PIN1 KLF4 TNFAIP3 SRGN OTUD7B ASB1 TRIM25 ERRFI1 ITCH ZC3H12A BTK TAX1BP1 CMKLR1 GAS6 NLRC3 IFNG CSK TRAIP CX3CL1 TRIM27 INPP5D TGFB2 GATA3 RNF216 FURIN TUSC2 ACP5 UBA52 RNF128 EPX IL1RL1 IL6R TLR4 SLC11A1 RARA TRIB2 TSPO UBE2L6 RAC1 BPI GHSR PPM1B HSF1 ANGPT1 IL20RB TIA1 DLL1 CRYBA1 TRAF3IP1 IL6 PDCD1LG2 FOXP3 LAG3 PTGER4
GO_MICROTUBULE_POLYMERIZATION	0.301205	0.688147	0.400232	1.12108	23	SLAIN2 GOLGA2 TPPP3 TUBG2 TUBGCP3 CLASP1 FBXO5 TUBGCP2 TUBGCP4 TUBGCP5
GO_REGULATION_OF_CARDIAC_MUSCLE_CELL_MEMBRANE_REPOLARIZATION	0.302244	0.68847	-0.423209	-1.12439	15	KCNE2 WDR1 SCN5A CACNA1D
GO_POSITIVE_REGULATION_OF_RESPONSE_TO_EXTRACELLULAR_STIMULUS	0.3022	0.68847	-0.31895	-1.09184	42	NOD1 TBK1 BNIP3L PIP4K2A SCOC ATG5
GO_SCHWANN_CELL_DIFFERENTIATION	0.301826	0.68847	0.400063	1.12061	23	FA2H DAG1 ARHGEF10 NF1 MPP5 DICER1 TFAP2A NAB2 SKI
KEGG_ABC_TRANSPORTERS	0.301592	0.68847	-0.340921	-1.0987	32	ABCC9 ABCC4 ABCG4 ABCA12 ABCA5 ABCB6 ABCA4 ABCC6 ABCB10 ABCD4 CFTR ABCC8
GO_SULFUR_COMPOUND_METABOLIC_PROCESS	0.302626	0.688789	-0.227873	-1.04426	264	MTR ST3GAL6 ARSB GNS BHMT CHSY3 ACSBG2 CHST7 GSTT1 ST3GAL3 PPT1 SUCLG2 CHST6 MICAL1 CTNS FASN MCEE GSR EIF2B1 GAL3ST4 MAT2B TPST2 NOX4 CLIC4 GLB1 CPS1 MTRR CHST15 MICAL2 PCYOX1 MGST2 CHST2 GLO1 DSEL HLCS TXNL1 B3GAT1 VCAN CHST3 ACACA NCAN HSD17B4 PDZD11 ACOT4 HSD17B12 GDAP1L1 ELOVL5 KYNU EXT2 SMS MGST1 CSGALNACT1 TECR LPO SLC35D1 CBS TXN CSGALNACT2 HMGCL CLIC5
KEGG_ARRHYTHMOGENIC_RIGHT_VENTRICULAR_CARDIOMYOPATHY_ARVC	0.302833	0.688789	-0.298894	-1.08261	55	PKP2 LEF1 CACNB4 ITGB1 SGCG ATP2A2 RYR2 CACNA1D SGCB CTNNA1 ITGAV ITGB8
GO_MAINTENANCE_OF_LOCATION_IN_CELL	0.303469	0.689406	0.311849	1.09088	69	SUPT7L SRGN FLNB HK2 SUN2 LATS1 NFKBIE TOPORS NFKBIB DAG1 ANK3 GOLPH3 TAF8 SCIN TLN1 CREB3 VPS13A TAF3 GOPC TSPO
GO_CELLULAR_RESPONSE_TO_RADIATION	0.303554	0.689406	0.289918	1.08128	104	POLH CRY2 HYAL3 BLM TP63 CHEK1 TP53BP1 CREBBP NET1 BCL2L1 YAP1 PTPRK FIGNL1 OPN3 RAD9A MAPK14 RAD51 ECT2 CUL4B TP73 INO80 SNAI2 MYC RUVBL2 CDC25A
GO_CELLULAR_RESPONSE_TO_TOXIC_SUBSTANCE	0.304174	0.68979	-0.381782	-1.11027	21	KCNC2 PLA2G4F HMBS SCN3A PLA2G4A MDM2 CERS1 IL1B SLC9A1
GO_REGULATION_OF_MITOPHAGY	0.303961	0.68979	0.365018	1.10869	33	KAT2A SREBF1 HAX1 CTSK CTTN CSNK2A2 RUVBL1 SREBF2 ZBTB17 TSPO HTRA2 POLR3A AMBRA1 VDAC1
GO_POSITIVE_REGULATION_OF_INTERLEUKIN_12_PRODUCTION	0.304504	0.689791	0.409144	1.12212	21	RELA IFNG ISL1 MAPK14 RIPK2 CD36 TRAF6 TLR4 PLCB1
GO_REGULATION_OF_PEPTIDYL_THREONINE_PHOSPHORYLATION	0.304624	0.689791	0.394905	1.1174	24	PLK1 SMAD7 SPHK1 SPRY2 RIPK2 MAPK1
GO_REGULATION_OF_DEFENSE_RESPONSE_TO_VIRUS	0.305719	0.690063	0.283978	1.07734	118	GABRA5 PUM1 PAK2 TNFAIP3 RFWD3 PACS1 TMEM39B SIN3A ALKBH5 ANKRD17 ITCH ZC3H12A TMEM203 IL4 CA7 SUPT3H DPF3 LCK
GO_REGULATION_OF_CALCIUM_ION_TRANSMEMBRANE_TRANSPORT	0.305869	0.690063	-0.27938	-1.07398	76	TSPAN13 KCNE2 PDE4D UBASH3B CACNB4 PDE4B ATG5 SRI STIM2
GO_REGULATION_OF_ALTERNATIVE_MRNA_SPLICING_VIA_SPLICEOSOME	0.305425	0.690063	0.387106	1.11485	26	SF3A1 RNPS1 HNRNPL RBM11 NSRP1 CELF6 RBFOX2 MYOD1
GO_NEGATIVE_REGULATION_OF_TRANSFORMING_GROWTH_FACTOR_BETA_RECEPTOR_SIGNALING_PATHWAY	0.305568	0.690063	0.329492	1.09642	52	ENG GLG1 PIN1 BCL9L SMAD7
GO_REGULATION_OF_INSULIN_RECEPTOR_SIGNALING_PATHWAY	0.30575	0.690063	0.361968	1.10662	34	RELA ADIPOR1 PTPRE IGF2 VWA2 CISH PTPN1 BAIAP2L1 TSC2 GRB10 INS
GO_POSITIVE_REGULATION_OF_CELL_JUNCTION_ASSEMBLY	0.306315	0.69056	-0.3716	-1.10588	23	ROCK1 AGT EPB41L5 FMN1
GO_REGULATION_OF_CARBOHYDRATE_BIOSYNTHETIC_PROCESS	0.306732	0.690991	-0.294852	-1.07979	58	FOXO1 NFKB1 ADCYAP1R1 PDGFB MAS1 PPARA PPP1CB
GO_REGULATION_OF_PROTEIN_UBIQUITINATION_INVOLVED_IN_UBIQUITIN_DEPENDENT_PROTEIN_CATABOLIC_PROCESS	0.307979	0.693292	0.300234	1.08322	83	UBE2C PLK1 PSMB2 GOLGA2 CDK1 PSMD2 PSMD3 BTRC PSMB3 ANAPC10 MAD2L1 PSMD11 PSMD9 ANAPC16 FBXO22 PSME3 UBA52 BUB1B CDC20
GO_DNA_DAMAGE_RESPONSE_DETECTION_OF_DNA_DAMAGE	0.308632	0.694252	0.375752	1.10974	29	MRPS11 RFC1 RAD18 RPA3 UBA52 CUL4B MRPS26 RFC2 RFC4 CUL4A DDB1 RBX1 DTL
GO_NEGATIVE_REGULATION_OF_ACTIN_FILAMENT_POLYMERIZATION	0.309187	0.69499	-0.339073	-1.09275	32	VIL1 MKKS ADD1 CAPZA1 EPS8 PRKCD GSN
GO_BRANCH_ELONGATION_OF_AN_EPITHELIUM	0.309612	0.695272	0.438835	1.12549	16	BMP4 SPRY2 YAP1 FGFR2
GO_HOMOLOGOUS_CHROMOSOME_SEGREGATION	0.309765	0.695272	0.418337	1.11925	19	PLK1 ESPL1 SYCE3 RNF212 PTTG2 MLH3 TERF1 MAEL BRCA2 MLH1
GO_REGULATION_OF_LEUKOCYTE_APOPTOTIC_PROCESS	0.312459	0.695647	0.339999	1.09641	44	BMP4 BTK SLC39A10 MIF GPAM BIRC7 GAS6 PRELID1 TGFB2 MERTK CD74 RAPGEF2
GO_POSITIVE_REGULATION_OF_NOTCH_SIGNALING_PATHWAY	0.310967	0.695647	0.38204	1.11047	27	NOTCH1 TP63 KIT JAG2 MFNG STAT3 HES1 TSPAN10 ASCL1 TSPAN33 LFNG
GO_NEGATIVE_REGULATION_OF_B_CELL_ACTIVATION	0.313116	0.695647	-0.361128	-1.09815	25	NDFIP1 INHBA CASP3 THOC1 BCL6 PRDM1 BANK1
GO_NEGATIVE_REGULATION_OF_TYPE_I_INTERFERON_PRODUCTION	0.311018	0.695647	0.382026	1.11043	27	PIN1 TNFAIP3 TRIM25 ITCH TAX1BP1 TRAIP RNF216 UBA52
GO_ACTIN_FILAMENT_BASED_MOVEMENT	0.313336	0.695647	0.312646	1.08607	66	WIPF1 WIPF3 TPM3 MYL3 SUN2 MYL2 CAMK2D TPM4 WIPF2 SNTA1 SCN4B TPM2 VIM WASF2 CACNA1C TMOD1
GO_MITOCHONDRIAL_MEMBRANE_ORGANIZATION	0.311697	0.695647	0.308608	1.08468	71	E2F1 ATF2 TP63 HK2 RHOT2 BCL2L1 TP53BP2 BMF TAZ DYNLL1 PPIF SFN TOMM20L NAIF1 STAT3 TP73 APOO SNCA
GO_TISSUE_MIGRATION	0.312082	0.695647	0.318779	1.08922	60	AMOT PAXIP1 ANLN PLXND1 FAT2 PKN3 PPARD SOX18 KIT ITGB2 FAP FGF8 FOXF1 KDR ID1 EFNB2 ACTA2
GO_POSITIVE_REGULATION_OF_CELL_ACTIVATION	0.31223	0.695647	0.267392	1.06633	173	ZBTB16 IL12A TCF3 TAC1 IHH PAK2 PAXIP1 RASAL3 TNFSF13B ADORA2B IGF2 BTK IL4 PCID2 SLC39A10 EXOSC3 MIF GPAM GAS6 RICTOR CD3D NKAP IFNG CSK PTPN6 LCK INPP5D CD3E GATA3 MSH6 CD74 THY1 RIPK2 CHRNB2 TRAF6 EFNB2 HES1 IL1RL1
GO_NEGATIVE_REGULATION_OF_LYMPHOCYTE_APOPTOTIC_PROCESS	0.312373	0.695647	0.445924	1.12485	15	BMP4 SLC39A10 MIF GPAM CD74
GO_STRAND_DISPLACEMENT	0.311186	0.695647	0.392936	1.11182	24	RAD51C BLM BARD1 RTEL1 TOP3A XRCC3 RAD51 RAD51B BRIP1 BRCA2 RBBP8 RMI1
GO_RESPONSE_TO_ANTIBIOTIC	0.310795	0.695647	-0.322833	-1.08808	39	JAK2 CASP3 AOC3 JAK1 SKIL RSRC1 PLA2G4F CASP9
GO_LONG_CHAIN_FATTY_ACID_TRANSPORT	0.313264	0.695647	-0.35027	-1.09453	28	DRD3 PRKAB2 PPARG SLC27A5 PLA2G4F SLC25A20 ACACA
GO_REGULATION_OF_POTASSIUM_ION_TRANSPORT	0.313115	0.695647	-0.286721	-1.07207	65	DPP10 KCNE2 KCNC2 HBP1 CACNA1D OPRK1 VIP CAB39 PTGER3 FHL1 AKAP5 AKAP6 CCKAR PLCB4
KEGG_APOPTOSIS	0.311407	0.695647	-0.288607	-1.07351	63	PIK3R3 NFKB1 ENDOD1 CASP3 TNFRSF10B PIK3R1 CASP9 CAPN2 AKT3 PIK3R5 EXOG TNFRSF1A PRKX PRKAR2A MAP3K14
KEGG_LEISHMANIA_INFECTION	0.312525	0.695647	0.338272	1.0953	45	IL12A RELA NCF2 NOS2 NCF4 IL4 NFKBIB ITGB2 IFNG PTPN6 TGFB2 MAPK14 TRAF6 TLR4 MAPK1 PRKCB NFKBIA FOS
GO_PYRIMIDINE_NUCLEOTIDE_METABOLIC_PROCESS	0.313654	0.695848	0.351239	1.09907	38	MBD4 SHMT1 TYMS OGG1 NME1 UCKL1 NME7 ENTPD4 DHODH TBPL1 UCK1
GO_CELLULAR_RESPONSE_TO_INTERLEUKIN_4	0.313969	0.696044	-0.403628	-1.10959	17	LEF1 SHPK RPL3 FASN ALAD NFIL3 HSP90AB1
GO_RESPONSE_TO_AMINO_ACID	0.314669	0.696588	0.297256	1.07838	86	DNMT1 RELA COL4A1 LAMTOR3 MMP2 TYMS BCL2L1 GLRB OGG1 CPEB1 FOLR1 CPEB4 COL1A1 SH3BP4 EDN1 CEBPB DNMT3A COL1A2 COL6A1 PPARGC1A CDKN1B NRF1 ASCL1 UBR2 RPTOR COL3A1
KEGG_SNARE_INTERACTIONS_IN_VESICULAR_TRANSPORT	0.314459	0.696588	-0.346837	-1.09228	29	BET1 STX3 STX16 VAMP4 STX7 STX10 STX18
GO_REGULATION_OF_STRIATED_MUSCLE_CELL_DIFFERENTIATION	0.31519	0.696903	0.32027	1.08733	58	BMP4 NOTCH1 PIN1 RBM38 IL4 BHLHA15 CTDP1 MSX1 EDN1 FBXO22 MAPK14 EFNB2 ANKRD2 MYOD1 NEK5 WNT3A PROX1 HDAC1 IL4R
GO_RESPONSE_TO_AMPHETAMINE	0.315402	0.696903	-0.364797	-1.09742	24	DRD3 DBH
KEGG_RNA_DEGRADATION	0.315493	0.696903	0.334495	1.09165	47	PATL1 TTC37 EXOSC9 PAPD7 EXOSC3 EDC4 CNOT10
GO_CARBOHYDRATE_PHOSPHORYLATION	0.315747	0.696962	0.436708	1.12004	16	HK3 PFKFB2 HK2 IPPK HKDC1
KEGG_O_GLYCAN_BIOSYNTHESIS	0.316021	0.697066	-0.378363	-1.10033	21	GALNT13 C1GALT1 GALNT7 GCNT4 GALNT2 GALNT1 C1GALT1C1 GALNT14
GO_REGULATION_OF_MITOCHONDRION_ORGANIZATION	0.316759	0.69819	0.27284	1.0676	149	E2F1 KAT2A SREBF1 LIG3 TP63 SH3GLB1 DCN BCL2L1 HAX1 TP53BP2 BMF CTSK NKAP GOLPH3 DYNLL1 PRELID1 PPIF SIAH3 CTTN DHODH KDR MTG1 BAG4 MIS18A SFN PPARGC1A CSNK2A2 HES1 TP73 RUVBL1 ATG13 SREBF2 ZBTB17 RNF31 APOPT1 PTPN5 TSPO HTRA2 PLAGL2 POLR3A MFF
GO_REGULATION_OF_VASODILATION	0.32104	0.701892	-0.331754	-1.08335	34	NPR1 AGT F2RL1 CPS1 ADM ESR2 VIP PTPRM HMGCR
GO_RIBONUCLEOTIDE_CATABOLIC_PROCESS	0.321176	0.701892	-0.367333	-1.09318	23	PDE4D PDE4B PDE11A PDE9A PDE3B PDE10A PRTFDC1
GO_PHOSPHATIDYLINOSITOL_3_PHOSPHATE_BIOSYNTHETIC_PROCESS	0.320543	0.701892	-0.316872	-1.07947	41	PIK3R3 KLB FGFR3 FGF19 PIK3R1 PTPN11 SYNJ1 PIK3C2A FGF2 KL
GO_NEGATIVE_REGULATION_OF_EXTRINSIC_APOPTOTIC_SIGNALING_PATHWAY	0.319491	0.701892	0.305389	1.07843	73	UNC5B TNFAIP3 RELA ACVR1 BCL2L1 YAP1 IL4 BIRC6 GCLC CX3CL1 CTTN DAPK1 TMBIM1 RNF34 PSME3 ZC3HC1 SNAI2 ZMYND11 RAF1 PHIP IFI6 SIAH2 CASP8 FGF10 FGA
GO_SENSORY_PERCEPTION_OF_PAIN	0.318802	0.701892	0.32806	1.0877	51	TAC1 ANO1 SCN9A NR2F6 KCNK4 CHRNA4 EDN1 PAWR NGFR GRIN2A P2RX4 CHRNB2 PENK EDNRA MAPK1
GO_REGULATION_OF_INTRACELLULAR_ESTROGEN_RECEPTOR_SIGNALING_PATHWAY	0.32103	0.701892	-0.38844	-1.10092	19	PAK1 DDX5 UFSP2
GO_DEOXYRIBONUCLEOTIDE_METABOLIC_PROCESS	0.320847	0.701892	0.372428	1.09992	29	MBD4 SHMT1 TYMS OGG1 TBPL1 MUTYH RRM2 MPG NEIL2 UNG
GO_NEGATIVE_REGULATION_OF_CELL_ADHESION	0.321075	0.701892	0.272457	1.06524	148	FZD7 BMP4 PLXNB3 NOTCH1 TNR ABL1 IHH KLF4 MIA3 ARHGDIB RCC2 BCAS3 RND1 CDH1 ITCH IL4 ZNF703 COL1A1 DSCAM PTPN6 CEBPB PAWR PAG1 HOXA7 ACP5 CD74 EPCAM NF1 PRKAR1A
GO_INNERVATION	0.320958	0.701892	0.420807	1.11053	18	GABRA5 RET ISL1 GABRB3 UNC13B
GO_PRIMARY_ALCOHOL_METABOLIC_PROCESS	0.319262	0.701892	-0.345702	-1.0887	29	ALDH1A1 RDH12 LRAT DHRS3 RDH5 TTR ADH1C
GO_POSITIVE_REGULATION_OF_ANION_TRANSPORT	0.321185	0.701892	-0.318571	-1.079	40	P2RX7 TACR2 GDNF NPY2R RAB3GAP1 OPRK1 TRIAP1 SLC18A1 CRHR2 PRKCD ARL6IP1 ABAT CXCL12 AVPR1A CFTR SNX4 IL1B
GO_RESPONSE_TO_ACTIVITY	0.319695	0.701892	-0.305666	-1.07591	48	PLAU CAT MAS1 ITGB1 AGT PCK1 RYR2 METRNL ESR2 ALAD UQCRC1 AKAP5 CREB1 MSTN HADH ADSSL1 OXCT1 ANGPT2
GO_ALDITOL_PHOSPHATE_METABOLIC_PROCESS	0.321818	0.702773	-0.358772	-1.09098	25	GK PTDSS1 PLA2G4F GPAT2 LPCAT3 SERINC1 SERINC3
GO_REGULATION_OF_ACTIVIN_RECEPTOR_SIGNALING_PATHWAY	0.322626	0.704036	0.420173	1.10886	18	ACVR1 ZC3H3 SMAD7 DACT1 ACVR2A FGF9 MAGI2 ACVR1B FGF10 LEMD3
GO_FAT_SOLUBLE_VITAMIN_METABOLIC_PROCESS	0.323017	0.704389	0.389394	1.1018	24	FGF23 CYP1A1 PPARD RLBP1
GO_CEREBRAL_CORTEX_RADIALLY_ORIENTED_CELL_MIGRATION	0.323527	0.704998	-0.387679	-1.09876	19	RELN GLI3 SRGAP2 DAB1
GO_REGULATION_OF_RESPONSE_TO_BIOTIC_STIMULUS	0.323772	0.705032	0.273379	1.0645	143	IL12A GABRA5 PUM1 PAK2 TNFAIP3 RFWD3 PACS1 BMP6 TMEM39B SIN3A LY86 ALKBH5 ANKRD17 ITCH ZC3H12A TMEM203 IL4 MIF CA7 SUPT3H DPF3 LCK SASH1
GO_HEXOSE_CATABOLIC_PROCESS	0.324018	0.705067	0.359938	1.09326	33	GALE HK3 PFKFB2 HK2
GO_CELLULAR_RESPONSE_TO_FATTY_ACID	0.324478	0.705568	0.344467	1.08927	40	E2F1 PTGFR SREBF1 PRKCE ZC3H12A KCNK4 NME1 EDN1 GNG2 ID3 PPARGC1A APOB
GO_REGULATION_OF_POTASSIUM_ION_TRANSMEMBRANE_TRANSPORT	0.325234	0.706711	-0.306115	-1.07255	47	DPP10 KCNE2 KCNC2 CACNA1D OPRK1 CAB39 PTGER3 FHL1
GO_POSITIVE_REGULATION_OF_CHROMOSOME_SEGREGATION	0.326913	0.709352	0.407199	1.1032	20	PLK1 ESPL1 RCC2 GOLGA2 ANAPC10 RAD18
KEGG_REGULATION_OF_AUTOPHAGY	0.326786	0.709352	0.418701	1.10498	18	ULK1 IFNG PIK3R4 INS
GO_RESPONSE_TO_COLD	0.32826	0.710031	-0.33285	-1.0797	33	FOXO1 EIF2AK3 GK PPARG METRNL ADM ATP2B1
GO_LEUKOCYTE_PROLIFERATION	0.328304	0.710031	-0.308503	-1.07167	45	TBK1 P2RX7 PTPRC CD151 LEF1 DOCK8 F2RL1 RPS6
GO_POSITIVE_REGULATION_OF_TRANSFERASE_ACTIVITY	0.327661	0.710031	0.238394	1.04493	471	STRADA DUSP19 BMP4 UBE2C ADCY7 NGF DBF4B ABL1 PIN1 KLF4 MAPKAPK3 PLK1 PAK2 DAB2IP PFKFB2 PSMB2 DVL2 DCUN1D2 CDC20B GOLGA2 CCND3 ABI1 TIAM1 ADORA2B CHTF8 MOS TOPORS ACE SPRY2 IGF2 PIK3CG PIM1 CDK1 PSMD2 CCNL1 KIT PSMD3 BTRC PSMB3 LMO4 MIF BIRC7 MAP3K3 GAS6 CCND2 ZFP91 TNFRSF11A MAP2K6 ANAPC10 ATG14 MAD2L1 TRAF4 DCUN1D5 CSK MAPKAPK5 PIK3R4 PSMD11 ADRA2A SASH1 SDC4 TGFB2 PSMD9 DKC1 EDN1 PTPN1 CARTPT…
KEGG_GLYCEROPHOSPHOLIPID_METABOLISM	0.328384	0.710031	0.319818	1.07905	56	DGKZ PCYT2 MBOAT1 CRLS1 DGKG GPAM TAZ PCYT1A DGKD LCAT PHOSPHO1 PLA2G10 PLA2G2A AGPAT3 ETNK1 LYPLA1
KEGG_LONG_TERM_DEPRESSION	0.327815	0.710031	-0.30239	-1.06921	49	PRKCA GNAQ PRKG1 GRM1 GUCY1A2 NRAS PLCB4 GNAS GRID2 PLCB2 GNA13 PLA2G4A KRAS GRIA3
GO_CALCIUM_ION_TRANSMEMBRANE_TRANSPORT	0.329187	0.711266	-0.258112	-1.05145	107	P2RX7 PTPRC TPCN1 TRPC7 HTR2C CACNB4 STIM2 IBTK ATP2A3 ATP2A2 MCOLN3 MCU RYR2 TRPM5 FGF2 CACNA1D ATP2B1 ATP2B4 CATSPER2 TRPC6 ITGAV CACNA1E
GO_REGULATION_OF_PROTEIN_AUTOPHOSPHORYLATION	0.330339	0.713254	0.369846	1.0923	29	ENG EEF2K ERRFI1 ACE RAP2C RAP2A INS NEK10
GO_LONG_TERM_SYNAPTIC_DEPRESSION	0.330754	0.713565	0.439259	1.10804	15	SHANK2 ABHD6 SLC24A2 SRF STXBP1
GO_NEGATIVE_REGULATION_OF_RESPONSE_TO_EXTRACELLULAR_STIMULUS	0.330949	0.713565	-0.360514	-1.08454	24	NPC1 MKKS PPARA NENF LRRK2 MTOR SCFD1 FEZ2
GO_NEGATIVE_REGULATION_OF_STRIATED_MUSCLE_CELL_DIFFERENTIATION	0.332442	0.715362	0.423696	1.10307	17	NOTCH1 BHLHA15 CTDP1 MSX1 ANKRD2 HDAC1
GO_POSITIVE_REGULATION_OF_CELL_DIVISION	0.332713	0.715362	0.293107	1.06698	88	UBE2C PLK1 ESPL1 GOLGA2 PRKCE RXFP3 IGF2 MACC1 BIRC5 FGFR2 ANAPC10 FGF8 MSX1 TGFB2 WNT4 DAZL EDN1 MDK YBX1 FGF9 ECT2 INS KIF3B KIF14 PKP4 EPGN PHIP SPAST TERF1 PLCB1 FGF1 LRP5 FBXO5 INSR KIF23 VEGFA
GO_DETECTION_OF_VISIBLE_LIGHT	0.332716	0.715362	-0.348714	-1.08026	27	PDE6C GNAQ CACNB4 ELOVL4 RGS9BP SEMA5B ABCA4 RRH RHO
GO_RESPONSE_TO_HYDROGEN_PEROXIDE	0.332413	0.715362	0.295473	1.0678	84	SETX PPP1R15B ABL1 KLF4 TNFAIP3 RELA STK25 SPHK1 NET1 CDK1 COL1A1 PPIF DUSP1 ZNF277
GO_ATP_GENERATION_FROM_ADP	0.33435	0.715365	0.371924	1.08992	28	HK3 PFKFB2 HK2 HKDC1 PGAM1 TPI1 ALDOC
GO_NEGATIVE_REGULATION_OF_LEUKOCYTE_APOPTOTIC_PROCESS	0.333783	0.715365	0.395016	1.09532	22	BMP4 SLC39A10 MIF GPAM GAS6 MERTK CD74
GO_ANION_HOMEOSTASIS	0.333197	0.715365	0.366043	1.08879	30	FABP3 FGF23 FGFR4 GPAM SFRP4
GO_SULFUR_COMPOUND_TRANSPORT	0.3343	0.715365	0.378762	1.09082	26	SLC35F3 SLC26A6 SLC26A4 SLC26A1
GO_PROSTANOID_METABOLIC_PROCESS	0.334153	0.715365	0.405039	1.09735	20	PDPN SPHK1 MIF EDN1 CD74 PNPLA8 PTGS2 PTGES3
GO_NEGATIVE_REGULATION_OF_INTRACELLULAR_TRANSPORT	0.333856	0.715365	0.288304	1.06452	97	FZD1 UBE2G2 BARD1 DAB2IP NUP153 ANXA13 NFKBIE ZC3H12A NFKBIB GAS6 SNX12 FBXW11 YOD1 CSK SIAH3 FOXF1 BAG4 NF1 CD36 GSTM2 DERL2 CREB3 SNAI2 LYPLA1 GOPC
KEGG_CHRONIC_MYELOID_LEUKEMIA	0.334197	0.715365	0.314124	1.07332	60	E2F1 CTBP2 ABL1 RELA BCR SOS2 BCL2L1 PIK3CG
GO_S_ADENOSYLMETHIONINE_METABOLIC_PROCESS	0.335648	0.717142	0.429662	1.10197	16	DNMT1 AHCYL1 AHCYL2 AHCY
GO_REGULATION_OF_TELOMERE_CAPPING	0.335419	0.717142	0.429709	1.10209	16	RTEL1 MAPKAPK5 SMG6 NEK2 MAPK1 MAP3K4 TNKS
GO_PLATELET_DERIVED_GROWTH_FACTOR_RECEPTOR_SIGNALING_PATHWAY	0.338217	0.719608	-0.332119	-1.07033	32	PDGFB JAK2 PLEKHA1 PTPN11 PIK3C2A TIPARP RGS14
GO_NEGATIVE_REGULATION_OF_PROTEOLYSIS	0.344071	0.719608	-0.234694	-1.03529	189	COL28A1 USP14 VIL1 C4BPA CRIM1 WFDC1 LEF1 TMEM59 APLP2 AGT HGF CD55 MICAL1 SHH SERPINF2 SERPINC1 PTPN3 CDKN2D CSTB N4BP1 VTN AHSG TRIAP1 SUFU DNAJA3 FETUB SERPINF1 SERPINB12 MKL1 BAG5 CD44
GO_RESPONSE_TO_TYPE_I_INTERFERON	0.340937	0.719608	-0.343449	-1.07322	28	IRF1 IFNAR1 JAK1 IRF2 IRF7 IFNAR2 STAT2
GO_REGULATION_OF_ENDOTHELIAL_CELL_DIFFERENTIATION	0.341022	0.719608	0.408018	1.09165	19	BMP4 NOTCH1 BMP6 ID1 CTNNB1 PPP1R12A
GO_REGULATION_OF_SYSTEMIC_ARTERIAL_BLOOD_PRESSURE	0.340652	0.719608	-0.298662	-1.06101	50	PDE4D DRD3 PDGFB AGT SERPINF2 F2RL1 MME DDAH1 ATP6AP2 CYBA
GO_CIRCADIAN_REGULATION_OF_GENE_EXPRESSION	0.34486	0.719608	0.334416	1.07314	43	CRY2 ZFHX3 CSNK1E PPP1CC NPAS2 MTA1 USP2 PPP1CA CARTPT NGFR PPARGC1A BHLHE40 MYBBP1A NCOA2
GO_NEGATIVE_REGULATION_OF_RESPONSE_TO_OXIDATIVE_STRESS	0.337457	0.719608	-0.347526	-1.07658	27	GPR37L1 HGF PSAP BAG5 MT3 LRRK2 TXN GPX1 MET TRAP1
GO_CELL_PROLIFERATION_IN_FOREBRAIN	0.340771	0.719608	0.380672	1.08691	25	EMX2 HOOK3 ARX FGFR2 FGF8 HHEX KIF14 WNT3A PCM1 LHX5
GO_FOREBRAIN_DEVELOPMENT	0.345247	0.719608	0.247855	1.04349	288	SETD2 E2F1 NR0B1 KAT2A BMP4 NOTCH1 TNR ARID1A SALL1 DLX2 RYK SRD5A2 RARB LHX8 DAB2IP OTX2 EMX2 HOOK3 CDH1 APAF1 DCLK1 STIL SLIT3 ARX FGFR2 NFIB FGF8 MSX1 NME1 CNTN2 ISL1 FOXP2 WNT4 MCPH1 LRP6 SOX2 BCAN NR2F2 HHEX DMRTA2 GHRH MDK NF1 NEUROD1 ATIC CNTNAP2 PPARGC1A CHRNB2 TH TBX3 RAPGEF2 ERBB4 HES1 CSF1R KIF14 SLC4A10 CTNNB1 CHRD SRF RAC3 RARA ASCL1 BBS2 WNT3A COL3A1 PROX1 BTBD3 LMX1A HTRA2 PCM1 SHA…
GO_REGULATION_OF_MESONEPHROS_DEVELOPMENT	0.34012	0.719608	0.403001	1.09183	20	BMP4 WT1 SIX4 GATA3 SIX2 TACSTD2 SMO LHX1 VEGFA
GO_MULTICELLULAR_ORGANISMAL_RESPONSE_TO_STRESS	0.339905	0.719608	0.32478	1.07264	50	TAC1 GABRA5 RET LRP11 SCN9A P2RX3 EIF4G1 GIT2 MDK ACP5 GRIK2 PENK VWA1 SLC6A2
GO_REGULATION_OF_SODIUM_ION_TRANSPORT	0.337652	0.719608	-0.295125	-1.06108	53	PKP2 DRD3 P2RX7 CNTN1 SGK1 AGT SCN5A PTPN3
GO_CELL_JUNCTION_ORGANIZATION	0.343724	0.719608	0.271809	1.05466	139	AMOT LAMC1 NFASC RCC2 CTNND1 CADM1 SMAD7 PARD6A CDH1 PARD6G PLEKHA7 DSG2 RAMP2 ZNF703 CSK CLDN1 PTPRK PIP5K1C HIPK1 TGFB2 CTTN DSP COL17A1 ITGB4 LAMA5 CDH15 MPP5 THY1 DLG5 ECT2 TNS1 CSF1R TLN1 CTNNB1 SNAI2 SRF CDH11 PKP4 GJB2 FERMT2 STRN
GO_CELLULAR_RESPONSE_TO_HORMONE_STIMULUS	0.338575	0.719608	0.240514	1.04316	408	FZD1 ABHD2 NR0B1 NR3C1 BMP4 FOXC2 NOTCH1 FGF23 ADCY7 EEF2K WT1 RBM14 PTGFR ARID1A NCOA6 RELA LMO2 SREBF1 MAX ACVR1 SLC26A6 AHCYL1 RARB NUP62 ADIPOR1 BCAS3 LATS1 PPARD POR PRKCE ERRFI1 IGF2 PXN CDK2 AGRP NR2F6 NR6A1 KIT SLIT3 MED13 GPAM FHL2 CPEB1 CPEB2 GRIP1 BCAR1 RAB10 RAMP2 ZNF703 CSK SMARCC1 PTH ADRA2A CCNE1 ISL1 FECH NR2F2 DUSP1 EDN1 GNG2 PTPN1 BAIAP2L1 PAWR KDM3A FBXO32 USF1 TFAP4 PRKAR1A AG…
GO_BONE_REMODELING	0.34151	0.719608	0.369948	1.08413	28	NOTCH2 CTSK PTH ACP5 TRAF6 CTNNB1 TNFSF11 RAB7A RAC1 LRP5 RASSF2 IL6 TPP1
GO_REGULATION_OF_PEPTIDYL_TYROSINE_PHOSPHORYLATION	0.343424	0.719608	0.268452	1.05365	152	IL12A ABL1 PAK2 DVL2 ABI1 LRP4 PRKCE ERRFI1 ACE IGF2 IL4 RAP2C KIT HAX1 MIF GAS6 RICTOR IL31RA SOCS4 ITGB2 IFNG PTPN6 ADRA2A ISL1 CD3E PTPN1 SAMSN1 CD74 SH3BP5 RIPK2 CD36 ERBB4 STAT3 INS HES1 CSF1R IL6R
GO_CYTOSOLIC_CALCIUM_ION_TRANSPORT	0.343186	0.719608	-0.31819	-1.06563	38	P2RX7 PTPRC TPCN1 HTR2C IBTK ATP2A2 RYR2 FGF2 ATP2B4
GO_CILIUM_ORGANIZATION	0.34434	0.719608	0.275139	1.05565	128	RFX3 NPHP4 TMEM216 OCRL TOPORS KIF3A TMEM67 LRRC6 FOPNL DNAI1 IFT57 DYNLL1 TTC30B ONECUT2 DYNC2LI1 RSPH9 LAMA5 TTBK2 BBS9 POC1B IFT20 ARL3 RTTN E2F4 DNAI2 ZMYND10 BBIP1 CCNO BBS2 ATP6V0D1 IFT140 PCM1 IFT74 DYNC2H1 FNBP1L
GO_REGULATION_OF_EXTRINSIC_APOPTOTIC_SIGNALING_PATHWAY	0.344957	0.719608	0.280885	1.05688	111	UNC5B RET PAK2 TNFAIP3 RELA ACVR1 FEM1B BCL2L1 YAP1 IL4 BIRC6 GCLC CX3CL1 DAPK3 PPP1CA TGFB2 CTTN DAPK1 TMBIM1 MADD RNF34
GO_REGULATION_OF_TRANSCRIPTION_FROM_RNA_POLYMERASE_I_PROMOTER	0.342876	0.719608	-0.394285	-1.0839	17	H2AFY2 EIF2AK3 NOL11
GO_REGULATION_OF_CENTROSOME_CYCLE	0.340418	0.719608	0.355972	1.08121	33	RBM14 CHEK1 TRIM37 SPICE1 TMEM67 PLK4 XRCC3 CCNF GEN1 NEK2
GO_REGULATION_OF_SMOOTHENED_SIGNALING_PATHWAY	0.344002	0.719608	0.31789	1.06878	55	GLIS2 IHH GAS1 KIF7 OTX2 CREBBP POR BTRC FGFR2 WNT9A CD3E CHSY1 PRRX1 FGF9
GO_TRANSLATIONAL_ELONGATION	0.341119	0.719608	0.292858	1.06243	86	DIO2 EEF2K MRPL17 MRPS11 MRPL3 MRPS12 MRPS34 GTPBP2 MRPL53
GO_ESTABLISHMENT_OF_ENDOTHELIAL_BARRIER	0.34394	0.719608	0.392111	1.08727	22	PPP1R16B ENG SOX18 RAP2C
GO_REGULATION_OF_MAP_KINASE_ACTIVITY	0.340226	0.719608	0.252566	1.04742	247	DUSP19 CDK12 DTNBP1 BMP4 NGF TSG101 MAPKAPK3 DAB2IP NUP62 DVL2 TIAM1 ADORA2B MOS SPRY2 PIK3CG CDK1 KIT SNF8 GPS1 MIF BIRC7 MAP3K3 TNFRSF11A MAP2K6 FGF16 CSK MAPKAPK5 PTPN6 ADRA2A SASH1 DUSP1 EDN1 PTPN1 CARTPT MADD CD74 NF1 PLCE1 UBA52 MAPK14 RIPK2 GAB1 TRAF6 ITGA1 MAP2K3 TP73 MAP2K1 TLR4 MAPKAPK2 MAPK1 NEK10 MAP3K9 MAP4K5 GHR TNFSF11 TRIB2 EPGN RAF1 MAP3K4 PTPN5 PDE6H
GO_REGULATION_OF_CELL_ADHESION	0.343164	0.719608	0.239203	1.04064	424	FZD7 BMP4 PLXNB3 ENG FOXC2 ZBTB16 NOTCH1 TNR IL12A ABL1 AGR2 ABL2 IHH KLF4 RET PAK2 MIA3 ARHGDIB TGM2 RCC2 RASAL3 BCAS3 LDB1 EGFLAM SMAD7 EPB41L4B PLEKHA2 RND1 CDH1 NET1 PRKCE ITCH IGF2 PIK3CG IL4 GPAM RICTOR CD3D NKAP ANK3 IFNG ZNF703 COL1A1 JAG2 CSK DSCAM CX3CL1 DAPK3 PTPN6 LCK UTRN PRELID1 SDC4 TGFB2 WNT4 SOX2 DUSP26 ONECUT2 CD3E GATA3 CEBPB TESC LAMA1 PAWR PAG1 LAMA5 FOXF1 PREX1 KDR BAG4 HOXA…
GO_REGULATION_OF_COFACTOR_METABOLIC_PROCESS	0.339523	0.719608	-0.325402	-1.06955	35	PDP1 ME1 P2RX7 PPARA HDAC4
GO_REGULATION_OF_ORGANELLE_ASSEMBLY	0.345169	0.719608	0.279214	1.05582	115	TBC1D10A RBM14 TSG101 PLK1 SGSM3 PATL2 SH3GLB1 ATXN2 TRIM37 TBC1D14 TBC1D13 SPICE1 PLK4 STAM MAP4 UBQLN1 SDC4 RAB33B EDN1 TBC1D20 RALB IFT20 MTMR3 PIKFYVE TBC1D9B CNOT6L KIAA1324 TBC1D2B PAN3 RAB7A PROX1 IFT140 CAPG CHMP3 ODF2 AMBRA1 RABGAP1
GO_LIPID_STORAGE	0.340792	0.719608	-0.410489	-1.09059	15	CIDEA NRIP1 PLIN2 ABHD4 IL1B PNPLA2 ACVR1C
GO_CENTRAL_NERVOUS_SYSTEM_NEURON_DEVELOPMENT	0.341993	0.719608	0.317141	1.07001	56	LHX8 DCLK1 SLIT3 ARX FGFR2 GBA2 NFIB FGF8 CNTN2 CHRNB2 RAPGEF2 SLC4A10 RAC3 CDH11 ASCL1
GO_REGULATION_OF_DEFENSE_RESPONSE_TO_VIRUS_BY_HOST	0.34478	0.719608	0.296453	1.06079	79	GABRA5 TNFAIP3 RFWD3 TMEM39B SIN3A ALKBH5 ZC3H12A TMEM203 IL4 CA7 SUPT3H DPF3 RNF216 MRPS2 CD93 UBA52
GO_REGULATION_OF_MEMBRANE_REPOLARIZATION	0.345487	0.719608	-0.369975	-1.07594	21	KCNE2 WDR1 SCN5A CACNA1D
GO_REGULATION_OF_TELOMERASE_ACTIVITY	0.341329	0.719608	0.366896	1.08359	29	KLF4 MAPKAPK5 DKC1 NEK2 HMBOX1 CTNNB1 MAPK1 MAP3K4 TERF1 TNKS MCRS1 PIF1
GO_ODONTOGENESIS	0.340828	0.719608	0.293469	1.06289	85	BMP4 SOSTDC1 ATF2 DLX2 TP63 LHX8 HAND2 LRP4 FGFR2 FGF8 COL1A1 JAG2 MSX1 WNT10A TGFB2 LRP6 BCOR ITGB4 LAMA5 ID3 COL1A2 OSR1 WDR72
GO_POSITIVE_REGULATION_OF_LEUKOCYTE_MEDIATED_IMMUNITY	0.341239	0.719608	0.327212	1.07231	48	IL12A PAXIP1 CADM1 NOS2 ADORA2B IL4 EXOSC3 FCER2 IFNG GATA3 MSH6 TRAF6 SH2D1B
KEGG_NITROGEN_METABOLISM	0.337439	0.719608	-0.403397	-1.09057	16	GLUD1 CA2 CPS1 CA13 CA5B ASNS
KEGG_NEUROTROPHIN_SIGNALING_PATHWAY	0.345283	0.719608	0.285087	1.05745	100	SH2B3 NGF ABL1 PLCG2 ARHGDIB RELA SOS2 NFKBIE CAMK2D PIK3CG NFKBIB MAP3K3 CSK NGFR FOXO3 MAPK14 RIPK2 GAB1 TRAF6 TP73 MAP2K1 MAPKAPK2 MAPK1 RPS6KA3 RAF1
GO_NEGATIVE_REGULATION_OF_CYSTEINE_TYPE_ENDOPEPTIDASE_ACTIVITY	0.346124	0.720446	0.309207	1.065	63	NGF KLF4 PAK2 POR CSNK2A1 PCID2 BIRC5 BIRC7 GAS6 WNT9A RNF34 NGFR SFN XIAP SNCA RPS6KA3 RAF1 HERPUD1 IFI6 SIAH2 AQP1 CASP8 VEGFA
GO_CARDIAC_ATRIUM_DEVELOPMENT	0.346472	0.720682	0.386922	1.0838	23	NOTCH1 NOTCH2 ACVR1 ISL1 HEY2 PROX1 CYR61 SMO
GO_REGULATION_OF_FILOPODIUM_ASSEMBLY	0.346781	0.720835	0.375532	1.08152	26	PPP1R16B BCAS3 SRF WASL FNBP1L MIEN1
GO_FOREBRAIN_NEURON_DEVELOPMENT	0.348127	0.722163	0.362325	1.07774	30	LHX8 SLIT3 ARX FGFR2 FGF8 CNTN2 RAPGEF2 SLC4A10 RAC3
GO_FC_GAMMA_RECEPTOR_SIGNALING_PATHWAY	0.348035	0.722163	0.314904	1.06584	57	ABL1 WIPF1 DOCK1 PLCG2 WIPF3 ABI1 PRKCE WIPF2
GO_DICARBOXYLIC_ACID_TRANSPORT	0.347935	0.722163	0.32184	1.06708	51	PDPN SLC25A11 SLC26A6 CPLX1 SLC26A4 PPFIA1 FOLR1 APBA1 NF1 SLC26A1 GRM2 UNC13B ABCC2 SLC25A21 STXBP1
GO_SINGLE_FERTILIZATION	0.348642	0.722742	0.313515	1.0644	58	FOXL2 HVCN1 UBAP2L LRMP CDK1 GLRB KDM5B WEE2 B4GALT1 HOXA10
GO_CELLULAR_CARBOHYDRATE_CATABOLIC_PROCESS	0.349933	0.724929	-0.351696	-1.06947	25	AGL ABHD10 SORD GK CPS1 GAA PGM2 PFKM GYG1 CALM2
GO_CHONDROITIN_SULFATE_PROTEOGLYCAN_METABOLIC_PROCESS	0.350709	0.726047	-0.320756	-1.06194	36	ARSB CHSY3 CHST7 CHST15 DSEL B3GAT1 VCAN CHST3 NCAN CSGALNACT1 SLC35D1 CSGALNACT2
GO_PROTEIN_UBIQUITINATION_INVOLVED_IN_UBIQUITIN_DEPENDENT_PROTEIN_CATABOLIC_PROCESS	0.351332	0.726354	0.281888	1.05289	105	MYLIP UBE2C PLK1 RNF111 KLHL3 TRIM25 ITCH CDK1 SIAH1 ANAPC10 MAD2L1 UHRF1 SIAH3 RNF34 UBE4B HECW1 ANAPC16 RNF126 UBA52 BUB1B CBL RNF128 CDC20 CUL4B LNX1 RNF146 UBR5 RNF217
GO_POSITIVE_REGULATION_OF_CELL_DEVELOPMENT	0.351205	0.726354	0.242094	1.04014	361	TGIF2 ISLR2 BMP4 PLXNB3 RFX3 SETX NOTCH1 EEF2K TCF3 NBL1 NGF ABL2 PIN1 CDKL5 RET BCL9L RELA CAPRIN1 RARB DAB2IP BMP6 STK25 CUX2 LIG4 TIAM1 ITSN2 SPHK1 NET1 FBXO31 ETV5 NKX6-2 YAP1 KIT HOXD3 B4GALT1 EIF4G1 CPEB1 MOB2 IL1RAPL1 IFNG ZNF703 COL1A1 DSCAM CX3CL1
GO_REGULATION_OF_BLOOD_CIRCULATION	0.351569	0.726355	-0.231236	-1.03121	207	KCNE2 PDE4D PKP2 HBEGF DBH ABCC9 NPR1 CACNB4 JAK2 CXADR PDE4B SRI AGT KCNG2 KCNJ4 ATP2A3 ATP2A2 RYR2 HDAC4 DOCK4 SCN5A F2RL1 CPS1 CACNA1D HCN4 ADM ESR2 VIP ADA ATP2B1 ATP2B4 GAA PTGER3 PTPRM
GO_NADP_METABOLIC_PROCESS	0.353053	0.72893	-0.391073	-1.07508	17	ME1 SHPK PGM2 PGD
GO_MULTIVESICULAR_BODY_ORGANIZATION	0.353684	0.72974	-0.346779	-1.06503	26	CHMP2B CHMP7 STAM2 VPS37C VPS36 CHMP1B IST1
GO_REGULATION_OF_APOPTOTIC_SIGNALING_PATHWAY	0.354046	0.729997	0.249515	1.04087	262	E2F1 UNC5B RET PAK2 TNFAIP3 RELA ACVR1 ING2 TP63 DAB2IP PIAS4 FEM1B APAF1 BCL2L1 ZNF385A CTH YAP1 IL4 BIRC6 MIF TP53BP2 BMF SIAH1 UBQLN1 GCLC CX3CL1 DAPK3 DYNLL1 MSX1 PTTG1IP FIGNL1 LCK PRELID1 PPP1CA PPIF TGFB2 WNT4 CTTN DAPK1 RAD9A TMBIM1 PTPN1 MADD RNF34 TFAP4 CD74 NF1 MNT SFN PSME3 INS NACC2 ZC3HC1 MUC1 ANKRD2 TP73 CREB3 CTNNB1 SNAI2 ZMYND11 RAF1 PHIP APOPT1 BCL2L10 BCAP31 HERPUD1 HSPB1 HTRA2…
GO_NEGATIVE_REGULATION_OF_CARBOHYDRATE_METABOLIC_PROCESS	0.354619	0.730196	0.36644	1.07385	28	CBFA2T3 CLK2 SIRT6 PASK MIDN GRB10 PPARGC1A STAT3 INS
GO_NEGATIVE_REGULATION_OF_IMMUNE_EFFECTOR_PROCESS	0.354566	0.730196	-0.293691	-1.05154	52	NDFIP1 C4BPA PTPRC CD55 THOC1 BCL6 SUSD4 TGFB3 TSPAN6 MUL1 SOCS5
GO_FATTY_ACID_BETA_OXIDATION	0.35634	0.731947	-0.31355	-1.05679	39	ACAD11 NUDT19 ECI1 ACADL BDH2 HSD17B4 HADHA HADH ACOX3 ETFDH ACAD8 ACOX2 ACADSB
GO_MITOTIC_G2_M_TRANSITION_CHECKPOINT	0.356342	0.731947	0.430021	1.08474	15	BLM CDK1 NAE1 CLSPN FANCI
GO_DIENCEPHALON_DEVELOPMENT	0.356283	0.731947	0.308254	1.05843	62	NR0B1 BMP4 SALL1 SRD5A2 CDH1 ARX FGF8 ISL1 WNT4 LRP6 SOX2 GHRH CNTNAP2 CHRNB2 HES1
GO_REGULATION_OF_OXIDATIVE_STRESS_INDUCED_CELL_DEATH	0.356424	0.731947	-0.319638	-1.05824	36	GPR37L1 HGF PSAP FBXW7 BAG5 P4HB LRRK2 TXN MMP3 GPX1 MET TRAP1
GO_POSITIVE_REGULATION_OF_BIOMINERAL_TISSUE_DEVELOPMENT	0.357542	0.732281	0.357072	1.0698	31	BMP4 ACVR1 BMP6 PTH ACVR2A WNT4 OSR1
GO_SPINAL_CORD_PATTERNING	0.357228	0.732281	-0.371871	-1.06868	20	RELN GLI3 SHH PAX6 SUFU
GO_PROTEASOMAL_PROTEIN_CATABOLIC_PROCESS	0.357094	0.732281	0.255937	1.04206	208	UBE2C PLK1 UBE2G2 EDEM1 TNFAIP1 PSMB2 RNF111 FBXL7 FBXO31 TOPORS CDK1 PSMD2 PSMD3 TMEM67 BTRC PSMB3 TMEM129 SIAH1 MTA1 ANAPC10 MAD2L1 UBQLN1 FBXW11 YOD1 PSMD11 SIAH3 PSMD9 RNF34 UBE4B RNF216 CDC34 CCNF EDEM3 ANAPC16 RNF126 RNF44 SEC61B PSME3 UBA52 BUB1B FBXO4 CDC20 DERL2 RNF121 KIF14 CTNNB1 FBXO39 UBR2 UBXN2B SOCS6 DERL3 CUL4A GTSE1 PSMB4 ANAPC1 PSMD13 SIAH2 UBR1 RNF103 DDB1 FAF2 UBE2H RBX1 CDC16…
GO_RESPONSE_TO_X_RAY	0.357324	0.732281	0.379409	1.07355	24	BLM TP63 LIG4 TP53BP1 RAD51 TP73 MSH2 BRCA2 ERCC6
GO_PRODUCTION_OF_MOLECULAR_MEDIATOR_OF_IMMUNE_RESPONSE	0.357893	0.73251	0.342411	1.06534	37	TCF3 LIG4 IL4 KIT EXOSC3 GAS6 IL31RA CTNNBL1 MSH6 MSH2 PRKDC SLC11A1
GO_REGULATION_OF_EXCRETION	0.358219	0.732689	-0.377523	-1.06998	19	DRD3 NPR1 AGT PTGER3 CRHR2
GO_REGULATION_OF_PROTEIN_CATABOLIC_PROCESS	0.358774	0.732918	0.244688	1.03778	312	MYLIP CBFA2T3 UBE2C PIN1 PLK1 UBE2G2 ESPL1 BARD1 CSNK1E TNFAIP3 RELA PACSIN3 EDEM1 DAB2IP PSMB2 SMAD7 GOLGA2 NOS2 ITCH CDK1 PSMD2 PSMD3 CSNK2A1 PCID2 BTRC SNF8 PSMB3 SOCS4 ANAPC10 SNX12 ZW10 MAD2L1 UBQLN1 GCLC DACT1 IFNG YOD1 SMARCC1 PSMD11 PTTG1IP SH3D19 ADRA2A PSMD9 BUB1 SF3B3 DUSP1 XRCC3 GRIN2A FURIN RFWD2 CHFR ANAPC16 FBXO22 WAC RHBDF1 PSME3 UBA52 BUB1B CSNK2A2 RNF128 CDKN1B CDC20 SNX1 CUL4B …
GO_REGULATION_OF_ALCOHOL_BIOSYNTHETIC_PROCESS	0.358809	0.732918	-0.319201	-1.05679	36	DKK3 NFKB1 ADCYAP1R1 MAS1
GO_REGULATION_OF_INSULIN_SECRETION_INVOLVED_IN_CELLULAR_RESPONSE_TO_GLUCOSE_STIMULUS	0.359617	0.734078	-0.330609	-1.0574	31	EPHA5 HMGN3 STXBP4 SRI VSNL1 C2CD2L CRHR2 RFX6 HMGCR
GO_REGULATION_OF_TYROSINE_PHOSPHORYLATION_OF_STAT_PROTEIN	0.361367	0.734867	0.337905	1.06234	39	IL12A IL4 KIT IL31RA IFNG ISL1 ERBB4 STAT3 HES1 CSF1R IL6R GHR
GO_REGULATION_OF_DNA_REPAIR	0.361085	0.734867	0.314506	1.0574	55	POLH CHEK1 RTEL1 OTUB1 SIRT6 NPAS2 OGG1 EYA3 FIGNL1 RAD52 DEK BABAM1 RAD51 UBE2N UBR5 CUL4A RIF1
GO_NADH_METABOLIC_PROCESS	0.361192	0.734867	0.374898	1.07043	25	HK3 PFKFB2 HK2 IDH3B DLST PGAM1 TPI1 ALDOC
GO_REGULATION_OF_CELLULAR_RESPIRATION	0.361002	0.734867	0.414246	1.07847	17	CBFA2T3 NOS2 PRELID1 PPARGC1A CISD1 SNCA
KEGG_PROGESTERONE_MEDIATED_OOCYTE_MATURATION	0.361441	0.734867	0.301409	1.05437	69	ADCY7 CCNB3 PLK1 MOS PIK3CG CDK1 CDK2 CPEB1 ANAPC10 MAD2L1 CCNB2 BUB1 CCNA1 GNAI3 MAPK14 INS MAP2K1 MAPK1 RPS6KA3 RAF1 CDC25A
KEGG_TYPE_I_DIABETES_MELLITUS	0.361279	0.734867	0.421144	1.08012	16	IL12A IFNG INS PTPRN GAD2 PTPRN2 FASLG ICA1
GO_POSITIVE_REGULATION_OF_LYMPHOCYTE_MEDIATED_IMMUNITY	0.362722	0.736983	0.33933	1.0618	38	IL12A PAXIP1 CADM1 IL4 EXOSC3 FCER2 IFNG GATA3 MSH6 TRAF6 SH2D1B
GO_DEFENSE_RESPONSE_TO_GRAM_NEGATIVE_BACTERIUM	0.363353	0.737087	0.386374	1.07136	22	TAC1 NOS2 TLR5 TUSC2 IL6R TLR4 SLC11A1 BPI DROSHA
GO_EPIDERMIS_DEVELOPMENT	0.36306	0.737087	0.265224	1.04358	155	SOSTDC1 NOTCH1 TSG101 KLF4 RELA TP63 LDB1 FLNB LATS1 SOX18 LRP4 FA2H SAV1 YAP1 ST14 FGFR2 JAG2 WNT10A TGFB2 OVOL2 CELSR1 DSP COL17A1 POU4F3 ALDH3A2 IRF6 LAMA5 SFN PALLD GRHL1 LHFPL5 GAB1 HES1 MAP2K1 TMC1 CTNNB1 BNC1 GRHL3 SLC4A7 LDB2 RAC1 HDAC1 ACVR1B SMO IFT74 FZD3 SNAI1 FGF10 INSR EDA2R FABP5 DLL1 CERS3
GO_POSITIVE_REGULATION_OF_VIRAL_PROCESS	0.363495	0.737087	0.307689	1.05361	61	NOTCH1 VPS4A TSG101 TOP2A ADAR SMARCB1 POLR2D CTDP1 SP1 POLR2F TBC1D20 TFAP4 PPIH PPIA TMPRSS2 SUPT4H1 RAB7A POLR2B POLR2C ADARB1 CHMP3 LARP1 DDB1 VPS37B CHMP4B
GO_POSITIVE_REGULATION_OF_NEURON_APOPTOTIC_PROCESS	0.364049	0.737722	0.350047	1.06322	33	ATF2 PIN1 TGFB2 PAWR CDC34 FOXO3 NF1 GRIK2 ITGA1 CTNNB1 UBE2M ASCL1
GO_RESPONSE_TO_EPIDERMAL_GROWTH_FACTOR	0.364807	0.73877	0.385917	1.07009	22	DAB2IP ERRFI1 COL1A1 BAG4 ID1 MAPK1 SNAI2 ASCL1
GO_DETECTION_OF_ABIOTIC_STIMULUS	0.365163	0.739004	0.300905	1.0526	69	TULP1 TAC1 ANO1 PKD2L2 NR2F6 TIMELESS KIT KCNK4 OPN3 PAWR GUCA1B TRPM8 LHFPL5 GNA11 GUCY2F ATP8A2 TMC1 NPFFR2 CCDC66
GO_RESPONSE_TO_STEROID_HORMONE	0.368308	0.73926	0.23983	1.03301	373	ABHD2 DNMT1 NR0B1 NR3C1 BMP4 DHH MBP NOTCH1 IHH RBM14 PTGFR MBD4 ARID1A NCOA6 RELA SREBF1 ACVR1 SRD5A2 RARB BMP6 BCAS3 TK1 CITED4 SPHK1 PPARD TYMS TRIM25 ERRFI1 IGF2 CDK2 NR2F6 NR6A1 SLIT3 TSHB MED13 OGG1 FHL2 S100B GRIP1 LCT DSG2 RAMP2 ZNF703 COL1A1 CPN1 STRN3 MMP13 NME1 CCNE1 KRT19 CNGA3 ISL1 TGFB2 FECH NR2F2 DUSP1 GATA3 EDN1 PAWR KDM3A FBXO32 MDK LCAT TFAP4
GO_CELLULAR_RESPONSE_TO_EXTERNAL_STIMULUS	0.366536	0.73926	0.256088	1.03831	201	FZD1 ULK1 BMP4 FGF23 MAP1LC3A SREBF1 MAX BMP6 CHEK1 CADPS2 SH3GLB1 SPHK1 ADORA2B TXN2 ZC3H12A IGF2 PIM1 BHLHA15 GAS6 ATG14 KCNK4 FOLR1 CDKN2B CPEB4 COL1A1 PIK3R4 CCNE1 WNT4 TLR5 MAP2K4 CARTPT PAWR NPPA TLR7 USF1 FBXO22 RALB MTMR3 MYBBP1A PENK NUAK2 F2 MYOD1 SREBF2 TLR4 EDNRA CTNNB1
GO_NUCLEOTIDE_BINDING_DOMAIN_LEUCINE_RICH_REPEAT_CONTAINING_RECEPTOR_SIGNALING_PATHWAY	0.368191	0.73926	0.376508	1.06534	24	TNFAIP3 RELA ITCH MAP2K6 RNF34 UBA52 RIPK2 TRAF6 UBE2N NFKBIA CASP8 MAP3K7 UBE2V1
GO_PHOTOTRANSDUCTION	0.370155	0.73926	-0.354694	-1.05557	23	PDE6C GNAQ CDS1 ABCA4 RRH RHO
GO_RRNA_METABOLIC_PROCESS	0.369364	0.73926	-0.232089	-1.02602	192	UTP6 DIS3L NAT10 RPL3 RPP38 SRFBP1 DDX21 NOB1 DDX27 WDR43 METTL16 RPS6 NOL11 DIS3L2 RPL19 RIOK2 GTF2H5 WDR55 RBFA MPHOSPH6 SKIV2L2 UTP23 RPS4X RPL39 RPS3A RPL34 MAK16 RPL36 LAS1L RPL37 RPL30 RPL7L1 PDCD11 RPL23A RPS7 RIOK3 RPLP1 RPL3L RPS27A RPL9 MRPS9 UTP18 RPS16 RPS12 WDR3 DIMT1 RPS2 RPL21 FCF1 RPL27A RPS25 RPL14 RPL5 RPLP2 TFB1M CSNK1D NSA2
GO_SPINAL_CORD_MOTOR_NEURON_DIFFERENTIATION	0.370354	0.73926	-0.34293	-1.05321	26	GLI3 SHH PAX6 SUFU SOX4 ZC4H2 GIGYF2 IFT172
GO_NEGATIVE_REGULATION_OF_CELL_SUBSTRATE_ADHESION	0.366053	0.73926	0.333103	1.05857	41	FZD7 NOTCH1 RCC2 BCAS3 COL1A1 HOXA7 NF1 AP1AR TACSTD2 NF2 RASA1
GO_REGULATION_OF_MICROTUBULE_POLYMERIZATION	0.366141	0.73926	0.377033	1.06683	24	ABL1 SLAIN2 CLIP1 CDKN1B STMN1 TUBGCP3 SNCA FES TERF1 CLASP1
GO_PROTEIN_LOCALIZATION_TO_CHROMOSOME	0.368222	0.73926	0.362887	1.06343	28	PLK1 RCC2 CDK1 ZW10 ESCO2 BUB1B CENPA MTBP RUVBL2 TNKS BRCA2
GO_CILIUM_MOVEMENT	0.368699	0.73926	0.394376	1.06846	20	RFX3 LRRC6 DNAI1 RSPH9 OFD1 DNAI2 ROPN1L
GO_DORSAL_VENTRAL_NEURAL_TUBE_PATTERNING	0.366819	0.73926	-0.40194	-1.06788	15	PAX7 GLI3 SHH
GO_POSITIVE_REGULATION_OF_LIPID_CATABOLIC_PROCESS	0.366107	0.73926	-0.402243	-1.06868	15	PPARA TWIST1 SPTLC2 PRKCD IL1B SPTLC1 PNPLA2 CPT1A
GO_NEURONAL_STEM_CELL_POPULATION_MAINTENANCE	0.36796	0.73926	0.419029	1.07469	16	NOTCH1 HOOK3 SOX2 FOXO3 PRRX1 HES1 PROX1 PCM1 SS18 DLL1
GO_DEFENSE_RESPONSE_TO_GRAM_POSITIVE_BACTERIUM	0.366438	0.73926	-0.326227	-1.05135	32	NOD1 TBK1 P2RX7 B2M
GO_REGULATION_OF_CYSTEINE_TYPE_ENDOPEPTIDASE_ACTIVITY	0.36953	0.73926	0.264923	1.04068	153	TBC1D10A FOXL2 NGF KLF4 RET PAK2 TP63 HIP1 SOX7 POR APAF1 CSNK2A1 PCID2 BIRC5 BIRC7 GAS6 IFT57 LCK WNT9A SOX2 DAPK1 RNF34 PAWR NGFR TFAP4 ANP32B SFN CDKN1B XIAP SNCA P2RX1 CARD8 RPS6KA3 RAF1 MYC APOPT1 NEK5 WNT3A BCL2L10 BCAP31 HERPUD1 HTRA2 CASP8AP2 CYR61 IFI6 SIAH2 AQP1 EGLN3 CASP8 MTCH1 VEGFA
GO_SKELETAL_MUSCLE_CELL_DIFFERENTIATION	0.368381	0.73926	0.340019	1.05789	37	NOTCH1 BCL9 BCL9L SIX4 NGFR DMRTA2 SAP30 ANKRD2 MYOD1 WNT3A FOXN2 FOS PLAGL1 MEF2D HEYL CDON EOMES LEMD2
GO_POSITIVE_REGULATION_OF_BLOOD_VESSEL_ENDOTHELIAL_CELL_MIGRATION	0.370195	0.73926	-0.363184	-1.05619	21	PRKCA SRPX2 PDGFB FGF2 VEGFC
GO_HYDROGEN_ION_TRANSMEMBRANE_TRANSPORT	0.369549	0.73926	-0.284479	-1.0418	58	SLC9B2 UQCRB ATP6V0C ATP6V1C1 ATP6V1A SURF1 SLC9A8 SLC47A1 COX6C UQCRC1 ATP6V1B2 ATP6V0A1 ATP5F1 TCIRG1 ATP6V1C2 COX7A2L NDUFA4
GO_REGULATION_OF_PROTEIN_TARGETING	0.367806	0.73926	0.254894	1.03715	207	FZD1 FZD7 KAT2A BMP4 NUP54 CHERP SREBF1 DAB2IP NUP62 BMP6 SH3GLB1 RGS19 SPHK1 CDH1 NFKBIE ZC3H12A CDK1 NFKBIB HAX1 OGG1 GAS6 CTSK NKAP FBXW11 ANK3 DACT1 SIAH3 TLR7 BAG4 MIS18A NF1 MAPK14 CSNK2A2 CD36 ECT2 ERBB4 HES1 RUVBL1 ATG13 SREBF2 TLR4 CREB3 SNAI2 UBR5 ZBTB17 RNF31 WNT3A PTPN5 HTRA2 PLAGL2 NFKBIA POLR3A PBLD MFF SMO PPM1B PPP3CA
GO_LENS_DEVELOPMENT_IN_CAMERA_TYPE_EYE	0.369727	0.73926	-0.291141	-1.04241	52	SLC7A11 TGFBR1 CRYGS MAF WNT5B WNT7A CTNS PAX6 SKIL TDRD7 WNT2B
GO_NEGATIVE_REGULATION_OF_NUCLEOTIDE_METABOLIC_PROCESS	0.368829	0.73926	-0.298223	-1.0449	47	PRKCA DRD3 PID1 PPARA NPY2R HDAC4 DNAJC15 GRM8 PTGER3 CRHR2 AKAP5 AKAP6
GO_CHONDROITIN_SULFATE_PROTEOGLYCAN_BIOSYNTHETIC_PROCESS	0.371163	0.739432	-0.346455	-1.05353	25	CHSY3 CHST7 CHST15 B3GAT1 VCAN CHST3 NCAN CSGALNACT1 SLC35D1 CSGALNACT2
GO_RNA_PHOSPHODIESTER_BOND_HYDROLYSIS	0.370764	0.739432	0.296464	1.04692	73	CSTF2 FEN1 EXOSC9 CSTF1 ZC3H12A MOV10 EXOSC3 POP5 ENDOU RNASEH1 ERI1 NOL9 SMG6 UTP20 RRP36 CLP1 CNOT6L PAN3 MRPL44 DIS3 RNASE4 DROSHA EXOSC7 DICER1 ERI2 DBR1 CSTF3
GO_POSITIVE_REGULATION_OF_OXIDOREDUCTASE_ACTIVITY	0.371053	0.739432	0.339462	1.05616	37	FGF23 ABL1 ABL2 POR NOS1AP FCER2 IFNG EDN1 AGTR1 RFK INS SNCA
GO_REGULATION_OF_ICOSANOID_SECRETION	0.371447	0.739518	0.425	1.07207	15	MIF TNFRSF11A MAP2K6 EDN1 P2RX4 PLA2G10 TNFSF11
GO_REGULATION_OF_NOTCH_SIGNALING_PATHWAY	0.37189	0.739919	0.31575	1.0507	52	NOTCH1 LLGL1 DLX2 TP63 KIT JAG2 OVOL2 MFNG STAT3 HES1 CHAC1 TSPAN10 HEY2 LLGL2 GALNT11 ASCL1 TSPAN33 LFNG NFKBIA EGFL7 FGF10 DLL1
GO_LEUKOCYTE_HOMEOSTASIS	0.372173	0.740003	-0.305336	-1.04523	42	P2RX7 PDE4B CASP3 SLC40A1 SKIL RPS6 RIPK3 DNAJA3
GO_STEROID_BIOSYNTHETIC_PROCESS	0.372935	0.740229	-0.269585	-1.03633	76	CYP8B1 GGPS1 INSIG1 HSD17B3 SLC27A5 CYP39A1 STARD3 STARD5 ADM MSMO1 CYP46A1 SQLE HSD17B4 HSD17B12 HMGCR HMGCS1 PRLR FDX1L HSD17B11 SCARB1 DHCR7 HSD17B7 ACOX2 ACLY CFTR MVK ACAA2 NSDHL SRD5A1 CYP51A1 FDFT1 PRKAA1 SCP2
GO_RESPONSE_TO_PURINE_CONTAINING_COMPOUND	0.372743	0.740229	0.274105	1.04096	119	DNMT1 EEF2K WT1 RELA PDXP SREBF1 SLC26A6 SPHK1 PIK3CG CDK2 P2RX3 COL1A1 NME1 CCNE1 CNGA3 DUSP1 AQP9 DHODH P2RX4 PPARGC1A GSTM2 RAPGEF2 RYR3 PENK PTPRN P2RX1
GO_LAMELLIPODIUM_ASSEMBLY	0.373012	0.740229	-0.349442	-1.05123	24	ARHGEF7 WHAMM SRGAP2 CYFIP1 S1PR1 VAV2 VAV3
GO_REGULATION_OF_ADAPTIVE_IMMUNE_RESPONSE	0.373415	0.74055	-0.274553	-1.03761	69	IRF1 NDFIP1 C4BPA P2RX7 PTPRC B2M THOC1 RIPK3 STX7 ADA BCL6 IL6ST IRF7 SUSD4 SOCS5
GO_ENDOTHELIAL_CELL_MIGRATION	0.374197	0.740648	0.333074	1.05324	40	AMOT PAXIP1 PLXND1 SOX18 ITGB2 FAP KDR ID1 EFNB2 SRF
GO_CELL_CELL_ADHESION	0.374075	0.740648	0.239891	1.03121	363	KIF13B MAFB FZD7 TNR PAX1 ABL1 PDPN NPHP4 RET NFASC PATZ1 CTNND1 PCDH8 CADM1 FAT2 CCND3 JMJD6 ZFP36L1 LIG4 CDH1 CREBBP PODXL2 PIK3CG PLEKHA7 IL4 CLSTN3 KIT TMEM47 GAS6 CD3D ITGB2 IL1RAPL1 NLRC3 ITGA8 NKAP DSG2 CDH23 IFNG GOLPH3 JAG2 CLDN1 DSCAM PIP5K1C PTPN6 LCK GLDN SP3 WNT4 LRP6 COL13A1 RIC8A CELSR1 DSP CD3E GATA3 ZFP36L2 CEBPB FOXF1 PREX1 CDH15 CLSTN2 CD74 EPCAM CD93 THY1 RIPK2 SDK1 DLG5 INS T…
GO_SYMPATHETIC_NERVOUS_SYSTEM_DEVELOPMENT	0.373707	0.740648	0.41714	1.06985	16	TP63 HAND2 GATA3 NRP2 NF1 CTNNB1 ASCL1 FZD3
GO_POSITIVE_REGULATION_OF_CELL_SUBSTRATE_ADHESION	0.374431	0.740648	-0.270097	-1.03602	75	RELL2 ARHGEF7 ROCK1 RREB1 JAK2 ITGB1 EPB41L5 NPY2R FMN1 VTN VEGFC ILK FBLN1 VWC2
GO_MATERNAL_PROCESS_INVOLVED_IN_FEMALE_PREGNANCY	0.375517	0.742318	0.329199	1.05131	42	ADCY7 IHH STC2 PPARD AGRP DSG2 WNT4 NR2F2 DAZAP1
GO_TRNA_METHYLATION	0.377362	0.745004	0.423177	1.06747	15	NSUN2 TRMT11 ALKBH8 TRMT6
GO_BONE_RESORPTION	0.377273	0.745004	0.423197	1.06752	15	CTSK PTH ACP5 TRAF6 CTNNB1 TNFSF11 RAB7A RAC1 TPP1
GO_REGULATION_OF_AUTOPHAGY	0.379338	0.745446	-0.230883	-1.02242	195	FOXO1 NPC1 NOD1 VPS26A TBK1 EXOC7 TPCN1 BNIP3L PIP4K2A SCOC TMEM59 CISD2 ATG5 HGF ATP6V0C CASP3 ATP6V1C1 PSAP USP13 USP33 RRAGC ATP6V1A RAB3GAP1 FBXW7 WDR6 SPTLC2 FBXL2 VPS26B ATP6V1B2 WDFY3 RRAGA ATP6V0A1 SLC17A9 MAPT EXOC1 UCHL1 UVRAG TP53INP1 SNX6 MT3 CASP1
GO_REGULATION_OF_CYTOKINE_PRODUCTION	0.378812	0.745446	0.240689	1.02963	344	IL12A ABL1 ATF2 PIN1 PUM1 KLF4 PLCG2 TNFAIP3 RELA SRGN OTUD7B CADM1 ASB1 NOS2 SPHK1 CREBBP ANKRD17 ADORA2B TRIM25 ERRFI1 ITCH ZC3H12A BTK TAX1BP1 IL4 POLR1D CMKLR1 MIF GPAM GAS6 MAST2 DTX4 NLRC3 POLR3E IFNG CSK TRAIP IL12RB2 CX3CL1 TRIM27 INPP5D ADRA2A ISL1 TGFB2 AKIRIN2 ZBTB20 TLR5 CD3E GATA3 LSM14A CEBPB POLR2F RNF216 HPSE FURIN TLR7 TUSC2 IGF2BP3 ACP5 CD74 UBA52 MAPK14 RIPK2 RNF128 CD36 EPX IG…
GO_REGULATION_OF_MAPK_CASCADE	0.378507	0.745446	0.234766	1.02754	461	FZD7 DUSP19 CDK12 DTNBP1 BMP4 FGF23 NGF ABL1 PIN1 TSG101 KLF4 MAPKAPK3 RYK DAB2IP NUP62 BMP6 STK25 DVL2 TIAM1 FGFR4 ADORA2B PRKCE PHLPP1 ERRFI1 C3orf33 CAMK2D CNKSR3 ITCH MOS ZC3H12A SPRY2 IGF2 PIK3CG CDK1 KIT SNF8 GPS1 MIF BIRC7 MAP3K3 GAS6 FGFR2 TNFRSF11A MAP2K6 DAG1 TRAF4 FGF16 DACT1 FGF8 CSK MAPKAPK5 CX3CL1 PTPN6 ADRA2A SASH1 TGFB2 SOX2 DUSP26 DUSP1 EDN1 PTPN1 CARTPT MADD NGFR PELI2 KDR RAP2A…
GO_REGULATION_OF_OSTEOBLAST_PROLIFERATION	0.380158	0.745446	0.414951	1.06424	16	ABL1 FGFR2 HPSE CYR61 LRP5
GO_NEURON_PROJECTION_MORPHOGENESIS	0.378126	0.745446	0.243846	1.0306	300	ULK1 DTNBP1 PLXNB3 NOTCH1 UNC5B TNR LLGL1 NBL1 NGF ABL1 NFASC RYK PLXNA1 DAB2IP OTX2 PLXND1 NEO1 TIAM1 NCAM1 NTNG2 LRP4 DCLK1 SLIT3 ARX SIAH1 S100B FGFR2 DAG1 RAB10 ANK3 NFIB LINGO3 FGF8 SEMA6C ATL1 DSCAM OGN CNTN2 ISL1 TGFB2 CTTN PRELP POU4F3 GATA3 NGFR SLITRK4 ZNF280D
GO_POSITIVE_REGULATION_OF_RESPONSE_TO_BIOTIC_STIMULUS	0.37907	0.745446	0.369969	1.05635	25	IL12A PUM1 BMP6 LY86 ANKRD17 MIF SASH1 RIPK2 TRAF6
GO_MYOTUBE_DIFFERENTIATION	0.378161	0.745446	0.339832	1.05153	36	BCL9 TANC1 FAM65B MYEF2 SIX4
GO_REGULATION_OF_CARDIAC_MUSCLE_CONTRACTION	0.379821	0.745446	-0.291101	-1.03765	51	PDE4D PKP2 PDE4B SRI ATP2A2 RYR2 HDAC4 SCN5A HCN4
GO_NEGATIVE_REGULATION_OF_VIRAL_GENOME_REPLICATION	0.379746	0.745446	0.377678	1.0579	23	ZC3H12A ADAR MX1 ILF3 PROX1 CCNK TNIP1 RSAD2 SRPK1 SRPK2
KEGG_BETA_ALANINE_METABOLISM	0.38026	0.745446	-0.390036	-1.05445	16	DPYS AOC3 HIBCH HADHA SMS CNDP1 ABAT
KEGG_LONG_TERM_POTENTIATION	0.378776	0.745446	-0.288392	-1.03688	53	PRKCA RAP1A GNAQ PPP1CB GRM1 CAMK2G CAMK2B ADCY1 CAMK2A NRAS PRKX RAP1B CALM2 PLCB4 GRIN2C PLCB2 CALM1 KRAS PPP3CC
GO_POSITIVE_REGULATION_OF_DNA_BIOSYNTHETIC_PROCESS	0.380952	0.746326	0.326356	1.04728	43	KLF4 FGFR4 CHTF8 MAPKAPK5 DKC1 HNRNPA1 NEK2 HMBOX1 CTNNB1 MAPK1 MYC MAP3K4 RFC2 RFC4 TNKS
GO_PIGMENT_GRANULE_LOCALIZATION	0.3812	0.746334	-0.370662	-1.05053	19	MKKS VPS33B ARL6 MYO5A DCTN1 VPS33A
GO_REGULATION_OF_ENDOTHELIAL_CELL_CHEMOTAXIS	0.381683	0.746802	0.421762	1.0639	15	NOTCH1 FGF16 KDR HSPB1 FGF1 VEGFA
GO_REGULATION_OF_PROTEIN_HOMODIMERIZATION_ACTIVITY	0.38239	0.747228	-0.375923	-1.05062	18	SPAG9 NRG1
GO_RESPONSE_TO_MAGNESIUM_ION	0.383149	0.747228	0.400762	1.05763	18	FGF23 BMP6 SPHK1 ANK3 CNGA3 RYR3 SNCA
GO_DETECTION_OF_LIGHT_STIMULUS	0.383298	0.747228	-0.318714	-1.04077	34	PDE6C GNAQ CACNB4 CDS1 ELOVL4 RGS9BP SEMA5B
GO_NEURON_DEATH	0.383146	0.747228	0.334856	1.0478	38	MAX TP63 LIG4 APAF1 BCL2L1 SIAH1 NAE1 POU4F3
GO_REGULATION_OF_TYPE_I_INTERFERON_PRODUCTION	0.383237	0.747228	0.291462	1.03871	77	PIN1 PLCG2 TNFAIP3 RELA CREBBP TRIM25 ITCH TAX1BP1 POLR1D DTX4 POLR3E TRAIP ZBTB20 POLR2F RNF216 TLR7 UBA52 RIPK2 TLR4 CTNNB1 PRKDC
GO_CELLULAR_RESPONSE_TO_REACTIVE_OXYGEN_SPECIES	0.383363	0.747228	0.293621	1.03921	74	SETX ABL1 KLF4 TNFAIP3 RELA STK25 SPHK1 NET1 PXN CDK1 CDK2
GO_MATURATION_OF_5_8S_RRNA	0.384345	0.748667	0.372168	1.05306	24	EXOSC9 EXOSC3 WDR12 ERI1 NOL9 UTP20
GO_REGULATION_OF_CATION_CHANNEL_ACTIVITY	0.385966	0.751347	0.304241	1.03955	60	BMP4 KCNS1 JPH1 PLCG2 CAMK2D NOS1AP KCNIP2 UBQLN1 ANK3
GO_POSITIVE_REGULATION_OF_PEPTIDASE_ACTIVITY	0.387	0.752882	0.275837	1.03385	108	ADRM1 TBC1D10A FOXL2 NGF RET HIP1 SOX7 APAF1 IFT57 LCK PRELID1 AKIRIN2 DAPK1 PAWR NGFR TFAP4 ANP32B PSME3 CDKN1B STAT3 SNCA P2RX1 CARD8 MYC APOPT1 NEK5 WNT3A BCL2L10 BCAP31 HTRA2 CASP8AP2 CYR61
GO_APOPTOTIC_CELL_CLEARANCE	0.388079	0.753566	0.379623	1.05264	22	TGM2 JMJD6 GAS6 MERTK CD36 RARA RAC1
GO_PEPTIDYL_TYROSINE_MODIFICATION	0.387741	0.753566	0.264317	1.03177	146	FGF23 ABL1 ABL2 RET RYK CLK2 BCR ABI1 FGFR4 CAMKK2 BTK WEE2 KIT FGFR2 MAP2K6 FGF16 FGF8 CSK IL12RB2 TRIM27 TESK1 MELK PTPN6 LCK ZMYM2 MAP2K4 MERTK ABI3 KDR EFEMP1 FGF9 RIPK2 STYK1 BAZ1B ERBB4 CSF1R MAP2K3 FGF20 MAP2K1
GO_POSITIVE_REGULATION_OF_NUCLEAR_DIVISION	0.388089	0.753566	0.315011	1.04038	50	UBE2C PLK1 ESPL1 GOLGA2 IGF2 BIRC5 ANAPC10 FGF8 MSX1 WNT4 DAZL EDN1
GO_CELLULAR_PROTEIN_COMPLEX_DISASSEMBLY	0.388732	0.753589	-0.256024	-1.02606	97	NRG1 VIL1 MRPS7 PTCD3 SGK1 MRPL42 MICAL1 MRPL27 SYNJ1 MICAL2 MTRF1L MRPS25 MRPL54 MRPS22 MRPL13 MRPL20 MRPL39 AKAP5
GO_RIBOSOME_ASSEMBLY	0.388669	0.753589	-0.307414	-1.03611	39	MRPS7 RPL3 MDN1 BRIX1 MRPL20 RPL23A RSL24D1 RPL3L ERAL1 RPL5
GO_MUSCLE_CONTRACTION	0.388838	0.753589	-0.236661	-1.02123	159	KCNE2 PDE4D SSTR2 PKP2 ROCK1 TACR2 MKKS GDNF SMTN DYSF AGT MYOM1 HTR1D ROCK2 EEF2 RYR2 RPS6KB1 SCN5A PIK3C2A HCN4 MYL12A MYL12B GAA PTGER3 ACTG2 ARG2 CXCR4
GO_EXCRETION	0.389138	0.753694	0.35749	1.04762	28	SCNN1G ADORA2B AQP9 MDK CHRNB2 SCNN1B ATP6V0A4 GRHPR AMN UNC13B
GO_REGULATION_OF_CELL_KILLING	0.389393	0.753711	0.360454	1.04772	27	IL12A CADM1 NOS2 IGF2 IL4 FCER2 IFNG TGFB2
GO_ACTIN_MEDIATED_CELL_CONTRACTION	0.389705	0.753839	-0.291837	-1.03189	49	KCNE2 PKP2 VIL1 ROCK1 EPB41L5 RYR2 SCN5A
GO_SOMATIC_CELL_DNA_RECOMBINATION	0.390723	0.754231	0.357059	1.04635	28	TCF3 LIG3 LIG4 EXOSC3 MSH6 MSH2 PRKDC UNG LIG1 MLH1
GO_BLOOD_VESSEL_ENDOTHELIAL_CELL_MIGRATION	0.390439	0.754231	0.387893	1.0509	20	AMOT SOX18 KDR ID1 EFNB2 SRF
GO_REGULATION_OF_TRANSPORTER_ACTIVITY	0.390891	0.754231	-0.242103	-1.02138	135	KCNE2 PDE4D DRD3 NDFIP1 CACNB4 CTTNBP2NL RELN SGK1 PDE4B SRI STIM2 AGT ARC TWIST1 RYR2 PPARG PTPN3
GO_ORGANIC_ACID_CATABOLIC_PROCESS	0.390287	0.754231	-0.237653	-1.02041	154	HACL1 ACAD11 NUDT19 GLUD1 ABHD10 SORD MCEE OAT HPD BCAT1 CYP39A1 DDAH1 AGXT2 ECI1 MTRR PCYOX1 ACADL ALDH6A1 HGD BDH2 DDO HIBCH HNMT HSD17B4 ACOT4 THNSL2 DAO DTD1 KYNU BCKDHB HADHA HADH ABAT ACOX3 ETFDH CBS HMGCL ACAD8 PPAT TAT CEL ACOX2 IDUA ACADSB
GO_POSTSYNAPTIC_MEMBRANE_ORGANIZATION	0.391383	0.754705	-0.373338	-1.0434	18	RER1 GDNF RELN MUSK DNAJA3
GO_CELLULAR_RESPONSE_TO_BIOTIC_STIMULUS	0.391737	0.754912	0.275088	1.03104	108	PPP1R15B IL12A ABL1 TNFAIP3 RELA DAB2IP ENTPD2 NOS2 PPARD APAF1 PRKCE ZC3H12A NFKBIB CDK19 CPEB1 IFNG SLX4 TLR5 CEBPB MRC1 MAPK14 PPARGC1A RIPK2 CD36 TRAF6 TLR4 MAPK1 UPF1 RARA HNRNPM
GO_REGULATION_OF_VIRAL_GENOME_REPLICATION	0.392054	0.755048	0.322806	1.04097	44	NOTCH1 TOP2A ZC3H12A ADAR MX1 ILF3 TBC1D20 PPIH PPIA PROX1 ADARB1 LARP1 DDB1
GO_POSITIVE_REGULATION_OF_CALCIUM_ION_TRANSPORT	0.393133	0.756651	-0.270946	-1.02672	70	KCNE2 P2RX7 ADCYAP1R1 PDGFB SRI STIM2 WFS1 RYR2 CACNA1D TRPC6 PDPK1 AKAP5 CAMK2A AKAP6
KEGG_ENDOCYTOSIS	0.393658	0.757186	0.266179	1.02973	136	VPS4A TSG101 RET SH3GLB1 ARFGAP1 PARD6A SH3GL1 FGFR4 PARD6G ITCH KIT GIT1 SNF8 STAM FGFR2 ASAP1 AGAP1 PIP5K1C USP8 ARAP3 GIT2 SH3GL3 KDR EPN2 LDLRAP1 CBL ERBB4 TRAF6 PIKFYVE CSF1R RAB5B
GO_POSITIVE_REGULATION_OF_REGULATED_SECRETORY_PATHWAY	0.394833	0.758496	0.35047	1.04247	30	SYT9 ADORA2B IL4 DOC2B SYT10 PLCB1 UNC13B IL4R STXBP1 ZP4 KCNB1 RAB15 RAB3A VAMP7
GO_GLYCEROLIPID_CATABOLIC_PROCESS	0.394814	0.758496	0.355802	1.04267	28	ABHD2 FABP3 MGLL ABHD6 PNPLA3 APOC3 APOB ABHD12 PNPLA8 LPL FABP5 PLA2G15 SMPD4 PNPLA6
GO_MITOCHONDRIAL_TRANSLATION	0.39583	0.759574	-0.261406	-1.02374	85	MRPS7 PTCD3 MTIF2 MRPL42 MRPL27 HARS MTRF1L MRPS25 MRPL54 MRPS22 MRPL13 YARS2 MRPL20 MRPL39 RARS2 GFM2 MRPS28 MRPS9 AARS2 MTRF1 QRSL1 MRPL45
GO_POSITIVE_REGULATION_OF_LEUKOCYTE_PROLIFERATION	0.396138	0.759574	0.286287	1.03113	82	IL12A TCF3 TAC1 RASAL3 TNFSF13B IGF2 IL4 SLC39A10 MIF GPAM IFNG PTH CD3E CD74 RIPK2 CHRNB2 TRAF6 HES1 TLR4 HHLA2
GO_REGULATION_OF_CALCIUM_ION_TRANSMEMBRANE_TRANSPORTER_ACTIVITY	0.395896	0.759574	-0.292308	-1.02889	48	KCNE2 PDE4D CACNB4 PDE4B SRI STIM2 RYR2
GO_PROTEIN_LOCALIZATION_TO_MEMBRANE	0.396874	0.759662	-0.219103	-1.0146	295	DPP10 TSPAN15 EPB41L3 NPC1 PKP2 KCNB2 FAM126A RFTN2 ROCK1 RER1 ZDHHC23 SYTL2 RELN LIN7C RPL3 MUSK ROCK2 OSBPL8 PIGR RAB3GAP1 RPS6 TTC7A VAMP4 TMED2 TRAM1 CALCR ABCA12 ARL6 RPL19 SSR1 DNAJA3 MACF1 EHD2 MYO5A SRP19 SRP72 RAB8B KIF13A RPS4X EFR3B TNFRSF1A RPL39 PDZD11 RPS3A RPL34 RPL36 AP3D1 GOLGA7 EGFR ARFRP1 RPL37 RPL30 ARL6IP1 RPL23A PRKCI RPS7 PLEKHF1 FLOT2 RPLP1 SSR3 RPL3L RPS27A RPL9 CLASP2 RP…
GO_NEGATIVE_REGULATION_OF_ACTIN_FILAMENT_BUNDLE_ASSEMBLY	0.39689	0.759662	-0.392853	-1.04374	15	PHLDB2 FRMD7 S1PR1 DLC1
GO_EPIBOLY	0.397671	0.759662	-0.392575	-1.043	15	HBEGF WNT7A TOR1A MSX2
GO_INTRINSIC_APOPTOTIC_SIGNALING_PATHWAY	0.397652	0.759662	0.273686	1.02854	110	E2F1 ABL1 TP63 DAB2IP STK25 ZMAT3 APAF1 BCL2L1 TOPORS TP53BP2 ZMAT4 FNIP2 MELK HIPK1 CEBPB ZNF385C ZNF385B MSH6 SFN PRODH MYBBP1A CHAC1 TP73 MSH2 PRKDC APOPT1 BCL2L10 TNFRSF1B CUL4A HTRA2 MAEL BRCA2 WWOX ERCC6 SIVA1 MLH1 EDA2R FHIT BRSK2 STK11 PDCD10 POLB
GO_REGULATION_OF_RESPONSE_TO_OXIDATIVE_STRESS	0.397425	0.759662	-0.29056	-1.02738	49	GPR37L1 HGF PSAP FBXW7 FBLN5 BAG5 P4HB BMP7 MT3 LRRK2 TXN MMP3 FUT8 GPX1 MET TRAP1
GO_POSITIVE_REGULATION_OF_TRANSCRIPTION_FROM_RNA_POLYMERASE_II_PROMOTER_INVOLVED_IN_CELLULAR_RESPONSE_TO_CHEMICAL_STIMULUS	0.397126	0.759662	0.381267	1.04566	21	NOTCH1 USF1 PPARGC1A CREB3 SMAD5 SMAD1 VEGFA
GO_GLIOGENESIS	0.398941	0.760393	-0.244616	-1.01898	124	DNER NRG1 LEF1 RELN GLI3 SHH SRGAP2 DAB1 EEF2 ZNF488 PAX6 EIF2B1 PTPN11 MATN2 CNP VTN PRDM8 EIF2B5 SOX4 ILK EPHA4 VCAN
GO_REGULATION_OF_LAMELLIPODIUM_ORGANIZATION	0.398842	0.760393	0.349502	1.03959	30	SSH2 PLXNB3 WASF2
GO_ENDOPLASMIC_RETICULUM_ORGANIZATION	0.398592	0.760393	-0.336322	-1.03292	26	EIF2AK3 TOR1AIP2 LMAN1 VAPB TMEM33 ARL6IP1 STX18 RAB18 REEP2 GET4 VMP1
GO_QUINONE_METABOLIC_PROCESS	0.399045	0.760393	-0.377663	-1.03821	17	NDUFA9 CRYZL1 HMGCR VKORC1L1 CBR4 COQ7 UBIAD1
GO_NEGATIVE_REGULATION_OF_PROTEIN_CATABOLIC_PROCESS	0.400089	0.760708	0.283198	1.02904	87	PIN1 PLK1 UBE2G2 RELA DAB2IP NOS2 CSNK2A1 SNX12 ZW10 MAD2L1 YOD1 SMARCC1 BUB1 SF3B3 GRIN2A FURIN WAC BUB1B CSNK2A2 INS DERL2
GO_HYPOTHALAMUS_DEVELOPMENT	0.400095	0.760708	0.401747	1.04593	17	NR0B1 SRD5A2
GO_REGULATION_OF_T_CELL_APOPTOTIC_PROCESS	0.4004	0.760708	0.415672	1.04854	15	BMP4 GPAM PRELID1 TGFB2
GO_ENDOMEMBRANE_SYSTEM_ORGANIZATION	0.400947	0.760708	0.237756	1.02174	362	DTNBP1 MTSS1L NUP54 TULP1 NUP160 NUP214 VPS4A POM121 TSG101 PLK1 PACSIN3 NFASC PACS1 MICALL1 SRGN HOOK2 NUP62 LIN7A BCAS3 STK25 GOLGA2 NUP153 SUN2 HOOK3 CDH1 FA2H ALS2CL ZNF385A NUP205 KCNIP4 TJAP1 DPP6 CDK1 SERP1 ATP8B1 BHLHA15 SNF8 GAS6 EFR3A STAM ANO4 ZW10 SGIP1 RAB10 ANK3 VRK1 RAMP2 GOLPH3 COL5A1 RTN3 ATL1 BANF1 USP8 CLIP1 CCNB2 CLCN3 PACS2 WNT4 LRP6 AAAS GOLGA5 TESC BAIAP2L1 RAB43 AGFG1 NUP2…
GO_RESPONSE_TO_NUTRIENT	0.400713	0.760708	0.260614	1.02544	155	FZD1 DNMT1 FGF23 STC2 RELA CYP1A1 PPARD POR APAF1 TYMS TXN2 PIM1 IL4 TSHB OGG1 GAS6 LCT AHCY FOLR1 CDKN2B SLC16A1 COL1A1 PTH TBXA2R CCNE1
GO_RIBONUCLEOSIDE_CATABOLIC_PROCESS	0.399602	0.760708	0.40905	1.0491	16	AHCY NUDT7 AMPD3 ENTPD4 NUDT9 CDA
GO_NEURAL_TUBE_PATTERNING	0.400711	0.760708	-0.329804	-1.03058	28	PAX7 GLI3 SHH PAX6 GBX2 ATP6AP2
GO_REGULATION_OF_INTERLEUKIN_6_PRODUCTION	0.401436	0.761164	0.299913	1.02979	62	TNFAIP3 ADORA2B ZC3H12A GAS6 NLRC3 IFNG CSK INPP5D ISL1 AKIRIN2 ZBTB20 CEBPB TLR7 RIPK2 CD36 TRAF6 IL6R TLR4 MAPKAPK2
GO_SUPEROXIDE_METABOLIC_PROCESS	0.402249	0.762235	0.375443	1.04105	22	SH3PXD2B NCF2 NOS2 EDN1 PREX1
GO_PROTEIN_TETRAMERIZATION	0.40253	0.762295	0.282286	1.02759	88	NUP54 PCBD1 APOA1BP SHMT1 TP63 TK1 GOLGA2 LRP4 CTH SBF2 MTMR2 USP16 TRPM8 RYR3 TP73 PEX5 RRM2 DNM1 DECR1 HM13 DCXR
GO_TRACHEA_DEVELOPMENT	0.40315	0.762999	0.389082	1.04098	19	BMP4 LRP6 RSPO2 FOXF1 MAP2K1 CTNNB1 MAPK1 SRF RARA
GO_NUCLEOTIDE_EXCISION_REPAIR	0.404663	0.764447	0.279397	1.02591	93	COPS7A LIG3 RNF111 LIG4 RFC1 GPS1 OGG1 POLR2D SLX4 POLE RPA3 POLR2F RPA4 UBA52 MNAT1 CUL4B UBE2N NEIL3 NEIL2 RFC2 RFC4 CUL4A POLR2B POLR2C BRCA2 AQR ERCC6 DDB1 LIG1 RBX1 DDB2 RBBP8 POLB PPIE POLL
GO_CELLULAR_RESPONSE_TO_INTERLEUKIN_6	0.404469	0.764447	-0.376116	-1.03396	17	ST3GAL6 NFKB1 PID1
GO_PHAGOCYTOSIS	0.404583	0.764447	0.269633	1.02539	120	TULP1 ABL1 WIPF1 DOCK1 CDC42SE1 PLCG2 TGM2 WIPF3 CDC42SE2 JMJD6 ABI1 PRKCE WIPF2 GAS6 PIP5K1C WASF2 ARPC1A MERTK TUSC2 CD93 CD36 BAIAP2 ANXA11 MAPK1 SLC11A1 RARA WASL ARPC2 RAB34 MYO1G RAB7A
GO_RESPONSE_TO_BACTERIUM	0.40523	0.764621	0.244975	1.02015	257	DNMT1 NOTCH1 IL12A TAC1 ABL1 PTGFR MAPKAPK3 PLCG2 TNFAIP3 RELA DAB2IP BCR CYP1A1 ENTPD2 DCN NOS2 PPARD ANKRD17 PRKCE ZC3H12A NFKBIB CDK19 CPEB1 TNFRSF11A MTA1 ATP4B STAB1 IFNG IL12RB2 TBXA2R AKIRIN2 TLR5 EDN1 CEBPB BAIAP2L1 PAWR NGFR TUSC2 ACP5 MRC1 ROMO1 MAPK14 PPARGC1A RIPK2 TH PLA2G2A CD36 TRAF6 BAIAP2 PENK IL6R APOB TLR4 NRF1 SNCA MAPKAPK2 EDNRA MAPK1 UPF1 SLC11A1 RPS6KA3 SELE RARA SEH1L WASL…
GO_RESPONSE_TO_INTERLEUKIN_1	0.405295	0.764621	0.296697	1.02795	65	HYAL3 RELA DAB2IP SPHK1 CREBBP OTUB1 ZC3H12A TNFRSF11A CX3CL1 EDN1 CEBPB PAWR RIPK2 TRAF6 SNCA RC3H1 UPF1 SELE
GO_REGULATION_OF_CYTOKINE_BIOSYNTHETIC_PROCESS	0.405753	0.764621	0.299155	1.02719	62	KLF4 RELA ASB1 ERRFI1 IL4 MAST2 IFNG INPP5D CD3E GATA3 CEBPB TLR7 IGF2BP3 RNF128 IGF2BP2 TRAF6 MAP2K3 TLR4 MAPKAPK2 TRIB2
GO_CELLULAR_RESPONSE_TO_ESTRADIOL_STIMULUS	0.405632	0.764621	-0.341184	-1.02639	24	SSTR2 ESR1 ESR2 MSX2 EGFR NRIP1
GO_INTERSTRAND_CROSS_LINK_REPAIR	0.406017	0.764649	0.345366	1.03473	31	UBE2T FANCF SLX4 POLN ATRIP RPA3 DCLRE1B FANCE UBA52
GO_GLUTATHIONE_METABOLIC_PROCESS	0.406774	0.765604	-0.314056	-1.02556	34	GSTT1 CTNS GSR CLIC4 MGST2 GLO1 GDAP1L1 MGST1 CLIC5 GSTK1 ALDH5A1 GSTO1 GPX1
GO_LABYRINTHINE_LAYER_DEVELOPMENT	0.409874	0.765925	0.332943	1.03022	36	ZFP36L1 ST14 BIRC6 FGFR2 OVOL2 SPINT1 GAB1 HES1 MAP2K1 HEY2 MAPK1
GO_NEGATIVE_REGULATION_OF_TRANSMEMBRANE_TRANSPORT	0.40752	0.765925	-0.278796	-1.02099	58	KCNE2 DRD3 CTTNBP2NL SRI AGT TWIST1 CAB39 PTGER3 CRHR2 FGF12 CALM2 MTOR GRK6 CRBN
GO_STEROL_HOMEOSTASIS	0.413689	0.765925	0.332053	1.02746	36	MYLIP FABP3 MED13 G6PC LCAT LDLRAP1 PLA2G10 APOC3 APOB
GO_RNA_STABILIZATION	0.411094	0.765925	0.361771	1.03295	25	E2F1 RBM38 DKC1 YBX1 MAPK14 MAPKAPK2 SLC11A1 HNRNPA0
GO_TRANSMISSION_OF_NERVE_IMPULSE	0.412739	0.765925	0.326694	1.0271	39	NFASC SCN9A P2RX3 DMRT3 KCNMB4 SCN8A ANK3 CHRNA1 P2RX4 CNTNAP2 GRIK2 P2RX1
GO_ORGANIC_HYDROXY_COMPOUND_METABOLIC_PROCESS	0.410857	0.765925	-0.214814	-1.01021	341	NPC1 CYP8B1 DRD3 BHMT SLCO4A1 FABP6 SGMS1 CAT DBH GGPS1 NPR1 NR0B2 ALDH1A1 DMGDH ALG5 RDH12 NR5A2 CHAT SORD MBTPS1 GCNT4 GK LRAT INSIG1 VLDLR CTNS PCK1 HSD17B3 MAOA CYP4V2 SLC27A5 SYNJ1 PLA2G4F CYP39A1 SLCO1B1 CDS1 STARD3 FGF2 CYP24A1 DHRS3 LPCAT2 IPMK ACADL SPTLC2 OSBPL5 LPCAT3 SLC22A5 BCHE MYO5A MSMO1 ISYNA1 LGMN CYP46A1 SQLE
GO_NEGATIVE_REGULATION_OF_INTRINSIC_APOPTOTIC_SIGNALING_PATHWAY_IN_RESPONSE_TO_DNA_DAMAGE	0.40875	0.765925	0.387661	1.03718	19	ING2 BCL2L1 ZNF385A MIF CD74 MUC1 SNAI2
GO_STEM_CELL_PROLIFERATION	0.409643	0.765925	0.30844	1.02637	52	TEAD3 BMP4 HAND2 TRIM71 FGFR2 NKAP RAB10 MSX1 SIX2 OSR1 CTNNB1 FZD9 ASCL1 WNT3A
GO_REGULATION_OF_GROWTH	0.407962	0.765925	0.232695	1.0178	457	ISLR2 BMP4 FOXC2 NOTCH1 TNR ABL1 AGR2 WT1 PIN1 CDKL5 TSG101 STC2 PAK2 ING2 PLXNA1 DAB2IP ADIPOR1 PLXND1 EXOSC9 SEMA3D ZMAT3 ITSN2 IGSF11 ADNP2 LATS1 SPHK1 PPARD POR NET1 MYL2 SAV1 CAMK2D ITCH SIX4 YAP1 CDK1 TLL2 CLSTN3 SERP1 SLIT3 CSNK2A1 ARX NOL8 GPAM GAS6 UBE2E3 SOCS4 FGFR2 BCAR1 FGF8 IFNG CRLF3 SEMA6C DSCAM WISP1 CTDP1 MSX1 SH3BP4 BARHL2 TGFB2 CTTN CISH RAB33B PLS1 NPPA GHRH SFN PLCE1 FGF9 FOX…
GO_NEURAL_NUCLEUS_DEVELOPMENT	0.412507	0.765925	0.319822	1.02631	43	MBP ARX HOXB2 NFIB DYNLL1 FOXP2 HOXB1 FGF9 CHRNB2 SYNGR3 ASCL1 SUDS3 RAD1 CKB ACTB
GO_MAINTENANCE_OF_LOCATION	0.413084	0.765925	0.278621	1.02149	92	NBL1 SUPT7L SRGN FLNB HK2 SUN2 LATS1 NFKBIE TOPORS NFKBIB DAG1 ANK3 GOLPH3 TAF8 SCIN CD36 TLN1 CREB3 VPS13A FBN1 TAF3 GOPC
GO_REGULATION_OF_LIPASE_ACTIVITY	0.411842	0.765925	-0.276449	-1.01821	60	ESR1 ADCYAP1R1 FGFR3 PPT1 GNAQ AGT CALCR FGF2 CAMK2B PDPK1 ARL1 MARCKS PRKCD EGFR
GO_REGULATION_OF_FATTY_ACID_TRANSPORT	0.412106	0.765925	0.398203	1.0367	17	MIF TNFRSF11A MAP2K6 EDN1 P2RX4 PLA2G10 TNFSF11
GO_CHONDROITIN_SULFATE_BIOSYNTHETIC_PROCESS	0.41159	0.765925	-0.348509	-1.02506	22	CHSY3 CHST7 CHST15 VCAN CHST3 NCAN CSGALNACT1 SLC35D1 CSGALNACT2
GO_NEGATIVE_REGULATION_OF_RESPONSE_TO_CYTOKINE_STIMULUS	0.412675	0.765925	0.364913	1.03253	24	KLF4 PIAS4 ADAR SLIT3 GAS6 TRAIP
GO_POSITIVE_REGULATION_OF_MUSCLE_TISSUE_DEVELOPMENT	0.409373	0.765925	0.313664	1.02791	48	BMP4 NOTCH1 PIN1 CDK1 FGFR2 USP2 FGF9 MAPK14 PPARGC1A ERBB4 EFNB2 MYOD1 HEY2 CTNNB1
GO_REGULATION_OF_INSULIN_LIKE_GROWTH_FACTOR_RECEPTOR_SIGNALING_PATHWAY	0.408008	0.765925	-0.389574	-1.03502	15	ATXN7 IGFBP1 POU1F1 WNT1
GO_ADHERENS_JUNCTION_ORGANIZATION	0.411647	0.765925	0.304086	1.02597	56	RCC2 CTNND1 CADM1 SMAD7 CDH1 RAMP2 ZNF703 CSK PTPRK PIP5K1C HIPK1 CTTN DSP LAMA5 CDH15 THY1 DLG5 CTNNB1 CDH11 FERMT2
GO_POSITIVE_REGULATION_OF_OSTEOBLAST_DIFFERENTIATION	0.411266	0.765925	0.313286	1.02667	48	BMP4 ACVR1 TP63 BMP6 PDLIM7 ACVR2A WNT4 CEBPB IL6R CTNNB1 SMAD5 SMAD1 CYR61
GO_POSITIVE_REGULATION_OF_PEPTIDE_SECRETION	0.413532	0.765925	-0.279844	-1.01719	56	ARHGEF7 NR0B2 GLUD1 JAK2 SRI VSNL1 MCU NPY2R SOX4 C2CD2L PFKM RAB8B CAPN10 RFX6
GO_PYRIMIDINE_NUCLEOSIDE_METABOLIC_PROCESS	0.412348	0.765925	-0.31496	-1.02167	33	CTPS2 DPYS UPRT
GO_REGULATION_OF_CELLULAR_RESPONSE_TO_INSULIN_STIMULUS	0.411244	0.765925	-0.296553	-1.01975	43	PIK3R3 LMBRD1 PID1 RARRES2 OSBPL8 PIK3R1 RPS6KB1 PTPN11 AHSG MARCKS PRKCD MSTN NCOA5
GO_OSTEOCLAST_DIFFERENTIATION	0.413236	0.765925	0.372591	1.03314	22	TNFRSF11A ACP5 MAPK14 TRAF6 CSF1R CTNNB1 TNFSF11 SBNO2 PAFAH1B1 SNX10 ANXA2
GO_AXON_EXTENSION	0.408034	0.765925	0.344915	1.03338	31	ULK1 DCLK1 SLIT3 OGN POU4F3 NRP2
GO_HEMOSTASIS	0.408866	0.765925	-0.226848	-1.01202	208	PLAU IRF1 SLC7A11 PRKCA MFN2 F2RL2 P2RX7 TRPC7 AP3B1 GNAQ FZD6 DOCK11 JAK2 F5 PHF21A DGKK DOCK8 PIK3R1 SHH HIST2H3D SERPINC1 PTPN11 ANXA7 F2RL1 LMAN1 ZFPM2 MYL12A F8 IRF2 ILK EHD2 VAV2 FBLN1 TRPC6 PDPK1 CAPZA1 HPS5 PIK3R5 PROCR PRKCD MMRN1 VAV3
KEGG_CELL_ADHESION_MOLECULES_CAMS	0.409411	0.765925	0.290719	1.02424	72	SDC3 GLG1 NFASC CADM1 NEO1 NCAM1 CDH1 ITGB2 ITGA8 CLDN1 SDC4 CNTN2
KEGG_ACUTE_MYELOID_LEUKEMIA	0.409588	0.765925	0.317633	1.02847	45	ZBTB16 RELA PPARD SOS2 PIK3CG PIM1 KIT CCNA1 RUNX1T1 STAT3 MAP2K1 MAPK1 RARA RAF1 MYC
GO_CELLULAR_RESPONSE_TO_LIGHT_STIMULUS	0.414351	0.766225	0.292306	1.02252	69	POLH CRY2 HYAL3 TP63 CHEK1 CREBBP PTPRK OPN3 CUL4B TP73 INO80 MYC RUVBL2 CDC25A AQP1 PTGS2 DDB1 PBK DDB2 IMPACT STK11
GO_B_CELL_RECEPTOR_SIGNALING_PATHWAY	0.414346	0.766225	0.364421	1.03114	24	ABL1 PLCG2 BTK BCAR1 PTPN6 LCK
GO_POSITIVE_REGULATION_OF_MUSCLE_CELL_DIFFERENTIATION	0.415394	0.766617	0.296559	1.02143	63	BMP4 TCF3 ABL1 PIN1 ZFHX3 CTH IL4 KIT EDN1 CDH15 MAPK14 EFNB2 MYOD1 CTNNB1 NEK5 WNT3A PROX1 NR2C2 IGFBP3 PLCB1 IL4R
GO_RESPONSE_TO_INORGANIC_SUBSTANCE	0.416196	0.766617	0.23794	1.01618	337	DNMT1 BMP4 MBP SETX FGF23 PPP1R15B EEF2K ABL1 ATF2 KLF4 BLM HVCN1 TNFAIP3 RELA AHCYL1 BMP6 STK25 FNTB TK1 CYP1A1 LRP11 LIG4 SPHK1 CDH1 NET1 CAMK2D ZC3H12A CDK1 CDK2 IL4 TSHB KCNMB4 GPAM OGG1 TFR2 LCT KCNIP2 ANK3 COL1A1 SEC31A PTH CNGA3 PPIF FECH DUSP1 EDN1 ZNF277 RASA4 C1QA PAWR AQP9 SLC30A2 LCAT ACP5 ATP5D DNMT3A ATIC EIF4A3 FUS EEF1A2 MNAT1 PPARGC1A TH CDKN1B RAD51 ECT2 RYR3 PENK ANXA11 APOB
GO_RESPONSE_TO_ISCHEMIA	0.415873	0.766617	0.360545	1.02945	25	EEF2K HK2 MAP2K6 CPEB4 PPIF PANX2 PPARGC1A
GO_NEGATIVE_REGULATION_OF_HOMEOSTATIC_PROCESS	0.416563	0.766617	0.278671	1.01989	91	MAFB CHERP PLCG2 TNFAIP3 LDB1 RASA3 RTEL1 PRKCE MIF GPAM CSK LCK INPP5D ADRA2A KLF13 CARTPT NDUFAF2 HNRNPA1 SMG6 CD74 GSTM2 RYR3
GO_RIBONUCLEOPROTEIN_COMPLEX_BIOGENESIS	0.415236	0.766617	-0.215703	-1.00904	323	UTP6 LSG1 MRPS7 DIS3L DDX1 NAT10 PRPF19 RPL3 RPP38 SRFBP1 WDR77 DDX21 NOB1 DDX27 WDR43 METTL16 RPS6 NOL11 DIS3L2 SART3 RPL19 RIOK2 ZNF622 GTF2H5 MDN1 BRIX1 SLU7 SNRPE EIF3B WDR55 YTHDC1 USP4 RBFA GEMIN6 MPHOSPH6 NUP88 GTPBP4 SKIV2L2 MRPL20 CRNKL1 UTP23 RPS4X PTBP2 LUC7L RPL39 RPS3A RPL34 MAK16 RPL36 LAS1L DDX6 RPL37 RPL30 NUFIP1 RPL7L1 EIF3J PDCD11 RPL23A RSL24D1 SNRPD3 RPS7 RIOK3 RPLP1 RPL3L RPS…
GO_REGULATION_OF_TYPE_I_INTERFERON_MEDIATED_SIGNALING_PATHWAY	0.416525	0.766617	-0.351685	-1.02275	21	IFNAR1 JAK1 PTPN11 IRF7 MUL1 IFNAR2 STAT2 NLRC5 HSP90AB1
GO_ENDOCYTOSIS	0.415661	0.766617	-0.214773	-1.00854	336	DNER NPC1 SNX8 HCK CD14 PAK1 DRD3 LRPAP1 P2RX7 GAPVD1 CLTCL1 PPT1 ITGB1 CXCR1 LMBRD1 CD47 ARC HIP1R VLDLR ANKFY1 PIK3R1 SHH USP33 ELMO2 AP2A2 IGF2R STEAP2 PECAM1 SYNRG BIN1 CANX SNX7 CD81 ARPC3 RAB14 MYO6 SYNJ1 CYFIP1 PIK3C2A LRP3 LOXL2 VTN AHSG CALCR ADM M6PR PRSS12 SUSD2 EIF2AK1 GTF2H2 GRK4 EHD2 VAV2
GO_NEGATIVE_REGULATION_OF_CATABOLIC_PROCESS	0.415335	0.766617	0.260394	1.0189	149	CBFA2T3 PIN1 PLK1 UBE2G2 RELA DAB2IP GOLGA2 KIF25 NOS2 TBC1D14 BCL2L1 PIK3CG SIRT6 CSNK2A1 SNX12 ZW10 MAD2L1 UBQLN1 MTMR2 YOD1 SMARCC1 ADRA2A BUB1 SF3B3 GRIN2A FURIN WAC BUB1B PPARGC1A CSNK2A2 APOC3 STAT3 INS DERL2 SNCA
GO_REGULATION_OF_DOUBLE_STRAND_BREAK_REPAIR	0.418486	0.766753	0.359976	1.02782	25	CHEK1 RTEL1 OTUB1 SIRT6 OGG1 FIGNL1 DEK RAD51 UBR5 RIF1
GO_DEVELOPMENTAL_PROGRAMMED_CELL_DEATH	0.418824	0.766753	0.395979	1.03091	17	NOTCH1 HAND2 KIT JAG2 PRKDC CYR61 LRP5 KITLG
GO_REGULATION_OF_EPITHELIAL_CELL_MIGRATION	0.419907	0.766753	0.263651	1.01695	133	BMP4 FOXC2 AMOT NOTCH1 TAC1 KLF4 DAB2IP BCAS3 SH3BGRL3 EPB41L4B DCN VASH1 PRKCE ZC3H12A IL4 BCAR1 FGF16 IFNG SASH1 TGFB2 NR2F2 GATA3 EDN1 KDR NRP2 NF1
GO_AEROBIC_RESPIRATION	0.420344	0.766753	-0.29362	-1.01492	44	CAT UQCRB PANK2 SUCLG2 CHCHD5 FXN PMPCB SURF1 UQCRC1
GO_NEGATIVE_REGULATION_OF_DEVELOPMENTAL_GROWTH	0.420389	0.766753	0.294228	1.01939	65	BMP4 TNR STC2 SEMA3D SAV1 TLL2 SEMA6C CTDP1
GO_AGING	0.420128	0.766753	0.250906	1.01502	197	DNMT1 ZMIZ1 MBP ENG FOXG1 RELA SREBF1 TP63 NUP62 CHEK1 CYP1A1 SIN3A DCN APAF1 TYMS CDK1 SERP1 TPRA1 AMH MIF OGG1 ITGB2 MAPKAPK5 CX3CL1 INPP5D PRELP EDN1 RAD54L FURIN MSH6 MNT DNMT3A ROMO1 MAPK14 PPARGC1A TH TBX3 STAT3 ATP8A2 PENK MSH2 MAP2K1 SNCA EDNRA
GO_REGULATION_OF_BEHAVIOR	0.417619	0.766753	-0.291402	-1.01654	46	DRD3 PER3 RELN HTR1D NPY2R ESR2 ADA PTGER3 CRHR2 MTOR TACR3 HTR2B NRXN1 HTR2A HTR1B MC4R ADORA1 KCNA2 EIF2AK4
GO_VITAMIN_TRANSPORT	0.420209	0.766753	0.370699	1.0279	22	SLC35F3 PDPN FOLR1 STRA6 GIF AMN
GO_POSITIVE_REGULATION_OF_INNATE_IMMUNE_RESPONSE	0.417505	0.766753	0.257122	1.01658	161	IL12A MAPKAPK3 PAK2 PLCG2 TNFAIP3 RELA CADM1 PSMB2 SIN3A MMP2 CREBBP PRKCE ITCH BTK PSMD2 PSMD3 BTRC PSMB3 ITGB2 MAP2K6 CTSK FBXW11 PIK3R4 PSMD11 PSMD9 TLR5 LSM14A TLR7 PSME3 UBA52 RIPK2 CD36 TRAF6 UBE2N TLR4 MAPKAPK2 SH2D1B RPS6KA3
GO_REGULATION_OF_ENDOCYTOSIS	0.416903	0.766753	0.261961	1.01823	141	TULP1 EEF2K ABL1 ABL2 TSG101 PLCG2 PACSIN3 BCR HIP1 ATXN2 ARFGAP1 BICD1 MIB1 GAS6 TFR2 SNX12 SGIP1 MTMR2 CSK SFRP4 MERTK PTPN1 TSC2 EPN2 LDLRAP1 CBL CD36 APOC3 RAB5B SNCA MAGI2 SLC11A1 SELE CBLL1 WASL WNT3A PTPN5
GO_CYCLIC_NUCLEOTIDE_BIOSYNTHETIC_PROCESS	0.41954	0.766753	-0.342436	-1.01909	23	ADCY3 NPR1 HTR2C ADM ADCY9 ADCY1 GUCY1A2
GO_RESPONSE_TO_DEXAMETHASONE	0.418244	0.766753	-0.323261	-1.01803	29	FOXO1 CPS1 CASP9 ESR2 SERPINF1 MSTN HMBS
GO_MYOTUBE_CELL_DEVELOPMENT	0.418355	0.766753	-0.372266	-1.02337	17	DNER
GO_CELL_FATE_SPECIFICATION	0.419598	0.766753	0.304456	1.02007	54	NOTCH1 SOX18 NANOG MYL2 NKX6-2 DMRT3 SOX6 ISL1 SOX2 DMRTA2 SIX2 TLX3 CTNNB1 ASCL1 PPDPF LHX3 SMO FOXA1 DLL1 CDON EOMES
GO_POSITIVE_REGULATION_OF_DEFENSE_RESPONSE	0.418478	0.766753	0.24785	1.01524	219	IL12A TAC1 PUM1 MAPKAPK3 PAK2 PLCG2 TNFAIP3 RELA CADM1 PSMB2 SIN3A MMP2 CREBBP ANKRD17 ADORA2B PRKCE ITCH PIK3CG BTK PSMD2 PSMD3 CDK19 BTRC PSMB3 ITGB2 TNFRSF11A MAP2K6 CTSK FBXW11 CX3CL1 PIK3R4 PSMD11 PSMD9 TLR5 LSM14A TLR7 PSME3 UBA52 AGTR1 RIPK2 PLA2G2A CD36 TRAF6 UBE2N IL1RL1 PENK TLR4 MAPKAPK2 EDNRA SH2D1B RPS6KA3 TNFSF11 RAF1
GO_EMBRYONIC_PATTERN_SPECIFICATION	0.420868	0.767171	0.321308	1.02108	41	ZBTB16 WT1 KDM6A PCSK6 STIL FGFR2 LRP6 TBX3 ERBB4 CTNNB1 SMAD5 SMAD1 SMAD6 FGF10 LHX1 DLL1
GO_POSITIVE_REGULATION_OF_PROTEIN_SERINE_THREONINE_KINASE_ACTIVITY	0.421331	0.767558	0.246849	1.01381	224	STRADA DUSP19 MAPKAPK3 DAB2IP DVL2 CCND3 TIAM1 ADORA2B MOS SPRY2 IGF2 PIK3CG PIM1 CDK1 CCNL1 KIT MIF BIRC7 CCND2 ZFP91 TNFRSF11A MAP2K6 TRAF4 CSK MAPKAPK5 ADRA2A SASH1 EDN1 PTPN1 MADD CD74 PLCE1 UBA52 RALB MAPK14 RIPK2 CDKN1B RAPGEF2 GAB1 TRAF6 CSF1R ITGA1 MAP2K3 TP73 MAP2K1 TLR4 SNCA MAPKAPK2 MAPK1 NEK10 MAP3K9 MAP4K5 GHR TNFSF11 EPGN MAP3K4 RPTOR CCNT2 PDE6H PROX1
GO_VENTRICULAR_SYSTEM_DEVELOPMENT	0.422916	0.769988	-0.345919	-1.01744	22	AK8 HYDIN
GO_NEGATIVE_REGULATION_OF_CATION_TRANSMEMBRANE_TRANSPORT	0.423299	0.770228	-0.29617	-1.01386	42	KCNE2 DRD3 SRI AGT
GO_REGULATION_OF_HISTONE_METHYLATION	0.424776	0.770498	0.322198	1.01885	40	DNMT1 PAXIP1 SMARCB1 TET1 BCOR GATA3 KDM3A GFI1B CTNNB1 PHF19 PAF1 MTHFR
GO_ORGAN_REGENERATION	0.426173	0.770498	-0.272593	-1.01106	62	RAP1A GLI1 NR0B2 LEF1 HGF CDKN1A IGF2R PPARG PTPN3 LIFR ADM
GO_POSITIVE_REGULATION_OF_TYPE_I_INTERFERON_PRODUCTION	0.426212	0.770498	-0.282584	-1.01177	52	IRF1 CD14 NFKB1 TBK1
GO_LYMPHOCYTE_HOMEOSTASIS	0.425905	0.770498	-0.310549	-1.0141	34	P2RX7 CASP3 SLC40A1 SKIL RPS6 RIPK3 DNAJA3
GO_PATTERN_RECOGNITION_RECEPTOR_SIGNALING_PATHWAY	0.425833	0.770498	0.286833	1.01518	74	MAPKAPK3 TNFAIP3 RELA PRKCE ITCH BTK ITGB2 MAP2K6 CTSK PIK3R4 TLR5 LSM14A TLR7 UBA52 RIPK2 CD36 TRAF6 UBE2N TLR4 MAPKAPK2 RPS6KA3
GO_CELLULAR_RESPONSE_TO_IONIZING_RADIATION	0.425919	0.770498	0.32195	1.01807	40	BLM TP53BP1 NET1 BCL2L1 YAP1 FIGNL1 RAD9A MAPK14 RAD51 ECT2 INO80 SNAI2
GO_CELLULAR_RESPONSE_TO_INORGANIC_SUBSTANCE	0.425866	0.770498	-0.250461	-1.00879	100	MTR FOXO1 B2M KCNC2 XRCC4 JUN EIF2AK3 SHH SCN5A SLC40A1 CLIC4 EIF2S1 SLC18A1 SERPINF1 ALAD TF ADCY1 FSTL3 CREB1 CPNE7 GSN
GO_NON_RECOMBINATIONAL_REPAIR	0.42558	0.770498	0.314495	1.01831	45	BARD1 PAXIP1 LIG3 LIG4 TP53BP1 PIAS4 SLX4 POLA1 RAD52 DCLRE1B BABAM1 UBE2N PRKDC KDM2A
GO_POSITIVE_REGULATION_OF_PEPTIDYL_TYROSINE_PHOSPHORYLATION	0.425464	0.770498	0.268754	1.0149	114	IL12A ABL1 PAK2 DVL2 ABI1 LRP4 ACE IGF2 IL4 KIT HAX1 MIF GAS6 RICTOR IL31RA IFNG ADRA2A ISL1 CD3E PTPN1 CD74 RIPK2 CD36 ERBB4 STAT3 INS HES1 CSF1R IL6R GHR EPGN WNT3A GPRC5B ADRA2C MLST8 ADNP ERCC6 ANGPT1 FGF10 KITLG VEGFA HSPH1
GO_NEUTRAL_AMINO_ACID_TRANSPORT	0.425948	0.770498	-0.336763	-1.01309	24	SLC7A9 SLC38A2 SERINC1 SERINC4 SERINC3 SLC6A15
GO_REGULATION_OF_PROTEIN_PHOSPHATASE_TYPE_2A_ACTIVITY	0.425575	0.770498	-0.358695	-1.01662	19	PPP2R5A PPME1 ANKLE2 PPP2R5D ENSA ARPP19
GO_POSITIVE_REGULATION_OF_INSULIN_SECRETION	0.426942	0.771363	0.323694	1.01766	39	ANO1 NCOA6 PFKFB2 PPARD PRKCE SERP1 DOC2B ISL1 PSMD9
GO_SYNAPTIC_SIGNALING	0.427571	0.771591	-0.216945	-1.00593	298	SLC18A3 GRM4 NAAA USP14 SSTR2 DRD3 P2RX7 SLC22A2 GABRD TACR2 DBH GABRA4 SYTL2 HTR2C PPT1 GNAQ CACNB4 SYT4 LIN7C SST SYT11 CHAT HTR1D WNT7A GABRA2 NPY2R STX3 RAB3GAP1 SLC6A12 SYNJ1 CNP GRM1 TRIM9 OPRK1 GPR149 LRFN5 MYO5A NPTX1 SLC5A7 CACNA1E HTR1F AKAP5 GABRA3 UNC13C CHRNA2 PDZD11 LRFN3 GABRR2 CHRM4 RIT2
GO_N_TERMINAL_PROTEIN_AMINO_ACID_MODIFICATION	0.427371	0.771591	0.393509	1.02448	17	NAA30 CREBBP NAA20 PPM1B METAP2 NAA16 KAT2B NMT2 METAP1 NAT9
GO_CELLULAR_COMPONENT_MAINTENANCE	0.427883	0.7717	0.406906	1.02643	15	TANC1 PARD6A PLEKHA7 MTMR2 CTTN CSF1R ITGA3
GO_REGULATION_OF_HOMEOSTATIC_PROCESS	0.429242	0.773249	0.238698	1.01122	308	MAFB BMP4 UBE2C WNK1 TAC1 ABL1 ANO1 JPH1 CHERP PLCG2 TNFAIP3 NCOA6 SEC24A LDB1 SMAD7 DCN TIAM1 RASA3 RTEL1 FGFR4 PRKCE CAMK2D SMARCB1 P2RX3 MIF GPAM CA7 TNFRSF11A ANK3 GCLC CSK MAPKAPK5 SLX4 PTPN6 LCK INPP5D ADRA2A ACVR2A TGFB2 KLF13 CACNA1C DKC1 EDN1 CARTPT PASK NGFR NDUFAF2 HNRNPA1 SLC30A2 SMG6 KDR FOXO3 P2RX4 CD74 NF1 NEUROD1 AGTR1 MAPK14 THY1 PPARGC1A CD36 GSTM2 RYR3 ANKRD54 CSF1R RBFOX2 NEK2…
GO_CHONDROCYTE_DIFFERENTIATION	0.429584	0.773249	-0.288195	-1.00976	47	FGFR3 EIF2AK3 WNT5B WNT7A COL27A1 SHOX2 IFT80 WNT2B MSX2 TGFBR2
GO_T_CELL_RECEPTOR_SIGNALING_PATHWAY	0.429751	0.773249	0.272161	1.01251	102	PAK2 PLCG2 RELA PSMB2 PSMD2 PSMD3 BTRC PSMB3 CD3D BCAR1 FBXW11 IFNG CSK PSMD11 LCK INPP5D PSMD9 CD3E GATA3 PAG1 FYB PSME3 UBA52 THY1 RIPK2 TRAF6 UBE2N
KEGG_UBIQUITIN_MEDIATED_PROTEOLYSIS	0.429664	0.773249	0.269697	1.01231	109	UBE2C UBE2O UBE2G2 KLHL9 TRIM37 PIAS4 ITCH BTRC BIRC6 UBE2E3 SIAH1 ANAPC10 FBXW11 UBE4B CDC34 RFWD2 FBXO4 CBL XIAP CDC20 CUL4B TRAF6 UBE2N UBE2M UBR5 UBOX5
GO_REGULATION_OF_CARDIAC_MUSCLE_CELL_DIFFERENTIATION	0.432119	0.777053	0.392148	1.02094	17	BMP4 PIN1 CTDP1 EFNB2 WNT3A
GO_FEAR_RESPONSE	0.43337	0.777598	-0.331964	-1.00946	25	DBH HTR2C NPY2R RPS6KB1 ESR2
GO_RESPONSE_TO_INTERLEUKIN_6	0.432817	0.777598	-0.362093	-1.01197	18	ST3GAL6 NFKB1 PID1
GO_CELLULAR_RESPONSE_TO_DRUG	0.43317	0.777598	-0.286197	-1.00738	48	KCNE2 RNF149 RAP1A PDE4B ANKRD1 ESR2 EIF2B5 MT3 ADSSL1 REN PPAT EFTUD2 HTR1B CERS1 IL1B SLC18A2 CHEK2 FBP1 RAPGEF3 CRHBP BRAF ADIPOQ CAD
GO_NEGATIVE_REGULATION_OF_LYMPHOCYTE_DIFFERENTIATION	0.433436	0.777598	-0.335086	-1.00804	24	IRF1 INHBA GLI3 SHH CYLD BCL6
GO_LEUKOCYTE_MIGRATION	0.434036	0.778219	-0.234785	-1.00474	150	HCK SLC7A11 PDE4D ROCK1 DBH PDGFB CXADR ITGB1 PDE4B CXCR1 CD47 CKLF DOCK8 PIK3R1 SLC7A9 PECAM1 PTPN11 F2RL1 SLC16A8 S1PR1 CD44 ITGAV EPS8 PROCR CXCR4 NRAS VAV3 MMP1
GO_VASOCONSTRICTION	0.435487	0.779908	-0.334658	-1.00676	24	MKKS AGT HTR1D PIK3C2A
GO_REGULATION_OF_DIGESTIVE_SYSTEM_PROCESS	0.435408	0.779908	0.370694	1.01667	21	WNK1 TAC1 MMP13 PAWR NEUROD1 GHSR AQP1 OPRL1 FGF10 OXTR
GO_REGULATION_OF_AUTOPHAGOSOME_ASSEMBLY	0.436088	0.780529	0.355605	1.01534	25	SH3GLB1 TBC1D14 UBQLN1 RAB33B RALB IFT20 MTMR3 PIKFYVE KIAA1324 RAB7A AMBRA1 CHMP4B MTM1
GO_REGULATION_OF_PLASMA_MEMBRANE_ORGANIZATION	0.436399	0.780629	-0.275693	-1.00561	57	DPP10 VIL1 RER1 ITGB1 TMEM59 PID1 PIK3R1 PPP2R5A STX3 STX7 PDPK1 CLTC PRKCD
GO_MEMBRANE_DEPOLARIZATION	0.439105	0.783136	-0.290773	-1.00508	44	SCN1A P2RX7 TPCN1 CACNB4 JUN SCN5A CACNA1D CATSPER2 CACNA1E CASP1 SCN3A
GO_POSITIVE_REGULATION_OF_VIRAL_GENOME_REPLICATION	0.439404	0.783136	0.358017	1.01302	24	NOTCH1 TOP2A ADAR TBC1D20 PPIH PPIA ADARB1 LARP1 DDB1
GO_MATING	0.439588	0.783136	0.365547	1.01361	22	TAC1 ACVR2A TH EDNRA P2RX1 NCOA2 OXTR THRA
GO_REGULATION_OF_FIBROBLAST_PROLIFERATION	0.43815	0.783136	0.295286	1.00895	60	E2F1 ZMIZ1 DAB2IP FNTB LIG4 SPHK1 SIRT6 MIF GAS6
GO_BIOMINERAL_TISSUE_DEVELOPMENT	0.438695	0.783136	-0.290827	-1.00527	44	FOXO1 FGFR3 EIF2AK3 FAM20A PPARA GPNMB TBX1 IFITM5 MSX2 OTOP1
GO_CELLULAR_CARBOHYDRATE_BIOSYNTHETIC_PROCESS	0.43877	0.783136	-0.300233	-1.00549	38	AGL UGP2 PCK1 PGM2 ISYNA1 PGP GYG1 EXT2 CSGALNACT1 RPS27A CSGALNACT2 PRKAG3 GBE1
GO_REGULATION_OF_RELEASE_OF_SEQUESTERED_CALCIUM_ION_INTO_CYTOSOL_BY_SARCOPLASMIC_RETICULUM	0.439342	0.783136	-0.380368	-1.01057	15	PDE4D SRI RYR2 AKAP6 CALM2 CALM1 GSTO1 CLIC2
GO_CELL_JUNCTION_ASSEMBLY	0.44096	0.784214	0.271427	1.00678	100	AMOT LAMC1 NFASC RCC2 SMAD7 PARD6A PARD6G RAMP2 ZNF703 CLDN1 PTPRK PIP5K1C HIPK1 CTTN COL17A1 ITGB4 LAMA5 MPP5 THY1 DLG5 ECT2 TNS1 TLN1 CTNNB1 SRF PKP4 GJB2 FERMT2 STRN
GO_REGULATION_OF_IMMUNE_EFFECTOR_PROCESS	0.440472	0.784214	0.242111	1.00668	253	IL12A GABRA5 PUM1 PAK2 TNFAIP3 PAXIP1 RFWD3 PACS1 CFI BCR CADM1 TMEM39B SIN3A C7 ALKBH5 NOS2 ANKRD17 ADORA2B PRAM1 ITCH ZC3H12A IGF2 TMEM203 BTK IL4 EXOSC3 MIF CA7 SUPT3H FCER2 IFNG DPF3 PTPN6 LCK TGFB2 GATA3 RNF216 MRPS2 FOXF1 MSH6 CD74 CD93 UBA52 RIPK2 CD36 INS TRAF6 TLR4 CREB3 ATP1B1 PRKDC RC3H1 SH2D1B RARA AP1B1
GO_ANDROGEN_RECEPTOR_SIGNALING_PATHWAY	0.440959	0.784214	0.330129	1.00928	34	ARID1A MED13 FHL2 GRIP1 CCNE1 KDM3A PPARGC1A CTNNB1
GO_LIPID_MODIFICATION	0.441555	0.7847	-0.232208	-1.00254	160	NRG1 HACL1 FAM126A BTC ACAD11 HBEGF SACM1L KLB NUDT19 PIP4K2A FGFR3 PDGFB FGF19 PIK3R1 PPARG PTPN11 CYP4V2 SYNJ1 PIK3C2A FGF2 ECI1 NRG4 MTMR6 ACADL KL BDH2 CERK PIK3R5 EFR3B EREG HSD17B4 CD80 EGFR HADHA ADIPOR2 HADH ACOX3 ETFDH PI4K2B FGF4 ACAD8
GO_PROTEIN_LOCALIZATION_TO_MITOCHONDRION	0.442257	0.7847	-0.290339	-1.00358	44	MFN2 SLC25A6 TRNT1 TIMM44 TIMM17A LRRK2 DNM1L FBXO7 BID AIP TIMM22 COX18 NDUFA13 AFG3L2 MTX3 HK1 PMPCA IMMP1L SAMM50 HSP90AA1 AKT1
GO_MUSCLE_CELL_DIFFERENTIATION	0.441751	0.7847	0.251348	1.00646	180	KAT2A BMP4 NOTCH1 WT1 BCL9 ARID1A ACVR1 RARB TANC1 SGCD CSRP2 FAM65B MYL2 MYEF2 CAMK2D SIX4 CDK1 QKI FHL2 ITGA8 RAMP2 SOX6 OBSCN LMOD1 KRT19 ISL1 CBY1 WNT4 SPEG NPPA TMOD1 FOXF1 PRKAR1A TMOD2 MAPK14 IFT20 TBX3 HES1 MYOD1 HEY2 CTNNB1 SRF MYH11 RARA
GO_NEGATIVE_REGULATION_OF_LEUKOCYTE_DIFFERENTIATION	0.442097	0.7847	0.304787	1.00661	50	MAFB BMP4 IHH TOB2 IL4 ZBTB46 INPP5D NME1 CARTPT HOXA7 CD74 NF1 TLR4 CTNNB1 RC3H1 RARA MYC
GO_CELL_PART_MORPHOGENESIS	0.442532	0.784732	0.230064	1.00659	459	ULK1 DTNBP1 PLXNB3 RFX3 NOTCH1 UNC5B TNR LLGL1 NBL1 NGF ABL1 NFASC TMEM216 RYK PLXNA1 DAB2IP OTX2 PLXND1 NEO1 OCRL ABI1 TIAM1 NCAM1 NTNG2 LRP4 BCL2L1 DCLK1 KIF3A SLIT3 TMEM67 ARX LRRC6 SIAH1 S100B FGFR2 DAG1 FOPNL RAB10 ANK3 NFIB PTPDC1 ASAP1 LINGO3 FGF8 DNAI1 SEMA6C ATL1 IFT57 DSCAM DYNLL1 OGN WASF2 TTC30B CNTN2 ISL1 TGFB2 CTTN PRELP ONECUT2 POU4F3 GATA3 DYNC2LI1 NGFR RSPH9 SLITRK4 ZNF280D LAMA5…
GO_REGULATION_OF_CELL_CELL_ADHESION	0.442895	0.784923	-0.22176	-1.00118	231	IRF1 PRKCA UBASH3B PAK1 NDFIP1 PTPRC C1QTNF1 ICOSLG AP3B1 LEF1 JAK2 GLI3 PRKG1 CD47 CASP3 PPARA CD55 MYB PIK3R1 SHH EPB41L5 SERPINF2 CYLD PTPN11 EPHB3 VPS33B RIPK3 CD276 DNAJA3 ADA BCL6 IL6ST PTGER3 CD44 PDPK1 GTPBP4 BMP7 FSTL3 SOCS5 PRKCD TGFBR2 GSN AP3D1 CD80 WNT1 PAK3
GO_POSITIVE_REGULATION_OF_SKELETAL_MUSCLE_TISSUE_DEVELOPMENT	0.44476	0.785332	-0.340769	-1.0023	22	SHH RPS6KB1 SHOX2 NACA TBX1 HMGCR ARNTL
GO_REGULATION_OF_POSITIVE_CHEMOTAXIS	0.445266	0.785332	-0.371089	-1.00322	16	F2RL1 S1PR1 VEGFC SMAD3 CXCL12 ANGPT2 SCG2 ITGA2
GO_MEMBRANE_ASSEMBLY	0.444705	0.785332	0.368027	1.00935	21	LRP4 IL1RAPL1 ANK3 MAGI2 SPTBN1
GO_ADP_METABOLIC_PROCESS	0.445943	0.785332	0.327224	1.00706	35	HK3 PFKFB2 HK2 AMPD3 HKDC1 AK1 AK4 PGAM1 TPI1 ALDOC
GO_POSITIVE_REGULATION_OF_MITOCHONDRION_ORGANIZATION	0.444479	0.785332	0.266528	1.00527	113	E2F1 KAT2A TP63 SH3GLB1 DCN TP53BP2 BMF CTSK NKAP DYNLL1 PPIF KDR MIS18A SFN PPARGC1A CSNK2A2 HES1 TP73 RUVBL1 ATG13 SREBF2 ZBTB17 RNF31 APOPT1 PTPN5 HTRA2 PLAGL2 POLR3A MFF AMBRA1 SIVA1 CASP8
GO_REGULATION_OF_KIDNEY_DEVELOPMENT	0.445297	0.785332	0.311982	1.00607	44	BMP4 WT1 RET SIX4 YAP1 WNT4 GATA3 SIX2 OSR1 EDNRA CTNNB1 TACSTD2 MYC
GO_NEGATIVE_REGULATION_OF_T_CELL_PROLIFERATION	0.44368	0.785332	0.339072	1.00857	30	BMP4 IHH ITCH PTPN6 CEBPB PAWR PRKAR1A
GO_PROTEIN_PALMITOYLATION	0.445589	0.785332	0.388116	1.01044	17	ZDHHC18 ZDHHC16 ZDHHC5 ZDHHC20
GO_POSITIVE_REGULATION_OF_DENDRITIC_SPINE_DEVELOPMENT	0.445187	0.785332	0.340838	1.00663	29	EEF2K CAPRIN1 CUX2 TIAM1
GO_MUCOPOLYSACCHARIDE_METABOLIC_PROCESS	0.445864	0.785332	-0.253683	-1.00162	89	ST3GAL6 ARSB GNS CHSY3 CHST7 ST3GAL3 HGF CHST6 GLB1 FGF2 CHST15 CHST2 CD44 DSEL B3GAT1 VCAN CHST3 NCAN
KEGG_SYSTEMIC_LUPUS_ERYTHEMATOSUS	0.444881	0.785332	-0.299233	-1.00214	38	H2AFY2 H2AFX SSB HIST2H3D C8G CD80 SNRPD3 H3F3C C1R C8B H2AFY CD40 CD28 C3 HIST1H4D SNRPD1 TROVE2 IL10 C5 HIST1H4B H2AFZ HIST1H3H ACTN2
GO_CD4_POSITIVE_ALPHA_BETA_T_CELL_ACTIVATION	0.446512	0.785794	0.367458	1.00779	21	PAX1 IL4 GATA3 CEBPB RC3H1 IL6 FOXP3 PTGER4
GO_NEGATIVE_REGULATION_OF_APOPTOTIC_SIGNALING_PATHWAY	0.446718	0.785794	0.25786	1.00484	144	UNC5B TNFAIP3 RELA ACVR1 ING2 BCL2L1 ZNF385A CTH YAP1 IL4 BIRC6 MIF GCLC CX3CL1 PTTG1IP FIGNL1 PRELID1 PPIF WNT4 CTTN DAPK1 TMBIM1 PTPN1 RNF34 CD74 MNT PSME3 INS ZC3HC1 MUC1 CREB3 CTNNB1 SNAI2 ZMYND11 RAF1 PHIP BCL2L10 HERPUD1 HSPB1 HTRA2 IFI6 SIAH2 SNAI1 CASP8 FGF10 FGA
GO_REGULATION_OF_T_CELL_PROLIFERATION	0.447322	0.786401	0.278721	1.00388	82	BMP4 IL12A IHH RASAL3 ITCH IGF2 IL4 GPAM IFNG PTPN6 CD3E CEBPB PAWR PRKAR1A RIPK2 TRAF6 HES1 CTNNB1 HHLA2 RC3H1
GO_POSITIVE_REGULATION_OF_CARDIAC_MUSCLE_CELL_PROLIFERATION	0.447577	0.786401	0.387601	1.0091	17	NOTCH1 CDK1 FGFR2 FGF9 MAPK14 ERBB4 HEY2 TBX2
GO_REGULATION_OF_SECRETION	0.448156	0.786565	0.229069	1.00478	476	DTNBP1 RFX3 FOXL2 NOTCH1 FGF23 WNK1 LLGL1 TAC1 ABL1 VPS4A ANO1 TSG101 SYT9 NCOA6 SREBF1 SRGN BCR SEC24A BMP6 PFKFB2 CADM1 CADPS2 RHBDF2 RAB2B TIAM1 NOS2 SPHK1 PPARD ADORA2B PRKCE PRAM1 ZC3H12A SYT16 KDM5B IL4 CPLX1 SERP1 SNF8 MIF KCNMB4 GPAM B4GALT1 GAS6 STAM TNFRSF11A MAP2K6 IL1RAPL1 TFR2 NAPA SLC16A1 CHRNA4 IFNG GOLPH3 SYT15 CX3CL1 TRIM27 MMP13 DOC2B ADRA2A SDC4 ISL1 TGFB2 PSMD9 CACNA1C CPLX3 T…
GO_REGULATION_OF_PROTEOLYSIS	0.448183	0.786565	0.229055	1.00512	478	ADRM1 TBC1D10A CBFA2T3 FOXL2 UBE2C NGF GLG1 SPOCK3 KLF4 RET PLK1 ESPL1 CSNK1E PAK2 PACSIN3 GAS1 TP63 CFI DAB2IP PSMB2 SMAD7 HIP1 GOLGA2 SOX7 C7 FGFR4 POR APAF1 ITCH CDK1 PSMD2 PSMD3 CSNK2A1 PCID2 BTRC BIRC6 PSMB3 BIRC5 BIRC7 GAS6 SOCS4 ANAPC10 SNX12 ZW10 MAD2L1 UBQLN1 FBXW11 GCLC ITIH5 IFNG SMARCC1 IFT57 PSMD11 SH3D19 LCK ADRA2A PRELID1 CNTN2 WNT9A PSMD9 AKIRIN2 SOX2 SPINT1 BUB1 DAPK1 DUSP1 XRCC3…
GO_RESPONSE_TO_PROSTAGLANDIN_E	0.448875	0.786817	-0.358011	-1.00056	18	PTGER2 PPARG ACACA GNAS P2RY6 P2RY4 PRKAA1 GNRH1 AKT1 CCR7
GO_TRANSCRIPTION_COUPLED_NUCLEOTIDE_EXCISION_REPAIR	0.451149	0.786817	0.295138	1.00201	58	COPS7A LIG3 RFC1 GPS1 POLR2D RPA3 POLR2F UBA52 MNAT1 CUL4B RFC2 RFC4 CUL4A POLR2B POLR2C AQR ERCC6 DDB1 LIG1 RBX1
GO_OVARIAN_FOLLICLE_DEVELOPMENT	0.451004	0.786817	0.310915	1.00263	44	BMP4 FOXL2 NCOA6 CENPI BCL2L1 KIT FANCF AMH CCNE1 CEBPB FOXO3 TAF4 NOBOX BMP15
GO_REGULATION_OF_ACTIN_FILAMENT_LENGTH	0.450721	0.786817	0.265657	1.00199	113	SSH2 WIPF1 PDXP WIPF3 SH3BGRL3 LATS1 PRKCE WIPF2 HAX1 RICTOR TRIM27 LMOD1 CTTN ARPC1A SCIN ARFIP2 BAIAP2L1 TMOD1 PREX1 BAG4 TMOD2 ARHGAP18 BAIAP2 AP1AR WASL ARPC2 SPTBN1 MLST8 RAC1 CCL26 RASA1 CAPG
GO_POSITIVE_T_CELL_SELECTION	0.45055	0.786817	0.399864	1.00866	15	IL4 CD3D CD74 SRF IL6 DOCK2 FOXP3 STK11 THEMIS
GO_DETOXIFICATION	0.449535	0.786817	-0.283783	-0.998879	48	CAT GSTT1 GSR MGST2 PRDX1 GPX7 TP53INP1 MT3 MGST1 TXNRD1 HBA1 LPO GSTK1 UBIAD1 GSTO1 GPX1 PRDX4 NQO1 CLIC2
GO_NUCLEAR_IMPORT	0.450947	0.786817	0.270063	1.00172	100	NUP54 NUP214 NUP62 NUP153 NUP205 ADAR DAG1 IFNG PTTG1IP TGFB2 HNRNPA1 TSC2 FYB CEP57 SEC61B FGF9 KPNA7 SIX2 STAT3 HES1 CTNNB1 RERE MAPK1 KPNA2 SLC11A1
GO_GLIAL_CELL_DIFFERENTIATION	0.449552	0.786817	-0.247962	-0.998721	100	DNER NRG1 LEF1 RELN GLI3 SHH ZNF488 PAX6 EIF2B1 PTPN11 CNP VTN PRDM8 EIF2B5 SOX4 ILK
GO_SIGNAL_TRANSDUCTION_BY_PROTEIN_PHOSPHORYLATION	0.448805	0.786817	0.236981	1.00395	308	RASAL2 SETX FGF23 RET MAPKAPK3 PAK2 AMHR2 ACVR1 RASAL3 DAB2IP STK25 PSMB2 RASA3 NCAM1 NRTN LAMTOR3 FGFR4 ADORA2B PAK4 CAMK2D MOS CAMKK2 PSMD2 KIT PSMD3 BTRC PSMB3 GPS1 BIRC7 MAP3K3 IL31RA FGFR2 MAP2K6 FBXW11 FGF16 FGF8 MAPKAPK5 PSMD11 RASGEF1A KCNH4 ACVR2A TGFB2 PSMD9 MAP2K4 RASA4 PTPN1 GRIN2A KDR NF1 PSME3 FGF9 UBA52 MAPK14 RIPK2 RAPGEF2 ERBB4 GAB1 INS TRAF6 MAP2K3 FGF20 MAP2K1 MAPKAPK2 MAPK1 MA…
GO_TRNA_MODIFICATION	0.450344	0.786817	0.313901	1.00246	42	CDK5RAP1 YRDC NSUN2 TRMT11 ALKBH8 PUS1 TRUB1 TRMT6
KEGG_AMINO_SUGAR_AND_NUCLEOTIDE_SUGAR_METABOLISM	0.450928	0.786817	0.322331	1.00286	37	GALE HK3 GNPDA2 HK2 MPI GMPPA GMPPB
GO_POSITIVE_REGULATION_OF_CELL_MORPHOGENESIS_INVOLVED_IN_DIFFERENTIATION	0.451609	0.787171	0.260492	1.00242	131	ISLR2 PLXNB3 NOTCH1 EEF2K NGF CDKL5 BCL9L CAPRIN1 STK25 CUX2 TIAM1 NET1 FBXO31 IL1RAPL1 ZNF703 COL1A1 DSCAM
GO_AMINOGLYCAN_CATABOLIC_PROCESS	0.452049	0.787388	-0.280814	-0.997603	50	ARSB GNS CHID1 HSPG2 GLB1 FUCA1 FGF2 CTBS CD44 VCAN NCAN HGSNAT SDC1 NAGLU GPC3 HEXA LYVE1 IDUA AGRN
GO_REGULATION_OF_STEM_CELL_DIFFERENTIATION	0.452248	0.787388	0.279087	1.0007	80	NOTCH1 BCL9L DAB2IP SMAD7 SAV1 SIX4 YAP1 DAG1 SOX6 ZNF703 COL1A1 TGFB2 OVOL2 ZFP36L2 KDM3A
GO_SKELETAL_MUSCLE_TISSUE_REGENERATION	0.453169	0.788546	-0.368983	-0.99753	16	PLAU PAX7 WNT7A NACA MSTN IFRD1
GO_RECEPTOR_CLUSTERING	0.45383	0.789246	0.341463	1.00065	28	DLG3 LRP4 ETV5 GLRB GPHN ITGB2
GO_REGULATION_OF_PHOSPHATIDYLINOSITOL_3_KINASE_ACTIVITY	0.454508	0.789842	-0.308931	-0.995608	32	PIK3R3 FGFR3 PDGFB PIK3R1 FGF2 VAV2 PIK3R5 VAV3
GO_REGULATION_OF_INTRACELLULAR_STEROID_HORMONE_RECEPTOR_SIGNALING_PATHWAY	0.454687	0.789842	0.316273	1.00012	40	NR0B1 CRY2 TCF21 STRN3 ISL1
GO_PALATE_DEVELOPMENT	0.456314	0.790546	-0.261262	-0.995132	72	INHBA TGFBR1 LEF1 GLI3 PLEKHA1 WNT7A INSIG1 SHH TWIST1 TIPARP FZD2 EPHB3 DHRS3 TBX1 IFT172 TGFB3
GO_POSITIVE_REGULATION_OF_SMOOTH_MUSCLE_CELL_PROLIFERATION	0.456056	0.790546	-0.289352	-0.994993	43	HBEGF PDGFB JUN SERPINF2 HDAC4 RPS6KB1 S1PR1 CYBA EREG TGFBR2 HMGCR
GO_METALLO_SULFUR_CLUSTER_ASSEMBLY	0.456382	0.790546	-0.36819	-0.995386	16	HSCB IBA57 FXN NARFL NFU1 NDOR1
GO_REGULATION_OF_CENTROSOME_DUPLICATION	0.455791	0.790546	0.344201	1.00048	27	RBM14 TRIM37 SPICE1 TMEM67 PLK4 XRCC3 CCNF GEN1
GO_CELL_MORPHOGENESIS_INVOLVED_IN_NEURON_DIFFERENTIATION	0.455998	0.790546	0.238732	1.00107	277	ULK1 PLXNB3 NOTCH1 UNC5B TNR LLGL1 ABL1 NFASC RYK PLXNA1 OTX2 PLXND1 NEO1 NCAM1 NTNG2 LRP4 DCLK1 SLIT3 ARX SIAH1 S100B FGFR2 DAG1 RAB10 ANK3 NFIB LINGO3 FGF8 SEMA6C ATL1 DSCAM OGN CNTN2 ISL1 TGFB2 PRELP POU4F3 GATA3 NGFR SLITRK4 ZNF280D NRP2 UNK CHRNB2 STMN1 PLA2G10 LHFPL5 EFNB2 BAIAP2 HES1 ATP8A2 CSF1R RBFOX2
GO_REGULATION_OF_TELOMERE_MAINTENANCE_VIA_TELOMERE_LENGTHENING	0.456873	0.79095	0.321207	0.999362	37	RTEL1 MAPKAPK5 DKC1 HNRNPA1 SMG6 NEK2 HMBOX1 CTNNB1 MAPK1 MAP3K4 TERF1 TNKS MCRS1 PIF1
GO_ODONTOGENESIS_OF_DENTIN_CONTAINING_TOOTH	0.457305	0.791251	0.29193	0.997483	60	BMP4 SOSTDC1 ATF2 DLX2 TP63 LHX8 HAND2 LRP4 JAG2 MSX1 LRP6 ITGB4 LAMA5
GO_ENDOCRINE_PANCREAS_DEVELOPMENT	0.457947	0.791469	0.343753	0.99918	27	BMP4 RFX3 BMP6 NKX6-2 ONECUT2 NEUROD1 IL6R
GO_RESPONSE_TO_TEMPERATURE_STIMULUS	0.457805	0.791469	-0.243784	-0.995996	109	FOXO1 CD14 STAC RBBP7 EIF2AK3 SST GK CDKN1A PDCD6 RPS6KB1 PPARG EIF2B1 METRNL DNAJA3 ADM EIF2S1 EIF2B5 SLU7 ATP2B1
GO_NEGATIVE_REGULATION_OF_MUSCLE_CONTRACTION	0.459747	0.792434	0.390504	1.00154	16	ADORA2B ZC3H12A PIK3CG ADRA2A ADRA2C PTGS2 PTGER4
GO_AORTA_DEVELOPMENT	0.459411	0.792434	0.320638	0.997594	37	PLXND1 FGF8 ADAMTS6 DCTN5 HES1 HEY2 SRF COL3A1 PROX1 SMAD6 TBX2 NDST1 MYH10 LOX PKD2 SIX1 RBPJ
GO_HEPARAN_SULFATE_PROTEOGLYCAN_METABOLIC_PROCESS	0.459055	0.792434	0.353006	0.998842	24	GLCE DSE HS3ST3B1 HPSE EXTL3 NDST1 XYLT1 HS3ST5 EXTL1 HS3ST4
GO_POSITIVE_REGULATION_OF_STEM_CELL_DIFFERENTIATION	0.459445	0.792434	0.320624	0.997548	37	NOTCH1 BCL9L YAP1 SOX6 ZNF703 COL1A1 TGFB2
GO_POSITIVE_REGULATION_OF_ERK1_AND_ERK2_CASCADE	0.459798	0.792434	-0.24801	-0.995408	98	PRKCA NOD1 ESR1 RAP1A HTR2C FGFR3 PDGFB JUN FLT4 FGF19 SERPINF2 PTPN11 F2RL1 NOX4 FGF2 FBXW7 ESR2
GO_POSITIVE_CHEMOTAXIS	0.460237	0.792746	0.356927	0.999778	23	BMP4 PLXNB3 MIF FGF8 TSC2
KEGG_STARCH_AND_SUCROSE_METABOLISM	0.460724	0.793138	-0.320264	-0.992124	27	AGL GANC UGT2A3 UGP2 UGT1A8 GAA PGM2 AMY1A
GO_REGULATION_OF_SKELETAL_MUSCLE_TISSUE_DEVELOPMENT	0.462597	0.793689	-0.289974	-0.992644	42	DDX5 SHH TWIST1 HDAC4 RPS6KB1 SHOX2 NACA TBX1 TSC22D3 HMGCR MSTN DDX17 ARNTL
GO_POSITIVE_REGULATION_OF_EXTRACELLULAR_MATRIX_ORGANIZATION	0.461648	0.793689	-0.373955	-0.993527	15	PHLDB2 AGT SMAD3 CLASP2 GPX1 DDR2
GO_REGULATION_OF_NEURON_MIGRATION	0.46253	0.793689	-0.344778	-0.99082	20	NRG1 RELN SRGAP2 SCRT2
GO_NONMOTILE_PRIMARY_CILIUM_ASSEMBLY	0.462406	0.793689	-0.373757	-0.993002	15	MKKS IFT80
GO_REGULATION_OF_STEROID_BIOSYNTHETIC_PROCESS	0.462348	0.793689	0.316312	0.994457	39	DHH SREBF1 BMP6 FGFR4 POR IFNG WNT4 SEC14L2 PPARGC1A APOB SNAI2 TSPO PROX1 FGF1 SNAI1
GO_NEUROTRANSMITTER_METABOLIC_PROCESS	0.461351	0.793689	0.390066	1.00041	16	PRIMA1 TH GAD2
GO_POSITIVE_REGULATION_OF_COAGULATION	0.468011	0.794618	0.382137	0.994875	17	HPSE USF1 CD36 F2 TLR4 CPB2 ANO6
GO_REGULATION_OF_DOPAMINE_SECRETION	0.467867	0.794618	-0.365029	-0.986842	16	DRD3 GDNF NPY2R OPRK1 SLC18A1 ABAT CXCL12 CHRNA6 HTR2A HTR1B KCNA2
GO_POSITIVE_REGULATION_OF_ALCOHOL_BIOSYNTHETIC_PROCESS	0.46456	0.794618	0.377422	0.996038	18	SREBF1 BMP6 POR IFNG WNT4
GO_GLUCOSE_6_PHOSPHATE_METABOLIC_PROCESS	0.464401	0.794618	0.389162	0.998094	16	HK3 HK2 G6PC HKDC1
GO_NEURAL_CREST_CELL_MIGRATION	0.464728	0.794618	0.308319	0.994255	44	RET ACVR1 SEMA3D HAND2 NRTN FOLR1 SEMA6C ISL1 OVOL2 LAMA5
GO_REGULATION_OF_CATECHOLAMINE_SECRETION	0.465762	0.794618	-0.311573	-0.989166	30	DRD3 GDNF AGT NPY2R OPRK1 SLC18A1 PTGER3 CRHR2
GO_NEURON_NEURON_SYNAPTIC_TRANSMISSION	0.465302	0.794618	0.312494	0.993074	41	GLRB CLSTN3 NAPA NF1 TMOD2 TH GRIK2 SNCA SLC6A2 P2RX1 RAC3 DNM1 SLC6A5 RAC1 UNC13B
GO_OVULATION_CYCLE_PROCESS	0.467184	0.794618	0.285218	0.992959	67	BMP4 FOXL2 NCOA6 CENPI BCL2L1 KIT SLIT3 FANCF AMH MAP2K6 MMP13 CCNE1 TGFB2 CEBPB FOXO3 TAF4 NOBOX PTPRN BMP15
GO_CARDIAC_MUSCLE_CELL_DIFFERENTIATION	0.465145	0.794618	0.290184	0.993671	61	KAT2A WT1 ARID1A ACVR1 RARB MYL2 CAMK2D CDK1 FHL2 SOX6 CBY1 NPPA IFT20 TBX3 HEY2 SRF MYH11 RARA WNT3A PROX1
GO_POSITIVE_REGULATION_OF_HORMONE_SECRETION	0.468022	0.794618	0.280397	0.992405	74	FOXL2 TAC1 ANO1 NCOA6 BMP6 PFKFB2 PPARD PRKCE SERP1 TFR2 DOC2B ISL1 PSMD9 EDN1 CARTPT GHRH
GO_MAMMARY_GLAND_DEVELOPMENT	0.466277	0.794618	0.27206	0.993732	90	BMP4 SOSTDC1 HK2 KDM5B BTRC B4GALT1 FGFR2 TNFRSF11A ZNF703 MSX1 NME1 WNT4 CEBPB IRF6 DHODH FOXF1 TBX3 ERBB4 CSF1R MAPK1 APRT TNFSF11 WNT3A TBX2 UMPS SMO LRP5 AREG BRCA2 FGF10 BSX VEGFA OXTR PHB2 GLI2 HOXA9 ID2
GO_VESICLE_MEDIATED_TRANSPORT_BETWEEN_ENDOSOMAL_COMPARTMENTS	0.467733	0.794618	0.388178	0.995569	16	HOOK2 HOOK3 SNF8 FAM160A2 RAB7A HOOK1
GO_POSITIVE_REGULATION_OF_WOUND_HEALING	0.465786	0.794618	0.324986	0.993556	34	FOXC2 PPARD PRKCE ADRA2A HPSE USF1 CD36 F2 MYOD1 TLR4
GO_REGULATION_OF_RHODOPSIN_MEDIATED_SIGNALING_PATHWAY	0.468062	0.794618	0.366525	0.993007	20	FNTB PPEF1 GUCA1B GUCY2F CAMKMT
GO_POSITIVE_REGULATION_OF_INTRINSIC_APOPTOTIC_SIGNALING_PATHWAY	0.463526	0.794618	0.327797	0.995636	33	PIAS4 BCL2L1 BMF SIAH1 MSX1 LCK RAD9A NACC2 BCAP31 PLAGL2
GO_POSITIVE_REGULATION_OF_CELL_KILLING	0.464982	0.794618	0.377271	0.99564	18	IL12A CADM1 NOS2 FCER2 IFNG
GO_PURINE_CONTAINING_COMPOUND_CATABOLIC_PROCESS	0.46687	0.794618	-0.289359	-0.990539	42	PDE4D CAT PDE4B PDE11A ADA PDE9A PDE3B NT5C1B PDE10A PRTFDC1
GO_REGULATION_OF_MULTICELLULAR_ORGANISMAL_METABOLIC_PROCESS	0.466566	0.794618	0.348405	0.994782	25	BMP4 PPARD ERRFI1 CYGB FAP WNT4 IL6R F2
KEGG_CYSTEINE_AND_METHIONINE_METABOLISM	0.464265	0.794618	-0.313837	-0.988351	29	MTR BHMT
GO_REGULATION_OF_ALPHA_BETA_T_CELL_ACTIVATION	0.469861	0.795326	0.307382	0.991233	44	ZBTB16 IL12A IHH RASAL3 ITCH IL4 NKAP IFNG CD3E GATA3
GO_POSITIVE_REGULATION_OF_KIDNEY_DEVELOPMENT	0.469729	0.795326	0.32638	0.991332	33	BMP4 WT1 RET SIX4 WNT4 GATA3
GO_DETECTION_OF_MECHANICAL_STIMULUS	0.469868	0.795326	0.358053	0.99283	22	PKD2L2 KIT KCNK4 PAWR LHFPL5 TMC1
GO_NEGATIVE_REGULATION_OF_NUCLEOSIDE_METABOLIC_PROCESS	0.471074	0.795326	0.393705	0.993126	15	CBFA2T3 SIRT6 PPIF PPARGC1A APOC3 STAT3 SNCA TSPO
GO_NEGATIVE_REGULATION_OF_LEUKOCYTE_MIGRATION	0.470985	0.795326	0.375645	0.99135	18	NBL1 BCR HOXA7 WASL PLCB1
GO_POSITIVE_REGULATION_OF_CATABOLIC_PROCESS	0.470024	0.795326	0.235389	0.996525	305	ULK1 MYLIP CBFA2T3 UBE2C PLK1 ESPL1 BARD1 CSNK1E TNFAIP3 PACSIN3 EDEM1 DAB2IP PSMB2 SH3GLB1 SMAD7 GOLGA2 DCN PRKCE ITCH ZC3H12A CDK1 PSMD2 PSMD3 CSNK2A1 BTRC SNF8 PSMB3 SOCS4 ANAPC10 ATG14 MAD2L1 UBQLN1 GCLC DACT1 IFNG SH3BP4 PSMD11 PTTG1IP SH3D19 ADRA2A PSMD9 ZFP36L2 PTPN1 FURIN KDR RFWD2 CHFR ANAPC16 TFEB FBXO22 WAC PSME3 UBA52 RALB BUB1B TRIM8 RIPK2 RNF128 CDKN1B CDC20 SNX1 CUL4B INS
GO_CELLULAR_RESPONSE_TO_PROSTAGLANDIN_E_STIMULUS	0.471021	0.795326	-0.371285	-0.986435	15	PTGER2 PPARG ACACA GNAS P2RY6 P2RY4
GO_PURINE_NUCLEOBASE_METABOLIC_PROCESS	0.470405	0.795326	0.375807	0.991776	18	SHMT1 GMPS GDA APRT
GO_FATTY_ACID_DERIVATIVE_METABOLIC_PROCESS	0.470566	0.795326	0.296588	0.99026	53	PDPN CYP1A1 FAAH MGLL SPHK1 GGT5 MIF EDN1 CD74 PLA2G10 MAPKAPK2
GO_POST_EMBRYONIC_DEVELOPMENT	0.468841	0.795326	0.285573	0.992028	66	BMP4 KLF4 SCN9A MYL2 KDM5B SERP1 FGFR2 SOX6 DSCAM FOXP2 MUT GATA3 EFEMP1 APOB SLC4A10 FBN1
GO_NEGATIVE_REGULATION_OF_CELL_JUNCTION_ASSEMBLY	0.472327	0.796582	-0.3638	-0.983519	16	PHLDB2 ROCK1 ROCK2
GO_REGULATION_OF_PROTEIN_POLYMERIZATION	0.472337	0.796582	0.260198	0.992503	123	ABL1 WIPF1 WIPF3 SLAIN2 LATS1 PRKCE WIPF2 HAX1 RICTOR TRIM27 CLIP1 LMOD1 CTTN ARPC1A SCIN ARFIP2 BAIAP2L1 TMOD1 PREX1 BAG4 TMOD2 ARHGAP18 CDKN1B STMN1 BAIAP2 TUBGCP3 SNCA AP1AR WASL ARPC2 FES TERF1 SPTBN1 MLST8 CLASP1 RAC1 CCL26 RASA1 CAPG
GO_REGULATION_OF_PHOSPHOLIPID_METABOLIC_PROCESS	0.473335	0.797218	-0.280265	-0.986499	48	PIK3R3 HTR2C FGFR3 PDGFB PIK3R1 CD81 FGF2 VAV2 PIK3R5 PRKCD VAV3
GO_REGULATION_OF_ERK1_AND_ERK2_CASCADE	0.47325	0.797218	0.25347	0.992799	150	BMP4 FGF23 ABL1 PIN1 KLF4 DAB2IP TIAM1 FGFR4 ERRFI1 C3orf33 CAMK2D CNKSR3 SPRY2 MIF GAS6 FGFR2 TNFRSF11A FGF8 CSK CX3CL1 PTPN6 DUSP26 DUSP1 PTPN1 KDR CD74 RIPK2 PLA2G2A CD36 RAPGEF2 ERBB4 CSF1R FGF20 TLR4 EDNRA NEK10 WNK2 NDRG4 TNFSF11
GO_CELLULAR_GLUCOSE_HOMEOSTASIS	0.473495	0.797218	-0.272537	-0.987143	55	PLAU FOXO1 RAP1A PIK3R1 NOX4 SERPINF1 SOX4 RAB11FIP2 CYBA
GO_MEMBRANE_DEPOLARIZATION_DURING_ACTION_POTENTIAL	0.474085	0.797337	-0.319904	-0.982493	26	SCN1A TPCN1 SCN5A CACNA1D CATSPER2 CACNA1E SCN3A
GO_REGULATION_OF_CYSTEINE_TYPE_ENDOPEPTIDASE_ACTIVITY_INVOLVED_IN_APOPTOTIC_SIGNALING_PATHWAY	0.473944	0.797337	-0.357423	-0.98257	17	JAK2 TNFRSF10B GSN SMAD3 RIPK1 FAS
GO_REGULATION_OF_MUSCLE_TISSUE_DEVELOPMENT	0.475788	0.798483	0.272635	0.989061	86	BMP4 NOTCH1 PIN1 SAV1 SIX4 CDK1 TLL2 S100B FGFR2 USP2 FGF8 CTDP1 FBXO22 FGF9 MAPK14 PPARGC1A ERBB4 EFNB2 FGF20 TP73 MYOD1 HEY2 CTNNB1
GO_PHOTORECEPTOR_CELL_DEVELOPMENT	0.475808	0.798483	0.339605	0.987123	27	TULP1 NPHP4 TOPORS THY1 TH IFT20 ARL3 CCDC66 IFT140
GO_POSITIVE_REGULATION_OF_GROWTH	0.475407	0.798483	0.247582	0.992316	181	ISLR2 NOTCH1 AGR2 WT1 PIN1 CDKL5 EXOSC9 ITSN2 ADNP2 SPHK1 PPARD YAP1 CDK1 SERP1 CSNK2A1 ARX NOL8 GPAM FGFR2 FGF8 DSCAM TGFB2 PLS1 GHRH SFN FGF9 MAPK14 ERBB4 INS ATP8A2 DERL2 F2 MYOD1 HEY2 INO80 PRKDC SRF RPS6KA3 CPNE9 GHR BBS2 EXTL3 WNT3A PROX1 RAB11A TBX2 PLCB1 SMO SEMA7A GHSR ADNP
GO_POSITIVE_REGULATION_OF_NEURON_PROJECTION_DEVELOPMENT	0.475232	0.798483	0.246622	0.99288	188	ISLR2 BMP4 PLXNB3 SETX EEF2K NGF ABL2 CDKL5 RET CAPRIN1 DAB2IP STK25 CUX2 TIAM1 ITSN2 SPHK1 FBXO31
GO_RESPONSE_TO_AMMONIUM_ION	0.479657	0.799381	-0.298775	-0.982034	35	PLAU KCNC2 GNAQ
GO_RESPONSE_TO_MUSCLE_STRETCH	0.478497	0.799381	-0.362218	-0.979243	16	NFKB1 JUN RYR2 ANKRD1
GO_NEGATIVE_REGULATION_OF_CELL_GROWTH	0.479717	0.799381	-0.237437	-0.988458	123	ST7L INHBA WFDC1 NPR1 PPT1 RBBP7 AGT CDKN1A ING1 BCL11A PPARG CDKN2D SMARCA2 ESR2 SEMA5B BCL6 EAF2 FHL1 MUL1 BTG1 PPP1R9B RTN4R IFRD1 MT3 ADIPOR2
GO_VESICLE_TARGETING	0.477962	0.799381	-0.266397	-0.985171	61	GORASP1 F5 SEC23IP BET1 CTSC TRAPPC3 USO1 LMAN1 TMED2 TRAPPC9 F8 TRAPPC5
GO_MONOCARBOXYLIC_ACID_METABOLIC_PROCESS	0.476939	0.799381	-0.210911	-0.993613	345	DEGS1 NPC1 CYP8B1 HACL1 FABP6 ACSBG2 ACAD11 PRKAB2 NUDT19 ABHD10 NR5A2 PANK2 UGT2A3 SORD PPARA LRAT PCK1 UGT1A8 FASN MCEE P4HA1 PPARG CYP4V2 SLC27A5 SLC16A8 PLA2G4F CYP39A1 SLCO1B1 AGXT2 ELOVL4 ECI1 ACADL SLC22A5 MGST2 MYO5A DAGLA MSMO1 GLO1 DSEL HLCS P4HB BDH2 CYP46A1 DDO PFKM VCAN LTA4H FAAH2 TNFRSF1A ACACA RNPEPL1 NCAN HSD17B4 PGD PDZD11 ACOT4 PAM HSD17B12 ALDOB THNSL2 DAO MCAT ELOVL5 SLC22A4 …
GO_POSITIVE_REGULATION_OF_TRANSCRIPTION_FROM_RNA_POLYMERASE_II_PROMOTER_IN_RESPONSE_TO_STRESS	0.478633	0.799381	0.379128	0.987039	17	NOTCH1 CEBPB MUC1 VEGFA ATF6B RBPJ
GO_PYRIMIDINE_NUCLEOSIDE_TRIPHOSPHATE_METABOLIC_PROCESS	0.477772	0.799381	0.379362	0.98765	17	TYMS NME1 UCKL1 NME7 TBPL1 UCK1
GO_NEGATIVE_REGULATION_OF_MACROAUTOPHAGY	0.477637	0.799381	-0.369414	-0.981464	15	NPC1 LRRK2 MTOR SCFD1 FEZ2
GO__DE_NOVO_PROTEIN_FOLDING	0.478785	0.799381	-0.369098	-0.980623	15	UGGT1 TOR1A HSPE1 ENTPD5 CCT2 FKBP1B HSPA8 DNAJC2
GO_RECOMBINATIONAL_REPAIR	0.477582	0.799381	0.292506	0.986899	56	RAD51C BLM LIG3 FEN1 SLX4 POLN CDC45 XRCC3 RPA3 RAD54L RAD52 RAD51 UBE2N GEN1 INO80 NSMCE1 RAD51B MMS22L BRCA2 RNF138 CDC7
GO_REGULATION_OF_LIPID_CATABOLIC_PROCESS	0.478855	0.799381	-0.306816	-0.981306	31	RARRES2 PPARA TWIST1 CIDEA SPTLC2 LONP2 PRKCD PDE3B MTOR SCARB1 IL1B ADORA1 SPTLC1 PRKAA1 PNPLA2 CPT1A AKT1
GO_CYTOSKELETON_DEPENDENT_INTRACELLULAR_TRANSPORT	0.479733	0.799381	0.268467	0.987136	94	KIF13B DTNBP1 DYNC1I1 SUN2 BICD1 RHOT2 KIF3A AP3S2 IFT57 TUBA1A DYNLL1 TTC30B APBA1 KIF4A IFT20 ARL3 KIF3B KIF14 TUBB WASL SPAST IFT140 PCM1 IFT74 DYNC2H1 FNBP1L KIF23 PAFAH1B1 IFT81 SNAPIN TRAF3IP1
KEGG_THYROID_CANCER	0.479325	0.799381	0.351965	0.98588	23	RET TPM3 CDH1 MAP2K1 CTNNB1 MAPK1 MYC
GO_REGULATION_OF_ERAD_PATHWAY	0.480051	0.799477	-0.328938	-0.978919	23	USP14 UBAC2 EDEM2 USP13
GO_CEREBELLAR_PURKINJE_CELL_LAYER_DEVELOPMENT	0.480468	0.799736	0.36333	0.984352	20	LDB1 ARCN1 KIF14 RERE KLHL1 LHX1 LHX5 DLL1 MYH10 UQCRQ
GO_MULTICELLULAR_ORGANISM_AGING	0.481116	0.799947	0.347687	0.98379	24	TP63 SERP1 INPP5D EDN1 RAD54L MSH6 TH MSH2
GO_REGULATION_OF_MRNA_SPLICING_VIA_SPLICEOSOME	0.480897	0.799947	0.305342	0.984653	44	SF3B4 JMJD6 SF3A1 RNPS1 HNRNPL RBM11 NSRP1 CELF6 DAZAP1 RBFOX2 MYOD1
GO_REGULATION_OF_G_PROTEIN_COUPLED_RECEPTOR_PROTEIN_SIGNALING_PATHWAY	0.483806	0.801377	0.267976	0.985333	94	DTNBP1 RGS12 FNTB MGLL BICD1 GIT1 ABHD6 RAMP2 ADRA2A CNTN2 PPEF1 GIT2 EDN1 RGS5 GUCA1B RGS11 PLCE1 TMOD2 GUCY2F CAMKMT F2 SNCA
GO_ESTABLISHMENT_OF_PROTEIN_LOCALIZATION_TO_ORGANELLE	0.482544	0.801377	-0.215203	-0.991583	277	SCARB2 MFN2 H2AFY2 SLC25A6 AP3B1 GNPTG VPS41 JUN JAK2 RPL3 AGT GOLGA1 IPO11 PIK3R1 RYR2 AP3M1 LAMP1 PEX10 TRNT1 TIMM44 RAB3GAP1 RPS6 VPS36 RPL19 IPO7 GNPTAB BCL6 KPNA1 SRP19 SRP72 SNX16 TIMM17A NUP88 RAB8B LONP2 TGFB3 RPS4X NRAS RPL39 RPS3A RPL34 RPL36 NUP50 RPL37 RPL30 MT3 RPL23A RPS7 RPLP1 SSR3 RPL3L RPS27A IPO8 IPO5 RPL9 RPS16 ARNTL RPS12 FBXO7 IPO9 RPS2 ABRA RPL21 SYK PEX3 RPL27A RPS25 RPL14 …
GO_PYRIMIDINE_NUCLEOBASE_METABOLIC_PROCESS	0.483106	0.801377	-0.349487	-0.976741	18	DPYS UPRT CPS1 TET2 ALDH6A1
GO_MONOCARBOXYLIC_ACID_CATABOLIC_PROCESS	0.48365	0.801377	-0.256908	-0.983142	74	HACL1 ACAD11 NUDT19 SORD MCEE CYP39A1 AGXT2 ECI1 ACADL BDH2 HSD17B4 HADHA HADH ABAT ACOX3 ETFDH ACAD8 CEL ACOX2 IDUA ACADSB ALDH5A1 AKR1A1 LPIN1
GO_APOPTOTIC_MITOCHONDRIAL_CHANGES	0.483635	0.801377	0.308991	0.981943	41	ATF2 HK2 RHOT2 BCL2L1 BMF GCLC PPIF SFN NAIF1 ERBB4
GO_REGULATION_OF_ENDOTHELIAL_CELL_PROLIFERATION	0.483171	0.801377	0.277373	0.983949	75	PPP1R16B BMP4 PLXNB3 ENG BMP6 VASH1 RICTOR FGF16 NR2F2 KDR NRP2 NF1
KEGG_VIRAL_MYOCARDITIS	0.482554	0.801377	0.31773	0.983143	36	ABL1 ABL2 SGCD EIF4G1 ITGB2 DAG1
GO_VESICLE_LOCALIZATION	0.48416	0.801531	-0.225539	-0.988712	180	GORASP1 P2RX7 MKKS AP3B1 SYTL2 SYT4 F5 SEC23IP SYT11 BET1 WNT7A AP3M2 CTSC AP3M1 TRAPPC3 WDR43 CANX STX3 USO1 TOR1A LMAN1 SYNJ1 TMED2 TRAPPC9 VPS33B TRIM9 ARL6
GO_POSITIVE_REGULATION_OF_PHOSPHOLIPID_METABOLIC_PROCESS	0.484762	0.801662	-0.303497	-0.978095	32	HTR2C FGFR3 PDGFB CD81 FGF2 VAV2 PRKCD VAV3
GO_RESPONSE_TO_NICOTINE	0.484713	0.801662	-0.303507	-0.978127	32	SLC7A11 NFKB1 CASP3 PPARA
GO_ORGANELLE_TRANSPORT_ALONG_MICROTUBULE	0.485554	0.801663	0.299609	0.981849	48	DTNBP1 DYNC1I1 BICD1 RHOT2 KIF3A AP3S2
GO_ACTIVATION_OF_INNATE_IMMUNE_RESPONSE	0.485788	0.801663	0.254668	0.98719	138	MAPKAPK3 PAK2 PLCG2 TNFAIP3 RELA PSMB2 SIN3A CREBBP PRKCE ITCH BTK PSMD2 PSMD3 BTRC PSMB3 ITGB2 MAP2K6 CTSK FBXW11 PIK3R4 PSMD11 PSMD9 TLR5 LSM14A TLR7 PSME3 UBA52 RIPK2 CD36 TRAF6 UBE2N TLR4 MAPKAPK2
GO_POSITIVE_REGULATION_OF_CYCLIN_DEPENDENT_PROTEIN_KINASE_ACTIVITY	0.485809	0.801663	0.334223	0.979433	28	DAB2IP CCND3 PIM1 CCNL1 CCND2 CDKN1B CCNT2 PROX1 FGF10 CCNC PKD2 CCNK MAPRE3
KEGG_GLIOMA	0.485132	0.801663	-0.272855	-0.981017	53	PRKCA PIK3R3 PDGFB PIK3R1 CDKN1A CAMK2G CAMK2B AKT3 PIK3R5 CAMK2A NRAS EGFR CALM2 MTOR CALM1 KRAS MDM2
GO_LEUKOCYTE_DEGRANULATION	0.486893	0.802673	-0.348506	-0.973998	18	HCK MILR1
KEGG_TOLL_LIKE_RECEPTOR_SIGNALING_PATHWAY	0.486945	0.802673	-0.262293	-0.980729	65	CD14 PIK3R3 NFKB1 TBK1 JUN PIK3R1 IFNAR1 MAPK12 IRF7 AKT3 PIK3R5 IFNAR2 CD80
GO_REGULATION_OF_TOLL_LIKE_RECEPTOR_SIGNALING_PATHWAY	0.487892	0.803588	-0.299579	-0.97828	34	IRF1 CD14 F2RL1 CYBA PDPK1 IRF7
GO_MULTICELLULAR_ORGANISMAL_WATER_HOMEOSTASIS	0.488024	0.803588	0.320293	0.979207	34	ADCY7 SCNN1G TP63 CLDN1 SFN PRKAR1A PRKAR2B SCNN1B SRF GRHL3 RAB11A PRKAR1B AQP1 HAS2
GO_REGULATION_OF_I_KAPPAB_KINASE_NF_KAPPAB_SIGNALING	0.488577	0.804068	0.249264	0.986232	162	TLE1 ABL1 TNFAIP3 RELA DAB2IP NUP62 OTUD7B SPHK1 ANKRD17 PRKCE TRIM25 ZC3H12A CTH NFKBIB BTRC MAP3K3 S100B NLRC3 FBXW11 BRD4 PELI2 TLR7 UBA52 TRIM8 RIPK2 CD36 ECT2 TRAF6 UBE2N IL1RL1 TLR4 CTNNB1 NEK6 CARD8 ZMYND11 TNFSF11 TMEM101 RNF31 GPRC5B ZDHHC13 MIB2 PRKCB HSPB1 NFKBIA
GO_REGULATION_OF_MEMBRANE_PROTEIN_ECTODOMAIN_PROTEOLYSIS	0.48903	0.804381	0.388471	0.979924	15	PACSIN3 IFNG SH3D19 ADRA2A FURIN
GO_REGULATION_OF_EXTRINSIC_APOPTOTIC_SIGNALING_PATHWAY_IN_ABSENCE_OF_LIGAND	0.490774	0.806817	0.323879	0.977473	32	UNC5B RET BCL2L1 CX3CL1 DAPK3 PPP1CA TGFB2 NF1 ZC3HC1 SNAI2 HTRA2 IFI6 WWOX FGF10
GO_RETINAL_GANGLION_CELL_AXON_GUIDANCE	0.491771	0.807157	-0.352587	-0.969274	17	EPHB3 PTPRM ISL2 NRCAM ROBO2 BMPR1B ALCAM SLIT1
GO_RETINA_HOMEOSTASIS	0.491256	0.807157	0.31604	0.977917	36	DRAM2 TULP1 NPHP4 CDH23
GO_INOSITOL_LIPID_MEDIATED_SIGNALING	0.491746	0.807157	-0.245088	-0.982237	97	NRG1 BTC HBEGF KLB FGFR3 PDGFB PLEKHA1 FGF19 PIK3R1 RPS6KB1 PTPN11 PIK3C2A FGF2 NRG4 KL PDPK1 PIK3R5 EREG EXOC1 GSN CD80 EGFR
GO_PHOSPHATIDYLCHOLINE_BIOSYNTHETIC_PROCESS	0.492335	0.80765	0.365024	0.976614	19	SLC44A5 PCYT1A CEPT1 LCAT PHOSPHO1
GO_REGULATION_OF_MUSCLE_ADAPTATION	0.493108	0.808486	-0.277306	-0.976083	48	PRKCA AGT ATP2A2 HDAC4 RPS6KB1 SCN5A CAMK2G IL6ST ATP2B4 CAMK2B PDE9A CDK9 AKAP6 TRIM63
GO_ASSOCIATIVE_LEARNING	0.49679	0.809379	0.294028	0.974865	51	TNR TAC1 MEIS2 GABRA5 NETO1 TANC1 KIT RIC8A GRIN2A NPTX2 NF1 EIF4A3 CHRNB2 IFT20
GO_PYRIMIDINE_NUCLEOSIDE_TRIPHOSPHATE_BIOSYNTHETIC_PROCESS	0.496751	0.809379	0.386337	0.974541	15	TYMS NME1 UCKL1 NME7 TBPL1 UCK1
GO_REGULATION_OF_TELOMERE_MAINTENANCE	0.496393	0.809379	0.296476	0.975512	49	RTEL1 MAPKAPK5 SLX4 DKC1 HNRNPA1 SMG6 NEK2 HMBOX1 CTNNB1 MAPK1 MYC MAP3K4 TERF1 TNKS HDAC8 MCRS1 PIF1
GO_REGULATION_OF_PROTEIN_SECRETION	0.49664	0.809379	-0.215828	-0.987073	259	EPHA5 PRKCA CD14 DRD3 P2RX7 SLC25A6 KCNC2 SERGEF RAP1A NR0B2 ANXA4 GLUD1 JAK2 HMGN3 ATG5 STXBP4 SRI KCNG2 VSNL1 MCU TWIST1 ERP29 IFNAR1 CIDEA PTPN11 F2RL1 ANKRD1 CACNA1D CD276 ADAM9 VEGFC SOX4 C2CD2L FBLN1 PTGER3 PFKM CAPN10 MARCKS SLC2A2 CACNA1E ARFIP1 TGFB3 CRHR2 BANK1 RFX6 PAM EXOC1 HMGCR CD34 CASP1 IL5 IL17RA HADH STXBP5L ABAT PANX1 GNAS DNM1L INHBB
GO_MITOCHONDRIAL_RNA_METABOLIC_PROCESS	0.49682	0.809379	-0.332479	-0.966895	21	TRMT61B TRNT1 KIAA0391 YARS2 AARS2 PNPT1 SLC25A33
GO_MEMBRANE_PROTEIN_INTRACELLULAR_DOMAIN_PROTEOLYSIS	0.496497	0.809379	-0.364013	-0.967115	15	NFKB1 MBTPS1 SPPL2B
GO_GLUCOSE_METABOLIC_PROCESS	0.49453	0.809379	0.270087	0.979818	86	PDHA1 HK3 SLC25A11 GNPDA2 PFKFB2 HK2 PPARD IGF2 SERP1 G6PC
GO_DEOXYRIBOSE_PHOSPHATE_CATABOLIC_PROCESS	0.495533	0.809379	0.374094	0.973934	17	MBD4 OGG1 MUTYH MPG NEIL2 UNG
GO_MULTI_ORGANISM_METABOLIC_PROCESS	0.496199	0.809379	0.260476	0.981249	112	NUP54 NUP160 NUP214 POM121 NUP62 NUP153 NUP205 RPL37A SMARCB1 EIF3G MAP2K6 RPL35A AAAS MAP2K4 NUP210 FURIN USF1 UBA52 MAP2K3 MAP2K1 EIF3A SEH1L FAU CCNT2
GO_NEGATIVE_REGULATION_OF_SIGNAL_TRANSDUCTION_BY_P53_CLASS_MEDIATOR	0.495026	0.809379	0.351512	0.974693	22	ING2 ZNF385A MIF PTTG1IP RNF34 CD74 MUC1 SNAI2
KEGG_GLYCINE_SERINE_AND_THREONINE_METABOLISM	0.495506	0.809379	-0.325747	-0.969423	23	BHMT DMGDH AOC3 MAOA AGXT2 PSPH
KEGG_INTESTINAL_IMMUNE_NETWORK_FOR_IGA_PRODUCTION	0.494088	0.809379	-0.333035	-0.96851	21	ICOSLG PIGR CXCR4 CD80 IL5 MAP3K14 CXCL12 ICOS
GO_CARBOHYDRATE_CATABOLIC_PROCESS	0.501758	0.810679	-0.251769	-0.976194	80	MANBA AGL ALDH1A1 ABHD10 SORD GK DHDH GLB1 CPS1 MAN2B2 CTBS GAA PGM2 PFKM MAN2C1 FUT10 ALDOB GYG1
GO_CELL_CHEMOTAXIS	0.49921	0.810679	-0.251606	-0.977318	81	PDE4D HBEGF PDGFB LEF1 CXADR PDE4B CXCR1 HGF CKLF ELMO2 DOCK4
GO_REGULATION_OF_MRNA_CATABOLIC_PROCESS	0.499403	0.810679	0.368037	0.971272	18	ZC3H12A ZFP36L2 RC3H1 UPF1 TNRC6C SECISBP2
GO_NEGATIVE_REGULATION_OF_CELLULAR_PROTEIN_CATABOLIC_PROCESS	0.502351	0.810679	0.293062	0.971663	51	PLK1 DAB2IP CSNK2A1 ZW10 MAD2L1 SMARCC1 BUB1 FURIN WAC BUB1B CSNK2A2
GO_ANTIGEN_PROCESSING_AND_PRESENTATION_OF_PEPTIDE_ANTIGEN	0.500578	0.810679	0.259596	0.979126	113	DYNC1I1 SEC24A PSMB2 NCF2 ACE NCF4 KIF3A PSMD2 PSMD3 PSMB3 DCTN2 SEC31A DYNLL1 PSMD11 DCTN3 PSMD9 DYNC2LI1 KIF4A CD74 PSME3 SEC13 DCTN5 CD36 DCTN6 TRAF6 KIF3B SLC11A1 AP1B1 KIF2A KIF2C RAB7A BCAP31 IFI30 KIF18A PSMB4 PSMD13 DYNC2H1
GO_MOTOR_NEURON_AXON_GUIDANCE	0.500678	0.810679	0.353479	0.969451	21	PLXNA1 PLXND1 FGF8 LHX3 LHX1 PLXNA2 SEMA3F CHN1 KIF5C
GO_REGULATION_OF_DEFENSE_RESPONSE_TO_VIRUS_BY_VIRUS	0.499976	0.810679	-0.324924	-0.966972	23	HCK B2M AP2A2
GO_REGULATION_OF_MUSCLE_CELL_APOPTOTIC_PROCESS	0.502095	0.810679	-0.294994	-0.969608	35	NRG1 JAK2 PDCD4 LIFR NACA ILK PDPK1 BMP7 CAMK2A HMGCR
GO_SIGNAL_TRANSDUCTION_IN_ABSENCE_OF_LIGAND	0.499195	0.810679	0.350452	0.971754	22	MKNK2 BCL2L1 IL4 FOXO3
GO_REGULATION_OF_PROTEASOMAL_PROTEIN_CATABOLIC_PROCESS	0.498854	0.810679	0.25214	0.981798	143	CBFA2T3 PLK1 ESPL1 CSNK1E DAB2IP SMAD7 GOLGA2 CSNK2A1 PCID2 BTRC SOCS4 ANAPC10 ZW10 MAD2L1 UBQLN1 GCLC SMARCC1 BUB1 DUSP1 XRCC3 RFWD2 CHFR FBXO22 WAC RHBDF1 PSME3 BUB1B CSNK2A2 GEN1 RNF217 TRIB2 UBQLN4 SGTA TERF1 BCAP31 HERPUD1
GO_REGULATION_OF_POLYSACCHARIDE_METABOLIC_PROCESS	0.502377	0.810679	-0.306824	-0.966266	29	NFKB1 PDGFB PPP1CB POMC PHLDA2 CLTC PPP1R3E
GO_CYTOPLASMIC_PATTERN_RECOGNITION_RECEPTOR_SIGNALING_PATHWAY	0.500496	0.810679	0.333885	0.970496	27	TNFAIP3 RELA ITCH MAP2K6 LSM14A UBA52 RIPK2 TRAF6 UBE2N NFKBIA CASP8 MAP3K7 UBE2V1
GO_NEUROEPITHELIAL_CELL_DIFFERENTIATION	0.499536	0.810679	0.294722	0.973367	50	NOTCH1 HPS6 KIT FGF8 JAG2 WNT4 POU4F3 LHFPL5 OCA2 HES1 TMC1 MITF ASCL1 SLC4A7 RAC1
GO_REGULATION_OF_CELL_MATRIX_ADHESION	0.500913	0.810679	-0.254946	-0.975634	74	PLAU PHLDB2 ROCK1 ROCK2 PIK3R1 EPB41L5 FMN1 VEGFC BCL6 ILK MACF1 DLC1
GO_ACTIVATION_OF_PROTEIN_KINASE_ACTIVITY	0.502228	0.810679	0.240528	0.982181	213	STRADA DUSP19 BMP4 ADCY7 NGF DBF4B ABL1 MAPKAPK3 DAB2IP ADORA2B MOS CDK1 KIT BIRC7 MAP3K3 GAS6 ZFP91 MAP2K6 TRAF4 MAPKAPK5 ADRA2A TGFB2 PTPN1 CARTPT MADD CD74 PLCE1 PRKAR1A UBA52 MAPK14 CLSPN RIPK2 PRKAR2B ECT2 GAB1 INS TRAF6 ITGA1 MAP2K3 TP73 MAP2K1 TLR4 MAPKAPK2 KIF14 MAPK1 MAP3K9 SLC11A1 MAP4K5 GHR TNFSF11 EPGN RAF1 MAP3K4 GPRC5B PDE6H
GO_FATTY_ACID_TRANSPORT	0.498107	0.810679	-0.287226	-0.972834	40	DRD3 PRKAB2 PPARA ABCC4 PPARG SLC27A5 PLA2G4F SLC25A20
GO_POSITIVE_REGULATION_OF_DEPHOSPHORYLATION	0.502036	0.810679	0.315523	0.971051	35	PPP1R16B PIN1 SLC39A10 IFNG DUSP26 PAWR ITGA1 MAGI2 PPP1R12A
GO_POSITIVE_REGULATION_OF_ALPHA_BETA_T_CELL_ACTIVATION	0.502254	0.810679	0.315462	0.970864	35	ZBTB16 IL12A IHH RASAL3 NKAP IFNG CD3E
GO_ACTIVATION_OF_IMMUNE_RESPONSE	0.503289	0.811295	0.23592	0.982723	258	ABL1 WIPF1 DOCK1 MAPKAPK3 PAK2 PLCG2 TNFAIP3 RELA WIPF3 CFI PSMB2 SIN3A ABI1 C7 CREBBP PRKCE ITCH WIPF2 BTK PSMD2 PSMD3 BTRC PSMB3 CD3D ITGB2 MAP2K6 CTSK BCAR1 FBXW11 IFNG CSK PIK3R4 PSMD11 PTPN6 LCK INPP5D WASF2 PSMD9 ARPC1A TLR5 CD3E GATA3 LSM14A C1QA PAG1 TLR7 FYB PSME3 UBA52 THY1 RIPK2 CD36 TRAF6 UBE2N BAIAP2 TLR4 MAPKAPK2 MAPK1 RPS6KA3 WASL ARPC2 RAF1 RNF31 COLEC10 MYO1G
KEGG_BASAL_CELL_CARCINOMA	0.503113	0.811295	0.300038	0.971498	45	FZD1 FZD7 BMP4 DVL2 WNT10A WNT9A WNT4
GO_HEART_PROCESS	0.503997	0.811584	-0.261421	-0.972387	63	KCNE2 PDE4D PKP2 ATG5 SGCG RYR2 SCN5A SGCZ
KEGG_BLADDER_CANCER	0.503886	0.811584	0.321149	0.969236	32	E2F1 MMP2 CDH1 DAPK3 DAPK1 MAP2K1 MAPK1 RAF1 MYC
GO_N_GLYCAN_PROCESSING	0.505054	0.811636	-0.349307	-0.960259	17	GNPTG EDEM2 MAN2A1 GNPTAB MAN1A2
GO_NUCLEOSIDE_DIPHOSPHATE_METABOLIC_PROCESS	0.506772	0.811636	0.280783	0.969948	64	HK3 DLG3 PFKFB2 HK2 ENTPD2 NME1 NUDT7 NME7 AMPD3 ENTPD4 HKDC1 AK1 AK4
GO_AXO_DENDRITIC_TRANSPORT	0.509132	0.811636	-0.308121	-0.962826	28	AP3B1 AP3M2 AP3M1 SPG11 RAB21 MAPT UCHL1 AP3D1 APP SPG7
GO_ENERGY_RESERVE_METABOLIC_PROCESS	0.512168	0.811636	-0.267313	-0.968224	55	AGL PID1 UGP2 PPP1CB GFPT2 CPS1 KL IL6ST GAA STK40 PGM2 PFKM PPP1R3E GYG1 MT3 CALM2 RPS27A GNAS MTOR
GO_NEGATIVE_REGULATION_OF_RESPONSE_TO_DNA_DAMAGE_STIMULUS	0.504381	0.811636	0.305114	0.969622	41	ING2 RTEL1 OTUB1 BCL2L1 ZNF385A MIF OGG1 PTTG1IP BRD4 CD74 MUC1 SNAI2 UBR5
GO_CRANIAL_NERVE_MORPHOGENESIS	0.507421	0.811636	0.370654	0.964978	17	ATP8B1 HOXD3 HOXB2 HOXB1 CHRNB2
GO_ACETYL_COA_METABOLIC_PROCESS	0.511052	0.811636	0.350986	0.962614	21	PDHA1 ACOT12 NUDT7 DLST PMVK MVD
GO_CELLULAR_RESPONSE_TO_TOPOLOGICALLY_INCORRECT_PROTEIN	0.506662	0.811636	0.267549	0.97394	88	STC2 EDEM1 DAB2IP ARFGAP1 CTH SERP1 BHLHA15 IFNG YOD1 SEC31A FKBP14 PTPN1 EDEM3 RNF126 WIPI1 SEC61B DERL2 TLN1 RNF121 CREB3 PACRG ZBTB17 EXTL3 KLHDC3 ATP6V0D1 DERL3 HERPUD1
GO_NEGATIVE_REGULATION_OF_G_PROTEIN_COUPLED_RECEPTOR_PROTEIN_SIGNALING_PATHWAY	0.512033	0.811636	-0.309947	-0.960163	27	DRD3 ADM ADA GTF2H2 GRK4 ATP2B4 PTGER3
GO_POSITIVE_REGULATION_OF_ENDOTHELIAL_CELL_MIGRATION	0.511784	0.811636	0.287282	0.965871	55	BMP4 FOXC2 AMOT BCAS3 ZC3H12A BCAR1 FGF16 SASH1 GATA3 EDN1 KDR NRP2 MAPK14
GO_CELLULAR_EXTRAVASATION	0.505456	0.811636	0.377161	0.967315	16	PODXL2 PIK3CG ITGB2 GOLPH3 CX3CL1 ITGA1 SELE VCAM1
GO_CHLORIDE_TRANSPORT	0.507418	0.811636	0.276689	0.972491	71	ANO1 GABRA5 TTYH2 SLC26A6 SLC12A2 SLC12A3 GLRB TTYH3 SLC26A4 ANO4 CLNS1A CLCN3
GO_PROTEIN_POLYMERIZATION	0.509855	0.811636	0.296267	0.966892	47	UBE2C SLAIN2 GOLGA2 COBLL1 CTTN TPPP3 TUBG2 PREX1 TUBGCP3 WASF3 MID1IP1 CLASP1 RAC1 CHMP3 FGA FBXO5
GO_POSITIVE_REGULATION_OF_MUSCLE_HYPERTROPHY	0.510849	0.811636	-0.337828	-0.957475	19	PRKCA AGT IL6ST PDE9A CDK9 AKAP6 MTOR MTPN
GO_FC_RECEPTOR_SIGNALING_PATHWAY	0.509897	0.811636	0.250706	0.97696	144	ABL1 WIPF1 DOCK1 PAK2 PLCG2 RELA WIPF3 PSMB2 ABI1 PRKCE WIPF2 BTK PSMD2 KIT PSMD3 BTRC PSMB3 FBXW11 PSMD11 WASF2 PSMD9 ARPC1A MAP2K4
GO_REGULATION_OF_OLIGODENDROCYTE_DIFFERENTIATION	0.507001	0.811636	0.341483	0.966235	24	BMP4 NOTCH1 DLX2 NF1 HES1 TP73 CTNNB1
GO_CELLULAR_RESPONSE_TO_DSRNA	0.508822	0.811636	-0.316319	-0.961888	25	NFKB1 P2RX7 TMEM173 MUL1 SMAD3
GO_PROTEIN_DEPOLYMERIZATION	0.509752	0.811636	-0.338165	-0.958431	19	VIL1 SGK1 MICAL1 SYNJ1 MICAL2
GO_NUCLEAR_TRANSCRIBED_MRNA_POLY_A_TAIL_SHORTENING	0.509005	0.811636	0.365243	0.963897	18	EIF4G1 CNOT10 EIF4A3 CNOT6L PAN3 MLH1 EIF4E CNOT6 PARN CNOT1
GO_MACROPHAGE_DIFFERENTIATION	0.508593	0.811636	0.376181	0.964801	16	BMP4 IL31RA CSF1R CASP8 VEGFA
GO_MUSCLE_SYSTEM_PROCESS	0.5125	0.811636	-0.22071	-0.979864	199	KCNE2 PDE4D SSTR2 PKP2 ROCK1 TACR2 MKKS GDNF SMTN DYSF AGT PRKG1 MYOM1 HTR1D ROCK2 ATP2A2 EEF2 RYR2 HDAC4 RPS6KB1 SCN5A PIK3C2A HCN4 MYL12A MYL12B SORBS2 GAA PTGER3 CYBA ACTG2
GO_REGULATION_OF_CHEMOTAXIS	0.50729	0.811636	0.257983	0.975534	115	NOTCH1 IL12A NBL1 PLXNA1 PLXND1 SEMA3D TIAM1 IL4 CMKLR1 GAS6 FGF16 SEMA6C DSCAM CX3CL1
GO_NEGATIVE_REGULATION_OF_PEPTIDYL_SERINE_PHOSPHORYLATION	0.511428	0.811636	-0.34784	-0.956225	17	PDE4D HGF
GO_ACTIN_FILAMENT_ORGANIZATION	0.508308	0.811636	0.255895	0.976091	123	TMSB15B ABL1 WIPF1 PDXP TNFAIP1 ABI1 SHROOM2 RND1 COBLL1 BCAR1 MICAL3 TRIM27 LMOD1 CTTN ARPC1A SCIN BAIAP2L1 PAWR PDLIM3 TMOD1 PREX1
GO_NEGATIVE_REGULATION_OF_OSTEOBLAST_DIFFERENTIATION	0.508157	0.811636	0.329357	0.965175	28	NOTCH1 FGF23 HAND2 ID3 ID1 CHRD LRP5 AREG
GO_ATRIOVENTRICULAR_VALVE_DEVELOPMENT	0.507324	0.811636	0.37664	0.965979	16	NOTCH1 ACVR1 HEY2 CYR61 HEYL
GO_POSITIVE_REGULATION_OF_IMMUNE_RESPONSE	0.505908	0.811636	0.230769	0.984487	333	IL12A ABL1 WIPF1 DOCK1 MAPKAPK3 PAK2 PLCG2 TNFAIP3 RELA PAXIP1 WIPF3 CFI CADM1 PSMB2 SIN3A ABI1 C7 MMP2 CREBBP ADORA2B PRKCE ITCH WIPF2 BTK PSMD2 IL4 PSMD3 BTRC PSMB3 EXOSC3 MIF CD3D ITGB2 MAP2K6 FCER2 CTSK BCAR1 FBXW11 IFNG CSK PIK3R4 PSMD11 PTPN6 LCK INPP5D WASF2 TGFB2 PSMD9 ARPC1A TLR5 CD3E GATA3 LSM14A C1QA PAG1 TLR7 MSH6 CD74 FYB PSME3 UBA52 THY1 RIPK2 CD36 TRAF6 UBE2N BAIAP2 TLR4 MAPKAPK2 M…
GO_REGULATION_OF_GLIOGENESIS	0.511192	0.811636	0.27839	0.969189	67	BMP4 NOTCH1 DLX2 RELA MYCN TIAM1 ETV5 NKX6-2 CDK1 CNTN2 SPINT1 NF1 EFEMP1 HES1 TP73 F2 CTNNB1
GO_POSITIVE_REGULATION_OF_EMBRYONIC_DEVELOPMENT	0.510659	0.811636	0.331651	0.964001	27	AMOT OTX2 SIX4 DAG1 WNT4 GATA3 OSR1 HES1 CTNNB1 WNT3A NR2C2 CLASP1 PLCB1 LHX1 PAFAH1B1 OSR2
GO_POSITIVE_REGULATION_OF_APOPTOTIC_SIGNALING_PATHWAY	0.5124	0.811636	0.255708	0.974134	122	E2F1 RET PAK2 TP63 DAB2IP PIAS4 APAF1 BCL2L1 TP53BP2 BMF SIAH1 DAPK3 DYNLL1 MSX1 LCK PPP1CA PPIF TGFB2 RAD9A TFAP4 NF1 SFN
KEGG_MAPK_SIGNALING_PATHWAY	0.511129	0.811636	0.242222	0.978328	194	MKNK2 FGF23 NGF ATF2 MAPKAPK3 PAK2 RELA MAX FLNB LAMTOR3 SOS2 FGFR4 MOS MAP3K3 FGFR2 MAP2K6 FGF16 FGF8 MAPKAPK5 TGFB2 CACNA1C DUSP1 MAP2K4 PTPN7 NF1 FGF9 MAPK14 STMN1 PLA2G10 PLA2G2A RAPGEF2 TRAF6 MAP2K3 FGF20 MAP2K1 MAPKAPK2 MAPK1 SRF RAC3 RPS6KA3 RAF1 MYC MAP3K4 PTPN5 PRKCB HSPB1 PLA2G12B FOS RAC1 ELK4 PTPRR RASA1 FGF1 PPM1B PPP3CA ECSIT CACNG2 FGF10
KEGG_PANCREATIC_CANCER	0.508353	0.811636	-0.267795	-0.969967	55	PIK3R3 NFKB1 TGFBR1 PIK3R1 JAK1 RALGDS CASP9 VEGFC AKT3 PIK3R5 TGFB3 TGFBR2 EGFR SMAD3 MAPK10
GO_RESPONSE_TO_PEPTIDE	0.515764	0.814124	-0.212553	-0.983036	289	FOXO1 NOD1 PIK3R3 SSTR2 PAK1 NFKB1 ADCY3 CAT UPRT PDGFB IGFBP1 JAK2 MAS1 GGH STXBP4 AGT ATP6V0C PPARA KLF6 VLDLR ATP6V1C1 SLC2A8 ATP2A2 PIK3R1 PCK1 RPS6KB1 PPARG EIF2B1 ATP6V1A PIK3C2A CA2 CPS1 OPRK1 ADM STS EIF2B5 ADCY9 KL BDH1 MYO5A PDPK1 ADCY1 CAPN10 ATP6V1B2 ATP6V0A1 SLC2A2 BMP7 CRHR2 LTA4H CAMK2A CREB1 PRKCD EREG PDE3B ALDOB BAIAP2L2 WNT1 EIF2B3 PRLR
GO_POSITIVE_REGULATION_OF_SUBSTRATE_ADHESION_DEPENDENT_CELL_SPREADING	0.515005	0.814124	-0.332674	-0.956033	20	ARHGEF7 RREB1
GO_BRANCHED_CHAIN_AMINO_ACID_METABOLIC_PROCESS	0.515614	0.814124	-0.332528	-0.955616	20	BCAT1 ALDH6A1 HIBCH BCKDHB HMGCL ACAD8 ACADSB DBT ACAT1 AUH MCCC2 IVD
GO_REGULATION_OF_MULTI_ORGANISM_PROCESS	0.514952	0.814124	0.233515	0.980017	279	NOTCH1 VPS4A GABRA5 PUM1 TSG101 PAK2 ARHGDIB TNFAIP3 RFWD3 PACS1 BMP6 TMEM39B SIN3A LY86 ALKBH5 NOS2 ANKRD17 TRIM25 TOP2A TRIM35 ITCH ZC3H12A TMEM203 WEE2 IL4 ADAR SMARCB1 SNF8 MIF B4GALT1 CA7 SUPT3H POLR2D FCER2 IFNG MX1 TRIM27 CTDP1 DPF3 LCK SASH1 NPR2 SP1 POLR2F ILF3 RNF216 MRPS2 TBC1D20 TFAP4 PPIH CD93 UBA52 PPIA TRIM8 RIPK2
GO_REGULATION_OF_GLIAL_CELL_DIFFERENTIATION	0.514533	0.814124	0.297962	0.964777	45	BMP4 NOTCH1 DLX2 RELA MYCN NKX6-2 CDK1 CNTN2 SPINT1 NF1 HES1 TP73 F2 CTNNB1
GO_NUCLEOTIDE_SUGAR_BIOSYNTHETIC_PROCESS	0.515671	0.814124	-0.34669	-0.953064	17	UGP2 GFPT2 TSTA3 PMM1 GMDS SLC35D1 UAP1 PMM2
KEGG_METABOLISM_OF_XENOBIOTICS_BY_CYTOCHROME_P450	0.51593	0.814124	-0.321669	-0.957286	23	GSTT1 UGT2A3 UGT1A8 DHDH MGST2 CYP3A5 MGST1 GSTK1 ADH1C
GO_COLLAGEN_FIBRIL_ORGANIZATION	0.516914	0.815154	0.31846	0.961119	32	FOXC2 COL11A2 COL5A1 COL1A1 TGFB2 NF1 COL1A2 COL12A1 COL3A1
GO_NEGATIVE_REGULATION_OF_MULTI_ORGANISM_PROCESS	0.517115	0.815154	0.270945	0.967379	78	ARHGDIB TNFAIP3 TRIM25 TRIM35 ITCH ZC3H12A WEE2 ADAR IFNG MX1 TRIM27 NPR2 ILF3 TFAP4 TRIM8 CD36
GO_CATECHOLAMINE_METABOLIC_PROCESS	0.517719	0.815687	-0.306522	-0.957829	28	DRD3 DBH NPR1 MAOA
GO_ESTABLISHMENT_OR_MAINTENANCE_OF_EPITHELIAL_CELL_APICAL_BASAL_POLARITY	0.518663	0.81583	0.349038	0.957273	21	DLG3 LIN7A FOXF1 RAP2A DLG5
GO_CALCIUM_MEDIATED_SIGNALING	0.518875	0.81583	0.282733	0.963344	59	PTGFR PLCG2 SPHK1 CAMK2D CAMKK2 BTK BHLHA15 NCALD CACNA1C EDN1 KDR PLCE1 AGTR1 GSTM2 ATP1B1 SELE NUDT4 VCAM1 BCAP31
GO_KERATAN_SULFATE_BIOSYNTHETIC_PROCESS	0.518634	0.81583	-0.324325	-0.953932	22	ST3GAL6 ST3GAL3 CHST6
GO_NOTOCHORD_DEVELOPMENT	0.518691	0.81583	0.37957	0.957472	15	KDM6A YAP1 STIL ID3
GO_POSITIVE_REGULATION_OF_VIRAL_TRANSCRIPTION	0.522644	0.817621	0.332487	0.95755	26	NOTCH1 SMARCB1 POLR2D CTDP1 SP1 POLR2F TFAP4 SUPT4H1 POLR2B POLR2C
GO_POSITIVE_REGULATION_OF_REPRODUCTIVE_PROCESS	0.521455	0.817621	-0.289634	-0.958902	36	PLAU INHBA SHH ZFPM2 VIP
GO_ANTIGEN_PROCESSING_AND_PRESENTATION_OF_PEPTIDE_OR_POLYSACCHARIDE_ANTIGEN_VIA_MHC_CLASS_II	0.521294	0.817621	0.282375	0.962125	59	DYNC1I1 SEC24A KIF3A DCTN2 SEC31A DYNLL1 DCTN3 DYNC2LI1 KIF4A CD74 SEC13 DCTN5 DCTN6 TRAF6 KIF3B AP1B1 KIF2A KIF2C RAB7A IFI30 KIF18A DYNC2H1 KIF23 KIF15
GO_REGULATION_OF_SYNAPTIC_TRANSMISSION_GLUTAMATERGIC	0.52508	0.817621	-0.28395	-0.957023	39	GRM4 RELN NPY2R RAB3GAP1 GRM1 GRM8
GO_POSITIVE_REGULATION_OF_LIPID_KINASE_ACTIVITY	0.523931	0.817621	-0.313239	-0.952523	25	FGFR3 PDGFB CD81 FGF2 VAV2 VAV3
GO_RESPONSE_TO_HEAT	0.521944	0.817621	-0.259107	-0.963778	63	CD14 STAC RBBP7 SST CDKN1A PDCD6 RPS6KB1 EIF2B1 DNAJA3 EIF2S1 EIF2B5 SLU7 SCARA5 EIF2B3 MSTN TP53INP1 CCKAR TRPV3 CXCL12 PSIP1 EIF2B2
GO_POLYSACCHARIDE_METABOLIC_PROCESS	0.52099	0.817621	-0.262756	-0.964679	59	CHST7 AGL UGP2 PPP1CB CPS1 IL6ST GAA STK40 GLT8D1 PGM2 PFKM PPP1R3E GYG1 EXT2 CSGALNACT1 CALM2 RPS27A CSGALNACT2
GO_NEGATIVE_REGULATION_OF_RESPONSE_TO_BIOTIC_STIMULUS	0.524088	0.817621	0.371681	0.95326	16	TNFAIP3 ITCH PPM1B HTRA1 TRAF3IP1
GO_SULFUR_COMPOUND_CATABOLIC_PROCESS	0.521563	0.817621	-0.293715	-0.959133	34	ARSB GNS GLB1 MTRR PCYOX1 VCAN NCAN
GO_DENDRITE_MORPHOGENESIS	0.523563	0.817621	-0.293361	-0.957977	34	ITGB1 WNT7A VLDLR TMEM106B FMN1 EPHB3
GO_REGULATION_OF_NEURON_APOPTOTIC_PROCESS	0.5249	0.817621	0.250383	0.969829	137	UNC5B NGF ATF2 GABRA5 PIN1 TP63 LIG4 TOX3 BCL2L1 SIX4 GCLC CPEB4 NAE1 FGF8 ISL1 TGFB2 MAP2K4 GATA3 CEBPB PAWR NGFR CDC34 MDK FOXO3 NF1 VSTM2L PPARGC1A GRIK2 ITGA1 TP73 MSH2 SNCA KIF14 CTNNB1 UBE2M
GO_CELL_SEPARATION_AFTER_CYTOKINESIS	0.523696	0.817621	-0.357047	-0.948607	15	CHMP2B CHMP7 CHMP1B
GO_ORGAN_GROWTH	0.52144	0.817621	0.287969	0.961483	53	FOXC2 NOTCH1 RARB CAMK2D SPRY2 SIRT6 FGFR2 MMP13 TGFB2 RSPO2 NPPA PRKAR1A
GO_RESPONSE_TO_EXTRACELLULAR_STIMULUS	0.524717	0.817621	0.229277	0.978123	333	FZD1 ULK1 DNMT1 KAT2A FGF23 MAP1LC3A STC2 RELA SREBF1 MAX SRD5A2 BCAS3 CADPS2 SH3GLB1 TK1 CYP1A1 LRP11 SPHK1 PPARD POR APAF1 TYMS ADORA2B TXN2 ZC3H12A IGF2 PIM1 IL4 BHLHA15 SIRT6 TSHB GPAM OGG1 GAS6 ATG14 LCT AHCY G6PC FOLR1 CDKN2B CPEB4 SLC16A1 COL1A1 PIK3R4 PTH TBXA2R CCNE1 WNT4 CD3E CARTPT PAWR CHSY1 GHRH DHODH USF1 ACP5 FBXO22 DNMT3A RALB PPARGC1A TH APOC3 MTMR3 MYBBP1A PENK NUAK2 MYOD1 SREBF…
GO_POSITIVE_REGULATION_OF_MYELOID_CELL_DIFFERENTIATION	0.524769	0.817621	-0.265628	-0.962118	55	PRKCA INHBA LEF1 JUN SLC9B2
GO_ALCOHOL_CATABOLIC_PROCESS	0.52385	0.817621	-0.283136	-0.958979	40	BHMT DMGDH SORD GK SYNJ1 CYP39A1 CYP24A1
GO_NEUROPEPTIDE_SIGNALING_PATHWAY	0.523497	0.817621	-0.262994	-0.963122	58	SSTR2 PRLHR SORCS3 SORCS1 NPY6R NPY2R POMC OPRK1 GPR149
KEGG_PROTEASOME	0.52299	0.817621	0.315306	0.957697	33	PSMB2 PSMD2 PSMD3 PSMB3 IFNG PSMD11 PSME3
KEGG_FOCAL_ADHESION	0.522768	0.817621	0.24585	0.972014	161	TNR DOCK1 LAMC1 PAK2 COL11A2 COL4A2 COL4A1 PPP1CC CCND3 FLNB SOS2 MYL2 PAK4 PIK3CG PXN CCND2 ITGA8 BCAR1 COL5A1 COL1A1 COL6A2 PIP5K1C PPP1CA ITGB4 THBS2 LAMA1 LAMA5 KDR CHAD COL1A2 COL6A1 XIAP ITGA3 ITGA1 MAP2K1 TLN1 CTNNB1 MAPK1 RAC3 PPP1R12A ITGA11 RAF1 MYL9
GO_CELL_DIFFERENTIATION_INVOLVED_IN_EMBRYONIC_PLACENTA_DEVELOPMENT	0.525763	0.818269	0.365445	0.951417	17	ST14 PLK4 KRT19 NR2F2 SNAI1 CASP8 EOMES E2F8 DNAJB6
GO_NEGATIVE_REGULATION_OF_NEURON_APOPTOTIC_PROCESS	0.526715	0.818383	0.261762	0.965326	96	UNC5B NGF GABRA5 PIN1 LIG4 TOX3 BCL2L1 SIX4 GCLC CPEB4 FGF8 ISL1 MAP2K4 CEBPB NGFR MDK VSTM2L PPARGC1A GRIK2 TP73 MSH2 SNCA KIF14
[truncated: 1,095 more rows]
