# Supplementary material for: Corticosterone and testosterone treatment influence expression of gene pathways linked to meiotic segregation in preovulatory follicles of the domestic hen
Source: PLoS One. 2020 May 14;15(5):e0232120. doi: 10.1371/journal.pone.0232120 (PMC7224459; doi:10.1371/journal.pone.0232120)
Supplement: S4 Table — Size indicates the number of genes in both the gene set and the expression dataset. The enrichment score (ES) reflects the degree to which a gene set is overrepresented in a list of genes. The normalized enrichment score (NES) accounts for differences in gene set size; this is the primary result of the GSEA. Leading edge genes drive the enrichment score. P values are adjusted using a Benjamini-Hochberg correction. (XLSX) [file pone.0232120.s005.xlsx]

## Sheet: Sheet1
Table S4. Results from a gene set enrichment analysis (GSEA) for corticosterone vs control samples. Size indicates the number of genes in both the gene set and the expression dataset. The enrichment score (ES) reflects the degree to which a gene set is overrepresented in a list of genes. The normalized enrichment score (NES) accounts for differences in gene set size; this is the primary result of…
GSEA data sets	pval	padj	ES	NES	Size	Leading Edge
GO_CHROMOSOME_SEGREGATION	2.77485e-05	0.00235895	0.479019	2.04276	191	BIRC5 FAM96A ESPL1 CEP57L1 RNF212 CENPT RCC1 NUP160 NEK2 BRCA2 CHMP3 ARL8A NDC80 TRIP13 CENPE TOP2A CENPF SMC2 RAD51C CENPQ PTTG2 HJURP MAD2L1 KIF4A KIF2C CEP57 CDC20 SMARCAD1 CEP55 KIF2A KIF25 BUB1 CENPK SPICE1 ERCC6L KIF23 SMC4 SYCE3 PLK1 SPO11 VPS4A ITGB3BP MLH3 CENPW SKA3 ZW10 NCAPG RAD21 CENPH PAPD7 BUB1B SMC1B CENPM NCAPD3 POGZ NUP133 HDAC8 KIF18A ESCO2 CKAP5 NUP85 RCC2 TTK INCENP SPC25 PIN…
GO_CELL_DIVISION	3.20503e-05	0.00235895	0.432449	1.96633	348	TIPIN NUMA1 BIRC5 UBE2C ESPL1 TSG101 OIP5 CENPT KATNA1 RCC1 CDK1 NEK2 BRCA2 CUZD1 HAUS1 CHMP3 ARL8A NDC80 PARD6G CETN3 CEP63 FBXL7 ING2 CENPJ CCNB2 CENPE CCNA1 TOP2A CENPF SMC2 PARD3B STMN1 FZD7 LRRCC1 MAD2L1 NEDD1 KIF4A NSUN2 KIT NEK1 HAUS2 KIF2C BORA CTDP1 CNTRL SPAST CDC20 MAPRE2 CEP55 KIF2A CINP NOTCH1 BUB1 SPICE1 AURKA CKAP2 ERCC6L ECT2 KIF23 CCND3 SMC4 SYCE3 PLK1 VPS4A ITGB3BP HELLS RALA CE…
GO_DNA_DEPENDENT_DNA_REPLICATION	2.39464e-05	0.00235895	0.614734	2.26977	72	TIPIN BLM CDC34 ORC2 MCM2 ORC4 BRCA2 MCM3 RNASEH1 TOP2A MCM6 MMS22L FEN1 MCM5 RFC1 CDK2AP1 POLE POLE2 LRWD1 CDC45 PRIM1 RPAIN RFC4 ORC5 MCM4 POLG2 CCNE1 RAD51 CCNE2 RPA4 ORC1 DNA2 CDC7 LIG4 POLA1 GINS3 SLBP RFC2
GO_RESPONSE_TO_ENDOPLASMIC_RETICULUM_STRESS	1.58093e-05	0.00235895	-0.476465	-1.88772	173	MAN1B1 SEL1L ATP2A2 MBTPS1 THBS1 STT3B HYOU1 EEF2 SSR1 EIF2AK3 DNAJC3 SEC61A1 PDIA3 P4HB TMEM33 DNAJC10 TXNDC11 UFL1 VCP UBQLN1 GOSR2 MAP3K5 CALR ASNS PDIA4 EIF2B5 SRPRB HSP90B1 ATF4 DNAJB11 PDIA6 AARS CREB3 DDRGK1 TOR1A CCDC47 HSPA5 TMX3 DERL1 ATF6B UBE2J1 ERN2 PSMC2 TRIM13 SRPX ERN1 EP300 PPP2CB TBL2 PSMC3 USP13 GSK3A CHAC1 SDF2L1 ERP44 PSMC1 XBP1 EDEM2 KDELR3 SEC61G FBXO2 SEC62
GO_METAL_ION_TRANSPORT	1.43178e-05	0.00235895	-0.385386	-1.65624	388	SLC24A3 SLC34A2 PTPRC SLC40A1 ATP1B3 KCNK5 ITPR2 ATP2A2 ATP6V1A CACNB4 MCU ABCC9 SLC38A10 SLC4A7 KCNQ5 SLC39A6 GRM7 SLC39A3 SLC9A8 TMEM175 ATP6V1C2 TRPM8 TRPM7 SRI SLC20A2 ATP2B2 SLC12A2 SCNN1A ATP6AP1 VDAC1 KCNJ8 TRPC1 KCNK7 SLC39A9 MICU1 SLC30A7 KCNJ12 SLC23A2 CACNA1D NIPAL4 MTMR6 SLC12A3 NSF HEPH SLC38A2 KCNE2 SLC9A6 MRS2 GRIN3B SLC5A1 MCOLN3 SLC25A25 CACNA1E SLC30A9 SCN1A FTH1 SLC10A7 NIPAL1 …
GO_CELL_CYCLE_PHASE_TRANSITION	2.82933e-05	0.00235895	0.450918	1.93907	206	TIPIN SDCCAG8 BIRC5 RPA3 CDC34 CHEK1 ORC2 UBE2C MCM2 ORC4 RCC1 E2F1 CDK1 NEK2 MCM3 TYMS HAUS1 CEP63 FBXL7 CENPJ CCNB2 CCNA1 PPP1R12B MCM6 DBF4 MNAT1 MCM5 NEDD1 HAUS2 MELK CEP57 BORA CTDP1 CNTRL SPAST POLE ACVR1 ID4 DYNLL1 CAMK2D SSNA1 AURKA POLE2 CDC45 PLK4 INHBA PLK1 PRIM1 CDKN3 CSNK1E RAB8A ORC5 RRM2 CDKN1B MCM4 TIMELESS CDKN2A CCNE1 GADD45A CUL1 OPTN BUB1B CDC27 CCNE2 RPA4 CDT1 USH1C CDK14 ORC…
GO_REGULATION_OF_HORMONE_LEVELS	1.4577e-05	0.00235895	-0.402921	-1.71187	338	OXCT1 MYO5A CAPN10 DKK3 NOS2 ITPR2 IDE HSD17B12 FZD4 MCU ARNTL SLC16A10 CREB1 PER2 HIF1A HMGCR CYP1B1 PRKCA RAB8B SRI PCSK1 EIF2AK3 AACS STX1A ATP6AP2 RAPGEF3 CRABP1 PRLHR JAK2 STAR ENSA INHBB RAB11FIP3 TACR2 HSD17B7 PFKM C2CD2L CACNA1D SULT1E1 DUOXA2 PPARGC1A GLUL LRP5 CACNA1E SCG5 ADCY5 SYT7 ARHGEF7 BACE2 LRAT SLC25A6 STARD5 SCARB1 ECE1 SLC25A4 RETSAT NMB RAB11FIP2 RAP1A SLC18A2 CYP11A1 STARD3 …
GO_ORGANIC_HYDROXY_COMPOUND_METABOLIC_PROCESS	2.91201e-05	0.00235895	-0.392085	-1.6671	341	IPMK PLCE1 MYO5A SORL1 PLCH2 DHCR24 EPAS1 PLCD1 MBTPS1 GK DHCR7 PER2 HIF1A CYP51A1 HMGCR CYP1B1 HDLBP ACLY PSAT1 SORD MSMO1 LPCAT3 LGMN LSS ATP2B2 CYP2R1 INPP5K NPR1 SQLE TRPC1 PDXK STAR PLBD1 HSD17B7 PLTP SPTLC2 FDFT1 CEL BCHE DCT CTNS SYNJ1 NSDHL IMPAD1 LRP5 CYP46A1 NPC2 APP LRAT SREBF2 ACER2 SCARB1 RETSAT LPIN1 HDC PLCB2 MINPP1 ITPKA CYP11A1 STARD3 SCAP PNPLA4 IDI1 PDE1B FDPS INSIG1 CYP39A1 BT…
GO_ORGANIC_ACID_TRANSPORT	1.57043e-05	0.00235895	-0.445468	-1.77571	182	NTRK2 SLC1A4 SERINC5 NOS2 ACACA CACNB4 SLC38A10 SLC16A10 XK SLC7A11 PPARA SERINC3 SLC7A5 SERINC1 STX1A EMB SLC6A6 SLC7A1 BSG SLC16A9 SLC25A22 SLC6A17 SLC23A2 SLC32A1 SLCO2B1 PDZK1 SLC38A2 CTNS SLC22A16 SLC17A5 ALB SLC1A1 NMB SLC27A4 PPFIA2 RAB3A SLC6A13 SLC26A3 ACE2 SLC6A9 SH3BP4 PPFIA4 ABCC4 SLC16A2 SLC5A12 SLC26A1 GOT2 SLC7A3 FABP6 STXBP1 ARL6IP5 SLC10A2 SLC26A4 GRM2 ACSL3 SLC26A11 ABCB11 SLC38…
GO_MICROTUBULE_CYTOSKELETON_ORGANIZATION	2.95334e-05	0.00235895	0.396229	1.7372	244	SDCCAG8 NUMA1 BIRC5 ESPL1 CEP57L1 KATNA1 RCC1 LRRC6 LLGL1 CDK1 NEK2 BRCA2 HAUS1 NDC80 CETN3 CEP63 FES CENPJ MAP1B SASS6 FIGNL1 MOS STMN1 EYA1 KIF4A HAUS2 KIF2C CEP57 SPAST TACC3 KIF2A FGF10 SPICE1 AURKA KIF23 TBCE PLK4 PLK1 VPS4A SUN2 KIAA0753 ZW10 BIRC7 GADD45A MAP7D2 TUBGCP5 BBS2 CEP120 TUBGCP2 MYBL2 SLC16A1 DNAH5 KIF18A CKAP5 XRCC2 TTK TPX2 PCM1 STIL LLGL2 GPSM2 SPC25 CDK2 NUSAP1 MAP4 CC2D2A D…
GO_ANION_TRANSPORT	1.45728e-05	0.00235895	-0.405801	-1.72549	342	CLIC5 NTRK2 SLC1A4 SERINC5 SLC34A2 NOS2 PCYOX1 ACACA ATP10D CACNB4 ATP11B ABCC9 SLC38A10 SLC16A10 SLC4A7 CLCN6 XK SLC7A11 TTYH3 PPARA SERINC3 SLC7A5 SLC20A2 SLC12A2 ABCC6 SERINC1 TMEM30A STX1A EMB SLC6A6 SLC7A1 VDAC1 BSG SLC16A9 SLC25A22 SLC6A17 SLC22A23 SLC23A2 GABRD PITPNB SLC32A1 SLC33A1 LRRC8C SLC12A3 SLCO2B1 PDZK1 SLC38A2 PITPNA CA2 CTNS CLCN4 SLC22A16 NPC2 SLC17A5 SLC37A3 SLC25A6 ALB SLC1A1…
GO_MEIOSIS_I	2.29542e-05	0.00235895	0.586084	2.00766	49	ESPL1 RNF212 BRCA2 TRIP13 ING2 CCNA1 TOP2A RAD51C PTTG2 AURKA SYCE3 PLK1 SPO11 MLH3 MSH6 BRDT CNTD1 RAD21 MSH2 RAD51 XRCC2 XRCC3 KLHDC3
GO_ORGANELLE_FISSION	3.23144e-05	0.00235895	0.432524	1.96841	353	TIPIN NUMA1 BIRC5 UBE2C YEATS4 ESPL1 CEP57L1 RNF212 OIP5 NUP62 CENPT KATNA1 RCC1 CDK1 NEK2 BRCA2 HAUS1 CHMP3 ARL8A NDC80 CETN3 CEP63 FBXL7 TRIP13 ING2 CCNB2 CENPE CCNA1 TOP2A CENPF SMC2 RAD51C PTTG2 LRRCC1 MAD2L1 NEDD1 KIF4A NSUN2 NEK1 HAUS2 KIF2C CEP57 BORA CTDP1 LFNG SPAST CDC20 MAPRE2 RAD54L CEP55 KIF2A KIF25 BUB1 SPICE1 AURKA ERCC6L KIF15 KIF23 WEE2 SMC4 SYCE3 PLK1 SPO11 VPS4A ITGB3BP HELLS M…
GO_DNA_REPAIR	3.18664e-05	0.00235895	0.399293	1.81283	342	BLM RPA3 CHEK1 UBE2T USP43 RAD52 CDK1 BRCA2 UNG RFWD3 TRIP13 TDP1 NSMCE4A PRKDC RAD51C MBD4 REV1 FANCL MMS22L FEN1 MUTYH MNAT1 EYA1 RMI1 NEIL3 ASF1A POLL RFC1 SMARCB1 MTA1 OTUB1 POLE BARD1 NCOA6 SMARCAD1 RAD54L CINP PIAS4 WRNIP1 ALKBH2 TDP2 EME1 PAXIP1 POLE2 PMS1 FANCB FANCI RNF138 NONO CDC45 RPAIN RAD18 RFC4 USP3 CSNK1E MLH3 SMC6 MSH6 SETD2 PIF1 DTX3L POLG2 UHRF1 RAD21 CCNO SMARCA5 GADD45A EEPD1…
GO_SISTER_CHROMATID_SEGREGATION	2.5974e-05	0.00235895	0.512435	2.07758	130	BIRC5 ESPL1 CEP57L1 CENPT NUP160 NEK2 CHMP3 NDC80 CENPE TOP2A CENPF SMC2 RAD51C CENPQ MAD2L1 KIF4A KIF2C CEP57 CDC20 CEP55 KIF2A KIF25 BUB1 CENPK ERCC6L KIF23 SMC4 PLK1 VPS4A ITGB3BP ZW10 NCAPG RAD21 CENPH PAPD7 BUB1B SMC1B CENPM NCAPD3 POGZ NUP133 HDAC8 KIF18A CKAP5 NUP85 RCC2 INCENP SPC25 PINX1 NUSAP1 DSCC1 CENPN SEC13 NDE1 SKA2 AHCTF1 CENPI
GO_CARBOHYDRATE_DERIVATIVE_BIOSYNTHETIC_PROCESS	1.41603e-05	0.00235895	-0.368149	-1.5931	421	UGGT1 EXT2 GALNT10 MAN1B1 PANK3 BMPR2 HS2ST1 UGCG ACACA GK GBGT1 THBS1 ST6GALNAC3 PPAT UGGT2 GNPTAB STT3B DPY19L4 SORD PLSCR1 CHST1 RPN2 GPC5 OGT POMGNT1 POGLUT1 XYLT1 C1GALT1 PIGK NPR1 GALNT2 PAPSS2 SDC2 MGAT4B GORASP1 PAICS VCP B3GNT7 HS6ST1 MAN1A2 ENTPD5 RPN1 LMF1 CHST3 SIRT1 GNE MAN2A1 PMM1 UCK1 PTDSS1 OSTC B3GAT1 MAT2B GNPNAT1 GCNT7 ADCY1 PANK2 ADCY5 C1GALT1C1 HEXA PIGF CSGALNACT2 UBE2J1 DDO…
GO_SISTER_CHROMATID_COHESION	2.42225e-05	0.00235895	0.560678	2.10709	80	BIRC5 CENPT NUP160 NDC80 CENPE CENPF RAD51C CENPQ MAD2L1 KIF2C CDC20 KIF2A BUB1 CENPK ERCC6L PLK1 ITGB3BP ZW10 RAD21 CENPH PAPD7 BUB1B SMC1B CENPM POGZ NUP133 HDAC8 KIF18A CKAP5 NUP85 RCC2 INCENP SPC25 DSCC1 CENPN SEC13 NDE1 SKA2 AHCTF1 CENPI
GO_MITOTIC_NUCLEAR_DIVISION	3.02627e-05	0.00235895	0.453629	2.01183	272	TIPIN NUMA1 BIRC5 UBE2C YEATS4 ESPL1 CEP57L1 OIP5 NUP62 CENPT KATNA1 RCC1 CDK1 NEK2 HAUS1 CHMP3 ARL8A NDC80 CETN3 CEP63 FBXL7 CCNB2 CENPE CCNA1 CENPF SMC2 LRRCC1 MAD2L1 NEDD1 KIF4A NSUN2 NEK1 HAUS2 KIF2C CEP57 BORA CTDP1 SPAST CDC20 MAPRE2 CEP55 KIF2A KIF25 BUB1 SPICE1 AURKA ERCC6L KIF15 KIF23 WEE2 SMC4 PLK1 VPS4A ITGB3BP HELLS CENPW SKA3 ZW10 NCAPG TIMELESS RAD21 BIRC7 TXNL4A TUBGCP5 PAPD7 VRK1 …
GO_AMINO_ACID_TRANSPORT	1.68782e-05	0.00235895	-0.550885	-1.9943	90	NTRK2 SLC1A4 SERINC5 CACNB4 SLC38A10 SLC16A10 XK SLC7A11 SERINC3 SLC7A5 SERINC1 STX1A SLC6A6 SLC7A1 SLC25A22 SLC6A17 SLC32A1 SLC38A2 CTNS SLC17A5 SLC1A1 PPFIA2 RAB3A SLC6A13 ACE2 SLC6A9 SH3BP4 PPFIA4 SLC7A3 STXBP1 ARL6IP5 GRM2 SLC38A9
GO_CELL_CYCLE_G1_S_PHASE_TRANSITION	2.46105e-05	0.00235895	0.495716	1.91152	93	RPA3 CDC34 ORC2 MCM2 ORC4 RCC1 E2F1 CDK1 MCM3 TYMS CCNA1 MCM6 DBF4 MNAT1 MCM5 POLE ACVR1 ID4 CAMK2D POLE2 CDC45 INHBA PRIM1 CDKN3 ORC5 RRM2 CDKN1B MCM4 CDKN2A CCNE1 CUL1 CCNE2 RPA4 CDT1 ORC1 EIF4EBP1 CDK7 ORC6 CDK2 CDC7 E2F7 CCND1 POLA1 CUL3 CDK3 FBXO5 DHFR CDC25A CDKN2D HINFP PLK2 PRIM2
GO_DOUBLE_STRAND_BREAK_REPAIR	2.53923e-05	0.00235895	0.472983	1.88518	115	BLM RPA3 RAD52 BRCA2 TRIP13 TDP1 PRKDC RAD51C MMS22L FEN1 EYA1 POLL MTA1 BARD1 SMARCAD1 RAD54L PIAS4 TDP2 PAXIP1 RNF138 CDC45 SMC6 DTX3L RAD21 SMARCA5 MSH2 PAPD7 HUS1 RAD51 H2AFX BABAM1 ESCO2 XRCC2 XRCC3 EYA3 DNA2 BAZ1B NSMCE1 CDC7 TP53BP1 APLF HELQ LIG4 XRCC6 POLA1 MORF4L1 BRIP1 GEN1
GO_NEGATIVE_REGULATION_OF_MITOTIC_CELL_CYCLE	2.64452e-05	0.00235895	0.439854	1.81883	149	TIPIN BLM DGKZ CHEK1 TRIM35 GAS1 E2F1 CDK1 FZD3 RBM38 RFWD3 CENPJ TOP2A PRKDC CENPF PTTG2 MAD2L1 TFDP2 DACT1 MUC1 BUB1 AURKA CSNK2A1 FANCI CNOT10 PLK1 CDKN1B ZW10 PRCC GADD45A BRD7 BTG4 MSH2 SFN HUS1 BUB1B SLC9A3R1 MTBP RAD9A NAE1 PCBP4 TTK TP63 CDK2 RAD17 MIIP E2F7 UBB CCNA2 TERF1 CCND1 EZH2 HNF4A CLSPN PLAGL1 FHL1 CRADD CNOT6L CNOT6 BCL2L1 MAD2L2
GO_ORGANIC_ANION_TRANSPORT	1.50639e-05	0.00235895	-0.413358	-1.71263	260	NTRK2 SLC1A4 SERINC5 NOS2 ACACA ATP10D CACNB4 ATP11B SLC38A10 SLC16A10 SLC4A7 XK SLC7A11 PPARA SERINC3 SLC7A5 SERINC1 TMEM30A STX1A EMB SLC6A6 SLC7A1 BSG SLC16A9 SLC25A22 SLC6A17 SLC22A23 SLC23A2 PITPNB SLC32A1 SLC33A1 SLCO2B1 PDZK1 SLC38A2 PITPNA CA2 CTNS SLC22A16 NPC2 SLC17A5 SLC25A6 ALB SLC1A1 SCARB1 NMB SLC27A4 PPFIA2 RAB3A SLC6A13 SLC26A3 ACE2 SLC6A9 SH3BP4 SLC35A1 PPFIA4 ABCC4 SLC2A2 SLC16A…
GO_DNA_RECOMBINATION	2.65435e-05	0.00235895	0.459984	1.90502	151	BLM RPA3 RNF212 RAD52 BRCA2 UNG TRIP13 NSMCE4A TOP2A PRKDC RAD51C MMS22L FEN1 RMI1 RFC1 POLE BARD1 NCOA6 RAD54L EME1 PAXIP1 POLE2 RNF138 NONO CDC45 SYCE3 PRIM1 SPO11 RPAIN RFC4 MLH3 SMC6 MSH6 CNTD1 PIF1 RAD21 MSH2 HUS1 RAD51 RPA4 H2AFX XRCC2 XRCC3 KLHDC3 DNA2 NSMCE1 CDC7 HMGB2 HELQ LIG4 XRCC6 POLA1 MORF4L1 MSH3 BRIP1 TOP3A GEN1
GO_PROTEIN_FOLDING	1.59816e-05	0.00235895	-0.509205	-1.9921	156	UGGT1 GNB2 HSPA4L ERP29 RGS9 PDIA3 VAPA P4HB PIGK GNAT1 DNAJC10 TXNDC11 SIL1 LRPAP1 B2M CALR TBCA PDIA4 ENTPD5 CANX HSPA9 DNAJB5 QSOX1 HSP90B1 DNAJB11 PDIA6 AARS QSOX2 MLEC PPID HSPD1 TOR1A HSPA5 PPIF TMX3 MKKS RP2 DNAJC1 GNAI3 CLGN PRDX4 HSPA8 HSP90AA1 CCT4 CCT7 DNAJA2 PPIC DNAJA3 DNAJA4 ERP44 PPIE PFDN1 CD74 UNC45A DNAJA1 CCT2 PDCL FKBP1B PPIB NKTR AIP FKBP10 TMX4 TCP1 FKBP5 FKBP15 DNAJC7 FKBP8…
GO_DNA_BIOSYNTHETIC_PROCESS	2.45375e-05	0.00235895	0.503456	1.93111	90	BLM RPA3 USP43 TK1 BRCA2 TYMS CENPF RAD51C REV1 RMI1 POLL RFC1 POLE BARD1 WRNIP1 POLE2 RFC4 POLG2 CHRAC1 PAPD7 LIN9 POLE3 DKC1 DTL RAD51 XRCC2 XRCC3 DNA2 PAPD5 PTGES3 PINX1 UBB TERF1 LIG4 TERF2 POLA1 POT1 BRIP1 TOP3A RFC2
GO_MITOTIC_CELL_CYCLE_CHECKPOINT	2.50746e-05	0.00235895	0.470413	1.85384	107	TIPIN BLM DGKZ E2F1 CDK1 RBM38 RFWD3 CENPJ TOP2A PRKDC CENPF MAD2L1 TFDP2 MUC1 BUB1 AURKA CSNK2A1 FANCI CNOT10 PLK1 CDKN1B ZW10 PRCC GADD45A MSH2 SFN HUS1 BUB1B RAD9A NAE1 PCBP4 TTK TP63 CDK2 RAD17 E2F7 UBB CCNA2 TERF1 CCND1 CLSPN PLAGL1 CRADD CNOT6L CNOT6 BCL2L1 MAD2L2
GO_CARBOHYDRATE_METABOLIC_PROCESS	1.404e-05	0.00235895	-0.426874	-1.85547	446	UGGT1 EXT2 GALNT10 MAN1B1 AMY1A MANBA NISCH GK IL6ST INSR GBGT1 PER2 THBS1 ST6GALNAC3 ALDH5A1 UGGT2 GNPTAB STT3B DPY19L4 FUCA2 SORD GALC STK40 CHST1 RPN2 CLN5 OGT POMGNT1 POGLUT1 INPP5K C1GALT1 MAN2B2 PPP1CC PDK4 GALNT2 SLC2A8 MGAT4B GORASP1 VCP B3GNT7 GLB1 MAN1A2 SLC23A2 IDUA UEVLD PFKM PFKP PIK3CA ENTPD5 RPN1 TKTL1 LMF1 CHST3 NPL SIRT1 GNE PPP1CB PPARGC1A MAN2A1 SYNJ1 SLC35C1 ATF4 PMM1 IMPAD1 L…
GO_ORGANIC_HYDROXY_COMPOUND_BIOSYNTHETIC_PROCESS	1.62912e-05	0.00235895	-0.502831	-1.91581	127	IPMK MYO5A DHCR24 DHCR7 PER2 CYP51A1 HMGCR ACLY PSAT1 MSMO1 LSS CYP2R1 SQLE TRPC1 PDXK STAR HSD17B7 PLTP SPTLC2 FDFT1 DCT CTNS NSDHL IMPAD1 CYP46A1 ACER2 LPIN1 HDC IDI1 FDPS INSIG1 CYP39A1 PGP BBOX1 CDS1 MVK SGMS1 APOA1 HMGCS1 DPAGT1 CYP3A4 DBH SLC45A2 CH25H ABHD3 PCK1 PMEL ABCB11 GGPS1
GO_DNA_INTEGRITY_CHECKPOINT	2.52111e-05	0.00235895	0.487773	1.93371	111	TIPIN BLM DGKZ CHEK1 E2F1 CDK1 RBM38 CEP63 RFWD3 CENPJ TOP2A PRKDC TFDP2 MUC1 AURKA FANCI CNOT10 CDC45 PLK1 WAC CDKN1B GADD45A MSH2 SFN HUS1 DTL RAD9A RPA4 CDT1 H2AFX NAE1 BABAM1 PCBP4 DNA2 TP63 CDK2 RAD17 E2F7 UBB TP53BP1 CCNA2 CCND1 USP28 TIPRL BRIP1 CLSPN PLAGL1 CDC5L CRADD CNOT6L CNOT6
GO_PROTEIN_DNA_COMPLEX_SUBUNIT_ORGANIZATION	2.58518e-05	0.00235895	0.460978	1.85901	125	GTF2A2 RPA3 RBBP7 MCM2 OIP5 CENPT RAD52 CENPE SMARCE1 CENPF RAD51C SMARCC1 CENPQ HIRA HJURP MNAT1 ASF1A SMARCB1 PAF1 CENPK HAT1 CDC45 ITGB3BP HELLS CENPW BRDT SETD2 SMARCA5 CENPH HIST1H2BA CENPM RAD51 ARID2 DACH2 POGZ H2AFX NAP1L4 XRCC2 XRCC3 CDK7 CABIN1 CENPN UBB CENPI MIS18A HMGB2
GO_REGULATION_OF_PEPTIDE_SECRETION	3.22186e-05	0.00235895	-0.459338	-1.78326	147	OXCT1 CAPN10 NOS2 ITPR2 MCU ARNTL PER2 HIF1A HMGCR PRKCA RAB8B SRI AACS STX1A RAPGEF3 JAK2 ENSA INHBB PFKM C2CD2L CACNA1D GLUL LRP5 CACNA1E ADCY5 SYT7 ARHGEF7 SLC25A6 SLC25A4 RAP1A ABAT SYBU PDE4C PTPN11 SOX4 STXBP5L SLC2A2 CACNA2D2 PDE8B SLC2A1 CD74 TCF7L2
GO_GLYCOSYLATION	1.57312e-05	0.00235895	-0.481799	-1.91797	180	UGGT1 EXT2 GALNT10 MAN1B1 GBGT1 THBS1 ST6GALNAC3 UGGT2 GNPTAB STT3B DPY19L4 RPN2 CLN5 OGT POMGNT1 POGLUT1 C1GALT1 GALNT2 MGAT4B GORASP1 VCP B3GNT7 MAN1A2 ENTPD5 RPN1 LMF1 SIRT1 MAN2A1 SLC35C1 OSTC B3GAT1 GCNT7 C1GALT1C1 UBE2J1 DDOST DAD1 GAL3ST1 POMT1 TNKS2 DPY19L3 ST8SIA1 B3GAT2 TUSC3 ST8SIA5 GALNT13 B3GALT5 GCNT4 PIGV ST6GAL1 ST3GAL3 STT3A ART4 POFUT2 B4GALT4 SDF2L1 DPAGT1 EDEM2 COG7 GNPTG
GO_CELL_CYCLE_CHECKPOINT	2.63671e-05	0.00235895	0.473003	1.95209	147	TIPIN BLM DGKZ BIRC5 CHEK1 E2F1 CDK1 RBM38 CEP63 RFWD3 CENPJ TOP2A PRKDC CENPF MAD2L1 TFDP2 NSUN2 MUC1 BUB1 AURKA CSNK2A1 FANCI CNOT10 CDC45 PLK1 WAC CDKN1B ZW10 PRCC GADD45A MSH2 SFN HUS1 BUB1B DTL RAD9A CCNE2 RPA4 CDT1 H2AFX NAE1 BABAM1 PCBP4 TTK DNA2 TP63 CDK2 RAD17 E2F7 UBB TP53BP1 CCNA2 TERF1 CCND1 USP28 TIPRL BRIP1 CLSPN PLAGL1 CDC5L CRADD CNOT6L CNOT6 BCL2L1 MAD2L2
GO_CELLULAR_HOMEOSTASIS	1.39612e-05	0.00235895	-0.379444	-1.65492	466	SLC24A3 PLCE1 SLC34A2 PTPRC SLC40A1 ATP1B3 NOS2 ITPR2 ATP2A2 LAMP2 ATP6V1A NELL2 IDE CACNB4 MCU GPCPD1 SLC4A7 SLC39A6 HIF1A CLCN6 XK SLC9A8 CALCB TMEM175 FN1 ATP6V1C2 TRPM8 TRPM7 SRI XPR1 ATP2B2 PROK2 AACS CLN5 FLVCR1 OGT PDIA3 P4HB TRPC1 DNAJC10 TXNDC11 JAK2 STAR MICU1 CYBB SLC30A7 ALAS2 LPAR1 CALR AIFM3 PDIA4 PFKM PIK3CA S1PR4 HEPH SIRT1 QSOX1 PPARGC1A CA2 HSP90B1 PDIA6 QSOX2 GSR NPTN FTH1 ADCY…
GO_DNA_PACKAGING	2.44864e-05	0.00235895	0.49513	1.89147	88	RBBP7 MCM2 OIP5 CENPT CDK1 TOP2A SMC2 CENPQ HIRA HJURP ASF1A PAF1 CENPK HAT1 SMC4 ITGB3BP HELLS CENPW BAHCC1 NCAPG CDKN2A SMARCA5 CENPH PAPD7 HIST1H2BA CENPM NCAPD3 H2AFX NAP1L4 CABIN1 NUSAP1 CENPN CENPI MIS18A HMGB2
GO_INORGANIC_ION_TRANSMEMBRANE_TRANSPORT	1.4361e-05	0.00235895	-0.400106	-1.71694	381	CLIC5 SLC24A3 SLC1A4 SLC34A2 PTPRC SLC40A1 ATP1B3 KCNK5 ITPR2 ATP2A2 ATP6V1A PCYOX1 ACACA CACNB4 MCU ABCC9 SLC4A7 KCNQ5 SLC39A6 GRM7 TTYH3 SLC39A3 SLC9A8 TMEM175 ATP6V1C2 TRPM8 TRPM7 SLC20A2 ATP2B2 SLC12A2 SCNN1A ATP6AP1 KCNJ8 TRPC1 KCNK7 MICU1 SLC30A7 KCNJ12 GABRD CACNA1D MTMR6 SLC12A3 KCNE2 SLC9A6 GRIN3B TMCO3 CLCN4 MCOLN3 SLC22A16 SLC25A25 CACNA1E SCN1A SLC37A3 ATP6V0C ANO10 TMEM38A ATP13A1 KC…
GO_DNA_REPLICATION	2.67165e-05	0.00235895	0.543427	2.26092	156	TIPIN BLM RPA3 CDC34 CHTF8 CHEK1 ORC2 RBBP7 MCM2 ORC4 CDK1 BRCA2 MCM3 NOL8 RNASEH1 TOP2A NFIA MCM6 REV1 MMS22L FEN1 DBF4 RMI1 MCM5 POLL RFC1 CDK2AP1 POLE BARD1 NCOA6 CINP WRNIP1 POLE2 LRWD1 CDC45 PRIM1 NFIB RPAIN RFC4 ORC5 RRM2 MCM4 POLG2 TIMELESS CCNE1 TOPBP1 HUS1 POLE3 DTL RAD9A RAD51 CCNE2 RPA4 CDT1 ORC1 NFIX DNA2 ORC6 CDK2 RAD17 DSCC1 CDC7 LIG4 POLA1 GINS3 BRIP1 TOP3A CLSPN SSBP1 SLBP RFC2
GO_NUCLEAR_CHROMOSOME_SEGREGATION	2.66866e-05	0.00235895	0.50605	2.10122	154	BIRC5 ESPL1 CEP57L1 RNF212 CENPT NUP160 NEK2 BRCA2 CHMP3 NDC80 TRIP13 CENPE TOP2A CENPF SMC2 RAD51C CENPQ PTTG2 MAD2L1 KIF4A KIF2C CEP57 CDC20 CEP55 KIF2A KIF25 BUB1 CENPK SPICE1 ERCC6L KIF23 SMC4 SYCE3 PLK1 SPO11 VPS4A ITGB3BP MLH3 ZW10 NCAPG RAD21 CENPH PAPD7 BUB1B SMC1B CENPM NCAPD3 POGZ NUP133 HDAC8 KIF18A CKAP5 NUP85 RCC2 INCENP SPC25 PINX1 NUSAP1 DSCC1 CENPN SEC13 NDE1 SKA2 AHCTF1 CENPI TER…
GO_GLYCOPROTEIN_METABOLIC_PROCESS	1.51032e-05	0.00235895	-0.43898	-1.8089	245	UGGT1 EXT2 GALNT10 MAN1B1 BMPR2 ARSB SULF1 GBGT1 HIF1A THBS1 ST6GALNAC3 UGGT2 GNPTAB STT3B DPY19L4 RPN2 OGT POMGNT1 POGLUT1 XYLT1 C1GALT1 GALNT2 MGAT4B GORASP1 VCP B3GNT7 HS6ST1 MAN1A2 IDUA ENTPD5 RPN1 LMF1 ADAMTS9 CHST3 SIRT1 MAN2A1 IMPAD1 OSTC B3GAT1 GCNT7 C1GALT1C1 HEXA CSGALNACT2 UBE2J1 DDOST CHST15 DAD1 GAL3ST1 UST POMT1 TNKS2 DPY19L3 HS3ST3B1 ST8SIA1 B3GAT2 TUSC3 ST8SIA5 GALNT13 B3GALT5 GCN…
KEGG_CELL_CYCLE	2.50088e-05	0.00235895	0.559429	2.20234	106	CHEK1 ORC2 ESPL1 MCM2 ORC4 E2F1 CDK1 MCM3 CCNB2 CCNA1 PRKDC MCM6 PTTG2 MAD2L1 DBF4 MCM5 TFDP2 CDC20 BUB1 CCND3 WEE2 CDC45 PLK1 ORC5 CDKN1B MCM4 TGFB2 HDAC1 RAD21 CDKN2A CCNE1 GADD45A CUL1 SFN BUB1B SMC1B CDC27 CCNE2 ANAPC10 ORC1 MYC YWHAH TTK CDK7 E2F5 ORC6 CDK2 CCNB3 CDC7 CCNA2 CCND1 HDAC2
KEGG_LYSOSOME	1.67774e-05	0.00235895	-0.596187	-2.17986	96	PSAP ARSB MANBA LAMP2 GNS GNPTAB ABCB9 GALC LGMN CLN5 AP3D1 ACP2 ATP6AP1 LAMP1 LAPTM4B GLB1 M6PR IDUA CTSO DNASE2B CTNS ASAH1 CTSD NPC2 SLC17A5 HEXA ATP6V0C AP3B2 CTSH CTSB ATP6V0A1 AGA FUCA1 GUSB NAGA MCOLN1 CTSZ GLA SORT1 GNPTG TCIRG1 AP3M1 SUMF1 AP3S1
GO_STEROL_METABOLIC_PROCESS	3.38949e-05	0.00237073	-0.554613	-1.99075	85	SORL1 DHCR24 MBTPS1 DHCR7 CYP51A1 HMGCR CYP1B1 HDLBP ACLY MSMO1 LSS SQLE STAR HSD17B7 FDFT1 CEL NSDHL LRP5 CYP46A1 NPC2 APP SREBF2 SCARB1 CYP11A1 STARD3 SCAP IDI1 FDPS INSIG1 CYP39A1 MVK APOA1 HMGCS1
GO_ALCOHOL_BIOSYNTHETIC_PROCESS	3.40223e-05	0.00237073	-0.555077	-1.9766	81	IPMK DHCR24 DHCR7 CYP51A1 HMGCR ACLY MSMO1 LSS CYP2R1 SQLE STAR HSD17B7 SPTLC2 FDFT1 NSDHL IMPAD1 ACER2 LPIN1 IDI1 FDPS INSIG1 PGP CDS1 MVK SGMS1 APOA1 HMGCS1 DPAGT1 CYP3A4 CH25H ABHD3 PCK1
GO_STEROL_BIOSYNTHETIC_PROCESS	3.641e-05	0.00248073	-0.70128	-2.09598	32	DHCR24 DHCR7 CYP51A1 HMGCR ACLY MSMO1 LSS SQLE HSD17B7 FDFT1 NSDHL IDI1 FDPS INSIG1 MVK APOA1 HMGCS1 CH25H
GO_DNA_REPLICATION_INITIATION	4.34528e-05	0.00278572	0.783311	2.29001	24	CDC34 ORC2 MCM2 ORC4 MCM3 MCM6 MCM5 POLE POLE2 LRWD1 CDC45 PRIM1 ORC5 MCM4 CCNE1 CCNE2 RPA4 ORC1
GO_CELLULAR_CHEMICAL_HOMEOSTASIS	4.30336e-05	0.00278572	-0.361951	-1.55396	383	SLC24A3 PLCE1 SLC34A2 PTPRC SLC40A1 ATP1B3 ITPR2 ATP2A2 ATP6V1A CACNB4 MCU GPCPD1 SLC4A7 SLC39A6 HIF1A XK SLC9A8 CALCB TMEM175 FN1 ATP6V1C2 TRPM8 TRPM7 SRI XPR1 ATP2B2 PROK2 AACS CLN5 FLVCR1 OGT TRPC1 JAK2 STAR MICU1 SLC30A7 ALAS2 LPAR1 CALR PIK3CA S1PR4 HEPH SIRT1 PPARGC1A CA2 HSP90B1 NPTN FTH1 ADCY5 APP ATP6V0C GATA4 VDR SERPINF1 IL1R1 NDFIP1 ATP13A1 NMB RAB11FIP2 ATP6V0A1 SLC31A1 RAP1A GNA13 S…
GO_CENTROMERE_COMPLEX_ASSEMBLY	4.42674e-05	0.00278572	0.695122	2.13977	30	RBBP7 OIP5 CENPT CENPE CENPF CENPQ HJURP CENPK ITGB3BP HELLS CENPW SMARCA5 CENPH CENPM POGZ CENPN CENPI MIS18A
GO_DNA_REPLICATION_INDEPENDENT_NUCLEOSOME_ORGANIZATION	4.45206e-05	0.00278572	0.662811	2.09994	34	RBBP7 OIP5 CENPT CENPQ HIRA HJURP ASF1A CENPK HAT1 ITGB3BP CENPW SMARCA5 CENPH CENPM CABIN1 CENPN CENPI MIS18A
GO_ATP_DEPENDENT_CHROMATIN_REMODELING	4.58054e-05	0.00280308	0.589115	2.01026	48	RBBP7 OIP5 CENPT SMARCE1 SMARCC1 CENPQ HJURP SMARCB1 SMARCAD1 ACTB CENPK ITGB3BP CENPW HDAC1 SMARCA5 CENPH HIST1H2BA CENPM CENPN CENPI HDAC2 MIS18A
GO_ANION_TRANSMEMBRANE_TRANSPORT	4.75255e-05	0.00280308	-0.434871	-1.72028	171	CLIC5 SLC1A4 SLC34A2 PCYOX1 ACACA ABCC9 SLC38A10 SLC16A10 SLC4A7 SLC7A11 TTYH3 SLC7A5 SLC20A2 SLC12A2 ABCC6 EMB SLC6A6 SLC7A1 VDAC1 SLC25A22 SLC6A17 SLC23A2 GABRD SLC32A1 LRRC8C SLC12A3 SLC38A2 CLCN4 SLC22A16 SLC17A5 SLC37A3 SLC1A1 ANO10 CLCC1 GABRA1 SLC26A3 SLC25A3 ANO3 SLC6A9 LRRC8D ABCC4 SLC5A12 SLC26A1 SLC7A3 SLC26A4 ABCA1 SLC26A11 SLC38A9 SLC4A4 GABRB2 GABRP SLC6A19 ABCC3
GO_RESPONSE_TO_INSULIN	4.80338e-05	0.00280308	-0.446456	-1.74158	152	MYO5A CAPN10 PHIP IGF1R ATP6V1A IDE MTOR TBC1D4 INSR HIF1A GGH PPAT PPARA ATP6V1C2 RPS6KB1 OGT INPP5K ATP6AP1 PDK4 PTPN2 APPL1 SLC2A8 STAR INHBB PIK3CA FER PDE3B SIRT1 HDAC9 ATP6V0C ALDOB LPIN1 ATP6V0A1 SCAP ATP6V1B2 RAB31 GSK3A SORT1 PDPK1 SRSF5 XBP1 ATP6V1C1 TCIRG1 SLC25A33 HADHA PCK1 AP3S1
GO_MEIOTIC_CELL_CYCLE_PROCESS	4.93693e-05	0.00280308	0.477271	1.84682	95	ESPL1 RNF212 BRCA2 TRIP13 ING2 CCNA1 TOP2A SMC2 RAD51C MOS PTTG2 NSUN2 LFNG RAD54L AURKA WEE2 SMC4 SYCE3 PLK1 SPO11 MLH3 MSH6 BRDT CNTD1 ZW10 RAD21 MSH2 TUBGCP5 HUS1 SMC1B TUBGCP2 NCAPD3 RAD51 KIF18A XRCC2 XRCC3 KLHDC3 CDK2 TUBGCP6 TERF1 MKI67 MSH3 TOP3A FBXO5
GO_RESPONSE_TO_TOPOLOGICALLY_INCORRECT_PROTEIN	4.9351e-05	0.00280308	-0.49258	-1.85665	118	MBTPS1 MFN2 THBS1 HSPA4L STT3B HYOU1 SSR1 EIF2AK3 DNAJC3 SEC61A1 VCP GOSR2 CALR ASNS DNAJB5 SRPRB HSP90B1 ATF4 DNAJB11 PDIA6 AARS CREB3 HSPD1 TOR1A HSPA5 DERL1 ATF6B ERN1 HSPA8 HSP90AA1 EP300 TBL2 GSK3A CHAC1 SDF2L1 ERP44 XBP1 EDEM2 KDELR3 SEC61G SEC62 DNAJA1
GO_L_AMINO_ACID_TRANSPORT	5.38513e-05	0.00300196	-0.624564	-1.9664	41	SLC1A4 SERINC5 SLC7A11 SERINC3 SLC7A5 SERINC1 SLC7A1 SLC25A22 SLC6A17 SLC32A1 CTNS SLC1A1
GO_ALCOHOL_METABOLIC_PROCESS	6.04038e-05	0.00330711	-0.39916	-1.64608	247	IPMK PLCE1 SORL1 PLCH2 DHCR24 PLCD1 MBTPS1 GK DHCR7 CYP51A1 HMGCR CYP1B1 HDLBP ACLY SORD MSMO1 LPCAT3 LGMN LSS CYP2R1 INPP5K SQLE STAR PLBD1 HSD17B7 SPTLC2 FDFT1 CEL BCHE SYNJ1 NSDHL IMPAD1 LRP5 CYP46A1 NPC2 APP LRAT SREBF2 ACER2 SCARB1 RETSAT LPIN1 PLCB2 MINPP1 ITPKA CYP11A1 STARD3 SCAP PNPLA4 IDI1 FDPS INSIG1 CYP39A1 PGP INPP4A CDS1 MVK SGMS1 APOA1 HMGCS1 DPAGT1 CYP3A4 INPP5A CH25H RDH12 ABHD3 …
GO_REGULATION_OF_PEPTIDE_TRANSPORT	6.31542e-05	0.00333846	-0.434805	-1.72597	176	OXCT1 CAPN10 NOS2 ITPR2 MCU ARNTL PER2 HIF1A HMGCR PRKCA FAF1 G3BP2 RAB8B SRI AACS STX1A RAPGEF3 JAK2 ENSA INHBB PFKM C2CD2L CACNA1D CA2 GLUL LRP5 CACNA1E GREM1 ADCY5 SYT7 ARHGEF7 SLC25A6 SLC25A4 RAP1A IL12B ABAT SYBU PDE4C PTPN11 SOX4 STXBP5L SLC2A2 CACNA2D2 PDE8B SLC2A1 CD74
GO_NEGATIVE_REGULATION_OF_CELL_CYCLE	6.23403e-05	0.00333846	0.356028	1.60335	315	TIPIN LAMTOR3 BLM GAS6 DGKZ CHEK1 UBE2C TRIM35 NR2F2 ESPL1 TSG101 GAS1 E2F1 CDK1 FZD3 PPP2R3B RBM38 RFWD3 CENPJ TRIM37 TOP2A PRKDC CENPF MCPH1 HTRA2 TFAP4 ETS1 MOS PTTG2 MAD2L1 TNFAIP3 FAP TFDP2 DACT1 SESN1 BARD1 MUC1 STRADA IL12A DAB2IP FGF10 BUB1 THAP5 AURKA CSNK2A1 FANCI CNOT10 IRF6 WEE2 INHBA PLK1 VPS4A GATA3 CDKN3 CDKN1B NOTCH2 ZW10 MAP2K1 TGFB2 CDKN2A PRCC GADD45A BRD7 BTG4 CUL1 MSH2 SFN HU…
GO_CHROMATIN_MODIFICATION	6.50237e-05	0.0033535	0.341313	1.55873	365	CHEK1 YEATS4 RBBP7 OIP5 CENPT CDK1 BRCA2 CBX6 JMJD6 KAT2A CBX4 ELP4 ING2 TRIM37 TAF5L SMARCE1 SMARCC1 CENPQ SAP30 SUPT3H MTA3 EED HIRA HJURP EYA1 MEAF6 TAF5 ASF1A MSL1 SMARCB1 MTA1 SATB2 KDM4C PAF1 SMARCAD1 ACTB DEK MBIP CENPK PAXIP1 AURKA LRWD1 HAT1 TADA1 SIRT3 BRMS1L SUV39H1 ITGB3BP HELLS GATA3 PHC1 WAC USP3 DPY30 CENPW BAHCC1 BRDT SETD2 DTX3L DNMT1 UHRF1 HDAC1 CDKN2A CHRAC1 SMARCA5 ATAD2 CENPH…
GO_CHROMATIN_ORGANIZATION	6.672e-05	0.0033535	0.333109	1.53156	396	CHEK1 YEATS4 RBBP7 MCM2 OIP5 CENPT CDK1 BRCA2 CBX6 JMJD6 KAT2A CBX4 ELP4 ING2 TRIM37 TAF5L SMARCE1 SMARCC1 CENPQ SAP30 MOS SUPT3H MTA3 EED HIRA HJURP EYA1 MEAF6 TAF5 ASF1A MSL1 SMARCB1 MTA1 SATB2 KDM4C PAF1 SMARCAD1 ACTB H2AFZ DEK MBIP CENPK PAXIP1 AURKA LRWD1 HAT1 TADA1 SIRT3 BRMS1L SUV39H1 ITGB3BP HELLS GATA3 PHC1 WAC USP3 DPY30 CENPW BAHCC1 BRDT SETD2 DTX3L DNMT1 UHRF1 HDAC1 CDKN2A CHRAC1 SMAR…
KEGG_DNA_REPLICATION	6.58328e-05	0.0033535	0.714906	2.14734	27	RPA3 MCM2 MCM3 RNASEH1 MCM6 FEN1 MCM5 RFC1 POLE POLE2 PRIM1 RFC4 MCM4 POLE3 RPA4 RNASEH2B DNA2 POLA1 SSBP1 RFC2
GO_ORGANIC_ACID_TRANSMEMBRANE_TRANSPORT	6.87675e-05	0.00340066	-0.545551	-1.89723	70	SLC1A4 ACACA SLC38A10 SLC16A10 SLC7A11 SLC7A5 EMB SLC6A6 SLC7A1 SLC25A22 SLC6A17 SLC23A2 SLC32A1 SLC38A2 SLC22A16 SLC17A5 SLC1A1
GO_MITOTIC_SISTER_CHROMATID_SEGREGATION	7.10446e-05	0.0034575	0.513682	1.86109	65	ESPL1 CEP57L1 NEK2 CHMP3 NDC80 CENPE SMC2 MAD2L1 KIF4A KIF2C CEP57 CEP55 KIF25 KIF23 SMC4 PLK1 VPS4A ZW10 NCAPG PAPD7 NCAPD3 POGZ KIF18A PINX1 NUSAP1 DSCC1
GO_MEIOTIC_CELL_CYCLE	7.65248e-05	0.00366601	0.454036	1.81395	117	NUMA1 ESPL1 RNF212 NEK2 BRCA2 TRIP13 ING2 CCNA1 TOP2A SMC2 RAD51C MOS PTTG2 NSUN2 LFNG RAD54L AURKA WEE2 SMC4 SYCE3 PLK1 SPO11 MLH3 MSH6 BRDT CNTD1 ZW10 RAD21 MSH2 TUBGCP5 HUS1 SMC1B TUBGCP2 NCAPD3 RAD51 H2AFX KIF18A XRCC2 XRCC3 KLHDC3 CDK2 CCNB3 TUBGCP6 TERF1 MKI67
GO_REGULATION_OF_MICROTUBULE_BASED_PROCESS	8.11996e-05	0.00383012	0.401667	1.68936	170	BIRC5 CHEK1 ESPL1 RCC1 NEK2 MEMO1 HAUS1 CHMP3 NDC80 CEP63 FES CENPJ TRIM37 MOS STMN1 KIF4A HAUS2 BORA SPAST KIF2A SPICE1 AURKA CKAP2 ECT2 KIF23 PLK4 PLK1 SUN2 CDKN1B PHLDB1 SKA3 BIRC7 TUBGCP5 EFNA5 BBS2 CEP120 TUBGCP2 MYBL2 KIF18A CKAP5 XRCC3 RCC2 TTK TPX2 STIL GPSM2 SPC25 MAP4 EPHA3 TUBGCP6 SKA2 TERF1 TRAF3IP1 DCTN2 GEN1 SGK1 LZTS2 FBXO5 MID1IP1 RGS14 GAS2L1 SLAIN2 TBCD CAV1 OFD1 PLK2 EZR CEP192
GO_CELLULAR_RESPONSE_TO_INSULIN_STIMULUS	8.25805e-05	0.00383624	-0.475366	-1.78262	114	MYO5A CAPN10 PHIP IGF1R ATP6V1A IDE TBC1D4 INSR HIF1A PPAT ATP6V1C2 OGT INPP5K ATP6AP1 PDK4 PTPN2 APPL1 SLC2A8 STAR INHBB PIK3CA FER PDE3B HDAC9 ATP6V0C ALDOB LPIN1 ATP6V0A1 ATP6V1B2 RAB31 GSK3A PDPK1 SRSF5 XBP1 ATP6V1C1 TCIRG1 SLC25A33
GO_LIPID_BIOSYNTHETIC_PROCESS	8.56543e-05	0.00391964	-0.353322	-1.52044	393	FASN PLCE1 SERINC5 ETNK1 MYO5A DHCR24 HSD17B12 UGCG ACACA GK DHCR7 GBGT1 ST6GALNAC3 CYP51A1 HMGCR DDHD1 SCD SACM1L ACLY MSMO1 RNPEPL1 LPCAT3 PLSCR1 LSS FADS2 SERINC1 CYP2R1 VAPA INPP5K PIGK SQLE STAR PNPLA3 HSD17B7 FGFR3 PIK3CA SPTLC2 MTMR6 FDFT1 SYNJ1 SERAC1 NSDHL PISD PTDSS1 LPGAT1 CYP46A1 DDHD2 ELOVL4 FRS2 ELOVL5 PIGF MCAT ACER2 PLD2 STARD5 SCARB1 TBXAS1 GAL3ST1 LPIN1 ACSM3 PIGG PGS1 AGPAT5 FA…
GO_NEGATIVE_REGULATION_OF_BLOOD_CIRCULATION	9.25172e-05	0.00417144	-0.734841	-2.07993	25	DOCK4 PDE4D BMPR2 ATP2A2 PDE5A HIF1A HMGCR SRI JAK2
GO_ION_HOMEOSTASIS	0.000100315	0.00443974	-0.349234	-1.50026	386	SLC24A3 PLCE1 SLC34A2 PTPRC EPAS1 SLC40A1 ATP1B3 ITPR2 ATP2A2 ATP6V1A CACNB4 MCU GPCPD1 SLC4A7 SLC39A6 HIF1A XK SLC9A8 CALCB TMEM175 ATP6V1C2 TRPM8 TRPM7 SRI XPR1 ATP2B2 PROK2 CLN5 FLVCR1 SCNN1A ATP6AP1 PDK4 TRPC1 JAK2 MICU1 SLC30A7 ALAS2 B2M LPAR1 CALR S1PR4 HEPH SIRT1 SLC9A6 CA2 HSP90B1 TMTC2 NPTN FTH1 CCDC47 ADCY5 APP ATP6V0C VDR CUTC NDFIP1 ATP13A1 NMB ATP6V0A1 SLC31A1 GNA13 STC1 STEAP2 ATP2B…
GO_REGULATION_OF_MICROTUBULE_POLYMERIZATION_OR_DEPOLYMERIZATION	0.000102812	0.00443974	0.428417	1.72209	122	BIRC5 ESPL1 RCC1 NEK2 HAUS1 CHMP3 NDC80 CEP63 FES MOS STMN1 KIF4A HAUS2 BORA SPAST KIF2A SPICE1 AURKA CKAP2 KIF23 PLK1 SUN2 CDKN1B SKA3 BIRC7 TUBGCP5 CEP120 TUBGCP2 MYBL2 CKAP5 TTK TPX2 STIL GPSM2 SPC25 MAP4 TUBGCP6 SKA2 TERF1 DCTN2 SGK1 LZTS2 FBXO5 MID1IP1 RGS14 GAS2L1 SLAIN2 TBCD CAV1 OFD1 PLK2 EZR CEP192
GO_REGULATION_OF_CELL_CYCLE_PROCESS	0.000101785	0.00443974	0.320923	1.48098	414	TIPIN NEUROD1 BLM IGF2 DGKZ BIRC5 CHEK1 UBE2C ESPL1 DBF4B MSX1 ANXA1 RCC1 E2F1 CDK1 PDPN NEUROG1 NEK2 BRCA2 CHMP3 RBM38 PSMA1 RFWD3 CENPJ TRIM37 CENPE PRKDC CENPF RAD51C TFAP4 MOS PTTG2 MAD2L1 FAP TFDP2 GIT1 DACT1 BORA SPAST CDC20 MUC1 CAMK2D DAB2IP FGF10 BUB1 RXFP3 SPICE1 AURKA CSNK2A1 ECT2 FANCI KIF23 CNOT10 WEE2 CDC45 PBX1 PLK4 PLK1 PIN1 VPS4A PDXP CDKN1B ZW10 CRY1 CDKN2A GADD45A BRD7 CUL1 MSH…
GO_NEGATIVE_REGULATION_OF_CELL_CYCLE_PROCESS	0.00010696	0.00452352	0.408414	1.7006	157	BLM DGKZ CHEK1 ESPL1 E2F1 CDK1 RBM38 RFWD3 CENPJ TRIM37 PRKDC CENPF TFAP4 MOS PTTG2 MAD2L1 TFDP2 DACT1 MUC1 DAB2IP FGF10 BUB1 AURKA CSNK2A1 FANCI CNOT10 PLK1 VPS4A CDKN1B ZW10 GADD45A BRD7 MSH2 SFN HUS1 BUB1B MTBP NAE1 PCBP4 TTK TP63 CDK2 MIIP E2F7 UBB CCNA2 TERF1 CCND1 MIF EZH2 TERF2 CLSPN PLAGL1 FHL1 FBXO5 CDC5L CRADD CNOT6L CNOT6
KEGG_HOMOLOGOUS_RECOMBINATION	0.000107703	0.00452352	0.7234	2.04536	21	BLM RPA3 RAD52 BRCA2 RAD51C RAD54L EME1 RAD51 RPA4 XRCC2 XRCC3 TOP3A SSBP1
GO_STEROID_METABOLIC_PROCESS	0.000112562	0.00460153	-0.435018	-1.69184	149	SORL1 DHCR24 HSD17B12 MBTPS1 DHCR7 CYP51A1 HMGCR CYP1B1 HDLBP ACLY MSMO1 LGMN LSS CYP2R1 SQLE STAR HSD17B7 FDFT1 SULT1E1 CEL PPARGC1A NSDHL STS LRP5 CYP46A1 NPC2 APP SREBF2 STARD5 SCARB1 CYP11A1 STARD3 SCAP IDI1 FDPS INSIG1 CYP39A1 MVK SHH APOA1 HMGCS1 MED1 CYP3A4 CH25H FABP6
GO_NEUTRAL_AMINO_ACID_TRANSPORT	0.000111163	0.00460153	-0.716522	-2.0099	24	SLC1A4 SERINC5 SERINC3 SLC7A5 SERINC1 SLC6A17 SLC32A1 SLC38A2 SLC1A1
GO_EXTRACELLULAR_STRUCTURE_ORGANIZATION	0.00011422	0.00460789	0.367735	1.59089	216	EGFLAM COL4A2 COL4A1 CRISPLD2 ITGB4 ENG GAS6 MATN3 COL6A2 COL1A1 TNFRSF11B ITGA8 COL5A1 COL1A2 MMP9 CTSK MMP2 COL3A1 COL6A1 DCN MYH11 ITGA11 GFOD2 COL12A1 COL5A2 WT1 VWF LAMA4 ITGA1 ITGB2 RAMP2 TLL1 CD36 ANXA2 LAMA5 COL6A3 FBN1 COL9A3 LAMB1 COL8A2 CDH1 NDNF TGFB2 JAM2 CREB3L1 NID1 CYR61 COL8A1 CTRB2 CAPG CTSS VCAM1
GO_STEROID_BIOSYNTHETIC_PROCESS	0.000119697	0.00476612	-0.518904	-1.8283	76	DHCR24 HSD17B12 DHCR7 CYP51A1 HMGCR ACLY MSMO1 LSS CYP2R1 SQLE STAR HSD17B7 FDFT1 NSDHL CYP46A1 STARD5 SCARB1 CYP11A1 STARD3 IDI1 FDPS INSIG1 CYP39A1 MVK APOA1 HMGCS1 MED1 CYP3A4 CH25H
GO_CHROMATIN_ASSEMBLY_OR_DISASSEMBLY	0.000121309	0.00476838	0.483568	1.82079	81	RBBP7 MCM2 OIP5 CENPT SMARCE1 SMARCC1 CENPQ HIRA HJURP ASF1A SMARCB1 PAF1 CENPK HAT1 ITGB3BP HELLS CENPW BAHCC1 CDKN2A SMARCA5 CENPH HIST1H2BA CENPM ARID2 H2AFX HDAC8 NAP1L4 CABIN1 BAZ1B CENPN CENPI MIS18A HMGB2 HIST1H3H ANP32B CHAF1A NAP1L1 SHPRH UBN1 SMARCD1 ARID1A
GO_RECIPROCAL_DNA_RECOMBINATION	0.000132562	0.00514473	0.653691	1.9957	29	RNF212 TRIP13 TOP2A RAD51C SYCE3 SPO11 MLH3 MSH6 CNTD1 RAD21 MSH2 RAD51 XRCC2 XRCC3 KLHDC3
GO_PEPTIDYL_LYSINE_MODIFICATION	0.000142353	0.00545567	0.3652	1.57822	214	BLM BIRC5 CTH YEATS4 RNF212 NUP62 RAD52 NUP160 BRCA2 NUP54 JMJD6 KAT2A CBX4 ELP4 TAF5L NSMCE4A TOP2A POM121 SUPT3H NUP205 CAMKMT EYA1 MEAF6 TAF5 AAAS MSL1 FAM76B MTA1 PIAS4 POR MBIP PAXIP1 HAT1 TADA1 SIRT3 SUV39H1 PHC1 DPY30 SMC6 SETD2 RAD21 CDKN2A RBBP5 ING3 POLE3 MSL2 TAF12 KDM6A SETD6 NUP133 TRRAP NUP85 INCENP WDR5 UBE2I NUP153 NCOA1 NSMCE1 TP53BP1 BRD8 SETD4 EZH2 SCMH1 SMYD1 NUP155 MORF4L1 BR…
GO_REGULATION_OF_NEUROTRANSMITTER_LEVELS	0.000145248	0.0054979	-0.435153	-1.68041	141	PPP1R9A NTRK2 NAAA SYTL5 ATP2A2 PER2 ALDH5A1 CHRNB4 STX1A TACR2 SYT11 SLC32A1 GLUL SYT4 SYNJ1 TOR1A SYT7 WNT7A CADPS RAP1A SLC18A3 SLC18A2 PPFIA2 ABAT HSPA8 RAB3A PDE1B CASK LIN7C BRAF SLC6A9 DVL1 PPFIA4 MAOA SYTL2 STXBP1 CPLX2 DNAJC5 GPM6B SLC22A2 HCRT STX2 CACNA1B PDZD11 SLC6A4
GO_SMALL_MOLECULE_BIOSYNTHETIC_PROCESS	0.000147278	0.00550674	-0.374999	-1.58143	312	FASN MTR IPMK MYO5A DHCR24 HSD17B12 ACACA DHCR7 PER2 CYP51A1 HMGCR SCD PLOD1 ACLY PSAT1 SORD MSMO1 RNPEPL1 LSS AACS FADS2 CYP2R1 SQLE PSPH STAR ASPA ASPG HSD17B7 MTHFD1L PLTP ASNS SPTLC2 FDFT1 PPARGC1A GLUL ALDH18A1 NSDHL ATF4 IMPAD1 CYP46A1 MTHFD2 CDO1 ELOVL4 ELOVL5 ALDOB MCAT ACER2 FOLH1 TBXAS1 CHST15 UST LPIN1 ACSM3 FADS1 MTRR STARD3 ABAT IDI1 FDPS INSIG1 CYP39A1 ASNSD1 MGST2 PGP CBR4 BBOX1 CD…
GO_MONOVALENT_INORGANIC_CATION_TRANSPORT	0.000149285	0.00551455	-0.376322	-1.56903	276	SLC24A3 SLC34A2 ATP1B3 KCNK5 ATP6V1A ACACA ABCC9 SLC38A10 SLC4A7 KCNQ5 SLC9A8 TMEM175 ATP6V1C2 SLC20A2 SLC12A2 SCNN1A ATP6AP1 KCNJ8 KCNK7 SLC2A8 KCNJ12 SLC23A2 SLC33A1 MTMR6 SLC12A3 NSF PDZK1 SLC38A2 KCNE2 SLC9A6 TMCO3 SLC5A1 SLC22A16 SCN1A SLC10A7 SLC17A5 ATP6V0C TMEM38A KCNH6 ATP6V0A1 UQCRB SLC18A3 KCNT2 SLC18A2 KCNH5 COX4I2 HVCN1 SLC9B2 ATP6V1B2 SLC2A12 KCNN2 UQCRC1 SLC35A1 SLC5A12 KCNQ1 ATP6V…
GO_CELLULAR_RESPONSE_TO_TOPOLOGICALLY_INCORRECT_PROTEIN	0.000152122	0.00555246	-0.501077	-1.80782	88	MBTPS1 HYOU1 SSR1 EIF2AK3 DNAJC3 SEC61A1 VCP GOSR2 CALR ASNS SRPRB HSP90B1 ATF4 DNAJB11 PDIA6 AARS CREB3 TOR1A HSPA5 DERL1 ATF6B ERN1 EP300 TBL2 GSK3A SDF2L1 XBP1 EDEM2 KDELR3 SEC61G SEC62
GO_CIRCADIAN_RHYTHM	0.000217239	0.00774481	-0.473158	-1.74304	101	NTRK2 NOS2 NFIL3 THRAP3 ARNTL CREB1 PER2 PPARA DYRK1A PROK2 OGT NRIP1 PPP1CC STAR CRY2 SIRT1 PPP1CB PPARGC1A ATF4 CSNK1D ADCY1 CREM HEBP1 HNRNPU EP300 BTBD9
GO_MITOTIC_DNA_INTEGRITY_CHECKPOINT	0.000216659	0.00774481	0.485701	1.80509	75	TIPIN BLM DGKZ E2F1 CDK1 RBM38 RFWD3 CENPJ TOP2A PRKDC TFDP2 MUC1 AURKA FANCI CNOT10 CDKN1B GADD45A MSH2 SFN HUS1 RAD9A NAE1 PCBP4 TP63 CDK2 E2F7 UBB CCNA2 CCND1 CLSPN PLAGL1 CRADD CNOT6L CNOT6
GO_REGULATION_OF_SYSTEM_PROCESS	0.000289017	0.0101854	-0.3518	-1.50307	362	DOCK4 PLCE1 PDE4D BMPR2 EPAS1 ATP1B3 MDM2 NOS2 ITPR2 ATP2A2 CCK PDE5A MTOR CACNB4 WASF3 IL6ST ABCC9 SEMA3A PER2 HIF1A NR1H3 HMGCR PRKCA RPS6KB1 RGS2 RAB8B SRI EIF2AK3 ATP2B2 PROK2 CHRNB4 INPP5K NR4A3 NPR1 RNF10 TRPC1 JAK2 INHBB RAB11FIP3 TACR2 KCNJ12 CACNA1D NLGN3 ITGA2 KCNE2 PTPRM PPARGC1A HDAC4 YWHAE CELF2 GATA4 MMP13 SLC1A1 CXADR ECE1 DSP STC1 DMD ATP2B1 ABAT HSP90AA1 RYR2 EP300 AKAP13 ACE2
GO_MICROTUBULE_BASED_PROCESS	0.000293561	0.0102279	0.314631	1.43839	370	SDCCAG8 NUMA1 BIRC5 ESPL1 CEP57L1 KATNA1 RCC1 KIF7 LRRC6 LLGL1 CDK1 NEK2 BRCA2 HAUS1 DYNLL2 NDC80 CETN3 CEP63 FES CENPJ MAP1B CENPE IFT20 SASS6 FIGNL1 MOS NGF STMN1 TTC26 EYA1 KIF4A IFT74 HAUS2 KIF2C CEP57 SPAST TACC3 DYNLL1 KIF2A FGF10 KIF25 SSNA1 SPICE1 AURKA KIF15 KIF23 TBCE PLK4 PLK1 KIFAP3 VPS4A SUN2 KIF26A DNAL4 KIF21A KIAA0753 VAMP7 ZW10 BIRC7 GADD45A MAP7D2 TUBGCP5 BBS2 CEP120 TUBGCP2 MYB…
GO_REGULATION_OF_LONG_TERM_SYNAPTIC_POTENTIATION	0.000301602	0.01039	-0.770272	-1.96439	16	PPP1R9A CREB1 STAU1 RELN CRTC1 NLGN3 NPTN
GO_PROTEIN_CATABOLIC_PROCESS	0.000324703	0.0107184	-0.335764	-1.45549	431	LNPEP MAN1B1 SEL1L UBE3C RNF19A RNF145 RNF213 MYLIP MDM2 FBXO4 CUL4A PCYOX1 IDE MTOR ARNTL CBL TNFAIP1 ZRANB1 STT3B USP14 FAF1 HERC3 ANKIB1 SMURF1 BIRC2 LGMN RNF11 CLN5 DNAJC3 ZMPSTE24 PSMD12 USP24 DNAJC10 PSMD1 VCP UBQLN1 USP5 CTSO UBE2A BNIP3L ADAMTS9 KLHL25 SIRT1 HSP90B1 USP31 CTSD USP33 BNIP3 TOR1A CCDC47 HSPA5 RAD23B BACE2 PSMA4 DERL1 TP53INP2 SPOPL UBE2J1 PSME4 CTSH NDFIP1 CTSB USP4 FBXW7 P…
GO_DNA_CONFORMATION_CHANGE	0.000318522	0.0107184	0.387501	1.60483	151	BLM RBBP7 MCM2 OIP5 CENPT ANXA1 CDK1 MCM3 TOP2A SMC2 MCM6 CENPQ HIRA HJURP MCM5 ASF1A PAF1 CENPK HAT1 CDC45 SMC4 ITGB3BP HELLS CENPW BAHCC1 PIF1 MCM4 NCAPG CDKN2A SMARCA5 CENPH PAPD7 HIST1H2BA CENPM NCAPD3 RAD51 H2AFX NAP1L4 CABIN1 DNA2 ASCC3 NUSAP1 CENPN UBB CENPI MIS18A HMGB2 XRCC6 POT1 BRIP1 TOP3A XPA HIST1H3H ANP32B
GO_REGULATION_OF_RESPONSE_TO_INTERFERON_GAMMA	0.000318495	0.0107184	-0.748724	-1.96744	18	NR1H3 JAK1 IFNGR1 PTPN2 JAK2 NLRC5 SOCS1 PIAS1 DNAJA3 MED1
GO_REGULATION_OF_MITOTIC_CELL_CYCLE	0.000325119	0.0107184	0.314585	1.43666	365	TIPIN BLM IGF2 DGKZ BIRC5 RPA3 CHEK1 UBE2C TRIM35 ESPL1 DBF4B GAS1 SPHK1 ANXA1 RCC1 E2F1 CDK1 PDPN NEUROG1 NEK2 BRCA2 FZD3 CHMP3 RBM38 PSMA1 RFWD3 CENPJ CENPE TOP2A PRKDC CENPF RAD51C PTTG2 MAD2L1 TFDP2 DACT1 BORA CDC20 MUC1 CAMK2D FGF10 BUB1 AURKA CSNK2A1 FANCI CNOT10 CDC45 PBX1 PLK1 PIN1 PDXP CDKN1B SDCBP ZW10 CDKN2A PRCC GADD45A BRD7 BTG4 CUL1 MSH2 SFN HUS1 ANAPC16 BUB1B SLC9A3R1 TAL1 MTBP TMO…
GO_MEMBRANE_LIPID_METABOLIC_PROCESS	0.000339817	0.0110838	-0.429108	-1.6526	138	PSAP SERINC5 ARSB UGCG GBGT1 ST6GALNAC3 ALDH5A1 CYP1B1 SERINC3 GALC SERINC1 POGLUT1 ORMDL2 VAPA PIGK GLB1 SPTLC2 STS CERK ASAH1 ITGB8 HEXA PIGF ACER2 CREM GAL3ST1 PPP2CA PIGG SPTSSA NAGA ST8SIA1 ST8SIA5 PIGV ST3GAL3 SGMS1 GLA B4GALT4
GO_PROTEIN_HOMOTRIMERIZATION	0.000359917	0.0116158	-0.777923	-1.95112	15	SKI NELL2 TRPM8 OGT
KEGG_LONG_TERM_POTENTIATION	0.000369829	0.0118114	-0.549498	-1.81934	53	RPS6KA6 ITPR2 RPS6KA2 PRKCA RAPGEF3 PPP1CC PPP1R12A PPP1CB ATF4 PRKACB ADCY1 GRIA2 PLCB2 RAP1A EP300 BRAF GNAQ RAP1B MAPK1
GO_MICROTUBULE_ORGANIZING_CENTER_ORGANIZATION	0.000400547	0.0126606	0.496983	1.79004	63	SDCCAG8 CDK1 NEK2 BRCA2 HAUS1 CETN3 CEP63 FES CENPJ SASS6 HAUS2 AURKA PLK4 PLK1 KIAA0753 GADD45A TUBGCP5 TUBGCP2 SLC16A1 CKAP5 XRCC2 PCM1 STIL CDK2 SSX2IP NDE1 TUBGCP6
GO_REGULATION_OF_BLOOD_CIRCULATION	0.000417795	0.013071	-0.389541	-1.57624	207	DOCK4 PDE4D BMPR2 EPAS1 ATP1B3 MDM2 NOS2 ITPR2 ATP2A2 PDE5A CACNB4 ABCC9 SEMA3A PER2 HIF1A HMGCR RGS2 SRI ATP2B2 NPR1 TRPC1 JAK2 KCNJ12 CACNA1D KCNE2 PTPRM HDAC4 YWHAE CELF2 GATA4 SLC1A1 CXADR ECE1 DSP STC1 DMD ATP2B1 HSP90AA1 RYR2
GO_ESTABLISHMENT_OF_SPINDLE_ORIENTATION	0.000431993	0.0133787	0.682233	1.9528	22	NUMA1 LLGL1 NDC80 MOS EYA1 FGF10 ZW10 LLGL2 GPSM2 MAP4 NDE1
GO_HYDROGEN_TRANSPORT	0.000460366	0.0141148	-0.493494	-1.75019	79	ATP6V1A SLC9A8 ATP6V1C2 ATP6AP1 SLC2A8 SLC23A2 SLC33A1 SLC9A6 TMCO3 SLC17A5 ATP6V0C ATP6V0A1 UQCRB COX4I2 HVCN1 SLC9B2 ATP6V1B2 SLC2A12 UQCRC1 SLC35A1 ATP6V1C1 TCIRG1 COX10 NDUFA4 COX6C SLC9A9 ATP6V0B SLC9A1 UQCRH
GO_HISTONE_EXCHANGE	0.000466957	0.0141752	0.608112	1.91307	33	RBBP7 OIP5 CENPT CENPQ HJURP CENPK ITGB3BP CENPW SMARCA5 CENPH HIST1H2BA CENPM CENPN CENPI MIS18A
GO_NEGATIVE_REGULATION_OF_CELL_CYCLE_PHASE_TRANSITION	0.000479012	0.0143985	0.418784	1.66022	111	BLM DGKZ E2F1 CDK1 RBM38 RFWD3 CENPJ PRKDC CENPF MOS MAD2L1 TFDP2 DACT1 MUC1 BUB1 AURKA CSNK2A1 FANCI CNOT10 PLK1 CDKN1B ZW10 GADD45A BRD7 SFN HUS1 BUB1B NAE1 PCBP4 TTK TP63 CDK2 MIIP E2F7 UBB CCNA2 TERF1 CCND1 EZH2 CLSPN PLAGL1 FHL1 CDC5L CRADD CNOT6L CNOT6 MAD2L2 PKD2 PLK2 CNOT8 GTSE1
GO_AMINO_ACID_TRANSMEMBRANE_TRANSPORT	0.000498141	0.0148282	-0.569616	-1.83482	46	SLC1A4 SLC38A10 SLC16A10 SLC7A11 SLC7A5 SLC6A6 SLC7A1 SLC25A22 SLC6A17 SLC32A1 SLC38A2 SLC1A1
GO_PROTEIN_N_LINKED_GLYCOSYLATION	0.000518188	0.0152766	-0.517417	-1.78197	66	MAN1B1 ST6GALNAC3 GNPTAB STT3B RPN2 MGAT4B GORASP1 VCP MAN1A2 ENTPD5 RPN1 MAN2A1 OSTC UBE2J1 DDOST DAD1 GAL3ST1 TUSC3 ST6GAL1 ST3GAL3 STT3A DPAGT1 EDEM2 GNPTG MAN2A2 CCDC126
GO_RESPONSE_TO_PEPTIDE	0.000593674	0.0171718	-0.357881	-1.49849	289	GNB2 MYO5A CAPN10 PHIP MDM2 ATP2A2 IGF1R ATP6V1A IDE MTOR TBC1D4 INSR CREB1 HIF1A GGH PPAT EREG PPARA ATP6V1C2 RPS6KB1 OGT INPP5K NR4A3 ATP6AP1 PDK4 BSG PTPN2 APPL1 SLC2A8 JAK2 STAR INHBB PIK3CA NFKB1 FER PDE3B SIRT1 EIF2B5 CA2 STS PRKACB HDAC9 ADCY1 ADCY5 CDO1 ATP6V0C ALDOB LPIN1 CTSB ATP6V0A1 KLF6 GNRH1 CYP11A1 SCAP SPARC ATP6V1B2 SOCS1 BRAF RAB31 WNT1 GSK3A SLC2A2 PTPN22 SORT1 PDPK1 EIF2B1 SRS…
GO_SODIUM_ION_TRANSPORT	0.000591586	0.0171718	-0.47722	-1.72175	88	SLC24A3 SLC34A2 ATP1B3 SLC38A10 SLC4A7 SLC9A8 SLC20A2 SLC12A2 SCNN1A SLC23A2 SLC12A3 SLC38A2 SLC9A6 SLC5A1 SCN1A SLC10A7 SLC9B2 SLC5A12 TRAPPC10 SLC10A2 ABCB11 SLC8A3 SLC9A9 SLC4A4 NDUFA9 SLC9A1 HCN2 SLC5A10
GO_REGULATION_OF_VASCULAR_ENDOTHELIAL_GROWTH_FACTOR_PRODUCTION	0.000629921	0.0180499	-0.674468	-1.89193	24	SULF1 IL6ST HIF1A CYP1B1 EIF2AK3 ATF4 GATA4
GO_REGULATION_OF_HORMONE_SECRETION	0.000641869	0.0182219	-0.39169	-1.56758	188	OXCT1 CAPN10 NOS2 ITPR2 MCU ARNTL CREB1 PER2 HIF1A HMGCR PRKCA RAB8B SRI AACS STX1A RAPGEF3 JAK2 ENSA INHBB RAB11FIP3 TACR2 PFKM C2CD2L CACNA1D GLUL LRP5 CACNA1E SCG5 ADCY5 SYT7 ARHGEF7 SLC25A6 SLC25A4 NMB RAP1A ABAT SYBU PDE4C PTPN11 SOX4 STXBP5L SLC2A2 CACNA2D2 PDE8B
GO_GLYCOSPHINGOLIPID_METABOLIC_PROCESS	0.000703346	0.019784	-0.537452	-1.78599	54	PSAP ARSB UGCG ST6GALNAC3 ALDH5A1 GALC GLB1 STS CERK ASAH1 ITGB8 HEXA CREM GAL3ST1 ST8SIA1 ST8SIA5 ST3GAL3 GLA
GO_CHROMATIN_REMODELING	0.000752238	0.0209669	0.416546	1.64155	107	CHEK1 RBBP7 OIP5 CENPT KAT2A SMARCE1 SMARCC1 CENPQ HJURP SMARCB1 SATB2 SMARCAD1 ACTB CENPK ITGB3BP HELLS GATA3 CENPW BAHCC1 BRDT HDAC1 CDKN2A CHRAC1 SMARCA5 CENPH HIST1H2BA CENPM MYC TP63 BAZ1B CENPN CENPI HDAC2 MIS18A CBX3 SCMH1 SMYD1 MORF4L1
GO_PROTEIN_LOCALIZATION_TO_CHROMOSOME	0.000769586	0.0212211	0.621389	1.88248	28	CDK1 BRCA2 LRWD1 PLK1 SPO11 ZW10 RAD21 BUB1B MTBP ESCO2 RCC2 PINX1 EZH2 TERF2 POT1
GO_POSITIVE_REGULATION_OF_VASCULAR_ENDOTHELIAL_GROWTH_FACTOR_PRODUCTION	0.00078205	0.0212211	-0.681023	-1.87327	22	SULF1 IL6ST HIF1A CYP1B1 EIF2AK3 ATF4 GATA4
GO_CYTOSOLIC_TRANSPORT	0.000782123	0.0212211	-0.407123	-1.5976	160	STON2 SYTL5 MYO1D VPS53 SPAG9 SURF4 ACTR2 AP3D1 STX1A SNX8 ARL1 RHOBTB3 LAMP1 VPS35 RAB41 GOSR2 SYT11 CANX SH3GL2 VPS26A SYT4 SYNJ1 ERC1 TOR1A SYT7 WNT7A CADPS PLD2 AP3B2 ANKFY1 RAB27A RAB3A RAB9A SORT1 SYTL2 VPS26B ARFRP1 TRAPPC10 VAMP3 CPLX2 AP3M1 VPS13A AP3S1 DNAJC5
GO_CELL_CYCLE_G2_M_PHASE_TRANSITION	0.000802126	0.021573	0.413707	1.63539	109	SDCCAG8 BIRC5 CHEK1 CDK1 NEK2 HAUS1 CEP63 FBXL7 CENPJ CCNB2 PPP1R12B MNAT1 NEDD1 HAUS2 MELK CEP57 BORA CNTRL DYNLL1 SSNA1 AURKA PLK4 PLK1 CSNK1E RAB8A GADD45A CUL1 OPTN USH1C CDK14 CKAP5 TPX2 HMMR CDK7 PCM1 CDK2 TUBA1A NDE1 UBB TERF1 DCTN2 SKP1 DCTN3 CEP78
GO_LIPID_LOCALIZATION	0.000856626	0.0228384	-0.398171	-1.5719	168	PSAP SORL1 NOS2 PNPLA2 FZD4 ACACA ATP10D ATP11B ESYT3 HDLBP PPARA STARD4 TMEM30A PLEKHA8 NRIP1 STAR PITPNB PLTP CEL SLCO2B1 PITPNA NPC2 SYT7 ALB STARD5 SCARB1 ESYT2 ABCA3 NMB ABHD4 SLC27A4 STARD3 ANO3 GLTPD2 ABCC4 APOA1 APOD OSBP2 GOT2 FABP6 ABCG4 ATP11C SLC10A2 ABCA1 ACSL3 ABCB11
GO_NEGATIVE_REGULATION_OF_PROTEIN_COMPLEX_DISASSEMBLY	0.000867281	0.0229231	0.403163	1.61071	117	BIRC5 ESPL1 LMOD1 RCC1 NEK2 HAUS1 NDC80 CEP63 MOS STMN1 KIF4A HAUS2 SPAST TMOD1 KIF2A SPICE1 AURKA CKAP2 KIF23 TMOD2 SCIN SUN2 SPTBN5 BIRC7 TUBGCP5 CEP120 TUBGCP2 TMOD3 MYBL2 CAPG CKAP5 TTK TPX2 STIL GPSM2 SPC25 MAP4 TUBGCP6 DCTN2 CAPZA2 LZTS2 FBXO5 MID1IP1 RGS14 GAS2L1 OFD1 PLK2 EZR CEP192
GO_AMINO_ACID_ACTIVATION	0.00090961	0.0236816	-0.561227	-1.79906	45	GARS IARS EPRS LARS YARS DARS2 AARSD1 HARS AARS TARS KARS CARS PPA1 PPA2 AIMP2 QARS AARS2 DARS RARS MARS
GO_PROTEIN_STABILIZATION	0.000911423	0.0236816	-0.466154	-1.68756	90	SEL1L ATP1B3 LAMP2 NLK CREB1 NAA15 LAMP1 CALR NAPG FLOT2 PPARGC1A USP33 HSPD1 IFT46 STK3 TNIP2 FBXW7 HSP90AA1 CCT4 EP300 CCT7 DVL1 USP13 SOX4 APOA1 DNAJA3 GNAQ STK4 COG7 STXBP1 CCT2 SMAD3 PTEN PPIB USP19 GAPDH TCP1 TELO2 MDM4 CREBL2 CRTAP HSP90AB1 CCT6A PARK7 CCT8 CCT5 AAK1 PIK3R1 GOLGA7 CDKN1A
GO_PROTEIN_DEGLYCOSYLATION	0.000919894	0.0237008	-0.727638	-1.88551	17	UGGT1 MAN1B1 SEL1L UGGT2 MAN2B2 MAN1A2 MAN2A1 AGA
GO_CHONDROCYTE_DEVELOPMENT	0.000938667	0.023983	-0.726745	-1.88319	17	BMPR2 SULF1 TGFBR2 EIF2AK3 IMPAD1
KEGG_INSULIN_SIGNALING_PATHWAY	0.00101648	0.0257564	-0.447622	-1.6565	104	FASN CBLB MTOR ACACA INSR CBL RPS6KB1 INPP5K PPP1CC PIK3CA FLOT2 PDE3B PPP1CB PPARGC1A RPS6 AKT3 PRKACB PHKA2 SOCS4 RAPGEF1 SOCS1 BRAF CRKL PDPK1 MAPK1 RPS6KB2 PCK1 IKBKB PHKA1 FBP2 NRAS EXOC7 CRK G6PC2
GO_MULTICELLULAR_ORGANISMAL_MACROMOLECULE_METABOLIC_PROCESS	0.00105667	0.0265553	0.51536	1.77379	50	COL15A1 COL4A2 COL4A1 COL6A2 COL1A1 COL5A1 COL1A2 MMP9 CTSK MMP2 COL3A1 COL6A1 ACE COL12A1 COL5A2 ID1 COL6A3
GO_HOMOLOGOUS_CHROMOSOME_SEGREGATION	0.00109604	0.0271269	0.690188	1.90083	19	ESPL1 RNF212 BRCA2 TRIP13 PTTG2 SYCE3 PLK1 SPO11 MLH3
GO_REGULATION_OF_CELL_CYCLE_PHASE_TRANSITION	0.00109711	0.0271269	0.329719	1.45232	253	BLM DGKZ BIRC5 UBE2C ESPL1 DBF4B ANXA1 E2F1 CDK1 PDPN NEUROG1 RBM38 PSMA1 RFWD3 CENPJ CENPE PRKDC CENPF RAD51C MOS MAD2L1 TFDP2 DACT1 CDC20 MUC1 CAMK2D FGF10 BUB1 AURKA CSNK2A1 FANCI CNOT10 CDC45 PBX1 PLK1 CDKN1B ZW10 CDKN2A GADD45A BRD7 CUL1 SFN HUS1 ANAPC16 BUB1B MTBP TMOD3 CDC27 ANAPC10 PTPN6 ANLN NAE1 RNASEH2B PCBP4 XRCC3 UBE2E2 PSMB2 RCC2 TTK TP63 CDK2 CCNB3 UBE2E1 MIIP CDC7 E2F7 UBB CCNA2 T…
GO_REGULATION_OF_CELL_DIVISION	0.00114772	0.0281513	0.351725	1.50511	197	BLM IGF2 BIRC5 CHEK1 UBE2C ESPL1 MSX1 RCC1 PDGFD NEUROG1 NEK2 BRCA2 CHMP3 CENPE CENPF MOS PTTG2 MAD2L1 GIT1 BORA SPAST CDC20 BUB1 RXFP3 AURKA CSNK2A1 ECT2 KIF23 WEE2 PLK1 PIN1 VPS4A PDXP ZW10 TGFB2 MACC1 MSH2 SFN BUB1B TAL1 MTBP CDC27 ANAPC10 ANLN DLL1 XRCC3 MYC FGF1 TTK TP63 NUSAP1 PRKCE EDN1 DAPK3 E2F7 TERF1 WNT4 VEGFC SSTR5 CUL3 KIF18B GEN1
GO_HORMONE_METABOLIC_PROCESS	0.00116486	0.028345	-0.441877	-1.64371	108	IDE HSD17B12 CYP1B1 PCSK1 ATP6AP2 CRABP1 PRLHR STAR HSD17B7 SULT1E1 PPARGC1A SCG5 BACE2 LRAT STARD5 SCARB1 ECE1 RETSAT CYP11A1 STARD3 PNPLA4 ACE2 GCNT4 IYD CORIN PTPN11 SHH CTSZ MED1 CYP3A4 PCSK7 RDH12 MME BCO2 TTR CHST9
GO_SPHINGOLIPID_METABOLIC_PROCESS	0.00120132	0.029002	-0.447243	-1.65237	103	PSAP SERINC5 ARSB UGCG ST6GALNAC3 ALDH5A1 SERINC3 GALC SERINC1 ORMDL2 VAPA GLB1 SPTLC2 STS CERK ASAH1 ITGB8 HEXA ACER2 CREM GAL3ST1 PPP2CA SPTSSA ST8SIA1 ST8SIA5 ST3GAL3 SGMS1 GLA
KEGG_ECM_RECEPTOR_INTERACTION	0.0012125	0.0290431	0.472159	1.71989	67	COL4A2 COL4A1 ITGB4 COL6A2 COL1A1 ITGA8 COL5A1 COL1A2 COL3A1 COL6A1 ITGA11 COL5A2 VWF LAMA4 ITGA1 CD36 LAMA5 COL6A3 SDC4 LAMB1
GO_REGULATION_OF_DNA_DEPENDENT_DNA_REPLICATION	0.00122298	0.0290672	0.582404	1.8322	33	TIPIN BLM CHTF8 DBF4B BMP6 BRCA2 WRNIP1 RFC4 CDT1 CDK2 DSCC1 CDC7 E2F7 TERF1 TERF2 RFC2
GO_SODIUM_ION_TRANSMEMBRANE_TRANSPORT	0.00132082	0.031151	-0.52856	-1.75001	53	SLC24A3 SLC34A2 ATP1B3 SLC4A7 SLC9A8 SLC20A2 SCNN1A SLC12A3 SLC9A6 SCN1A
GO_NEGATIVE_REGULATION_OF_CHROMOSOME_SEGREGATION	0.00139049	0.0323406	0.636983	1.86222	24	ESPL1 CENPF MOS PTTG2 MAD2L1 BUB1 CSNK2A1 PLK1 ZW10 BUB1B TTK TERF1 MAD2L2 CSNK2A2 MAD1L1 BUB3
GO_LIPOSACCHARIDE_METABOLIC_PROCESS	0.0014029	0.0323406	-0.458457	-1.65405	88	PSAP ARSB UGCG GBGT1 ST6GALNAC3 ALDH5A1 GALC POGLUT1 PIGK GLB1 STS CERK ASAH1 ITGB8 HEXA PIGF CREM GAL3ST1 PIGG NAGA ST8SIA1 ST8SIA5 PIGV ST3GAL3 GLA PIGT SUMF1 PIGW
GO_RECOMBINATIONAL_REPAIR	0.00139486	0.0323406	0.490806	1.72871	56	BLM RPA3 RAD52 BRCA2 RAD51C MMS22L FEN1 RAD54L RNF138 CDC45 SMC6 HUS1 RAD51 H2AFX XRCC2 XRCC3 NSMCE1 CDC7 HELQ MORF4L1 GEN1 MCM9 UBE2N
GO_MITOTIC_RECOMBINATION	0.00142311	0.0325616	0.578865	1.82107	33	RPA3 BRCA2 TOP2A RAD51C FEN1 RFC1 POLE POLE2 PRIM1 RFC4 SMC6 RAD51 XRCC2 XRCC3 DNA2 POLA1 GEN1 RFC2 PRIM2 LIG1 RAD51B
GO_CELLULAR_RESPONSE_TO_PEPTIDE	0.0014752	0.0335035	-0.376548	-1.51787	200	GNB2 MYO5A CAPN10 PHIP MDM2 IGF1R ATP6V1A IDE TBC1D4 INSR CREB1 HIF1A PPAT ATP6V1C2 OGT INPP5K NR4A3 ATP6AP1 PDK4 PTPN2 APPL1 SLC2A8 JAK2 STAR INHBB PIK3CA NFKB1 FER PDE3B CA2 PRKACB HDAC9 ADCY1 ADCY5 ATP6V0C ALDOB LPIN1 ATP6V0A1 KLF6
GO_ALDITOL_PHOSPHATE_METABOLIC_PROCESS	0.00153579	0.0337392	-0.646097	-1.82875	25	SERINC5 GK SERINC3 LPCAT3 PLSCR1 SERINC1 PTDSS1
GO_INTERACTION_WITH_HOST	0.00153997	0.0337392	-0.460007	-1.65428	86	HIPK2 KPNA1 IDE INSR VPS18 XPR1 SLC20A2 VAPA LAMP1 ITGB6 ITGB5 CD80 ITGA2 KPNA5 SLC25A6 DERL1 ALB ATG7 SCARB1 CXADR CTSB
GO_RENAL_SYSTEM_VASCULATURE_DEVELOPMENT	0.0015406	0.0337392	0.704329	1.8831	17	TCF21 NRP1 PDGFRA ACTA2 CD34 NOTCH1 OSR1
KEGG_GLYCOSAMINOGLYCAN_BIOSYNTHESIS_CHONDROITIN_SULFATE	0.0014988	0.0337392	-0.699029	-1.83686	18	XYLT1 CHST3 B3GAT1 CSGALNACT2 CHST15 UST B3GAT2 CHSY1 CSGALNACT1 XYLT2 CHPF2
KEGG_BUTANOATE_METABOLISM	0.00153579	0.0337392	-0.646142	-1.82887	25	OXCT1 ALDH5A1 ACAT2 AACS ACSM3 ABAT PDHB HMGCS1 HADHA
GO_CELLULAR_RESPONSE_TO_HORMONE_STIMULUS	0.00161982	0.0352226	-0.321996	-1.3898	408	GNB2 SIK2 MYO5A CAPN10 PHIP MDM2 IGF1R ATP6V1A IDE ACACA THRAP3 TBC1D4 INSR CREB1 HIF1A NR1H3 PPAT PLOD1 PPARA FN1 ATP6V1C2 RPS6KB1 AACS OGT INPP5K NRIP1 NR4A3 ATP6AP1 PGR PDK4 PTPN2 APPL1 SLC2A8 JAK2 STAR INHBB ROCK2 ESRRG CALR ASNS PIK3CA NFKB1 FER PDE3B PLOD3 ADIPOR2 SIRT1 ITGA2 PPARGC1A CA2 HDAC4 PRKACB HDAC9 ADCY1 ADCY5 DUSP1 ATP6V0C NR3C1 ALDOB VDR MKKS SERPINF1 CTSH LPIN1 CTSB ATP6V0A1 WBP…
GO_TELOMERE_MAINTENANCE_VIA_RECOMBINATION	0.00165368	0.0356216	0.620117	1.83002	25	RPA3 BRCA2 RAD51C FEN1 RFC1 POLE POLE2 PRIM1 RFC4 SMC6 RAD51 XRCC3 DNA2 POLA1 RFC2 PRIM2
GO_PROTEIN_SUMOYLATION	0.00166141	0.0356216	0.429383	1.63733	87	BLM BIRC5 RNF212 NUP62 RAD52 NUP160 NUP54 CBX4 NSMCE4A TOP2A POM121 NUP205 EYA1 AAAS MTA1 PIAS4 PHC1 SMC6 RAD21 CDKN2A NUP133 NUP85 INCENP UBE2I NUP153 NSMCE1 TP53BP1 SCMH1 NUP155 RAE1 ZNF451 SENP5 NUP214 NUP50
GO_REGULATION_OF_NUCLEOTIDE_CATABOLIC_PROCESS	0.00178552	0.0372919	-0.652174	-1.81103	23	INSR HIF1A PPARA OGT RAPGEF3 ENTPD5 PPARGC1A HDAC4
GO_LONG_TERM_MEMORY	0.00177308	0.0372919	-0.678198	-1.82524	20	NTRK2 MTOR RASGRF1 LRRN4 RELN RPS6KB1 CTNS ADCY1
GO_REGULATION_OF_GENERATION_OF_PRECURSOR_METABOLITES_AND_ENERGY	0.00178797	0.0372919	-0.511868	-1.71736	57	NOS2 MTOR INSR HIF1A PPARA OGT INPP5K VCP PIK3CA ENTPD5 PPP1CB PPARGC1A HDAC4 BNIP3 PPIF
GO_ESTABLISHMENT_OF_MITOTIC_SPINDLE_LOCALIZATION	0.00178787	0.0372919	0.655809	1.85425	21	NUMA1 ESPL1 NDC80 EYA1 FGF10 ZW10 GPSM2 NUSAP1 NDE1
GO_REGULATION_OF_NEUROTRANSMITTER_TRANSPORT	0.00184584	0.0381543	-0.536054	-1.73435	47	PPP1R9A NTRK2 ATP2A2 PER2 CHRNB4 STX1A TACR2 SYT11 TOR1A RAP1A SLC18A2 RAB3A BRAF
GO_TUBE_DEVELOPMENT	0.0018542	0.0381543	0.286731	1.32807	432	FZD1 SDCCAG8 COL4A1 CRISPLD2 ITGB4 ENG AGR2 TGM2 MIXL1 NUMA1 COL3A1 TCF21 GLI2 HAND2 NRP1 PDGFRA TK1 PDPN ST14 EDNRA FZD3 TYMS JMJD6 KAT2A ING2 TBX2 THRA WT1 RARA IHH OVOL2 ARG2 EPCAM ID1 IRX1 SOSTDC1 DVL2 TRAF4 PLXND1 EYA1 LAMA5 KIT DACT1 PHF14 ACVR1 ALDH1A2 DAB2IP FGF10 NOTCH1 ITPK1 HEYL CHRD SDC4 OSR1 SALL4 GJA5 ATOH8 FOXD1 PBX1 APAF1 NFIB GATA3 PODXL SOX18 TNS3 RALA SAV1 SETD2 SERPINE2 TIMELE…
GO_REGULATION_OF_CYCLIN_DEPENDENT_PROTEIN_KINASE_ACTIVITY	0.00189176	0.0386676	0.45164	1.66758	72	BLM UBE2C NR2F2 TFAP4 TNFAIP3 MNAT1 CCNYL1 DAB2IP FGF10 CCND3 WEE2 PLK1 CDKN3 CDKN1B CCNC CDKN2A GADD45A SFN CCNE2 ANAPC10 CDK7 CNPPD1 CCNB3 CCNA2 CCND1 PROX1 CUL3 KAT2B CDC25A CDKN2D PKD2 PSMD10 PIM1
GO_DNA_SYNTHESIS_INVOLVED_IN_DNA_REPAIR	0.00190631	0.038707	0.484946	1.70807	56	BLM RPA3 USP43 BRCA2 RAD51C REV1 RMI1 RFC1 POLE BARD1 WRNIP1 POLE2 RFC4 DTL RAD51 XRCC2 XRCC3 DNA2 UBB POLA1 BRIP1 TOP3A RFC2 MAD2L2 CDKN2D
GO_CYCLIC_NUCLEOTIDE_CATABOLIC_PROCESS	0.00197007	0.0397384	-0.732704	-1.83771	15	PDE4D PDE10A PDE5A PDE7B PDE8A PDE3B PDE1B PDE4C PDE8B PDE4B
GO_SECRETION	0.00205127	0.0411058	-0.31778	-1.37553	422	NTRK2 PSAP MYO5A NAAA NOS2 EXOC6 SYTL5 LAMP2 FZD4 NISCH CACNB4 CREB1 VPS11 HIF1A VPS18 THBS1 PPAT GNPTAB FN1 ERP29 LTBP2 RAB8B EIF2AK3 ATP2B2 STX1A NR4A3 NPR1 PDGFA HCK TACR2 SYT11 SLC32A1 PAM PDIA4 SDF4 CANX LMF1 APLP2 CEL NSF SLC38A2 QSOX1 CA2 SYT4 SYNJ1 SLC22A16 SPP2 SYT7 APP CDO1 WNT7A TMX3 EXOC3 CADPS ALB VDR SLC1A1 VEGFA PRSS12 ACTN1 SCG3 NMB RAB11FIP2 F5 SLC18A3 RAB27A SLC18A2 STEAP2 PPFIA…
GO_MITOTIC_CYTOKINESIS	0.00212105	0.0414213	0.60651	1.80643	26	STMN1 KIF4A SPAST CEP55 CKAP2 KIF23 PLK1 MYH10 ANK3 ANLN NUSAP1 KIF20A RACGAP1 MITD1 RASA1 BBS4
GO_SECRETION_BY_CELL	0.0021082	0.0414213	-0.330338	-1.40647	347	NTRK2 PSAP MYO5A NAAA NOS2 EXOC6 SYTL5 LAMP2 FZD4 NISCH VPS11 VPS18 THBS1 GNPTAB FN1 ERP29 LTBP2 RAB8B EIF2AK3 STX1A NR4A3 PDGFA HCK TACR2 SYT11 SLC32A1 PDIA4 SDF4 CANX LMF1 APLP2 NSF SLC38A2 QSOX1 SYT4 SYNJ1 SPP2 SYT7 APP WNT7A TMX3 EXOC3 CADPS ALB SLC1A1 VEGFA PRSS12 ACTN1 SCG3 RAB11FIP2 F5 SLC18A3 RAB27A SLC18A2 STEAP2 PPFIA2 SCG2 HSPA8 RAB3A SPARC CASK LIN7C RAB31 SLC6A9 DVL1 TMED10 PPFIA4 SL…
GO_CELLULAR_COMPONENT_ASSEMBLY_INVOLVED_IN_MORPHOGENESIS	0.00209987	0.0414213	0.350721	1.47979	175	LMOD1 LRRC6 PDGFRA MYH11 SIX4 AGFG1 IFT20 MYL2 TTC26 LAMA5 NEK1 IFT74 TMEM216 TMOD1 KRT19 ACTA1 UGT8 TPM1 TMOD2 RAB8A OCRL CCNO MTMR2 MPP5 FNBP1L BBS2 TMOD3 MYH10 POC1B DNAH5 CNTNAP1 FOXJ1 CFL2 BBS5 PCM1 VANGL2 CC2D2A DNAH1 SSX2IP ABLIM3 CLUAP1 TRAF3IP1 PROX1 DYNC2H1 TTC8 NME5 RFX3 RFX2 CD9 RAB23 SNX10 DYNC2LI1 TMEM17 DNAI1
GO_ENDODERM_FORMATION	0.00211502	0.0414213	0.540225	1.76386	39	COL4A2 MIXL1 MMP9 MMP2 COL6A1 COL12A1 ITGB2 SOX7 PAF1 LAMB1 INHBA
GO_MEIOTIC_CHROMOSOME_SEGREGATION	0.00214308	0.0415866	0.587911	1.79487	29	ESPL1 RNF212 BRCA2 TRIP13 TOP2A SMC2 RAD51C PTTG2 SMC4 SYCE3 PLK1 SPO11 MLH3
GO_REGULATION_OF_PROTEIN_SECRETION	0.00221396	0.0426917	-0.347821	-1.44062	259	OXCT1 CAPN10 NOS2 ITPR2 MCU ARNTL PER2 HIF1A NR1H3 HMGCR PRKCA FN1 ERP29 SRI AACS STX1A RAPGEF3 JAK2 ENSA INHBB RAB11FIP3 VPS35 PAM PFKM C2CD2L CACNA1D GLUL LRP5 CACNA1E PPID ADCY5 SYT7 SLC25A6 CD14 MMP13 SLC25A4 DNAJC1 RAP1A IFNAR1 ABAT SYBU EP300 SOCS1 PDE4C PTPN11 SOX4 STXBP5L SLC2A2 APOA1 PTPN22 ANXA4 CACNA2D2 PDE8B FOXP3 TGFB3 XBP1 SLC2A1 VAMP3 TCF7L2 SYK MAPK14
GO_RESPONSE_TO_IONIZING_RADIATION	0.00242027	0.04537	0.391883	1.55357	111	BLM SNAI2 ANXA1 BRCA2 RFWD3 PRKDC RAD51C FIGNL1 RFWD2 EYA1 MTA1 RAD54L PAXIP1 ECT2 GATA3 DNMT1 GADD45A MSH2 TOPBP1 HUS1 RAD9A RAD51 H2AFX VCAM1 BABAM1 XRCC2 XRCC3 NOX4 MYC EYA3 TP63 DNMT3B TP53BP1 CCND1 ERCC8 LIG4 XRCC6 USP28
GO_G1_DNA_DAMAGE_CHECKPOINT	0.00237127	0.04537	0.48128	1.69516	56	DGKZ E2F1 CDK1 RBM38 RFWD3 CENPJ PRKDC TFDP2 MUC1 AURKA CNOT10 WAC CDKN1B GADD45A SFN PCBP4 TP63 CDK2 E2F7 UBB CCND1 PLAGL1 CRADD CNOT6L CNOT6 PLK2 CNOT8 GTSE1
GO_ENDODERMAL_CELL_DIFFERENTIATION	0.00239617	0.04537	0.567837	1.77392	32	COL4A2 MIXL1 MMP9 MMP2 COL6A1 COL12A1 ITGB2 PAF1 LAMB1 INHBA
KEGG_BASE_EXCISION_REPAIR	0.00241525	0.04537	0.610169	1.80066	25	UNG MBD4 FEN1 MUTYH NEIL3 POLL POLE POLE2 POLE3
KEGG_MTOR_SIGNALING_PATHWAY	0.00242684	0.04537	-0.556356	-1.74269	40	RPS6KA6 MTOR HIF1A RPS6KA2 RPS6KB1 PIK3CA RPS6 AKT3 VEGFA ULK3 BRAF PDPK1 MAPK1 ULK1 RPS6KB2 CAB39L
GO_TRANSITION_METAL_ION_TRANSPORT	0.00244603	0.0454517	-0.467307	-1.64315	75	SLC40A1 ATP6V1A SLC39A6 SLC39A3 ATP6V1C2 ATP6AP1 TRPC1 SLC39A9 SLC30A7 HEPH SLC30A9 FTH1 ATP6V0C CUTC ATP13A1 ATP6V0A1 SLC31A1 STEAP2 MCOLN1 SLC30A6 ATP6V1B2 ZP3 SLC39A11 ATP6V1C1 TRPC6 TCIRG1
GO_MYOFIBRIL_ASSEMBLY	0.00248957	0.0457067	0.542605	1.75213	37	LMOD1 PDGFRA MYH11 SIX4 MYL2 TMOD1 KRT19 ACTA1 TPM1 TMOD2 TMOD3 MYH10 CFL2
GO_TRNA_TRANSPORT	0.0024797	0.0457067	0.59545	1.78854	27	NUP62 NUP160 NUP54 POM121 NUP205 AAAS NUP133 NUP85 NUP153 NOL6 NUP155 RAE1 NUP214 NUP50
GO_CYCLIC_NUCLEOTIDE_METABOLIC_PROCESS	0.00251898	0.0459714	-0.539757	-1.72347	44	PDE4D PDE10A PDE5A CACNB4 PDE7B MB21D1 PDE8A ATP2B2 NPR1 PDE3B ADCY1 ADCY5 PDE1B PDE4C PTHLH PDE8B PDE4B
GO_REGULATION_OF_CHROMOSOME_SEGREGATION	0.00265983	0.0482546	0.455332	1.65394	66	UBE2C ESPL1 NEK2 CENPE CENPF MOS PTTG2 MAD2L1 KIF2C BUB1 CSNK2A1 ECT2 PLK1 RAD18 SMC6 ZW10 BUB1B CDC27 ANAPC10 HDAC8 XRCC3 RCC2 TTK
GO_CARBOHYDRATE_HOMEOSTASIS	0.00269175	0.0485464	-0.41771	-1.57823	120	PRCP GK MCU INSR HIF1A FN1 AACS OGT INPP5K PDK4 PTPN2 STAR CRY2 PFKM PIK3CA ADIPOR2 SIRT1 PPARGC1A RPS6 GATA4 SERPINF1 IL1R1 NMB MBD5 RAB11FIP2 RAP1A SLC18A2 ERN1 FOXO3 EP300 PTPN11 SOX4 STXBP5L
GO_PROTEIN_MONOUBIQUITINATION	0.00273917	0.0491128	0.515553	1.72037	43	KLHL12 UBE2T TSG101 TRIM37 FANCL PAF1 RAD18 WAC DTX3L UHRF1 CUL1 NEDD4L DTL PEX12 PCGF1 UBE2E1 SKP1 CUL3
KEGG_MISMATCH_REPAIR	0.0027667	0.049318	0.67329	1.82734	18	RPA3 RFC1 RFC4 MLH3 MSH6 MSH2 RPA4 PMS2 MSH3 SSBP1 RFC2 EXO1 LIG1
GO_REGULATION_OF_TRANSCRIPTION_INVOLVED_IN_G1_S_TRANSITION_OF_MITOTIC_CELL_CYCLE	0.00279003	0.0494465	0.624494	1.80748	23	E2F1 CDK1 TYMS CCNA1 CDC45 RRM2 CCNE1 CDT1 ORC1 E2F7 POLA1 FBXO5 DHFR HINFP GFI1
GO_CELL_REDOX_HOMEOSTASIS	0.00287058	0.0503416	-0.509999	-1.68856	53	NOS2 PDIA3 P4HB DNAJC10 TXNDC11 CYBB AIFM3 PDIA4 QSOX1 PDIA6 QSOX2 GSR TMX3 PRDX4 TXNDC12 TXNDC16 ERP44 GLRX5
GO_ORGANELLE_ASSEMBLY	0.00287338	0.0503416	0.294068	1.33934	355	RAB34 BIRC5 TSG101 LMOD1 CENPT RCC1 LRRC6 PDGFRA MYH11 NEK2 HAUS1 CHMP3 SIX4 CEP63 CENPJ CD34 CENPE AGFG1 CENPF IFT20 SASS6 PATL1 MYL2 TTC26 ATG3 LAMA5 KIF4A NEK1 IFT74 HAUS2 PATL2 TMEM216 TMOD1 KIF2A KRT19 ACTA1 SPICE1 AURKA ATG14 KIF23 TPM1 WEE2 PLK4 TMOD2 VPS4A RAB8A OCRL KIAA0753 CENPW MRPS11 CCNO BIRC7 CENPH FNBP1L TUBGCP5 BBS2 MPV17L2 TUBGCP2 TMOD3 MYBL2 MYH10 POGZ POC1B ANLN DNAH5 FOXJ1 RP…
GO_CELLULAR_AMINO_ACID_METABOLIC_PROCESS	0.00295332	0.0514482	-0.345334	-1.42927	257	MTR NOS2 P4HA1 GARS PCYOX1 IARS GGH PPAT ALDH5A1 EPRS PLOD1 PSAT1 SLC7A5 LARS YARS AADAT DDAH1 P4HB SLC6A6 DARS2 PSPH AARSD1 ASPA ASPG MTHFD1L ASNS ODC1 HARS GLUL DCT CTNS ALDH18A1 MTHFR ATF4 AARS HGD MTHFD2 CDO1 ALDH1L2 FOLH1 HDC TARS KARS MTRR PRDX4 ABAT CARS HNMT ASNSD1 PEPD MSRA PPA1 ART4 PPA2 AZIN1 APIP AIMP2 EIF2B1 QARS GOT2 BPHL SCLY
KEGG_PYRIMIDINE_METABOLISM	0.00315549	0.0546594	0.429706	1.6052	77	TK1 TYMS NT5C2 NT5C1B PNP POLE DCTD POLE2 DHODH PRIM1 RRM2 CMPK2 POLE3 UPP1 NME7 POLR2B UCKL1 POLR1D POLR3B DTYMK DPYD NME5 POLA1 NT5C1A PRIM2 RRM1 POLR3A CMPK1 DCK CANT1 AK3 ENTPD6 NME1 POLR2L POLR2C NME3 UPP2 CTPS2 POLE4 POLR2J POLR2D
GO_PATTERN_SPECIFICATION_PROCESS	0.00321802	0.0551198	0.304015	1.36484	305	COL4A1 NEUROD1 ENG HOXA10 NR2F2 MSX1 GLI2 HAND2 NRP1 MAFB LRRC6 RGS19 EDNRA KAT2A HOXA9 TBX2 EFNB1 HOXC8 WT1 IHH PRKDC OVOL2 RFNG IRX1 HOXA7 SOSTDC1 DMRTA2 DVL2 PLXND1 EYA1 EMX2 IFT74 PCDH8 LFNG SATB2 ACVR1 ALDH1A2 PAX1 FGF10 NOTCH1 CHRD OTX2 AURKA OSR1 MEOX2 FOXD1 PGAP1 PBX1 SOX18 GALNT11 CDON BARX1 SNAI1 TBR1 GJA1 RIPPLY2 KDM6A MTF2 DNAH5 HOXA5 WNT6 CRB2 FOXJ1 DLL1 HOXB2 XRCC2 ERBB4 BBS5 NBL1 N…
GO_HYDROGEN_ION_TRANSMEMBRANE_TRANSPORT	0.0032007	0.0551198	-0.495255	-1.6669	58	ATP6V1A SLC9A8 ATP6V1C2 ATP6AP1 SLC9A6 TMCO3 ATP6V0C ATP6V0A1 UQCRB COX4I2 SLC9B2 ATP6V1B2 UQCRC1 ATP6V1C1 TCIRG1 COX10 NDUFA4 COX6C SLC9A9 ATP6V0B SLC9A1 UQCRH
GO_POSITIVE_REGULATION_OF_PEPTIDE_SECRETION	0.0032639	0.0555951	-0.499192	-1.66898	56	OXCT1 CAPN10 MCU HIF1A RAB8B SRI AACS JAK2 PFKM C2CD2L GLUL ARHGEF7
GO_CELL_DIFFERENTIATION_INVOLVED_IN_KIDNEY_DEVELOPMENT	0.00334219	0.056156	0.568393	1.74966	30	TCF21 KLF15 ACTA2 CD34 WT1 NOTCH1 OSR1 PODXL FOXJ1 NPHS2 WNT4 MEF2C MAGI2 FOXC2
GO_MITOTIC_SPINDLE_ORGANIZATION	0.00332848	0.056156	0.483277	1.67659	52	BIRC5 RCC1 NEK2 NDC80 STMN1 KIF4A SPAST KIF2A SPICE1 AURKA KIF23 SUN2 BIRC7 TUBGCP5 TUBGCP2 MYBL2 TTK TPX2 STIL GPSM2 SPC25 MAP4 TUBGCP6 DCTN2
KEGG_AMINOACYL_TRNA_BIOSYNTHESIS	0.00335177	0.056156	-0.554612	-1.71896	38	GARS IARS EPRS LARS YARS DARS2 HARS AARS TARS KARS CARS QARS AARS2 DARS RARS MARS
GO_PHOSPHOLIPID_METABOLIC_PROCESS	0.00339018	0.0564908	-0.339564	-1.41413	272	PLCE1 SERINC5 ETNK1 PLCH2 PLCD1 GPCPD1 ALDH5A1 DDHD1 EREG SACM1L SERINC3 LPCAT3 PLSCR1 SERINC1 INPP5K PIGK PDGFA CD28 PLBD1 FGFR3 PIK3CA SPTLC2 MTMR6 EFR3B FDFT1 CD80 SYNJ1 SERAC1 PISD IMPAD1 PTDSS1 FAM126A LPGAT1 DDHD2 FRS2 PIGF PLD2 LPIN1 PIGG PLCB2 ABHD4 PGS1 AGPAT5 FADS1 IDI1 PIP5K1A FDPS CDS2 FGF19 CPNE1 PIGV PGP INPP4A PTPN11 LCLAT1 CDS1 MVK SGMS1 APOA1 NRG2 INPP5A EGFR DGKE FGFR2 PIGT GATA…
GO_REGULATION_OF_CARDIAC_CONDUCTION	0.00348238	0.0577134	-0.545527	-1.71755	41	PDE4D ATP1B3 ITPR2 ATP2A2 ABCC9 SRI ATP2B2 NPR1 TRPC1 ATP2B1 RYR2 ACE2 CORIN
GO_OLIGOSACCHARIDE_METABOLIC_PROCESS	0.00363237	0.0580044	-0.513436	-1.67474	49	MAN1B1 MANBA ST6GALNAC3 GNPTAB MAN2B2 MGAT4B MAN1A2 IDUA MAN2A1 ST6GAL1 ST3GAL3 GLA EDEM2 SLC2A1 GNPTG MAN2A2
GO_REGULATION_OF_SECRETION	0.00360187	0.0580044	-0.306432	-1.33884	476	PPP1R9A NTRK2 OXCT1 CAPN10 NOS2 ITPR2 SYTL5 ATP2A2 CCK BCR MCU ARNTL CREB1 PER2 HIF1A NR1H3 HMGCR GRM7 PRKCA FN1 ERP29 RAB8B SRI AACS CHRNB4 STX1A NPR1 ATP6AP1 LAMP1 RAPGEF3 MYO6 JAK2 CLASP2 ENSA INHBB RAB11FIP3 VPS35 TACR2 SYT11 PAM RAB33B PFKM C2CD2L CACNA1D FER NSF GLUL SYT4 LRP5 RAB21 CACNA1E PPID SCG5 ADCY5 SYT7 ARHGEF7 SLC25A6 CD14 MMP13 SLC25A4 NMB DNAJC1 RAP1A STC1 RAB27A IFNAR1 ABAT RAB3…
GO_POSITIVE_REGULATION_OF_CELL_CYCLE_PROCESS	0.00360823	0.0580044	0.342367	1.44742	178	IGF2 BIRC5 UBE2C ESPL1 DBF4B MSX1 ANXA1 E2F1 CDK1 NEUROG1 RBM38 CENPJ RAD51C MAD2L1 FAP TFDP2 SPAST MUC1 DAB2IP RXFP3 AURKA ECT2 KIF23 CNOT10 CDC45 PBX1 PLK4 PLK1 CDKN1B CDKN2A GADD45A SFN MTBP TMOD3 ANAPC10 ORC1 PCBP4 XRCC3 UBE2E2 RCC2 TP63 CDK2 NUSAP1 PRKCE EDN1 CDC7 E2F7 UBB TERF1 CCND1 PROX1 WNT4 SSTR5 CUL3 PLAGL1 GEN1 FBXO5 CRADD CNOT6L CNOT6 PKD2 EDN3 PLK2 SVIL UHRF2 DAZL CNOT8 GTSE1
GO_GENE_SILENCING	0.00356234	0.0580044	0.383381	1.52967	116	NUP62 MOV10 NUP160 NUP54 POM121 NUP205 AAAS MRPL44 H2AFZ HAT1 CNOT10 SUV39H1 HELLS DPY30 BAHCC1 DNMT1 ERI1 SMARCA5 NUP133 H2AFX POLR2B NUP85 TNRC6A NUP153 HDAC2 ADAR SCMH1 NUP155 MORF4L1 RAE1 STAT3 HIST1H3H CNOT6L CNOT6 NUP214 BEND3 FKBP6 NUP50 TERT CNOT8 MAEL TRIM71 DROSHA ARID1A PUM1 SIRT4 SOX6 LIN28B PIWIL1 NUP210
GO_MODULATION_OF_SYNAPTIC_TRANSMISSION	0.00361605	0.0580044	-0.355729	-1.4473	218	PPP1R9A NTRK2 LRP8 ATP2A2 NISCH RASGRF1 CREB1 PER2 GRM7 STAU1 RELN ATP2B2 CHRNB4 CLSTN1 STX1A STAR TACR2 SYT11 CRTC1 CEL NLGN3 BCHE PPARGC1A CA2 GLUL SYNJ1 PICK1 NPTN TOR1A ATAD1 WNT7A ARC CLSTN2 RAP1A ITPKA SORCS3 ABAT RAB3A
KEGG_ANTIGEN_PROCESSING_AND_PRESENTATION	0.00354571	0.0580044	-0.606521	-1.74855	27	CREB1 LGMN PDIA3 B2M CALR CANX HSPA5 CTSB HSPA8 HSP90AA1
KEGG_JAK_STAT_SIGNALING_PATHWAY	0.00354406	0.0580044	-0.436815	-1.58637	92	LIFR STAM2 CBLB IL6ST CBL JAK1 IFNGR1 SPRED2 JAK2 IL10RB PIK3CA IFNAR2 IL21R AKT3 SPRY3 IL5RA IL12B SOCS4 IFNAR1 EP300 CLCF1 IL9 SOCS1 PIAS1 PTPN11
GO_CELLULAR_CARBOHYDRATE_METABOLIC_PROCESS	0.0036707	0.0583128	-0.424042	-1.56665	103	EXT2 GK IL6ST PER2 GNPTAB SORD STK40 INPP5K PPP1CC GLB1 IDUA PFKM GNE PPP1CB SYNJ1 IMPAD1 PHKA2 CSGALNACT2 ITPKA PPP1R2 PGP GSK3A SLC2A1 GNPTG PGD PCK1 CSGALNACT1 PTEN PHKA1 PFKFB2 PFKFB3 PFKFB4 GANC IDH1 XYLB
KEGG_VIBRIO_CHOLERAE_INFECTION	0.00370317	0.0585254	-0.54517	-1.70765	40	ATP6V1A PRKCA ATP6V1C2 SLC12A2 SEC61A1 ATP6AP1 PDIA4 PRKACB ATP6V0C ATP6V0A1 KDELR2 ATP6V1B2 KCNQ1 TJP2 ATP6V1C1 KDELR3 TCIRG1 SEC61G
GO_REGULATION_OF_CELL_CYCLE_ARREST	0.00375713	0.0590737	0.428058	1.59496	76	NEUROD1 E2F1 CDK1 RBM38 CENPJ TFAP4 FAP TFDP2 MUC1 DAB2IP FGF10 AURKA CNOT10 CDKN1B CDKN2A GADD45A SFN PCBP4 CDK2 E2F7 UBB CCND1 MIF PLAGL1 CRADD CNOT6L CNOT6 PKD2 PLK2 UHRF2 CNOT8 GTSE1
GO_NEGATIVE_REGULATION_OF_CELL_DIVISION	0.00386944	0.0605291	0.500712	1.68672	45	BLM CHEK1 CENPF MOS PTTG2 MAD2L1 BUB1 CSNK2A1 PLK1 VPS4A ZW10 MSH2 BUB1B MTBP MYC TTK E2F7 TERF1
GO_REGULATION_OF_PROTEIN_COMPLEX_DISASSEMBLY	0.0039152	0.060934	0.352528	1.46091	152	BIRC5 ESPL1 LMOD1 RCC1 NEK2 HAUS1 CHMP3 NDC80 CEP63 MOS SH3BGRL3 STMN1 KIF4A HAUS2 BORA SPAST TMOD1 KIF2A SPICE1 AURKA CKAP2 KIF23 TMOD2 PLK1 SCIN SUN2 PDXP SPTBN5 BIRC7 TUBGCP5 CEP120 TUBGCP2 TMOD3 MYBL2 CAPG CKAP5 CFL2 TTK TPX2 STIL GPSM2 SPC25 MAP4
GO_POSITIVE_REGULATION_OF_INSULIN_SECRETION	0.00395983	0.0613173	-0.545519	-1.69938	39	OXCT1 CAPN10 MCU HIF1A SRI AACS JAK2 PFKM C2CD2L GLUL
GO_GLUTAMINE_FAMILY_AMINO_ACID_CATABOLIC_PROCESS	0.00403627	0.061876	-0.682068	-1.76742	17	NOS2 PPAT DDAH1 GLUL
GO_REGULATION_OF_CARBOHYDRATE_CATABOLIC_PROCESS	0.00402337	0.061876	-0.601475	-1.734	27	INSR HIF1A PPARA OGT ENTPD5 PPP1CB PPARGC1A HDAC4
GO_REGULATION_OF_EXTRINSIC_APOPTOTIC_SIGNALING_PATHWAY_IN_ABSENCE_OF_LIGAND	0.00421548	0.0639834	0.552572	1.72624	32	SNAI2 UNC5B HTRA2 EYA1 FGF10 NRG1 INHBA TGFB2 CX3CL1 STRADB WWOX DAPK3 BCL2L1 PPP1CA TERT ZC3HC1
GO_STEM_CELL_DIFFERENTIATION	0.00421159	0.0639834	0.352204	1.4575	150	FZD1 TCF21 MSX1 SNAI2 HAND2 NRP1 NRTN EDNRA ACE SOX21 TBX2 EFNB1 OVOL2 EPCAM HOXA7 HEY1 LAMA5 KIT ACVR1 ALDH1A2 FGF10 NOTCH1 HEYL OSR1 NRG1 WNT10A SOX18 SETD2 LIMS1 TGFB2 SNAI1 TAL1 ERG SETD6 MTF2 SEMA3G
GO_TUBE_MORPHOGENESIS	0.00431483	0.0651689	0.311401	1.37492	259	FZD1 SDCCAG8 COL4A1 ENG AGR2 TGM2 TCF21 GLI2 HAND2 NRP1 PDGFRA ST14 EDNRA FZD3 KAT2A TBX2 WT1 RARA IHH OVOL2 IRX1 SOSTDC1 DVL2 PLXND1 EYA1 LAMA5 DACT1 ACVR1 DAB2IP FGF10 NOTCH1 SDC4 OSR1 SALL4 ATOH8 FOXD1 PBX1 APAF1 NFIB GATA3 PODXL SOX18 RALA SETD2 TIMELESS GJA1 KDM6A HOXA5 WNT6 DLL1 DLC1 BBS5 MYC FGF1 FOXF1 TP63 STIL TRAF6 LUZP1 B4GALT1 VANGL2 CC2D2A EDN1 CSF1R BCL10 GDF2 CSF1 WNT4
GO_REGULATION_OF_NUCLEOTIDE_METABOLIC_PROCESS	0.00433843	0.065204	-0.389136	-1.50429	142	PDE4D NOS2 PDE5A VIPR2 INSR HIF1A THBS1 GRM7 PRKCA PPARA AKAP12 OGT NPR1 RAPGEF3 VCP LPAR1 ENTPD5 PPARGC1A HDAC4 ADCY1 ADCY5 PPIF ECE1 VEGFA GNAI3 GABBR2 PID1 ADCYAP1R1 GSK3A PTHLH CAP1 SLC25A33 FLCN GRM2 ABCA1 RAMP1 MC4R CRHR1 TSHR
GO_DIVALENT_INORGANIC_CATION_TRANSPORT	0.00442367	0.0661608	-0.366026	-1.46089	184	SLC24A3 PTPRC SLC40A1 ITPR2 ATP2A2 CACNB4 MCU SLC39A6 GRM7 SLC39A3 TRPM8 TRPM7 SRI ATP2B2 VDAC1 TRPC1 SLC39A9 MICU1 SLC30A7 CACNA1D NIPAL4 MRS2 GRIN3B MCOLN3 SLC25A25 CACNA1E SLC30A9 NIPAL1 VDR ATP2B1 RYR2 MCOLN1 SLC30A6 TUSC3 CASK NIPAL3 ZP3 TRPM3 SLC39A11 CHRNB2 CACNA2D2
GO_METANEPHROS_DEVELOPMENT	0.00455532	0.0677991	0.436356	1.59832	69	ITGA8 TCF21 PDGFRA SIX4 CD34 WT1 IRX1 EYA1 FBN1 FGF10 OSR1 FOXD1 GATA3
GO_PEPTIDE_METABOLIC_PROCESS	0.00459897	0.0681181	-0.308551	-1.33596	424	LNPEP CLIC5 CPD GARS IDE EIF4G3 IARS ALDH5A1 EPRS CHAC2 SLC25A36 EEF2 RNPEPL1 PCSK1 GSTT1 LARS CLN5 YARS MRPS25 ATP6AP2 DARS2 AARSD1 SLC25A22 DHX29 EIF6 EIF4G2 SPPL2B ETF1 PAM HARS EEF1A1 EIF2B5 EIF4E3 CTNS RPS6 AARS GSR SPPL2A EIF1B SLC25A25 SCG5 BACE2 SLC25A6 F9 CPEB4 NCSTN TRHDE MMP13 RRBP1 ECE1 SLC25A4 PROC CTSH NLN TARS SEC11C KARS DMD MRPL45 RPL7L1 SEC11A NPEPPS CARS ACE2 SLC25A3 MTIF2 MGST…
GO_REGULATION_OF_GENE_EXPRESSION_EPIGENETIC	0.00467532	0.0689161	0.365682	1.48259	130	IGF2 CHEK1 RBBP7 MOV10 TFAP2C KAT2A EED ASF1A MTA1 MRPL44 ACTB H2AFZ DEK HAT1 SUV39H1 HELLS DPY30 BAHCC1 DNMT1 SMARCA5 ATAD2 MTF2 H2AFX POLR1D TET1 TBP PRMT7 TNRC6A BAZ1B DNMT3B HDAC2 TAF1A ADAR EZH2 MORF4L1 STAT3 HIST1H3H CNOT6 KAT2B PHF19 BEND3 TERT CNOT8 KDM1B SMARCD1 TRIM71 DROSHA ARID1A TRIM27 ARID1B PUM1 GPX1 SIRT4
GO_NEGATIVE_REGULATION_OF_MITOTIC_NUCLEAR_DIVISION	0.00473661	0.0694854	0.556281	1.71238	30	CHEK1 CENPF PTTG2 MAD2L1 BUB1 CSNK2A1 PLK1 ZW10 BUB1B MTBP TTK TERF1
GO_HEXOSE_METABOLIC_PROCESS	0.00490771	0.0716526	-0.409451	-1.53348	113	NISCH PER2 ALDH5A1 FUCA2 SORD CHST1 MAN2B2 PDK4 GLB1 PFKM PFKP PIK3CA TKTL1 PPARGC1A MAN2A1 ATF4 PMM1 LRP5 ALDOB CREM CHST15 FUCA1 GNPDA1 GALM POFUT2 PDHB DLAT APOD GOT2 MAPK14 PCK1 MAN2A2 MDH2 FBP2 PFKFB2 PFKFB3 G6PC2 PFKFB4 GAPDH
GO_SPINDLE_CHECKPOINT	0.00493279	0.0716775	0.624389	1.76542	21	BIRC5 CENPF MAD2L1 BUB1 CSNK2A1 PLK1 ZW10 BUB1B TTK TERF1 MAD2L2 CSNK2A2 MAD1L1 BUB3
GO_CHONDROCYTE_DIFFERENTIATION	0.00498731	0.0717892	-0.511366	-1.65447	47	RUNX1 BMPR2 SULF1 TGFBR2 GDF5 EIF2AK3 WNT5B FGFR3 IMPAD1 WNT7A
GO_UROGENITAL_SYSTEM_DEVELOPMENT	0.00497938	0.0717892	0.313499	1.37415	243	COL4A1 ITGB4 ITGA8 TCF21 BMP6 GLI2 DCN NRP1 ANXA1 PDGFRA ACE TBX18 JMJD6 KLF15 SIX4 CRIP1 ACTA2 CD34 THRA WT1 RARA CENPF IFT20 ARG2 SMARCC1 EPCAM IRX1 EYA1 LAMA5 EMX2 ID4 ALDH1A2 FBN1 FGF10 NOTCH1 HEYL SDC4 OSR1 FOXD1 PBX1 GATA3 PODXL ENPEP
GO_CELLULAR_MODIFIED_AMINO_ACID_METABOLIC_PROCESS	0.005021	0.0719364	-0.381784	-1.48349	148	FASN CLIC5 SERINC5 P4HA1 PCYOX1 GGH ALDH5A1 PLOD1 CHAC2 SERINC3 LPCAT3 PLSCR1 GSTT1 SERINC1 AADAT DDAH1 P4HB MTHFD1L CTNS ALDH18A1 MTHFR PTDSS1 GSR MAT2B PANK2 MTHFD2 ALDH1L2 FOLH1 MTRR PRDX4 GCNT4 MGST2 IYD
GO_POSITIVE_REGULATION_OF_LAMELLIPODIUM_ORGANIZATION	0.00505795	0.0721287	-0.645848	-1.73818	20	MTOR HDAC4 ARHGEF7 NCKAP1 RREB1 HSP90AA1 TWF2 WNT1
GO_REGULATION_OF_ENDOPLASMIC_RETICULUM_STRESS_INDUCED_INTRINSIC_APOPTOTIC_SIGNALING_PATHWAY	0.00526326	0.074709	-0.644256	-1.73389	20	HYOU1 ERP29 SERINC3 EIF2AK3 PTPN2 SIRT1 CREB3 TXNDC12 XBP1
GO_REGULATION_OF_RESPONSE_TO_EXTRACELLULAR_STIMULUS	0.00536393	0.0756813	-0.391012	-1.49713	132	CCK ATP6V1A MTOR HIF1A ZDHHC8 PPARA ATP6V1C2 VDAC1 UBQLN1 VPS35 TBK1 RAB33B SPTLC2 BNIP3L VPS26A SIRT1 QSOX1 NRBP2 BNIP3 ATP6V0C SREBF2 ATG7 MKKS PAFAH1B2 ATP6V0A1 FBXW7 TRIM13 CASP3 ERN1 ATP6V1B2 GSK3A SLC17A9 MED1 VPS26B TBC1D25 ATP6V1C1 ULK1 ACTL6A SH3GLB1 SCFD1 ATP6V0B EXOC7 SNW1
GO_ANTIGEN_PROCESSING_AND_PRESENTATION_OF_PEPTIDE_ANTIGEN_VIA_MHC_CLASS_I	0.00545518	0.0756813	-0.4705	-1.60708	63	LNPEP ABCB9 SEC24C PSMD12 PDIA3 PSMD1 SAR1B ITGB5 CYBB B2M CALR CANX PSMA4 PSME4 PSMC2 PSMD14 PSMC3
GO_REGULATION_OF_PH	0.00545518	0.0756813	-0.4704	-1.60674	63	ATP6V1A SLC4A7 SLC9A8 TMEM175 ATP6V1C2 CLN5 ATP6AP1 PDK4 SLC9A6 CA2 ATP6V0C ATP6V0A1 SLC26A3 ATP6V1B2 SLC26A1 ATP6V1C1 TCIRG1 SLC26A4 SLC26A11 SLC9A9 SLC4A4 ATP6V0B SLC9A1
GO_POTASSIUM_ION_IMPORT	0.00543664	0.0756813	-0.694618	-1.74218	15	ATP1B3 ABCC9 KCNJ8 KCNJ12 KCNE2
GO_CELL_SURFACE_RECEPTOR_SIGNALING_PATHWAY_INVOLVED_IN_HEART_DEVELOPMENT	0.00545238	0.0756813	0.667178	1.75594	16	MSX1 HEY1 NOTCH1 GALNT11 NOTCH2 SNAI1 VANGL2
GO_CIRCADIAN_REGULATION_OF_GENE_EXPRESSION	0.00571398	0.0782101	-0.52108	-1.65581	43	ARNTL PER2 PPARA OGT NRIP1 PPP1CC CRY2 SIRT1 PPP1CB PPARGC1A ATF4 CSNK1D CREM HNRNPU
GO_REGULATION_OF_NUCLEOSIDE_METABOLIC_PROCESS	0.00569816	0.0782101	-0.565428	-1.68995	32	INSR HIF1A PPARA OGT VCP ENTPD5 PPARGC1A HDAC4 PPIF
KEGG_BASAL_TRANSCRIPTION_FACTORS	0.0056853	0.0782101	0.5755	1.71407	26	GTF2A2 TAF5L GTF2IRD1 GTF2E1 TAF5 TAF4B TAF12 TBPL2 TBP
GO__DE_NOVO_PROTEIN_FOLDING	0.00575867	0.0784714	-0.6929	-1.73788	15	UGGT1 ENTPD5 HSPD1 TOR1A HSPA8 CD74 CCT2 FKBP1B
GO_MULTICELLULAR_ORGANISM_METABOLIC_PROCESS	0.00588939	0.0798977	0.446822	1.59981	61	COL15A1 COL4A2 COL4A1 COL6A2 COL1A1 COL5A1 COL1A2 MMP9 CTSK MMP2 COL3A1 COL6A1 ACE COL12A1 COL5A2 ID1
GO_AMINE_BIOSYNTHETIC_PROCESS	0.00596704	0.0805945	-0.691635	-1.7347	15	SMOX ODC1 HDC OAZ1 OAZ2 AZIN1 SAT1 AGMAT SMS AMD1
GO_TISSUE_MORPHOGENESIS	0.0060678	0.0815959	0.277821	1.28172	413	FZD1 COL4A1 ITGB4 ENG TGM2 MYL3 ITGA8 COL5A1 THY1 COL3A1 TCF21 MSX1 SNAI2 GLI2 HAND2 NRP1 ST14 EDNRA FZD3 KAT2A SIX4 ACTA2 TBX2 WT1 RARA IHH OVOL2 IRX1 SOSTDC1 MYL2 DVL2 FJX1 HEY1 PLXND1 EYA1 SDK1 LAMA5 CCDC66 CA9 PCDH8 ACVR1 ID4 ALDH1A2 FGF10 DLG3 NOTCH1 HEYL CHRD SDC4 ACTA1 OSR1 SALL4 TPM1 NRG1 FOXD1 PBX1 INHBA APAF1 GATA3 WNT10A PODXL SOX18 RALA SETD2 TIMELESS TGFB2 MPP5 CDON SNAI1 CYR61 GJA1 …
GO_MESENCHYME_MORPHOGENESIS	0.00618418	0.0827978	0.520025	1.66807	36	ENG MSX1 SNAI2 ACTA2 TBX2 HEY1 NOTCH1 HEYL ACTA1 OSR1 TGFB2 SNAI1
GO_RESPONSE_TO_ETHANOL	0.00629845	0.0835976	-0.413413	-1.52484	102	SETD7 OXCT1 UNC79 ITPR2 GK INSR GGH HMGCR RPS6KB1 EEF2 BIRC2 AACS STAR SDF4 GSN CDO1 CD14 CTSB UROD GNRH1 PSMD14 ABAT EP300 SPARC ST6GAL1 ADCYAP1R1 CHRNB2 DBH GOT2
GO_IRE1_MEDIATED_UNFOLDED_PROTEIN_RESPONSE	0.00628172	0.0835976	-0.532546	-1.65896	39	HYOU1 SSR1 DNAJC3 SEC61A1 GOSR2 SRPRB DNAJB11 PDIA6 HSPA5 ERN1 GSK3A XBP1 KDELR3 SEC61G SEC62
GO_CENTROSOME_CYCLE	0.00636971	0.084179	0.514143	1.66022	37	CDK1 NEK2 BRCA2 CETN3 CEP63 CENPJ SASS6 AURKA PLK4 KIAA0753 GADD45A TUBGCP5 TUBGCP2 STIL CDK2 NDE1 TUBGCP6
GO_SEX_DIFFERENTIATION	0.0065504	0.0861954	0.3249	1.38906	196	HOXA10 TCF21 BMP6 LRRC6 PDGFRA TFAP2C BRCA2 LHX8 HOXA9 SIX4 ING2 MERTK ASB1 TOX2 WT1 RARA DMRTA2 KIT LFNG NCOA6 NR0B1 FGF10 COL9A3 OSR1 PBX1 INHBA SPO11 GATA3 FOXL2 MEA1 AMHR2 CCNE1 MSH2 PATZ1 SLIT3 CDKL2 DACH2 IRX5 KIF18A TP63 FANCF AMH KLHL10 DMRTB1 NCOA1 NCOA4 BOK ADCYAP1 CENPI CCND1 WNT4 HMGB2 HNF4A KITLG
GO_EMBRYONIC_MORPHOGENESIS	0.00660622	0.0865584	0.278206	1.28153	406	FZD1 COL4A2 NEUROD1 ITGB4 ENG HOXA10 MIXL1 ITGA8 MMP9 MMP2 TCF21 MSX1 COL6A1 GLI2 HAND2 NRP1 MAFB PDGFRA NEUROG1 ST14 FZD3 KAT2A HOXA9 SIX4 COL12A1 TBX2 RARA IHH OVOL2 INSIG2 ITGB2 NDST1 IRX1 HOXA7 HIRA SOX7 DVL2 EYA1 LAMA5 DACT1 PCDH8 SATB2 ACVR1 PAF1 ALDH1A2 FBN1 FGF10 NOTCH1 CHRD OTX2 SDC4 FLT1 LAMB1 OSR1 SALL4 GJA5 ATOH8 PBX1 INHBA APAF1 GATA3 FOXL2 SOX18 RALA SETD2 HDAC1 AMOT CDON RARB SNAI1…
GO_ENDODERM_DEVELOPMENT	0.00671669	0.0876314	0.457715	1.60677	55	COL4A2 MIXL1 MMP9 MMP2 COL6A1 COL12A1 ITGB2 SOX7 PAF1 NOTCH1 LAMB1 INHBA
GO_ER_ASSOCIATED_UBIQUITIN_DEPENDENT_PROTEIN_CATABOLIC_PROCESS	0.00676861	0.0876349	-0.498141	-1.62485	49	MAN1B1 SEL1L STT3B DNAJC10 VCP UBQLN1 HSP90B1 TOR1A CCDC47 HSPA5 DERL1 UBE2J1 PSMC2 TRIM13 PSMC3 SDF2L1 PSMC1 EDEM2 FBXO2
GO_CELLULAR_RESPONSE_TO_NITROGEN_COMPOUND	0.00677413	0.0876349	-0.312923	-1.33829	367	MTR NTRK2 GNB2 PDE4D MYO5A CAPN10 PHIP MDM2 ITPR2 IGF1R ATP6V1A IDE TBC1D4 INSR CREB1 MB21D1 HIF1A PPAT ATP6V1C2 IPO5 OGT INPP5K NR4A3 ATP6AP1 RAPGEF3 PDK4 PTPN2 APPL1 SLC2A8 JAK2 STAR INHBB ZEB1 MAP3K5 PIK3CA NFKB1 FER PDE3B SMAD1 PPARGC1A CA2 HSP90B1 PRKACB HDAC9 ADCY1 ADCY5 APP CHRM4 CPEB4 ATP6V0C ALDOB LPIN1 ATP6V0A1 KLF6 RAP1A STC1 SLC18A2 CYP11A1 RYR2 EP300 RAPGEF1 GABRA1 SLC26A3 ATP6V1B2 S…
GO_REGULATION_OF_PROTEIN_STABILITY	0.00681847	0.087838	-0.37043	-1.45152	158	SEL1L MYLIP ATP1B3 MDM2 LAMP2 NLK CREB1 VPS11 LSS NAA15 LAMP1 NCLN VPS35 CALR NAPG FLOT2 GSN SIRT1 PPARGC1A RNF149 USP33 HSPD1 IFT46 DERL1 STK3 TNIP2 CTSH USP4 FBXW7 HSPA8 HSP90AA1 CCT4 EP300 CCT7 DVL1 USP13 SOX4 APOA1 DNAJA3 GNAQ MAPK1 STK4 XBP1 COG7 STXBP1 SH3GLB1 CCT2 SMAD3 PTEN CDKN2AIP PPIB USP19 BMP2 CTSA GAPDH TCP1 TELO2 MDM4 BCL2 SENP2 CREBL2 CRTAP PEX2 HSP90AB1 CCT6A PARK7 DPM2 CCT8 CCT5…
GO_REGULATION_OF_LIPID_STORAGE	0.00695119	0.0891731	-0.58013	-1.68574	28	PNPLA2 NR1H3 PPARA PTPN2 NFKB1 SIRT1 SREBF2 SCARB1 FBXW7
GO_PROTEIN_MATURATION	0.00704776	0.089291	-0.354371	-1.42155	192	CPD ADAMTS3 SORL1 DHCR24 TSPAN14 CCK IDE RHBDL3 PCSK1 LGMN EIF2AK3 CLN5 ZMPSTE24 ATP6AP2 CYFIP2 TSPAN15 JAK2 VCP SPPL2B CALR LMF1 SPPL2A SCG5 HSPD1 BACE2 F9 NCSTN ACER2 ECE1 PROC PRSS12 CTSH AGA SEC11C CASP3 PRDX4 SEC11A ACE2 CASP7 CORIN TMEM208 UQCRC1 SHH CTSZ DNAJA3 UQCRC2 TSPAN5 AFG3L2
GO_NEGATIVE_REGULATION_OF_SEQUENCE_SPECIFIC_DNA_BINDING_TRANSCRIPTION_FACTOR_ACTIVITY	0.0070074	0.089291	0.391896	1.50664	91	GAS6 SFRP4 HAND2 CMKLR1 COMMD1 TRIM37 THRA ID1 TNFAIP3 GLIS2 NR0B1 PIAS4 DAP DAB2IP HEYL MAP3K10 PBX1 IRAK2 CDKN2A PLA2G10 NLRC3 SETD6 FOXJ1 COMMD7 HDAC2 PROX1 EZH2 HNF4A SIVA1 SMAD7 ZC3H12A MAD2L2 SUFU BHLHE40 PSMD10 ITCH TAX1BP1 PIM1 GFI1 PRNP MED13 COMMD6
GO_SPINDLE_ASSEMBLY	0.00702915	0.089291	0.467301	1.60838	50	BIRC5 RCC1 NEK2 HAUS1 CEP63 KIF4A HAUS2 KIF2A SPICE1 AURKA KIF23 BIRC7 TUBGCP5 TUBGCP2 MYBL2 TPX2 TUBGCP6 LZTS2 FBXO5 OFD1 CEP192
GO_REGULATION_OF_NEUROTRANSMITTER_SECRETION	0.00739859	0.092271	-0.534938	-1.64888	37	PPP1R9A NTRK2 ATP2A2 CHRNB4 STX1A TACR2 SYT11 RAP1A RAB3A BRAF
GO_VACUOLAR_TRANSPORT	0.00734646	0.092271	-0.358653	-1.42774	180	SORL1 ARSB STAM2 VPS11 VPS18 MYO1D VPS53 GNPTAB SPAG9 SMURF1 SURF4 AP3D1 SNX8 ARL1 RHOBTB3 LAMP1 M6PR RAB11FIP3 VPS35 RAB41 GOSR2 KIF13A VPS26A ERC1 VPS37B NDFIP1 ANKFY1 SLC18A2 HSPA8 RAB9A CHMP4C CHMP1B CHMP2B SORT1 VPS26B ARFRP1 TRAPPC10 SNX27 GNPTG VAMP3 AP3M1 VPS13A ABCA1
GO_NEUROTRANSMITTER_TRANSPORT	0.00745629	0.092271	-0.398627	-1.49667	115	NAAA SYTL5 STX1A SLC6A6 SLC6A17 SYT11 SLC32A1 GLUL SYT4 SYNJ1 SV2B SYT7 WNT7A CADPS SLC18A3 SLC18A2 PPFIA2 HSPA8 RAB3A SLC6A13 CASK LIN7C SLC6A9 DVL1 PPFIA4 SYTL2 STXBP1 CPLX2 DNAJC5 SV2C SLC22A2 STX2 SLC6A19 CACNA1B PDZD11 SLC6A4
GO_REGULATION_OF_ANATOMICAL_STRUCTURE_SIZE	0.00741042	0.092271	-0.313809	-1.33752	351	DOCK4 PPP1R9A BMPR2 SPTAN1 NOS2 SEMA3C MTOR CREB1 SEMA3A PER2 HIF1A CLCN6 XK HMGCR TWF1 FN1 NCKAP1L RGS2 ATP2B2 OGT FSTL4 RUFY3 ACTR2 NPR1 SEMA5A RAPGEF3 KCNJ8 CLASP2 HCK SPIRE1 HP1BP3 IQGAP2 JMY FER GSN PLOD3 PTPRM TMEM123 RAB21 PICK1 IFRD1 ACTR3 IST1 WNT7A EVL MKKS ECE1 VEGFA DSTN RTN4
GO_REGULATION_OF_PROTEIN_COMPLEX_ASSEMBLY	0.00735692	0.092271	-0.330756	-1.37402	267	PPP1R9A SORL1 SPTAN1 CUL4A CCK IDE MTOR CREB1 VPS11 VPS18 TWF1 FAF1 NCKAP1L CAND1 RGS2 BIRC2 ACTR2 FNIP1 STX1A CLASP2 VCP HCK NCLN SPIRE1 IQGAP2 GTF2H5 JMY DDB2 FER GSN PICK1 ACTR3 TFIP11 MAPRE1 EVL MKKS VEGFA PSMC2 NCKAP1 PAK3 LMO4 HSPA8 HSP90AA1 CHMP4C KANK1 CHMP1B INSIG1 PSMC3 CHMP2B TWF2 DLG1 PTPN11
GO_SYNAPTIC_TRANSMISSION_GLUTAMATERGIC	0.00746353	0.092271	-0.683686	-1.71477	15	SLC1A4 CACNB4
GO_COVALENT_CHROMATIN_MODIFICATION	0.0074966	0.0923075	0.312873	1.36328	229	CHEK1 YEATS4 RBBP7 CDK1 BRCA2 JMJD6 KAT2A ELP4 TRIM37 TAF5L SAP30 SUPT3H MTA3 EED EYA1 MEAF6 TAF5 MSL1 MTA1 KDM4C PAF1 SMARCAD1 MBIP PAXIP1 AURKA HAT1 TADA1 SIRT3 BRMS1L SUV39H1 HELLS PHC1 WAC USP3 DPY30 SETD2 DTX3L UHRF1 HDAC1 RBBP5 ING3 VRK1 POLE3 PRKCB MSL2 TAF12 KDM6A SETD6 MT3 HDAC8 SIRT6 TRRAP PCGF1 PRMT7 RCOR1 EYA3 CDK2 WDR5 UBE2E1 BAZ1B NCOA1 SUDS3 HDAC2 BRD8 EZH2 USP15 SKP1 SMYD1 MORF4L1…
GO_NEGATIVE_REGULATION_OF_MUSCLE_CONTRACTION	0.00767201	0.0937146	-0.670309	-1.70946	16	DOCK4 PDE5A RGS2
GO_MULTICELLULAR_ORGANISMAL_MOVEMENT	0.00767022	0.0937146	-0.603693	-1.6934	24	HIPK2 MTOR RPS6KB1 EEF2 GIGYF2 HSP90AA1 MYH7 IKBKB RCSD1 TNNC2 GAA DRD3
GO_PROTEIN_K48_LINKED_UBIQUITINATION	0.00770782	0.0937785	0.513232	1.64628	36	UBE2G2 CDC34 UBE2C UBE2T RNF216 TNFAIP3 RFFL UBE2E3 UBE2G1 NEDD4L UBE2E2 UBE2E1 RNF6 UBE2D1 KLHL3
GO_REGULATION_OF_AUTOPHAGY	0.00776883	0.0941472	-0.352319	-1.41619	195	PSAP ATP6V1A MTOR HIF1A ZDHHC8 ATP6V1C2 DAPK2 VDAC1 TMEM59 UBQLN1 VPS35 TBK1 RAB33B SPTLC2 CISD2 BNIP3L EEF1A1 VPS26A SIRT1 QSOX1 NRBP2 USP33 BNIP3 ATP6V0C SREBF2 GATA4 ATG7 TP53INP2 PAFAH1B2 ATP6V0A1 FBXW7 TRIM13 CASP3 ERN1 EP300 ATP6V1B2 SH3BP4 USP13 GSK3A SLC17A9 PTPN22 VPS26B MAPT TBC1D25 USP10 XBP1 ATP6V1C1 ULK1 ACTL6A SH3GLB1 FLCN SCFD1 RRAGC
GO_LYTIC_VACUOLE_ORGANIZATION	0.00782888	0.0945013	-0.514561	-1.62807	42	ARSB MBTPS1 VPS11 VPS18 GNPTAB TMEM175 CLN5 ACP2 SYT7 ATP6V0C SRPX
GO_REGULATION_OF_HEART_CONTRACTION	0.0079162	0.0951807	-0.369274	-1.44252	154	PDE4D EPAS1 ATP1B3 MDM2 ITPR2 ATP2A2 PDE5A CACNB4 ABCC9 SEMA3A RGS2 SRI ATP2B2 NPR1 TRPC1 JAK2 KCNJ12 CACNA1D KCNE2 HDAC4 YWHAE CELF2 GATA4 SLC1A1 CXADR DSP STC1 DMD ATP2B1 HSP90AA1 RYR2 ACE2 CORIN GSK3A MYH7 CACNA2D2 KCNQ1
GO_PEPTIDYL_ASPARAGINE_MODIFICATION	0.00796431	0.0953851	-0.535822	-1.64248	36	ST6GALNAC3 STT3B RPN2 VCP RPN1 OSTC UBE2J1 DDOST DAD1 TUSC3 ST6GAL1 ST3GAL3 STT3A
GO_NEGATIVE_REGULATION_OF_BLOOD_PRESSURE	0.00812301	0.0969072	-0.593661	-1.68033	25	BMPR2 NOS2 PRCP PPARA MKKS ABAT
KEGG_CALCIUM_SIGNALING_PATHWAY	0.00825171	0.098061	-0.382284	-1.46507	133	PLCE1 NOS2 PLCD1 ITPR2 ATP2A2 PRKCA PDE1A ATP2B2 VDAC1 TRPC1 TACR2 CACNA1D PRKACB CACNA1E PPID ADCY1 BST1 SLC25A6 PHKA2 SLC25A4 PLCB2 ITPKA ATP2B1 RYR2 PDE1B
GO_RETROGRADE_TRANSPORT_ENDOSOME_TO_GOLGI	0.00830117	0.0982679	-0.48416	-1.59749	52	VPS53 SPAG9 SURF4 SNX8 ARL1 RHOBTB3 VPS35 RAB41 GOSR2 VPS26A ERC1 ANKFY1 RAB9A VPS26B ARFRP1 TRAPPC10 VAMP3
GO_ACTIN_POLYMERIZATION_OR_DEPOLYMERIZATION	0.00850603	0.100306	-0.579348	-1.67021	27	ARHGAP6 WASF3 MICAL2 JAK2 GSN EVL DSTN
GO_ACTIN_FILAMENT_POLYMERIZATION	0.00867589	0.101528	-0.677324	-1.69881	15	ARHGAP6 WASF3 JAK2 GSN
GO_ADIPOSE_TISSUE_DEVELOPMENT	0.00867137	0.101528	-0.578906	-1.66894	27	OXCT1 ARRDC3 ZNF516 AACS PIK3CA PPARGC1A LRP5 SLC25A25
GO_IRON_ION_TRANSPORT	0.00882994	0.102584	-0.524858	-1.62674	38	SLC40A1 ATP6V1A ATP6V1C2 ATP6AP1 HEPH FTH1 ATP6V0C ATP6V0A1 STEAP2 MCOLN1 ATP6V1B2 ATP6V1C1 TCIRG1
GO_ER_NUCLEUS_SIGNALING_PATHWAY	0.00889994	0.102584	-0.58534	-1.6724	26	ATP2A2 MBTPS1 EIF2AK3 CALR ASNS HSP90B1 ATF4 CCDC47 HSPA5 ATF6B SCAP INSIG1
GO_CHROMOSOME_ORGANIZATION_INVOLVED_IN_MEIOTIC_CELL_CYCLE	0.00884592	0.102584	0.583064	1.68757	23	RNF212 TRIP13 SMC2 RAD51C SMC4 SYCE3 SPO11 MLH3 NCAPD3 RAD51
KEGG_MAPK_SIGNALING_PATHWAY	0.00887412	0.102584	-0.349956	-1.4056	194	RPS6KA6 NTRK2 MAP3K1 ELK4 CACNB4 RASGRF1 NLK TGFBR2 RPS6KA2 PRKCA TGFBR1 MAP3K8 RRAS2 PDGFA MAP3K5 FGFR3 CACNA1D NFKB1 ATF4 AKT3 PRKACB RASA2 CACNA1E DUSP1 CD14 STK3 DUSP16 MAPKAPK2 IL1R1 RAP1A CASP3 DUSP10 MAP3K13 HSPA8 MAPK8IP3 BRAF GADD45B FGF19 CRKL CACNA2D2 RAP1B MAPT MAPK1 TGFB3 STK4 EGFR FGFR2 MAPK14
GO_MUSCLE_TISSUE_DEVELOPMENT	0.00918676	0.105493	0.315775	1.3592	207	ENG MYL3 ITGA8 FHL2 NR2F2 COL3A1 TCF21 DCN PDGFRA MYH11 CDK1 KAT2A SIX4 DSG2 TBX2 WT1 RARA IFT20 SAP30 DMRTA2 MYL2 EYA1 ACVR1 CAMK2D ALDH1A2 NOTCH1 HEYL ACTA1 OSR1 MARCKS GJA5 TPM1 MEOX2 NRG1 FOXL2 TGFB2 NDUFV2 NGFR CDON RARB BCL9L ANKRD2 MEF2D MYH10 DLL1 SIRT6
GO_CELLULAR_TRANSITION_METAL_ION_HOMEOSTASIS	0.00933255	0.106767	-0.486664	-1.59295	50	SLC40A1 SLC39A6 HIF1A SRI FLVCR1 SLC30A7 ALAS2 HEPH FTH1 APP NDFIP1 SLC31A1
GO_RESPONSE_TO_CARBOHYDRATE	0.00953399	0.107505	-0.389721	-1.4705	119	MDM2 TGFBR2 HIF1A THBS1 RPS6KA2 FN1 RPS6KB1 AACS OGT STAR ENSA PIK3CA NFKB1 ITGA2 PPARGC1A EIF2B5 GLUL GATA4 ALDOB SERPINF1 IL1R1 CTSB RAB11FIP2 RAP1A CASP3 ERN1 EP300 SPARC SOX4 SLC2A2 EIF2B1 XBP1 TCF7L2 MAPK14 EIF2B3 LDHA PTEN FKBP1B APOB PFKFB2
GO_PHOSPHATIDYLSERINE_METABOLIC_PROCESS	0.00953732	0.107505	-0.624502	-1.68073	20	SERINC5 SERINC3 LPCAT3 PLSCR1 SERINC1 PTDSS1
GO_DNA_DOUBLE_STRAND_BREAK_PROCESSING	0.00944675	0.107505	0.659494	1.70722	15	BLM RAD52 BARD1 SMARCAD1 RNF138 DNA2
GO_POSITIVE_REGULATION_OF_CELL_CYCLE	0.00951063	0.107505	0.304072	1.33208	242	IGF2 BIRC5 UBE2C ESPL1 DBF4B MSX1 SPHK1 ANXA1 E2F1 CDK1 NEUROG1 BRCA2 RBM38 CENPJ RARA RAD51C TFAP4 FNTB MAD2L1 FAP TFDP2 SPAST MUC1 DAB2IP FGF10 RXFP3 AURKA ECT2 KIF23 CNOT10 CCND3 CDC45 PBX1 PLK4 PLK1 CDKN1B SRPK2 CCNC TGFB2 CDKN2A GADD45A SFN TAL1 MTBP TMOD3 ANAPC10 ORC1 EIF4EBP1 PCBP4 XRCC3 UBE2E2 RCC2 TP63 CDK2 NUSAP1 PRKCE EDN1 CDC7 E2F7 UBB TERF1 CCND1 MIF PROX1 WNT4 SSTR5 CUL3 PLAGL1 GEN1…
GO_TRANSCRIPTION_ELONGATION_FROM_RNA_POLYMERASE_II_PROMOTER	0.0096013	0.10783	0.443203	1.56104	56	GTF2A2 ELP4 ADRM1 GTF2E1 MNAT1 TAF5 CTDP1 THOC7 PAF1 TAF4B SETD2 TAF12 POLR2B TBP CDK7 TCEA1
GO_RIBONUCLEOTIDE_CATABOLIC_PROCESS	0.00991333	0.109814	-0.601182	-1.66943	23	PDE4D PDE10A PDE5A PDE7B PDE8A PDE3B PDE1B PDE4C PDE8B PDE4B
GO_HEART_DEVELOPMENT	0.00992122	0.109814	0.276597	1.26821	382	FZD1 ENG MIXL1 MYL3 COL5A1 FHL2 COL3A1 MSX1 SNAI2 PDLIM3 GLI2 HAND2 TEK NRP1 PDGFRA MYH11 CDK1 EDNRA JMJD6 KAT2A DSG2 CRIP1 TBX2 WT1 RARA IHH PRKDC CDKL1 IFT20 OVOL2 RAMP2 NDST1 ID1 MYL2 DVL2 HEY1 MNAT1 PLXND1 EYA1 IFT74 ACVR1 NCOA6 CAMK2D ALDH1A2 FBN1 NOTCH1 HEYL OSR1 SALL4 MARCKS GJA5 TPM1 NRG1 GATA3 SOX18 GALNT11 NOTCH2 SAV1 SETD2 MAP2K1 TGFB2 NDUFV2 RARB SNAI1 CYR61 GJA1 MEF2D RAF1 ERG KDM6A …
GO_MEMBRANE_PROTEIN_ECTODOMAIN_PROTEOLYSIS	0.00985581	0.109814	-0.63225	-1.68174	19	SPPL2B SPPL2A BACE2 NCSTN ADAM19 ADAM17 BACE1 P2RX7 ERAP1 PSEN1
GO_POSITIVE_REGULATION_OF_ESTABLISHMENT_OF_PROTEIN_LOCALIZATION	0.00989637	0.109814	-0.312276	-1.32593	336	OXCT1 CAPN10 SORL1 KPNA1 MDM2 UGCG MCU VPS11 HIF1A ZDHHC8 TGFBR1 RER1 IPO5 SRI AACS RUFY3 TMEM30A SEMA5A RAPGEF3 LRP1 JAK2 VPS35 PFKM C2CD2L PDZK1 RHOU CTDSPL2 GLUL GREM1 PPID YWHAE SREBF2 CD14 PPP1R13B MMP13 RBPMS FBXW7 CNST IL12B IFNAR1 ABAT HSP90AA1 CCT4 EP300 NPEPPS OAZ1 YWHAQ KANK1 HNMT CCT7 DLG1 GSK3A SLC17A9 SOX4 STXBP5L SHH PTPN22 DPP10 OAZ2 MED1 PDPK1 UBL5 TGFB3 XBP1 ARF6 EDEM2 EGFR VAMP…
GO_POSITIVE_REGULATION_OF_CELL_CYCLE_ARREST	0.0100425	0.110756	0.43169	1.54563	61	E2F1 CDK1 RBM38 CENPJ FAP TFDP2 MUC1 DAB2IP AURKA CNOT10 CDKN1B CDKN2A GADD45A SFN PCBP4 CDK2 E2F7 UBB PLAGL1 CRADD CNOT6L CNOT6 PKD2 PLK2 UHRF2 CNOT8 GTSE1
GO_DNA_STRAND_ELONGATION	0.0101086	0.111086	0.587976	1.683	22	RNASEH1 FEN1 PRIM1 RFC4 DNA2 LIG4 POLA1 GINS3 PRIM2 TERT LIG1 DCLRE1B GINS1 RFC3
GO_INSULIN_RECEPTOR_SIGNALING_PATHWAY	0.0102154	0.111859	-0.454392	-1.55206	63	PHIP IGF1R ATP6V1A IDE INSR ATP6V1C2 ATP6AP1 PDK4 PTPN2 APPL1 SLC2A8 PIK3CA FER
GO_ESTABLISHMENT_OF_MITOTIC_SPINDLE_ORIENTATION	0.0102707	0.112064	0.633295	1.69318	17	NUMA1 NDC80 EYA1 FGF10 ZW10 GPSM2 NDE1
GO_MONOVALENT_INORGANIC_CATION_HOMEOSTASIS	0.0103156	0.112155	-0.424574	-1.51505	82	ATP1B3 ATP6V1A SLC4A7 SLC9A8 TMEM175 ATP6V1C2 CLN5 SCNN1A ATP6AP1 PDK4 SLC9A6 CA2 ATP6V0C ATP6V0A1 SLC26A3 ATP6V1B2 SLC26A1 ATP6V1C1 TCIRG1 SLC26A4 SLC26A11 SLC9A9 SLC4A4 ATP6V0B SLC9A1
GO_POSITIVE_REGULATION_OF_GLUCOSE_TRANSPORT	0.0103996	0.112271	-0.548654	-1.62904	31	CAPN10 INSR NR4A3 ADIPOR2 ARPP19 RAP1A FGF19 RNASEL PTPN11 RARRES2 C1QTNF2 GPC3 MAPK14 CLTCL1 PIK3R3 SORBS1 CREBL2 PIK3R2 PIK3R1
KEGG_LYSINE_DEGRADATION	0.0103946	0.112271	-0.559834	-1.64068	29	SETD7 SUV39H2 PLOD1 ACAT2 AADAT PLOD3 DOT1L
GO_DIGESTIVE_SYSTEM_DEVELOPMENT	0.010645	0.114518	0.360584	1.43521	114	ITGB4 AGR2 MIXL1 COL3A1 TCF21 GLI2 PDGFRA TK1 TYMS TBX2 THRA OVOL2 KIT DACT1 ALDH1A2 FGF10 NOTCH1 GATA3 SAV1 TGFB2 RARB BARX1 HOXA5 ASS1 NKX3-2 FOXF1 TP63 VANGL2
GO_REGULATION_OF_PROTEIN_OLIGOMERIZATION	0.0110118	0.115118	-0.619629	-1.66761	20	SORL1 CCK IDE
GO_CELLULAR_RESPONSE_TO_OXYGEN_LEVELS	0.011038	0.115118	-0.393155	-1.46851	111	HIPK2 EPAS1 MDM2 MTOR SUV39H2 HIF1A HYOU1 P4HB BACH1 TRPC1 UBQLN1 HP1BP3 LPAR1 BNIP3L SIRT1 PPARGC1A PICK1 BNIP3 CPEB4 ATG7 VEGFA STC1 EP300 NPEPPS
GO_CELLULAR_RESPONSE_TO_TOXIC_SUBSTANCE	0.0109	0.115118	-0.611167	-1.66353	21	PPP1R9A MDM2 HIF1A OGT STAR HSPA5 EP300
GO_RNA_PHOSPHODIESTER_BOND_HYDROLYSIS	0.010812	0.115118	0.406621	1.50502	73	POP5 EXOSC9 MOV10 RNASEH1 FEN1 TSEN2 PARN MRPL44 DIS3 ERI2 RRP36 ERI1 RNASEH2B EXOSC7 REXO2 EXOSC8 CSTF1 CSTF2 TSEN15 NOL9 RPP40 CNOT6L CNOT6 ZC3H12A UTP20 RNASE4 CNOT8 EXO1 RRS1 DROSHA
GO_REGULATION_OF_ALTERNATIVE_MRNA_SPLICING_VIA_SPLICEOSOME	0.01089	0.115118	-0.578496	-1.65284	26	THRAP3 SF3A1 DYRK1A DDX5 UHMK1 SRSF2 RBM10 SRSF6 PTBP1
GO_CAMP_METABOLIC_PROCESS	0.0108576	0.115118	-0.571742	-1.64829	27	PDE4D PDE10A CACNB4 PDE7B PDE8A PDE3B ADCY1 ADCY5 PDE1B PDE4C PTHLH PDE8B PDE4B
GO_REGULATION_OF_MUSCLE_ADAPTATION	0.0110226	0.115118	-0.48636	-1.57941	48	ATP2A2 PDE5A MTOR IL6ST PRKCA RPS6KB1 RGS2 NR4A3 PPARGC1A HDAC4 ECE1 EP300 AKAP13 GSK3A MYH7
GO_SNRNA_METABOLIC_PROCESS	0.0109497	0.115118	0.438953	1.54607	56	GTF2A2 EXOSC9 RPRD2 INTS6 GTF2E1 TAF5 SNAPC4 SP1 INTS2 DKC1 POLR2B EXOSC7 TBP CDK7 EXOSC8 RPAP2 SNAPC1 GTF2F2 POU2F1 INTS12 SNAPC3 INTS10 TAF13 POLR2L POLR2C EXOSC3 TAF8 POLR2J POLR2D
KEGG_GLYCOSAMINOGLYCAN_DEGRADATION	0.0110387	0.115118	-0.647528	-1.67792	17	ARSB GNS GLB1 IDUA HEXA HS3ST3B1 GUSB
GO_ERAD_PATHWAY	0.0110808	0.115165	-0.460662	-1.55515	59	MAN1B1 SEL1L STT3B DNAJC10 VCP UBQLN1 HSP90B1 TOR1A CCDC47 HSPA5 DERL1 UBE2J1 PSMC2 TRIM13 PSMC3 USP13 SDF2L1 PSMC1 EDEM2 FBXO2 ERLEC1 USP19 UBXN4 TRIM25
GO_LIPID_CATABOLIC_PROCESS	0.0111964	0.115973	-0.354192	-1.40007	170	PLCE1 PLCH2 PLCD1 PNPLA2 GPCPD1 DDHD1 CYP1B1 ETFDH GALC CRABP1 PNPLA3 PLBD1 PLA2G7 ASPG CEL STS ECI1 CYP46A1 DDHD2 PLD2 SCARB1 LPIN1 PLCB2 PAFAH1B2 ABHD4 PEX13 FAAH SLC27A4 NAGA PNPLA4 CYP39A1 ACADL ABHD2 APOA1 GLA CYP3A4 FABP6 HADHA IAH1 BCO2
GO_SECOND_MESSENGER_MEDIATED_SIGNALING	0.0112365	0.115997	-0.390306	-1.46177	113	PPP1R9A NTRK2 PLCE1 PDE4D NOS2 ITPR2 ATP2A2 MCU EIF2AK3 DDAH1 RAPGEF3 DGKD HDAC4 ADCY1 ADCY5 PPP2CA DMD RYR2 RASD1 ADCYAP1R1 PDPK1 RCAN1 CXCR4 EGFR
GO_REGULATION_OF_CELL_CYCLE_G2_M_PHASE_TRANSITION	0.0116914	0.118768	0.46316	1.56688	46	BLM DBF4B CDK1 CENPF RAD51C CAMK2D FANCI PBX1 PLK1 CDKN2A HUS1 NAE1 RNASEH2B RCC2 CCNB3 MIIP CDC7 CCNA2 CCND1 CLSPN FHL1
GO_EMBRYONIC_DIGESTIVE_TRACT_DEVELOPMENT	0.0116986	0.118768	0.550819	1.64056	26	TCF21 GLI2 PDGFRA OVOL2 ALDH1A2 FGF10 TGFB2 RARB FOXF1
GO_TRANSFORMING_GROWTH_FACTOR_BETA_RECEPTOR_SIGNALING_PATHWAY	0.0116828	0.118768	-0.430462	-1.5136	75	HIPK2 SKI NLK TGFBR2 CREB1 CBL TGFBR1 GDF5 LTBP2 SMURF1 PDGFA ITGB5 TGFBR3 SMAD1
GO_REGULATION_OF_MUSCLE_SYSTEM_PROCESS	0.0116191	0.118768	-0.365355	-1.41965	148	DOCK4 PLCE1 PDE4D ATP2A2 PDE5A MTOR IL6ST PRKCA RPS6KB1 RGS2 SRI PROK2 CHRNB4 NR4A3 TACR2 ITGA2 PPARGC1A HDAC4 GATA4 ECE1 DSP STC1 DMD ABAT HSP90AA1 RYR2 EP300 AKAP13 ACE2
GO_MALE_SEX_DIFFERENTIATION	0.0116014	0.118768	0.364771	1.43986	108	HOXA10 TCF21 BMP6 LRRC6 TFAP2C HOXA9 SIX4 ING2 ASB1 WT1 RARA KIT NR0B1 FGF10 COL9A3 INHBA GATA3 MEA1 AMHR2 MSH2 PATZ1 KIF18A AMH KLHL10 NCOA1 NCOA4 BOK CCND1 WNT4 HMGB2 KITLG STAT5B NCOA2 BCL2L1
GO_ORGANIC_ACID_BIOSYNTHETIC_PROCESS	0.0117547	0.118944	-0.34826	-1.39108	185	FASN MTR MYO5A HSD17B12 ACACA PER2 SCD PLOD1 ACLY PSAT1 MSMO1 RNPEPL1 FADS2 PSPH STAR ASPA ASPG MTHFD1L ASNS GLUL ALDH18A1 CYP46A1 MTHFD2 CDO1 ELOVL4 ELOVL5 MCAT FOLH1 TBXAS1 UST ACSM3 FADS1 MTRR ABAT CYP39A1 ASNSD1 MGST2 CBR4 BBOX1 APIP EIF2B1 XBP1 CD74 GOT2 CH25H
GO_VESICLE_DOCKING_INVOLVED_IN_EXOCYTOSIS	0.0118774	0.119007	-0.544711	-1.61733	31	EXOC6 VPS11 VPS18 RAB8B STX1A SYTL2 VAMP3 STXBP1 CPLX2 SCFD1 VPS33B
GO_FAT_CELL_DIFFERENTIATION	0.0118367	0.119007	-0.429883	-1.51156	75	INSR PER2 GRK5 ZNF516 RGS2 AACS WNT5B NR4A3 INHBB SDF4 LRRC8C SIRT1 PPARGC1A BNIP3 MKKS EP300 PID1 SOCS1 PIAS1 RNASEL RARRES2 MED1
GO_CALCIUM_ION_TRANSMEMBRANE_TRANSPORT	0.0118594	0.119007	-0.394227	-1.46494	107	SLC24A3 PTPRC ITPR2 ATP2A2 CACNB4 MCU GRM7 TRPM8 TRPM7 ATP2B2 TRPC1 MICU1 CACNA1D GRIN3B MCOLN3 SLC25A25 CACNA1E
GO_NEPHRON_EPITHELIUM_DEVELOPMENT	0.0119884	0.119728	0.400541	1.4886	75	TCF21 KLF15 CD34 WT1 IRX1 EYA1 LAMA5 NOTCH1 HEYL OSR1 FOXD1 PBX1 GATA3 PODXL WNT6 FOXJ1 DLL1 MYC FGF1 NPHS2 CALB1 WNT4 KLHL3 PKD2 MEF2C MAGI2 TFAP2B FOXC2
GO_CELLULAR_RESPONSE_TO_CARBOHYDRATE_STIMULUS	0.0120635	0.120086	-0.4703	-1.55712	53	HIF1A RPS6KA2 FN1 AACS OGT STAR PIK3CA NFKB1 PPARGC1A GATA4 SERPINF1 IL1R1 RAB11FIP2 RAP1A ERN1 EP300
GO_HISTONE_H3_ACETYLATION	0.0122339	0.121389	0.498027	1.59751	36	BRCA2 KAT2A ELP4 TAF5L SUPT3H MEAF6 MBIP TADA1 POLE3 TAF12 WDR5 BRD1 KAT2B
GO_GLYCEROLIPID_METABOLIC_PROCESS	0.0122863	0.121515	-0.322831	-1.34236	269	PLCE1 SERINC5 ETNK1 PLCH2 PNPLA2 GK GPCPD1 ALDH5A1 DDHD1 EREG SACM1L SERINC3 LPCAT3 PLSCR1 SERINC1 INPP5K PIGK PDGFA CD28 PNPLA3 PLBD1 FGFR3 PIK3CA MTMR6 EFR3B DGKD CEL SIRT1 CD80 SYNJ1 IMPAD1 PTDSS1 FAM126A LPGAT1 DDHD2 FRS2 PIGF PLD2 LPIN1 PIGG PGS1 AGPAT5 PIP5K1A CDS2 INSIG1 FGF19 CPNE1 PIGV PGP INPP4A PTPN11 ABHD2 LCLAT1 CDS1 APOA1 NRG2 INPP5A FABP6 EGFR FGFR2 PIGT HADHA ABHD3 FAR1 PCK1 PIGW …
GO_REGULATION_OF_GLUCOSE_IMPORT	0.012433	0.122561	-0.49924	-1.57959	42	CAPN10 INSR RPS6KB1 APPL1 ADIPOR2 ARPP19 RAP1A PID1 FGF19 RNASEL PTPN11 GSK3A RARRES2 C1QTNF2 GPC3 MAPK14 CLTCL1 PIK3R3 SORBS1 CREBL2 PIK3R2 PIK3R1 ESR1
GO_EPITHELIAL_CELL_DIFFERENTIATION_INVOLVED_IN_KIDNEY_DEVELOPMENT	0.012472	0.122561	0.587151	1.66013	21	KLF15 ACTA2 CD34 WT1 NOTCH1 PODXL FOXJ1 NPHS2 MEF2C MAGI2 FOXC2 CD24 JAG1 PROM1 MTSS1
GO_MORPHOGENESIS_OF_AN_EPITHELIUM	0.0127137	0.124537	0.285418	1.28354	310	FZD1 COL4A1 ENG TGM2 COL5A1 TCF21 GLI2 HAND2 NRP1 ST14 EDNRA FZD3 KAT2A SIX4 TBX2 WT1 RARA IHH OVOL2 IRX1 SOSTDC1 DVL2 PLXND1 EYA1 LAMA5 CA9 PCDH8 ACVR1 ID4 ALDH1A2 FGF10 DLG3 NOTCH1 SDC4 OSR1 SALL4 FOXD1 PBX1 APAF1 GATA3 WNT10A PODXL SOX18 RALA SETD2 TIMELESS TGFB2 MPP5 SNAI1 CYR61 GJA1 SLC9A3R1 KDM6A HOXA5 WNT6 DLL1 HOXB2 DLC1 BBS5 MYC FGF1 FOXF1 TP63 STIL TRAF6 PDCD10 LUZP1 B4GALT1 VANGL2 CC2D…
GO_LUNG_EPITHELIUM_DEVELOPMENT	0.0129448	0.126397	0.517679	1.60707	31	AGR2 NUMA1 THRA EYA1 FGF10 NFIB SAV1 MAP2K1 ERRFI1 HOXA5 FOXJ1 GPSM2
GO_GLUTAMINE_METABOLIC_PROCESS	0.0130351	0.126875	-0.621312	-1.65264	19	GGH PPAT ALDH5A1 ASNS GLUL ASNSD1
GO_REGULATION_OF_NUCLEAR_DIVISION	0.0132583	0.127872	0.343922	1.39317	129	IGF2 BIRC5 CHEK1 UBE2C ESPL1 MSX1 RCC1 NEUROG1 NEK2 CHMP3 CENPE CENPF MOS PTTG2 MAD2L1 BORA CDC20 BUB1 AURKA CSNK2A1 WEE2 PLK1 PIN1 PDXP ZW10 MSH2 BUB1B MTBP CDC27 ANAPC10 ANLN
GO_REGULATION_OF_INNATE_IMMUNE_RESPONSE	0.0132626	0.127872	-0.332229	-1.35842	228	MAP3K1 MB21D1 NR1H3 EREG JAK1 IFNGR1 BIRC2 LGMN PLSCR1 IRF7 PSMD12 LAMP1 PTPN2 PSMD1 JAK2 HCK TSPAN6 UBQLN1 TBK1 NFKB1 FLOT2 IFNAR2 HSP90B1 PRKACB HSPD1 IRAK4 PSMA4 CD14 TNIP2 PSME4 MAPKAPK2 CTSB NLRC5 PSMC2 PAK3 DUSP10 IL12B PSMD14 FAM105B IFNAR1 EP300 PUM2 SOCS1 PSMC3 LSM14A PIAS1 PTPN11 XIAP DNAJA3 CNPY3 PTPN22 MED1 PDPK1 PSMC1
GO_REGULATION_OF_NEURON_DEATH	0.0132001	0.127872	-0.349674	-1.38726	175	NTRK2 HIPK2 SORL1 DHCR24 MTOR CREB1 HIF1A HYOU1 PPARA GDF5 LGMN RRAS2 NR4A3 LRP1 JAK2 STAR TBK1 MAP3K5 PIK3CA SIRT1 PPARGC1A NRBP2 ATF4 AARS HDAC4 CPEB4 SERPINF1 FBXW7 PAK3 CASP3 CRLF1 FOXO3 CLCF1 BRAF POU4F1 MCL1 EPHB1 AIMP2 PSMC1 TGFB3 ROCK1 DLX1 STXBP1 ALKBH1 OXR1 STAMBP DNAJC5 IKBKB GABRB2 ERBB3
GO_REGULATION_OF_CELLULAR_COMPONENT_SIZE	0.013379	0.128589	-0.325759	-1.34586	252	PPP1R9A BMPR2 SPTAN1 SEMA3C MTOR CREB1 SEMA3A HIF1A CLCN6 XK TWF1 FN1 NCKAP1L ATP2B2 OGT FSTL4 RUFY3 ACTR2 SEMA5A RAPGEF3 CLASP2 HCK SPIRE1 HP1BP3 IQGAP2 JMY FER GSN TMEM123 RAB21 PICK1 IFRD1 ACTR3 IST1 WNT7A EVL MKKS VEGFA DSTN RTN4 NCKAP1 PAK3
GO_MAINTENANCE_OF_LOCATION	0.013535	0.129682	-0.405463	-1.47251	92	SORL1 PNPLA2 SYNE2 TWF1 FAF1 G3BP2 SRI PDIA3 NRIP1 SLC30A7 CALR GSN HSP90B1 CREB3 FTH1 HSPA5 ALB SYNE1 ABHD4 KDELR2 SLC18A2
GO_SYNAPTIC_VESICLE_RECYCLING	0.0136523	0.129993	-0.619451	-1.64769	19	STON2 CANX SH3GL2 SYNJ1 SYT7 WNT7A PLD2 RAB3A
GO_MESENCHYME_DEVELOPMENT	0.0136434	0.129993	0.330356	1.36817	151	ENG TCF21 MSX1 SNAI2 HAND2 NRP1 NRTN EDNRA SIX4 ACTA2 TBX2 EFNB1 WT1 OVOL2 HEY1 LAMA5 ACVR1 ALDH1A2 PAX1 FGF10 NOTCH1 HEYL ACTA1 OSR1 NRG1 FOXD1 WNT10A LIMS1 TGFB2 SNAI1 ERG HOXA5 NUP133 SEMA3G ERBB4 FOXF1 AMH EDN1 SEMA3D
GO_DNA_STRAND_ELONGATION_INVOLVED_IN_DNA_REPLICATION	0.0139193	0.13208	0.609711	1.65478	18	RNASEH1 FEN1 PRIM1 RFC4 DNA2 LIG4 POLA1 GINS3 PRIM2 LIG1 GINS1 RFC3
GO_REGULATION_OF_AMINO_ACID_TRANSPORT	0.0139576	0.13208	-0.627839	-1.64979	18	CCK PER2 GRM7 ABAT ARL6IP5 DPYSL2 P2RX7 ARL6IP1
GO_NEGATIVE_REGULATION_OF_NUCLEAR_DIVISION	0.0140264	0.132323	0.492849	1.5809	36	CHEK1 CENPF MOS PTTG2 MAD2L1 BUB1 CSNK2A1 PLK1 ZW10 MSH2 BUB1B MTBP TTK TERF1 FBXO5 MAD2L2
GO_POSITIVE_REGULATION_OF_INTRACELLULAR_PROTEIN_TRANSPORT	0.0141303	0.132733	-0.350178	-1.3842	170	SORL1 KPNA1 MDM2 UGCG VPS11 ZDHHC8 TGFBR1 IPO5 RUFY3 TMEM30A SEMA5A RAPGEF3 JAK2 PDZK1 RHOU CTDSPL2 GREM1 SREBF2 RBPMS FBXW7 CNST IL12B HSP90AA1 EP300 NPEPPS OAZ1 KANK1 HNMT GSK3A SLC17A9 SHH OAZ2 MED1 UBL5 TGFB3 XBP1 EDEM2 EGFR FAM20B TCF7L2 UBE2L3 DAB2 MAPK14 ACTL6A SH3GLB1 ACSL3 STOM RANBP3 SMAD3 EDAR RNF31 SLC9A1 IL18
GO_NEGATIVE_REGULATION_OF_CELLULAR_PROTEIN_CATABOLIC_PROCESS	0.0141565	0.132733	0.444062	1.53504	51	CENPF SMARCC1 MAD2L1 ANXA2 DAB2IP BUB1 CSNK2A1 PLK1 WAC SDCBP ZW10 CDKN2A BUB1B MTM1 TTK TERF1 FHIT MAD2L2 SUFU
GO_VESICLE_DOCKING	0.0143038	0.133705	-0.484428	-1.56042	46	EXOC6 VPS11 VPS18 RAB8B STX1A NSF SYTL2 VAMP3 STXBP1 CPLX2 SCFD1 STX2 VPS33B
GO_MICROTUBULE_BUNDLE_FORMATION	0.0145364	0.135467	0.483514	1.56955	38	LRRC6 FES MAP1B SPAST PLK1 BBS2 DNAH5 CC2D2A DNAH1 TPPP KIF20A GAS2L1 DNAI1 RSPH9 DNAI2 CLIP1
GO_GLANDULAR_EPITHELIAL_CELL_DIFFERENTIATION	0.0147542	0.13708	0.507927	1.58676	32	NEUROD1 AGR2 BMP6 RARA NOTCH1 RARB HOXA5 DLL1 TP63 PROX1 WNT4 RFX3 NKX6-1 ASCL1 RARG IL31RA
GO_ESTABLISHMENT_OF_ENDOTHELIAL_BARRIER	0.0148031	0.137119	-0.592289	-1.62919	22	PDE4D PPP1R16B RAPGEF3 PTPRS WNT7A MARVELD2 RAP1A RAPGEF1 RAPGEF6 RAP1B TJP2
GO_DNA_TEMPLATED_TRANSCRIPTION_ELONGATION	0.0151681	0.139238	0.406892	1.48214	67	GTF2A2 ELP4 ADRM1 GTF2E1 MNAT1 TAF5 CTDP1 THOC7 PAF1 TAF4B SETD2 TAF12 POLR2B POLR1D TBP CDK7 TCEA1 TAF1A TCEA2 GTF2F2
GO_REGULATION_OF_COFACTOR_METABOLIC_PROCESS	0.0151145	0.139238	-0.51882	-1.58081	35	INSR HIF1A PPARA OGT PDK4 ENTPD5 PDP1 PPARGC1A HDAC4 PDP2 PDHB DLAT
GO_NEGATIVE_REGULATION_OF_RESPONSE_TO_EXTERNAL_STIMULUS	0.0151399	0.139238	-0.342983	-1.37161	187	SEMA3C CCK MTOR BCR SEMA3A THBS1 NR1H3 WFDC1 HMGCR PPARA SEMA5A PDGFA PTPN2 CLASP2 TSPAN6 UBQLN1 NFKB1 CD109 QSOX1 NRBP2 GREM1 UBASH3B MKKS SERPINF1 PROC FEM1A NDFIP1 DUSP10 IL12B SERPINC1 FAM105B ABAT CASK PHLDB2 DVL1 ST6GAL1 VTN CHID1 MVK APOA1 SEMA4G APOD FOXP3
GO_SMOOTH_MUSCLE_TISSUE_DEVELOPMENT	0.0153991	0.140937	0.605888	1.64441	18	ENG ITGA8 COL3A1 OSR1 TP63 PROX1 PKD2 TIPARP
GO_FORMATION_OF_PRIMARY_GERM_LAYER	0.0156124	0.14133	0.377357	1.43894	87	COL4A2 ITGB4 MIXL1 ITGA8 MMP9 MMP2 COL6A1 COL12A1 ITGB2 SOX7 EYA1 ACVR1 PAF1 CHRD LAMB1 ATOH8 INHBA SNAI1 TAL1 COL8A1 KDM6A CRB2 FOXF1 NANOG
GO_KIDNEY_EPITHELIUM_DEVELOPMENT	0.0155789	0.14133	0.360704	1.41749	105	TCF21 KLF15 CD34 WT1 RARA ARG2 EPCAM IRX1 EYA1 LAMA5 NOTCH1 HEYL SDC4 OSR1 FOXD1 PBX1 GATA3 PODXL RARB WNT6 FOXJ1 DLL1 MYC FGF1 NPHS2 CALB1 WNT4 SMAD7 KLHL3 SMAD6 PKD2 MEF2C MAGI2 TFAP2B FOXC2 SFRP1 ROBO2 SMAD9
GO_NITROGEN_COMPOUND_TRANSPORT	0.0156898	0.14133	-0.302771	-1.29301	360	NTRK2 SLC1A4 SERINC5 MYO5A ACACA NISCH CACNB4 ATP11B SLC38A10 SLC16A10 KIF5C XK SLC7A11 ABCB9 G3BP2 SLC25A36 SERINC3 SLC7A5 EIF2AK3 SLC29A4 SLC12A2 FLVCR1 SERINC1 STX1A PLEKHA8 SLC6A6 SLC7A1 RBMX2 SLC25A22 SLC6A17 TACR2 SLC23A2 SLC32A1 SUPT6H PDZK1 SLC38A2 THOC2 CTNS SLC35C1 SLC22A16 PICK1 SLC17A5 CADPS SLC25A6 SLC1A1 SLC25A4 RAB11FIP2 SLC18A3 SLC18A2 PPFIA2 RAB3A SLC6A13 ACE2 SRSF2 XPO7 SLC6A9 S…
GO_REGULATION_OF_SMOOTH_MUSCLE_CELL_MIGRATION	0.0156957	0.14133	-0.506024	-1.56837	38	DOCK4 SORL1 RPS6KB1 PDGFA RAPGEF3 LRP1 LPAR1 ITGA2 PPARGC1A HDAC4
GO_METANEPHRIC_NEPHRON_DEVELOPMENT	0.0156202	0.14133	0.521343	1.59164	29	TCF21 PDGFRA CD34 WT1 IRX1 OSR1 FOXD1 NPHS2 WNT4 PKD2 TFAP2B
GO_RESPONSE_TO_INTERLEUKIN_6	0.0157187	0.14133	-0.623113	-1.63737	18	IL6ST NFKB1 FER PPARGC1A SBNO2 ALDOB PID1
GO_INTRACELLULAR_LIPID_TRANSPORT	0.0160512	0.143478	-0.630822	-1.63463	17	ACACA PLEKHA8 STAR NPC2 SYT7
GO_METAPHASE_PLATE_CONGRESSION	0.0160322	0.143478	0.499933	1.57275	33	BRCA2 CHMP3 CENPE CENPF KIF2C CEP55 SPICE1 VPS4A ZW10 KIF18A PINX1 CUL3 CHMP6 RRS1 PIBF1 KIF14 BECN1 RAB11A
GO_VITAMIN_METABOLIC_PROCESS	0.0161587	0.14402	-0.404801	-1.46047	88	FASN MTR ACACA PSAT1 LGMN CYP2R1 CRABP1 PDXK SLC23A2 MTHFD1L PLTP TKTL1 MTHFR PANK2 MTHFD2 ALDH1L2 LRAT HLCS CYP11A1 MTRR VKORC1L1
GO_RESPONSE_TO_TRANSITION_METAL_NANOPARTICLE	0.0166225	0.147723	-0.395649	-1.44847	97	ARSB SLC40A1 MDM2 INSR CREB1 GGH FN1 SORD EIF2AK3 BSG SLC30A7 B2M PAM NFKB1 CA2 ATF4 HSPA5 ALDOB ALB UROD SLC31A1 SLC18A2 ABAT HVCN1 SLC30A6
GO_SMAD_PROTEIN_SIGNAL_TRANSDUCTION	0.0168543	0.14892	-0.507571	-1.56452	37	LNPEP HIPK2 SKI GDF5 SUB1 INHBB SLC33A1 SMAD1
GO_DEOXYRIBONUCLEOTIDE_METABOLIC_PROCESS	0.0168132	0.14892	0.518601	1.58327	29	TYMS UNG MBD4 DGUOK MUTYH DERA RRM2 CMPK2 GUK1 DTYMK NEIL2 NUDT15 RRM1 OGG1 AK2
GO_GENE_SILENCING_BY_RNA	0.0169079	0.148964	0.378766	1.43492	84	NUP62 MOV10 NUP160 NUP54 POM121 NUP205 AAAS MRPL44 CNOT10 ERI1 NUP133 POLR2B NUP85 TNRC6A NUP153 ADAR NUP155 RAE1 STAT3 HIST1H3H CNOT6L CNOT6 NUP214 FKBP6 NUP50 TERT CNOT8 MAEL TRIM71 DROSHA LIN28B PIWIL1 NUP210 LIMD1 HENMT1 NUP93 PABPC1 POLR2L POLR2C POLR2J POLR2D NUP98 ASZ1 NUP188 ZCCHC11 TDRD12
GO_REGULATION_OF_ION_TRANSPORT	0.0169899	0.149258	-0.296151	-1.27659	402	CLIC5 PDE4D MYO5A CNTN1 ATP1B3 KCNK5 CCK MTOR CACNB4 RASGRF1 PER2 KCNQ5 CLCN6 THBS1 GRM7 RELN SRI ATP2B2 INPP5K RAPGEF3 VDAC1 KCNJ8 TRPC1 KCNK7 UBQLN1 TACR2 CYBB KCNJ12 B2M CRY2 CACNA1D LRRC8C PDZK1 NLGN3 KCNE2 PPARGC1A CA2 ATF4 GRIN3B CLCN4 CREB3 CACNA1E UBASH3B YWHAE SCN1A TOR1A PPIF ARC KCNH6 PACSIN3 STC1 DMD KCNH5 ABAT RYR2 NKAIN1 HVCN1 YWHAQ CASK KCNN2 ZP3 DLG1 UTRN ADCYAP1R1 HBP1 LRRC8D DPP…
GO_SULFUR_COMPOUND_METABOLIC_PROCESS	0.0172815	0.149728	-0.318943	-1.32369	264	FASN MTR EXT2 CLIC5 ARSB PCYOX1 HSD17B12 SULF1 ACACA GNS MICAL2 ALDH5A1 SCD CHAC2 ACLY ACSBG2 GSTT1 CHST1 AADAT XYLT1 PAPSS2 B3GNT7 GLB1 HS6ST1 IDUA TKTL1 SULT1E1 CHST3 CTNS MTHFR IMPAD1 GSR B3GAT1 MAT2B CDO1 HEXA ELOVL5 CSGALNACT2 CHST15 UST HS3ST3B1 HLCS MTRR B3GAT2 ACOT9 MGST2 MSRA ST3GAL3 TPST1 MVK CHAC1 PDHB B4GALT4 APIP DLAT SLC26A1 EIF2B1
GO_CELLULAR_HORMONE_METABOLIC_PROCESS	0.0173258	0.149728	-0.435076	-1.49403	65	HSD17B12 CYP1B1 CRABP1 STAR HSD17B7 SULT1E1 PPARGC1A LRAT STARD5 SCARB1 ECE1 RETSAT CYP11A1 STARD3 PNPLA4 SHH MED1 CYP3A4 RDH12 BCO2 TTR
GO_MEMBRANE_PROTEIN_PROTEOLYSIS	0.0171099	0.149728	-0.536056	-1.58156	30	MBTPS1 SPPL2B NFKB1 SPPL2A BACE2 NCSTN CTSH ADAM19 ADAM17 BACE1 P2RX7 APH1B ERAP1 PSEN1
GO_ATP_HYDROLYSIS_COUPLED_TRANSMEMBRANE_TRANSPORT	0.0171987	0.149728	-0.618893	-1.62628	18	ATP1B3 ATP6V1A ATP6V1C2 ATP6AP1 ATP6V0C ATP6V0A1 ATP6V1B2 ATP6V1C1 TCIRG1 ATP6V0B
GO_TRANSMEMBRANE_RECEPTOR_PROTEIN_SERINE_THREONINE_KINASE_SIGNALING_PATHWAY	0.0172226	0.149728	-0.365306	-1.40268	135	LNPEP HIPK2 SKI BMPR2 NLK TGFBR2 CREB1 CBL TGFBR1 GDF5 LTBP2 SMURF1 SUB1 PDGFA INHBB LRP4 ITGB5 SLC33A1 TGFBR3 SMAD1
GO_DEVELOPMENT_OF_PRIMARY_SEXUAL_CHARACTERISTICS	0.0173364	0.149728	0.322256	1.3433	158	HOXA10 TCF21 LRRC6 PDGFRA TFAP2C BRCA2 LHX8 HOXA9 SIX4 ING2 TOX2 WT1 RARA KIT LFNG NCOA6 NR0B1 COL9A3 OSR1 INHBA SPO11 GATA3 FOXL2 MEA1 AMHR2 CCNE1 MSH2 PATZ1 SLIT3 DACH2 IRX5 KIF18A FANCF AMH KLHL10 NCOA1 NCOA4 BOK ADCYAP1 CENPI CCND1 WNT4 HMGB2 KITLG
GO_BLOOD_VESSEL_REMODELING	0.0175204	0.150434	-0.579287	-1.60863	23	BMPR2 EPAS1 MDM2 SEMA3C
GO_TRABECULA_FORMATION	0.0175653	0.150434	0.599608	1.62736	18	COL1A1 FHL2 MMP2 TEK OVOL2 HEY1
KEGG_N_GLYCAN_BIOSYNTHESIS	0.0175492	0.150434	-0.499008	-1.55449	39	MAN1B1 STT3B RPN2 MGAT4B MAN1A2 RPN1 MAN2A1 DDOST DAD1 TUSC3 ST6GAL1 STT3A DPAGT1
GO_REGULATION_OF_SMOOTH_MUSCLE_CONTRACTION	0.0176787	0.150983	-0.472327	-1.53384	48	DOCK4 PLCE1 RGS2 PROK2 CHRNB4 TACR2 ITGA2
GO_RESPONSE_TO_OXYGEN_LEVELS	0.0182344	0.155083	-0.323497	-1.33036	240	HIPK2 EPAS1 MDM2 NOS2 ITPR2 MTOR CREB1 SUV39H2 HIF1A THBS1 HYOU1 PLOD1 PPARA BIRC2 P4HB BACH1 PDGFA TRPC1 SDC2 SLC2A8 UBQLN1 HP1BP3 ALAS2 LPAR1 PAM BNIP3L TGFBR3 SIRT1 ITGA2 PPARGC1A HSP90B1 MTHFR PICK1 BNIP3 CPEB4 MMP13 ATG7 ECE1 VEGFA WTIP CASP3 STC1 SCAP ABAT RYR2 EP300 NPEPPS
GO_RESPONSE_TO_STARVATION	0.0182599	0.155083	-0.375301	-1.4146	118	OXCT1 BMPR2 EIF2AK3 AACS FNIP1 PDK4 INHBB ASNS SIRT1 PPM1D SLC38A2 PPARGC1A GLUL ATF4 PICK1 USP33 HSPA5 CPEB4 SREBF2 ALDOB ALB ATG7 FADS1 SLC18A2 HSPA8 NPRL2 TBL2 WRN XBP1 SLC2A1 GABARAPL1 ULK1 FBXO22 PCK1 SH3GLB1
GO_MEMBRANE_DISASSEMBLY	0.0183957	0.155804	0.482385	1.54733	36	NUP62 CDK1 NUP160 NUP54 CCNB2 POM121 NUP205 AAAS PLK1 VRK1 PRKCB NUP133 NUP85 NUP153 NUP155 RAE1 NUP214 NUP50
GO_STRAND_DISPLACEMENT	0.0184674	0.155981	0.545221	1.59395	24	BLM BRCA2 RAD51C RMI1 BARD1 RAD51 XRCC2 XRCC3 DNA2 BRIP1 TOP3A RTEL1 EXO1 RAD51B
GO_POLYOL_METABOLIC_PROCESS	0.0186188	0.156398	-0.42509	-1.47831	70	IPMK PLCE1 PLCH2 PLCD1 GK SORD CYP2R1 INPP5K SPTLC2 SYNJ1 IMPAD1 ACER2 PLCB2 MINPP1 ITPKA
GO_VENTRICULAR_CARDIAC_MUSCLE_CELL_DIFFERENTIATION	0.0185758	0.156398	0.629832	1.63043	15	FHL2 CDK1 RARA NRG1 RARB MYH10 PROX1 MEF2C
GO_REGULATION_OF_EXECUTION_PHASE_OF_APOPTOSIS	0.0187402	0.156988	0.587497	1.61801	19	FZD3 FAP RFFL APAF1 CDKN2A DLC1 TP53BP2 BOK ZC3H12A BCL2L1
GO_BLOOD_VESSEL_MORPHOGENESIS	0.0191339	0.159849	0.282385	1.26226	293	COL15A1 COL4A2 COL4A1 ENG ANGPT4 MMP2 NR2F2 THY1 ECSCR COL3A1 TCF21 PRKD1 HAND2 TEK NRP1 PDGFRA EDNRA UNC5B JMJD6 CDH13 CD34 TBX2 WT1 OVOL2 RAMP2 ETS1 ID1 CSPG4 HOXA7 PIK3CG HEY1 ANPEP FAP PLXND1 EYA1 ANXA2 LAMA5 ACVR1 DAB2IP FGF10 NOTCH1 PAXIP1 FLT1 GJA5 MEOX2 SOX18 COL8A2 NDNF ENPEP SRPK2 SETD2 TGFB2 AMOT MMRN2 CYR61 GJA1 TAL1 COL8A1
GO_REGULATION_OF_CELL_SIZE	0.0193785	0.161443	-0.362992	-1.39113	133	BMPR2 SEMA3C MTOR CREB1 SEMA3A HIF1A CLCN6 XK FN1 ATP2B2 OGT FSTL4 RUFY3 SEMA5A RAPGEF3 CLASP2 TMEM123 RAB21 IFRD1 IST1 VEGFA RTN4 HSP90AA1 EP300 TWF2 PRR16 ANAPC2 SEMA4G MAPT
GO_MISMATCH_REPAIR	0.01943	0.161443	0.575554	1.6073	20	RPA3 MUTYH PMS1 MLH3 MSH6 SETD2 MSH2 PMS2 MSH3 EXO1 LIG1
GO_SPECIFICATION_OF_SYMMETRY	0.0195179	0.161735	0.369597	1.41445	89	ENG HAND2 LRRC6 TBX2 IHH OVOL2 IFT74 ACVR1 ALDH1A2 FGF10 NOTCH1 SOX18 GALNT11 GJA1 RIPPLY2 DNAH5 FOXJ1 DLL1 BBS5 NBL1 NKX3-2 FOXF1 STIL VANGL2 CC2D2A RTTN DYNC2H1 RFX3 SUFU DYNC2LI1 PCSK6 DNAI1 BICC1 OFD1 PKD2 MEF2C CITED2 FOLR1 AXIN1
GO_ENDOPLASMIC_RETICULUM_ORGANIZATION	0.0197715	0.162956	-0.553905	-1.58259	26	EIF2AK3 SEC61A1 VAPA TMEM33 REEP2 CCDC47 RTN4 TOR1AIP2
GO_MONOSACCHARIDE_METABOLIC_PROCESS	0.0197328	0.162956	-0.363472	-1.39169	132	NISCH PER2 ALDH5A1 FUCA2 SORD CHST1 MAN2B2 PDK4 GLB1 SLC23A2 PFKM PFKP PIK3CA TKTL1 PPARGC1A MAN2A1 ATF4 PMM1 LRP5 ALDOB CREM CHST15 FUCA1 GNPDA1 GALM POFUT2 PDHB DLAT APOD SLC2A1 GOT2 PGD MAPK14 PCK1 MAN2A2 MDH2 FBP2 PFKFB2 PFKFB3 G6PC2 PFKFB4 GAPDH OMA1 XYLB MDH1
GO_NUCLEOSIDE_BISPHOSPHATE_METABOLIC_PROCESS	0.0199282	0.163807	-0.559638	-1.58403	25	PANK3 ACACA HMGCR PAPSS2 SULT1E1 PANK2
GO_REGULATION_OF_SISTER_CHROMATID_SEGREGATION	0.0199856	0.163839	0.42476	1.48483	54	UBE2C ESPL1 CENPE CENPF MOS PTTG2 MAD2L1 BUB1 CSNK2A1 PLK1 ZW10 BUB1B CDC27 ANAPC10 HDAC8 XRCC3 TTK TERF1 CUL3 GEN1 FBXO5 MAD2L2
GO_NEGATIVE_REGULATION_OF_ACTIN_FILAMENT_BUNDLE_ASSEMBLY	0.0207426	0.16952	-0.642416	-1.61125	15	PPP1R9A ARHGAP6 INPP5K CLASP2
GO_LACTATION	0.0207892	0.16952	-0.535461	-1.56925	29	CREB1 HIF1A PPAT ATP2B2 PAM CDO1 VDR VEGFA MED1 DDR1
GO_PROXIMAL_DISTAL_PATTERN_FORMATION	0.020966	0.170508	0.539762	1.57799	24	HOXA10 GLI2 HOXA9 IRX1 ALDH1A2 FGF10 OSR1 PBX1 DLL1 TP63
GO_REGULATION_OF_CYTOKINESIS	0.0211889	0.171412	0.453329	1.51273	43	BRCA2 GIT1 SPAST RXFP3 AURKA ECT2 KIF23 PIN1 VPS4A PDXP PRKCE E2F7 SSTR5 CUL3 SVIL RACGAP1 PKP4 KIF14 BECN1 BBS4 PLK3 CENPV BIRC6
GO_BONE_RESORPTION	0.0211599	0.171412	0.622857	1.61237	15	CTSK RAB7A NOX4 PTH TRAF6 TNFSF11 SRC
GO_REGULATION_OF_GLIAL_CELL_PROLIFERATION	0.0214955	0.172979	-0.618836	-1.60357	17	SKI MTOR CREB1 RNF10 UFL1
GO_REGULATION_OF_CELLULAR_PH	0.0214696	0.172979	-0.449402	-1.4934	54	ATP6V1A SLC4A7 SLC9A8 TMEM175 ATP6V1C2 CLN5 CA2 ATP6V0C ATP6V0A1 SLC26A3 ATP6V1B2 SLC26A1 ATP6V1C1 TCIRG1 SLC26A4 SLC26A11 SLC4A4 ATP6V0B SLC9A1
GO_REGULATION_OF_CELLULAR_RESPIRATION	0.021702	0.174184	-0.618342	-1.60229	17	NOS2 HIF1A VCP PIK3CA PPARGC1A BNIP3
GO_LEARNING	0.0220656	0.17664	-0.38731	-1.42046	98	NTRK2 MTOR CREB1 HIF1A LRRN4 HMGCR GRM7 RELN VDAC1 TACR2 NLGN3 BCHE CTNS SYNJ1 NPTN ATAD1 APP ARC SORCS3 PDE1B BRAF NLGN4X
GO_PEPTIDE_CROSS_LINKING	0.0223387	0.176858	0.599158	1.60191	17	EGFLAM SPOCK3 TGM2 COL3A1 DCN ANXA1 NDNF F13A1 TGM4 CSTA
GO_POSITIVE_REGULATION_OF_LOCOMOTION	0.0222651	0.176858	-0.309878	-1.29671	287	DOCK4 BMPR2 PTPRC SEMA3C IGF1R SYNE2 TGFBR2 INSR SEMA3A HIF1A THBS1 SPAG9 RELN PRKCA TGFBR1 FN1 NCKAP1L RPS6KB1 RUFY3 WNT5B RRAS2 P4HB SEMA5A PDGFA DAPK2 RAPGEF3 JAK2 CLASP2 ROCK2 PLA2G7 IL16 LPAR1 CALR FER ITGA2 HDAC4 CREB3 HDAC9 HSPA5 WNT7A ARHGEF7 MAPRE1 SCARB1 GLIPR2 VEGFA CTSH
GO_TRANSITION_METAL_ION_HOMEOSTASIS	0.0225543	0.176858	-0.411304	-1.44918	76	EPAS1 SLC40A1 SLC39A6 HIF1A SRI FLVCR1 SLC30A7 ALAS2 B2M HEPH FTH1 APP CUTC NDFIP1 SLC31A1 STEAP2 BTBD9
GO_SYNAPTIC_SIGNALING	0.0225484	0.176858	-0.307436	-1.29051	298	PPP1R9A SLC1A4 MYO5A NAAA SYTL5 CACNB4 KCNQ5 PDE7B GRM7 USP14 CHRNB4 VIPR1 LRFN3 STX1A VDAC1 PTPRS TACR2 SYT11 GABRD SLC32A1 FLOT2 NLGN3 SYT4 SYNJ1 GRIN3B CACNA1E GRIA2 SYT7 WNT7A CADPS CHRM4 SLC1A1 SLC18A3 HTR1F SLC18A2 GABBR2 PPFIA2 HSPA8 RAB3A SLC6A13 GABRA1 CHRNA5 CASK LIN7C SLC6A9 DVL1 DLG1 GSK3A PPFIA4 GNAQ CHRNB2 SYTL2 MAPK1 RGS8 DBH STXBP1 CPLX2 DNAJC5 GRM2 PTEN SLC22A2 GABRB2 HCRT STX2 C…
GO_VASCULATURE_DEVELOPMENT	0.0223229	0.176858	0.268297	1.22784	375	COL15A1 COL4A2 COL4A1 ENG ANGPT4 COL1A1 COL5A1 COL1A2 MMP2 NR2F2 THY1 ECSCR COL3A1 TCF21 PRKD1 HAND2 TEK SPHK1 NRP1 PDGFRA PDPN EDNRA UNC5B JMJD6 CDH13 ACTA2 CD34 TBX2 WT1 OVOL2 RAMP2 ETS1 NDST1 ID1 CSPG4 HOXA7 PIK3CG HEY1 ANPEP FAP PLXND1 EYA1 ANXA2 LAMA5 ACVR1 TMEM204 ALDH1A2 DAB2IP FGF10 NOTCH1 PAXIP1 FLT1 OSR1 GJA5 MEOX2 SOX18 COL8A2 NDNF ENPEP SRPK2 DLX3 SETD2 MAP2K1 TGFB2 AMOT MMRN2 CYR61 E…
GO_KIDNEY_MESENCHYME_DEVELOPMENT	0.0221766	0.176858	0.620271	1.60568	15	TCF21 SIX4 WT1 OSR1 FOXD1 WNT4 PKD2
GO_SECONDARY_METABOLIC_PROCESS	0.0224516	0.176858	-0.532469	-1.56048	29	MYO5A CYP1B1 ARL1 TRPC1 STAR PAM DCT CTNS CYP11A1 CBR4 SLC45A2 PMEL
GO_NEGATIVE_REGULATION_OF_SIGNAL_TRANSDUCTION_IN_ABSENCE_OF_LIGAND	0.0224237	0.176858	0.56036	1.58438	21	SNAI2 UNC5B EYA1 FGF10 NRG1 CX3CL1 STRADB BCL2L1 TERT ZC3HC1
GO_POLYSACCHARIDE_METABOLIC_PROCESS	0.022651	0.177163	-0.438997	-1.48201	59	EXT2 IL6ST PER2 STK40 CHST1 PPP1CC PFKM PPP1CB GLT8D1 PHKA2 CSGALNACT2 PPP1R2
GO_REGULATION_OF_CGMP_METABOLIC_PROCESS	0.0229008	0.178661	-0.58799	-1.58246	20	NOS2 PDE5A THBS1 NPR1 VEGFA
GO_ENDOCARDIAL_CUSHION_MORPHOGENESIS	0.0230915	0.179237	0.559007	1.58055	21	ENG MSX1 SNAI2 TBX2 HEY1 NOTCH1 HEYL TGFB2 SNAI1
GO_MONOAMINE_TRANSPORT	0.0230726	0.179237	-0.625319	-1.59473	16	NISCH SLC29A4 PICK1 CADPS SLC18A2 SYK SLC22A2 SLC6A4
GO_RECEPTOR_MEDIATED_ENDOCYTOSIS	0.0232283	0.17939	-0.357764	-1.37507	136	LRP12 SORL1 STON2 LRP8 TGFBR2 GPR107 HYOU1 LRP1 M6PR LRPAP1 CXCR1 CALR CANX SH3GL2 NLGN3 SYNJ1 HSP90B1 HHIPL1 CD14 ALB SCARB1 LRP3 PRSS12 HSP90AA1 SPARC RAB31 VTN LOXL4 APOA1 CAP1 MAPK1 SYK DAB2 RAMP1 APOB CETP PI4KB GRK4 ITSN1 CALCR CLTCL1 ITGB1
GO_ANGIOGENESIS	0.0231876	0.17939	0.293451	1.28058	232	COL15A1 COL4A2 COL4A1 ENG ANGPT4 MMP2 THY1 ECSCR TCF21 PRKD1 HAND2 TEK NRP1 PDGFRA EDNRA UNC5B JMJD6 CDH13 CD34 OVOL2 RAMP2 ETS1 ID1 CSPG4 HOXA7 PIK3CG HEY1 ANPEP FAP PLXND1 ANXA2 LAMA5 ACVR1 DAB2IP FGF10 NOTCH1 FLT1 GJA5 MEOX2 SOX18 COL8A2 NDNF ENPEP SRPK2 SETD2 TGFB2 MMRN2 CYR61 TAL1 COL8A1
GO_CELLULAR_RESPONSE_TO_STARVATION	0.0233592	0.179948	-0.394911	-1.42479	88	BMPR2 EIF2AK3 FNIP1 PDK4 INHBB ASNS SIRT1 PPM1D SLC38A2 GLUL ATF4 PICK1 USP33 HSPA5 CPEB4 SREBF2 ALB ATG7 FADS1 HSPA8 NPRL2 TBL2 WRN XBP1 SLC2A1 GABARAPL1 FBXO22 PCK1 SH3GLB1 RRAGC
GO_CHROMOSOME_CONDENSATION	0.0235491	0.180404	0.58457	1.58655	18	CDK1 TOP2A SMC2 SMC4 NCAPG PAPD7 NCAPD3 NUSAP1
GO_CELLULAR_AMINO_ACID_BIOSYNTHETIC_PROCESS	0.0235949	0.180404	-0.421423	-1.45857	68	MTR PLOD1 PSAT1 PSPH ASPA ASPG MTHFD1L ASNS GLUL ALDH18A1 MTHFD2 CDO1 FOLH1 MTRR ABAT ASNSD1 APIP EIF2B1 GOT2
GO_CENTROSOME_DUPLICATION	0.0235514	0.180404	0.535683	1.56607	24	BRCA2 CEP63 CENPJ SASS6 PLK4 KIAA0753 TUBGCP5 TUBGCP2 STIL CDK2 NDE1 TUBGCP6 OFD1 PKD2 CEP192
GO_HORMONE_BIOSYNTHETIC_PROCESS	0.0236573	0.180431	-0.530036	-1.55335	29	HSD17B12 STAR HSD17B7 STARD5 SCARB1 CYP11A1 STARD3 MED1 CHST9 RDH8
KEGG_ALANINE_ASPARTATE_AND_GLUTAMATE_METABOLISM	0.0237728	0.180862	-0.540684	-1.55875	27	PPAT ALDH5A1 ASPA ASNS GLUL ABAT
GO_MOVEMENT_IN_ENVIRONMENT_OF_OTHER_ORGANISM_INVOLVED_IN_SYMBIOTIC_INTERACTION	0.0240987	0.18154	-0.452256	-1.48608	51	IDE VPS18 XPR1 SLC20A2 LAMP1 ITGB6 ITGB5 CD80 ITGA2 SCARB1 CXADR CTSB ACE2
GO_GLUTAMATE_SECRETION	0.0239277	0.18154	-0.578912	-1.57574	21	NTRK2 STX1A SLC38A2 SLC1A1 PPFIA2 RAB3A PPFIA4 STXBP1 GRM2
GO_RIBONUCLEOPROTEIN_COMPLEX_LOCALIZATION	0.0240456	0.18154	0.364786	1.39353	88	NUP62 NUP160 NUP54 TGS1 AGFG1 POM121 NUP205 AAAS POLDIP3 THOC7 ZC3H3 ALKBH5 DDX19B SRSF1 FIP1L1 NUP133 UPF2 NUP85 EIF4A3 RNPS1 NUP153 NOL6 NUP155 RAE1 SLBP NUP214 SRSF11 NUP50 RRS1 SMG1 ZC3H11A SDAD1 SRSF10 DDX25
KEGG_INOSITOL_PHOSPHATE_METABOLISM	0.0239819	0.18154	-0.466276	-1.50195	46	IPMK PLCE1 PLCD1 INPP5K PIK3CA SYNJ1 PLCB2 MINPP1 ITPKA PIP5K1A INPP4A INPP5A PTEN PLCZ1 PI4KB SYNJ2 PIK3C2B
GO_ASPARTATE_FAMILY_AMINO_ACID_BIOSYNTHETIC_PROCESS	0.024189	0.181773	-0.578406	-1.57436	21	MTR PLOD1 ASNS MTRR ASNSD1 APIP EIF2B1 GOT2 ADI1 MTHFD2L
GO_CARDIAC_CHAMBER_MORPHOGENESIS	0.0242503	0.181788	0.363834	1.39239	89	FZD1 MYL3 FHL2 HAND2 TEK TBX2 RARA OVOL2 MYL2 HEY1 ACVR1 NOTCH1 HEYL GJA5 TPM1 NRG1 GATA3 NOTCH2 SAV1 RARB CYR61
GO_PROTEIN_LOCALIZATION_TO_ENDOPLASMIC_RETICULUM	0.0244641	0.182943	-0.383985	-1.41027	99	SEC61A1 PDIA3 VAPA BCAP29 RPS6 SRPRB HSPA5 SSR3 KDELR2 RYR2 RPL22 RPL6 SRP72 RPL3 RPL39 KDELR3 SEC61G SEC62 RPS11 SRP54 RPS13 RPL32 RPL19 RPL27 SRP9 RPS4X RPL9 RPL23 UBA52 BCAP31 SPCS1 PDIA2 RPS24 RPL26L1 RPS25 RPS27A UBAC2 RPL8 RPL31 RPL10A RPL38 RPL3L RPLP2 RPL35A RPL34 RPL21
GO_CELLULAR_RESPONSE_TO_VASCULAR_ENDOTHELIAL_GROWTH_FACTOR_STIMULUS	0.0245995	0.183509	0.51479	1.54626	27	GAS1 PRKD1 NRP1 PDGFRA HSPB1 RAMP2 DAB2IP NOTCH1 FLT1 VCAM1 NRP2 KDR
GO_RESPONSE_TO_STEROL	0.0247057	0.183854	-0.612053	-1.58599	17	LRP8 TGFBR2 TGFBR1 AACS
GO_AORTA_DEVELOPMENT	0.0247836	0.183986	0.466934	1.50778	37	COL3A1 TBX2 NDST1 HEY1 PLXND1 EYA1 ADAMTS6 MYH10 DCTN5 PROX1 SUFU SMAD6 PKD2 TFAP2B LTBP1 TAB1
GO_POSITIVE_REGULATION_OF_SMOOTH_MUSCLE_CELL_PROLIFERATION	0.0250054	0.184127	-0.472924	-1.50278	43	MTOR TGFBR2 HIF1A HMGCR EREG RPS6KB1 NR4A3 ITGA2 PPARGC1A HDAC4 IRAK4
GO_PRESYNAPTIC_PROCESS_INVOLVED_IN_SYNAPTIC_TRANSMISSION	0.0248804	0.184127	-0.393331	-1.41909	88	NAAA SYTL5 STX1A SYT11 SLC32A1 SYT4 SYNJ1 SYT7 WNT7A CADPS SLC18A3 SLC18A2 PPFIA2 HSPA8 RAB3A CASK LIN7C SLC6A9 DVL1 PPFIA4 SYTL2 STXBP1 CPLX2 DNAJC5 SLC22A2 STX2 CACNA1B PDZD11 SLC5A7 P2RX7 SYT8 PPT1 APBA1
GO_NEGATIVE_REGULATION_OF_INFLAMMATORY_RESPONSE	0.0250427	0.184127	-0.419341	-1.45136	68	BCR NR1H3 WFDC1 PPARA PTPN2 NFKB1 SERPINF1 PROC FEM1A NDFIP1 DUSP10 IL12B SERPINC1 FAM105B CHID1 MVK APOA1 APOD FOXP3 ASH1L SMAD3 SOCS5
GO_ENDOCYTOSIS	0.0249599	0.184127	-0.299569	-1.27197	336	LRP12 SORL1 STON2 LRP8 TGFBR2 GPR107 THBS1 NR1H3 HYOU1 TMEM175 NCKAP1L ACTR2 SNX8 CYFIP2 MYO6 LRP1 LRP4 HCK M6PR LRPAP1 CXCR1 SYNRG CD47 CALR PIK3CA CANX SH3GL2 DGKD GSN NLGN3 SYNJ1 HSP90B1 PDIA6 LRP5 CSNK1D HHIPL1 USP33 ACTR3 SYT7 APP ARC ELMO3 CD14 ALB PLD2 SCARB1 LRP3 MAPKAPK2 PRSS12 ESYT2 CD247 ANKFY1 BIN1 NCKAP1 PACSIN3 SRPX STEAP2 HSP90AA1 LY75 PIP5K1A SPARC ZFYVE9 ELMO1 RAB31 EPS15L1 VTN N…
GO_CELL_PROLIFERATION	0.025431	0.186535	0.255117	1.19298	486	GAS6 ANGPT4 ARX RBBP7 TNFSF13B MSX1 PRKD1 GLI2 HAND2 TEK FPGS TK1 PDPN BRCA2 CUZD1 EDNRA FZD3 TYMS ACE KAT2A FES LY86 FBXL7 CDH13 CRIP1 CD34 PRKDC CENPF IFT20 FIGNL1 CSPG4 PIK3CG TUSC2 TRAIP DVL2 FAP MNAT1 LAMA5 EMX2 KIT MELK KIF2C TACC3 ID4 MAPRE2 GPC4 PAX1 GNG2 FGF10 NOTCH1 S100B BUB1 CBFA2T3 OSR1 SALL4 KIF15 ATOH8 IRF6 CCND3 NRG1 PLK1 HELLS FZD9 IGFBP4 COL8A2 ENPEP MAP2K1 TGFB2 UHRF1 CUL1 MPL …
GO_SPINDLE_LOCALIZATION	0.0258032	0.187916	0.486269	1.5191	32	NUMA1 ESPL1 LLGL1 NDC80 MOS EYA1 FGF10 ZW10 LLGL2 GPSM2 NUSAP1 MAP4 NDE1
GO_CELLULAR_IRON_ION_HOMEOSTASIS	0.0257965	0.187916	-0.51126	-1.52805	32	SLC40A1 HIF1A SRI FLVCR1 ALAS2 HEPH FTH1 NDFIP1
GO_ACTIN_MEDIATED_CELL_CONTRACTION	0.0256858	0.187916	0.428125	1.46657	49	VIM MYL3 DES MYL2 CAMK2D TMOD1 ACTA1 GJA5 TPM1 NEDD4L GJA1 TPM3 SNTA1 FGF12
GO_NEGATIVE_REGULATION_OF_NEURON_DEATH	0.0258897	0.188099	-0.365829	-1.38035	119	NTRK2 HIPK2 SORL1 CREB1 HIF1A HYOU1 PPARA GDF5 LGMN NR4A3 LRP1 JAK2 STAR PIK3CA SIRT1 PPARGC1A NRBP2 ATF4 AARS CPEB4 SERPINF1 CRLF1 CLCF1 BRAF POU4F1 PSMC1 TGFB3 ROCK1 DLX1 STXBP1 ALKBH1 OXR1 STAMBP DNAJC5
GO_PROTEIN_ACETYLATION	0.0259839	0.188337	0.365253	1.38932	86	YEATS4 BRCA2 KAT2A ELP4 TAF5L SUPT3H MEAF6 TAF5 MSL1 POR MBIP HAT1 TADA1 ING3 POLE3 MSL2 TAF12 NAA30 TRRAP ESCO2 NAT9 WDR5 NCOA1 DSCC1 BRD8 MORF4L1 BRD1 NCOA2 KAT2B BEND3 TADA2B
GO_REGULATION_OF_AMINE_TRANSPORT	0.0263088	0.190242	-0.449189	-1.476	51	CCK PER2 GRM7 STX1A TACR2 TOR1A ABAT CHRNB2 ARL6IP5 DPYSL2 CARTPT P2RX7 ARL6IP1 DRD4 PTGS1 DRD3
GO_ANTIGEN_PROCESSING_AND_PRESENTATION_OF_EXOGENOUS_PEPTIDE_ANTIGEN_VIA_MHC_CLASS_I	0.0267176	0.192291	-0.464722	-1.4897	45	LNPEP PSMD12 PSMD1 ITGB5 CYBB B2M PSMA4 PSME4 PSMC2 PSMD14 PSMC3 PSMC1 PSMB1 PSMD4
GO_REGULATION_OF_SYNAPTIC_VESICLE_TRANSPORT	0.0267082	0.192291	-0.581264	-1.56436	20	ATP2A2 STX1A SYNJ1 TOR1A RAP1A RAB3A BRAF BTBD9 STXBP1
GO_BASE_EXCISION_REPAIR	0.0271554	0.194529	0.505032	1.52998	28	RPA3 UNG MBD4 MUTYH NEIL3 POLE CCNO SIRT6 DNA2 NEIL2 XPA OGG1 LIG1
GO_TRIVALENT_INORGANIC_CATION_TRANSPORT	0.0271164	0.194529	-0.53463	-1.54129	27	ATP6V1A ATP6V1C2 ATP6AP1 ATP6V0C ATP6V0A1 STEAP2 MCOLN1 ATP6V1B2 ATP6V1C1 TCIRG1 ATP6V0B
GO_CELLULAR_RESPONSE_TO_DRUG	0.0273345	0.195356	-0.456069	-1.48104	48	NOS2 HIF1A PPAT RAPGEF3 PPP1R12A KCNE2 EIF2B5 RNF149 ACER2 RAP1A SLC18A2 EP300 BRAF KCNQ1 PDE4B
GO_CILIUM_MOVEMENT	0.0274002	0.19537	0.558743	1.56035	20	LRRC6 DNAH5 DNAH1 NME5 RFX3 ROPN1L DNAI1 OFD1 RSPH9 DNAI2 CCDC40 ARMC4 DPCD
GO_REGULATION_OF_GASTRULATION	0.0274816	0.195496	0.522439	1.54176	25	COL5A1 TGIF2 COL5A2 FZD7 OTX2 OSR1 PHLDB1
GO_CELLULAR_GLUCOSE_HOMEOSTASIS	0.0276458	0.195755	-0.439316	-1.46351	55	HIF1A FN1 AACS OGT STAR PIK3CA SIRT1 PPARGC1A GATA4 SERPINF1 IL1R1 RAB11FIP2 RAP1A ERN1 EP300
GO_SNRNA_PROCESSING	0.0276201	0.195755	0.610018	1.57914	15	EXOSC9 INTS6 INTS2 EXOSC7 EXOSC8 INTS12 INTS10 EXOSC3
GO_REGULATION_OF_CIRCADIAN_RHYTHM	0.028013	0.19654	-0.402106	-1.42294	78	THRAP3 ARNTL CREB1 PER2 SUV39H2 NR1H3 PPARA PPP1CC ROCK2 CRY2 CRTC1 PPP1CB PPARGC1A CSNK1D ADCY1 ALB CREM
GO_SEGMENTATION	0.0279757	0.19654	0.389582	1.41512	66	NRP1 MAFB RGS19 KAT2A WT1 PRKDC IRX1 DVL2 PCDH8 LFNG PAX1 OSR1 MEOX2 RIPPLY2 KDM6A MTF2 CRB2 DLL1 XRCC2 FOXF1
GO_MATERNAL_PROCESS_INVOLVED_IN_FEMALE_PREGNANCY	0.0278579	0.19654	-0.47222	-1.4941	42	BMPR2 MTOR HIF1A PPAT TMED2 BSG PAM UBE2A VDR CTSB STC1
GO_ODONTOGENESIS	0.0279052	0.19654	0.364909	1.38528	85	ITGB4 COL1A1 COL1A2 MSX1 GLI2 HAND2 LHX8 WDR72 SOSTDC1 AQP1 LAMA5 FGF10 LAMB1 OSR1 INHBA WNT10A DLX3 TGFB2 HDAC1
GO_SMALL_GTPASE_MEDIATED_SIGNAL_TRANSDUCTION	0.0281214	0.19685	-0.310196	-1.28861	267	DOCK4 PLCE1 DHCR24 ARHGAP6 NISCH RASGRF1 RAB30 RERG ARL15 G3BP2 RAB8B RRAS2 ARL1 RHOBTB3 RAPGEF3 RAB4A RASGEF1A ROCK2 SAR1B RAB41 RAB43 IQGAP2 RAB33B RHOU ARHGAP5 AGAP1 SRPRB RAB21 RHOBTB1 PLD2 RAPGEF5 MAPKAPK2 MFHAS1 RAP1A NCKAP1 RREB1 RND3 GNA13 RAB27A RASGEF1C RAB3A RAB9A RAPGEF1 RAPGEF6 YWHAQ RASD1 ELMO1 CRKL RAB31 G3BP1 ARHGEF1 ARL10 DNAJA3 RAP1B ARFRP1 ARL11 ROCK1 ARF6 DOK3 MAPK14 RIT1 ARHG…
GO_NEGATIVE_REGULATION_OF_STEM_CELL_DIFFERENTIATION	0.0282862	0.197552	0.50882	1.52833	27	SIX4 OVOL2 DAB2IP NOTCH1 TGFB2 ZFP36L2 SDHAF2 SMAD7 MAD2L2 STRAP ZNF706 SFRP1 TRIM62 TBX5 JAG1 HES1 BMP5
GO_REGULATION_OF_DEPHOSPHORYLATION	0.0285153	0.1987	-0.371077	-1.38216	109	PPP2R2B MYO1D FARP1 PPP1R16B NCKAP1L INPP5K JAK2 ENSA ROCK2 CRY2 ELL PPP1R12A ITGA2 HSP90B1 KIAA0430 YWHAE PPP2R2A ARPP19 CNST PPP1R2 CAMSAP3 SYTL2 ROCK1 PPME1 SMG5 PCDH11X SMAD3 IKBKB FKBP1B HTT PPP1R42 BMP2 ANKLE2 ZFYVE1
GO_ACTIN_MYOSIN_FILAMENT_SLIDING	0.0286705	0.199328	0.548169	1.54991	21	VIM MYL3 DES MYL2 TMOD1 ACTA1 TPM1 TPM3
GO_REGULATION_OF_EXOSOMAL_SECRETION	0.0287741	0.199596	0.597112	1.57154	16	TSG101 CHMP3 SDC4 VPS4A SDCBP RAB7A CHMP6 SNF8 IFNG
GO_VESICLE_LOCALIZATION	0.0291813	0.201206	-0.332087	-1.32199	180	MYO5A STON2 SYTL5 TMED2 SEC24C TRAPPC9 AP3D1 STX1A GORASP1 CLASP2 SAR1B GOSR2 SYT11 TRAPPC3 CANX SH3GL2 KIF13A NSF SYT4 SYNJ1 CSNK1D TOR1A SYT7 WNT7A CADPS PLD2 AP3B2 MKKS BET1 MREG F5 RAB27A RAB3A TRAPPC5 TMED10 CTSZ SYTL2 TRAPPC10 SEC23IP CPLX2 AP3M1 AP3S1 DNAJC5 SCFD1 TGFA HTT STX2
GO_ESTABLISHMENT_OF_CELL_POLARITY	0.0292146	0.201206	0.379914	1.40275	72	SDCCAG8 NUMA1 LLGL1 NDC80 MAP1B MOS EYA1 FGF10 ZW10 AMOT MPP5 SLC9A3R1 FOXJ1 FOXF1 LLGL2 GPSM2 MAP4 NDE1
GO_POSITIVE_REGULATION_OF_HORMONE_SECRETION	0.029125	0.201206	-0.405615	-1.42329	74	OXCT1 CAPN10 MCU CREB1 HIF1A RAB8B SRI AACS JAK2 INHBB PFKM C2CD2L GLUL ARHGEF7 NMB ABAT
GO_HEMOSTASIS	0.0292687	0.201206	0.295284	1.27214	208	GAS6 DGKZ COL1A1 COL1A2 HPS6 COL3A1 TRPC3 FLI1 PDGFRA PDGFD PDPN SH2B3 DOCK6 HSPB1 MERTK VWF RAD51C ANO6 CBX5 PIK3CG CD36 MAFG ACTB GNG2 ITPK1 ADORA2A ITPR3 DGKH GATA3 SERPINE2 CSRP1 HDAC1 P2RY1 PRKCB RAF1 F3 F11 F13A1 DGKG PTPN6 DOCK1 CX3CL1 P2RX3 RCOR1
GO_POSITIVE_REGULATION_OF_CYTOKINESIS	0.0295114	0.201969	0.574445	1.55907	18	SPAST RXFP3 ECT2 KIF23 PRKCE SSTR5 CUL3 SVIL RACGAP1 PKP4 KIF14 CENPV CXCR5 CIT
GO_PROTEIN_EXIT_FROM_ENDOPLASMIC_RETICULUM	0.0294942	0.201969	-0.625644	-1.56919	15	SEL1L SURF4 VCP HSP90B1 DERL1
GO_CGMP_METABOLIC_PROCESS	0.029689	0.202731	-0.613061	-1.56346	16	PDE10A PDE5A ATP2B2 NPR1
GO_RESPONSE_TO_WOUNDING	0.0299072	0.203316	0.263574	1.20793	380	MYOF ITGB4 IGF2 ENG GAS6 DGKZ COL1A1 COL5A1 COL1A2 HPS6 COL3A1 TRPC3 DCN NRP1 ANXA1 PDGFRA CDK1 PDGFD PDPN SH2B3 DOCK6 HSPB1 MERTK CD34 TEC VWF RAD51C EPB41L4B ANO6 CBX5 RTN4RL2 ETS1 PIK3CG FZD7 FNTB CD36 MAFG ACTB GNG2 FGF10 NMNAT3 NOTCH1 TXN2 ITPK1 SDC4 ADORA2A SLC1A2 TPM1 NRG1 FABP5 ITPR3 DGKH GATA3 NOTCH2 NDNF MAP2K4 SERPINE2 TGFB2 CSRP1 HDAC1 NGFR P2RY1 CYR61 GJA1 PRKCB RAF1 F3 F11 MYH10 TSP…
GO_WOUND_HEALING	0.0298927	0.203316	0.271786	1.22529	318	MYOF IGF2 ENG GAS6 DGKZ COL1A1 COL5A1 COL1A2 HPS6 COL3A1 TRPC3 DCN ANXA1 PDGFRA PDGFD PDPN SH2B3 DOCK6 HSPB1 MERTK CD34 TEC VWF RAD51C EPB41L4B ANO6 CBX5 ETS1 PIK3CG FZD7 FNTB CD36 MAFG ACTB GNG2 FGF10 NOTCH1 ITPK1 SDC4 ADORA2A TPM1 NRG1 ITPR3 DGKH GATA3 NOTCH2 NDNF SERPINE2 TGFB2 CSRP1 HDAC1 P2RY1 CYR61 GJA1 PRKCB RAF1 F3 F11 MYH10 F13A1 DGKG PTPN6 DOCK1 HPSE CX3CL1 ERBB4
GO_CARBOHYDRATE_DERIVATIVE_CATABOLIC_PROCESS	0.030183	0.203835	-0.357477	-1.36067	126	MAN1B1 PDE4D PDE10A ARSB PDE5A GNS PDE7B PDE8A STT3B FUCA2 GALC GPC5 SDC2 GLB1 IDUA PDE3B ADAMTS9 NPL HEXA FUCA1 TDG GNPDA1 GUSB NAGA PDE1B PDE4C CHID1 GLA PDE8B GPC3 EDEM2 PDE4B FBXO2
GO_CALCIUM_MEDIATED_SIGNALING	0.0301489	0.203835	-0.429373	-1.44952	59	PPP1R9A NTRK2 PLCE1 ATP2A2 MCU EIF2AK3 HDAC4 DMD RYR2 PDPK1 RCAN1 CXCR4 EGFR
GO_ERROR_PRONE_TRANSLESION_SYNTHESIS	0.0300733	0.203835	0.594514	1.5647	16	RPA3 REV1 RFC1 POLE2 RFC4 UBB RFC2 MAD2L2 REV3L POLK RFC3
GO_REGULATION_OF_REACTIVE_OXYGEN_SPECIES_METABOLIC_PROCESS	0.0304544	0.205216	-0.360121	-1.36253	121	PRCP MTOR TGFBR2 INSR HIF1A THBS1 CYP1B1 BIRC2 OGT DDAH1 VDAC1 JAK2 HDAC4 BNIP3 RAB27A SLC18A2 FOXO3 HSP90AA1 ACE2 PID1 GLA EGFR SYK SLC25A33 MAPK14 BCO2 MMP3
GO_CALCIUM_ION_IMPORT	0.0305494	0.205404	-0.462462	-1.47666	44	PTPRC ITPR2 ATP2A2 MCU MICU1 CACNA1D RYR2 MCOLN1 CASK
GO_REGULATION_OF_SYNAPTIC_TRANSMISSION_GLUTAMATERGIC	0.0306707	0.205758	-0.47769	-1.48808	39	NTRK2 GRM7 RELN NLGN3 GLUL ATAD1
GO_IRON_ION_HOMEOSTASIS	0.0307362	0.205758	-0.437537	-1.45397	54	EPAS1 SLC40A1 HIF1A SRI FLVCR1 ALAS2 B2M HEPH FTH1 NDFIP1 STEAP2 BTBD9
GO_DEFENSE_RESPONSE_TO_VIRUS	0.0309786	0.205877	-0.396454	-1.40922	80	SERINC5 PTPRC ABCC9 MB21D1 SERINC3 PLSCR1 IRF7 DNAJC3 KCNJ8 IL10RB TBK1 BNIP3L BNIP3 ATG7 CXADR NLRC5 IL12B IFNAR1 LSM14A RNASEL
GO_NUCLEOTIDE_SUGAR_METABOLIC_PROCESS	0.0310663	0.205877	-0.529018	-1.52511	27	UGGT1 UGGT2 GNE PMM1 GNPNAT1 TSTA3 DPAGT1 UAP1 CSGALNACT1 UAP1L1 PGM3 PMM2
GO_RENAL_TUBULE_DEVELOPMENT	0.0310098	0.205877	0.393445	1.41283	62	COL4A1 TCF21 WT1 IRX1 EYA1 LAMA5 NOTCH1 HEYL OSR1 FOXD1 PBX1 GATA3 WNT6 DLL1 MYC FGF1 CALB1 WNT4 KLHL3 PKD2 MEF2C TFAP2B
GO_CELLULAR_RESPONSE_TO_AMINO_ACID_STIMULUS	0.0310527	0.205877	0.440435	1.46132	42	LAMTOR3 COL4A1 COL1A1 COL1A2 MMP2 COL3A1 COL6A1 PDGFD COL5A2
GO_LENS_DEVELOPMENT_IN_CAMERA_TYPE_EYE	0.0310897	0.205877	-0.441296	-1.45606	52	HIPK2 SKI TGFBR2 SLC7A11 TGFBR1 WNT5B HIPK1 CTNS WNT7A FRS2
GO_NEGATIVE_REGULATION_OF_CYCLIN_DEPENDENT_PROTEIN_KINASE_ACTIVITY	0.0312459	0.206021	0.516251	1.5235	25	UBE2C NR2F2 TFAP4 TNFAIP3 WEE2 PLK1 CDKN1B CDKN2A ANAPC10
GO_AMINO_SUGAR_METABOLIC_PROCESS	0.0312153	0.206021	-0.539986	-1.5284	25	OGT CMAS NPL GNE GNPNAT1 GNPDA1 ST6GAL1 CHID1 DPAGT1 UAP1 CSGALNACT1 UAP1L1 PGM3 CTBS CHIA
GO_REGULATION_OF_LIPID_KINASE_ACTIVITY	0.0313472	0.206246	0.447133	1.46807	40	TEK PDGFRA KIT DAB2IP ATG14 FLT1 EEF1A2 PIK3IP1 NRBF2 ERBB4
GO_CELLULAR_RESPONSE_TO_INTERLEUKIN_6	0.0315205	0.206942	-0.599691	-1.55396	17	IL6ST NFKB1 FER PPARGC1A SBNO2 PID1
GO_POSITIVE_REGULATION_OF_LIPID_KINASE_ACTIVITY	0.0316593	0.207406	0.515317	1.52075	25	TEK PDGFRA KIT ATG14 FLT1 EEF1A2 ERBB4
GO_REGULATION_OF_FATTY_ACID_METABOLIC_PROCESS	0.0318618	0.207406	-0.421735	-1.43664	62	MTOR GK NR1H3 PPARA NR4A3 PDK4 PDP1 SIRT1 PPARGC1A PANK2 SCAP INSIG1 ACADL PDP2 PDHB APOA1 C1QTNF2 DLAT
GO_GLOMERULAR_EPITHELIUM_DEVELOPMENT	0.0317963	0.207406	0.580888	1.55307	17	KLF15 CD34 WT1 PODXL FOXJ1 NPHS2 MAGI2 FOXC2 CD24 JAG1 PROM1
KEGG_TYPE_II_DIABETES_MELLITUS	0.0318573	0.207406	-0.486327	-1.49076	36	MTOR INSR PIK3CA CACNA1D CACNA1E SOCS4 SOCS1 SLC2A2 MAPK1 IKBKB CACNA1B PIK3R3 PIK3R2 PIK3R1 MAPK10
GO_TELOMERE_ORGANIZATION	0.0320451	0.20791	0.395678	1.41238	60	RPA3 BRCA2 PRKDC RAD51C FEN1 RFC1 POLE POLE2 PRIM1 RFC4 SMC6 PIF1 DKC1 RAD51 XRCC3 DNA2 PTGES3 PINX1 TERF1 XRCC6 TERF2 POLA1 POT1 RFC2 HIST1H3H PRIM2 TERT RTEL1 SMG1 LIG1
GO_PURINE_CONTAINING_COMPOUND_METABOLIC_PROCESS	0.0320748	0.20791	-0.303828	-1.2709	286	PANK3 PDE4D PDE10A NADK ATP6V1A PDE5A ACACA CACNB4 PDE7B HMGCR PPAT PDE8A ATP2B2 NPR1 PAPSS2 SLC16A9 PAICS VCP PFKM PFKP ENTPD5 PDE3B NDUFAF1 SULT1E1 CTNS MTHFR SLC25A25 MAT2B ADCY1 PANK2 ADCY5 MPP1 ALDOB ATP6V0A1 UQCRB GNAI3 MTRR HSPA8 PDE1B COX4I2 CASK ATP6V1B2 AMPD1 MPP3 NDUFV1 DLG1 PDE4C UQCRC1 MYH7 PTHLH UQCRC2 PDE8B APIP SLC26A1 TJP2 MAT2A PDE4B TCIRG1 MOCOS COX10 NDUFA4 LDHA COX6C MTHFD2L …
GO_FATTY_ACYL_COA_METABOLIC_PROCESS	0.0326801	0.210162	-0.482324	-1.4867	37	FASN HSD17B12 ACACA SCD ACLY ACSBG2
GO_REGULATION_OF_CYTOSKELETON_ORGANIZATION	0.0325444	0.210162	0.263973	1.20553	365	BIRC5 CHEK1 ESPL1 LMOD1 SSH2 TEK RCC1 PDGFRA KIRREL ARHGDIB NEK2 HAUS1 CHMP3 BAIAP2L1 NDC80 CEP63 FES CENPJ TRIM37 ARPC1A MOS ID1 SH3BGRL3 TAC1 STMN1 CDC42EP4 KIF4A HAUS2 BORA SPAST TMOD1 KIF2A SYNPO SDC4 ARPC5 SPICE1 AURKA CKAP2 ECT2 KIF23 TPM1 PLK4 TMOD2 PLK1 SCIN ABL2 SUN2 PDXP SPTBN5 CDKN1B PHLDB1 SKA3 TGFB2 BIRC7 AMOT WIPF1 TUBGCP5 EFNA5 CEP120 AP1AR TUBGCP2 TMOD3 MYBL2 PPFIA1 CAPG KIF18A DL…
GO_NEGATIVE_REGULATION_OF_CELL_CYCLE_G1_S_PHASE_TRANSITION	0.0326149	0.210162	0.376696	1.39087	72	DGKZ E2F1 CDK1 RBM38 RFWD3 CENPJ PRKDC TFDP2 DACT1 MUC1 AURKA CNOT10 CDKN1B GADD45A BRD7 SFN PCBP4 TP63 CDK2 E2F7 UBB CCND1 EZH2 PLAGL1 FHL1 CRADD CNOT6L CNOT6 PKD2 PLK2 CNOT8 GTSE1
GO_RNA_PHOSPHODIESTER_BOND_HYDROLYSIS_EXONUCLEOLYTIC	0.0326964	0.210162	0.496757	1.50491	28	EXOSC9 PARN DIS3 ERI2 ERI1 EXOSC7 REXO2 EXOSC8 CNOT6L CNOT6 ZC3H12A CNOT8
KEGG_NOTCH_SIGNALING_PATHWAY	0.0328248	0.210546	0.452445	1.46869	38	CTBP2 KAT2A RFNG DVL2 LFNG NOTCH1 NOTCH2 DTX2 DTX3L HDAC1 DLL1 DTX4 HDAC2 JAG2
GO_RESPONSE_TO_COLD	0.0332546	0.212627	-0.49688	-1.4954	33	GK CIRBP TRPM8 ZNF516 EIF2AK3 DNAJC3 PPARGC1A HSPD1 ATP2B1 HSP90AA1
GO_REGULATION_OF_PHOSPHATASE_ACTIVITY	0.0333485	0.212627	-0.385291	-1.39008	88	PPP2R2B MYO1D FARP1 NCKAP1L JAK2 ENSA ROCK2 CRY2 ELL PPP1R12A ITGA2 HSP90B1 KIAA0430 PPP2R2A ARPP19 CNST PPP1R2 CAMSAP3 SYTL2 ROCK1 PPME1 PCDH11X SMAD3 IKBKB FKBP1B HTT PPP1R42 BMP2 ANKLE2 ZFYVE1
GO_ERYTHROCYTE_HOMEOSTASIS	0.0336199	0.212627	-0.434236	-1.443	54	HIPK2 EPAS1 NCKAP1L FLVCR1 PTPN2 JAK2 ALAS2 TGFBR3 RPS6 VEGFA PKNOX1 CASP3
GO_RESPONSE_TO_AUDITORY_STIMULUS	0.0334541	0.212627	-0.59659	-1.54593	17	NTRK2 HIF1A
GO_NEGATIVE_REGULATION_OF_HYDROLASE_ACTIVITY	0.0335539	0.212627	-0.315098	-1.28837	228	COL28A1 SORL1 DHCR24 MDM2 MYO1D THBS1 WFDC1 FARP1 USP14 TMED2 NCKAP1L IPO5 RGS2 BIRC2 FNIP1 GNAT1 ROCK2 SERPINB12 TFPI2 IQGAP2 CRY2 SH3RF1 ELL APLP2 CD109 SIRT1 SPOCK1 KIAA0430 SPP2 YWHAE APP PPIF MKKS SERPINF1 VEGFA CRIM1 WNT9A MKL1 CNST SERPINC1 CAST CPAMD8 EP300 CAMSAP3 VTN SH3BP4 XIAP RNF34 APOA1 DNAJA3 SORT1 SYTL2 ROCK1 GPC3
GO_REGULATION_OF_EMBRYONIC_DEVELOPMENT	0.0336348	0.212627	0.357955	1.36156	86	FZD1 COL5A1 CDK1 FZD3 TBX18 SIX4 TBX2 TGIF2 COL5A2 LAMA4 FZD7 DVL2 LAMA5 LFNG NOTCH1 OTX2 OSR1 GATA3 PHLDB1 AMOT SNAI1
GO_AXONEME_ASSEMBLY	0.0333939	0.212627	0.525475	1.52089	23	LRRC6 BBS2 DNAH5 CC2D2A DNAH1 DNAI1 RSPH9 DNAI2 ZMYND10 CCDC40 TTLL5 ARMC4
GO_CARDIAC_CHAMBER_DEVELOPMENT	0.0342107	0.212677	0.328473	1.32034	122	FZD1 MYL3 FHL2 HAND2 TEK TBX2 RARA OVOL2 NDST1 MYL2 HEY1 PLXND1 ACVR1 NOTCH1 HEYL SALL4 GJA5 TPM1 NRG1 GATA3 NOTCH2 SAV1 RARB CYR61 ADAMTS6 MYH10 DCTN5
GO_POSITIVE_REGULATION_OF_GENE_EXPRESSION_EPIGENETIC	0.0338661	0.212677	0.43459	1.4502	43	CHEK1 KAT2A ASF1A ACTB DEK SMARCA5 ATAD2 POLR1D TET1 TBP BAZ1B TAF1A HIST1H3H KAT2B SMARCD1 ARID1A ARID1B
GO_ACID_SECRETION	0.0337877	0.212677	-0.440405	-1.44714	51	NTRK2 NOS2 CACNB4 STX1A SLC38A2 SLC22A16 SLC1A1 NMB PPFIA2 RAB3A SLC6A9 PPFIA4 ABCC4 STXBP1 GRM2 ABCB11 CCKBR CCKAR PNPLA8 APBA1 DRD4 DRD3
GO_COENZYME_A_METABOLIC_PROCESS	0.0340216	0.212677	-0.618627	-1.55159	15	PANK3 ACACA HMGCR PANK2
GO_RESPONSE_TO_INTERFERON_BETA	0.0341625	0.212677	0.587843	1.54714	16	UBE2G2 CDC34 HTRA2
GO_ARTERY_MORPHOGENESIS	0.0341835	0.212677	0.425802	1.44049	46	ENG COL3A1 HAND2 NRP1 TBX2 HEY1 EYA1 NOTCH1 GJA5
GO_DICARBOXYLIC_ACID_TRANSPORT	0.0342828	0.212677	-0.439927	-1.44557	51	NTRK2 SLC1A4 SLC7A11 STX1A SLC25A22 SLC38A2 SLC1A1 PPFIA2 RAB3A SLC26A3 PPFIA4 SLC26A1 STXBP1 ARL6IP5 SLC26A4 GRM2 SLC26A11
GO_NEGATIVE_REGULATION_OF_CYTOSKELETON_ORGANIZATION	0.0337453	0.212677	0.311436	1.29062	152	BIRC5 ESPL1 LMOD1 RCC1 NEK2 HAUS1 NDC80 CEP63 TRIM37 MOS STMN1 KIF4A HAUS2 SPAST TMOD1 KIF2A SPICE1 AURKA CKAP2 KIF23 TMOD2 SCIN SUN2 SPTBN5 BIRC7 TUBGCP5 CEP120 TUBGCP2 TMOD3 MYBL2 PPFIA1 CAPG DLC1 CKAP5 TTK TPX2 STIL GPSM2 SPC25 MAP4 TUBGCP6 DCTN2 GMFB WASF2 SGK1 CAPZA2 LZTS2 FBXO5 MID1IP1 RGS14 GAS2L1 TBCD OFD1 PLK2 EZR CEP192
GO_RESPONSE_TO_INTERFERON_GAMMA	0.0339903	0.212677	-0.423278	-1.43341	60	NOS2 EPRS JAK1 IFNGR1 IRF7 SEC61A1 JAK2 STAR HCK B2M
GO_PEPTIDE_CATABOLIC_PROCESS	0.0343364	0.212677	-0.577516	-1.53615	19	LNPEP IDE RNPEPL1 TRHDE MMP13 ECE1 CTSH NPEPPS ACE2
GO_POTASSIUM_ION_TRANSPORT	0.0357262	0.215671	-0.368142	-1.36417	105	SLC24A3 ATP1B3 KCNK5 ABCC9 KCNQ5 SLC9A8 TMEM175 SLC12A2 KCNJ8 KCNK7 KCNJ12 MTMR6 NSF KCNE2 TMEM38A KCNH6 KCNT2 KCNH5
GO_LYSOSOMAL_TRANSPORT	0.0354116	0.215671	-0.428792	-1.4336	56	SORL1 ARSB VPS11 VPS18 VPS53 GNPTAB LAMP1 M6PR KIF13A ANKFY1 HSPA8 SORT1 SNX27 GNPTG AP3M1
GO_POSITIVE_REGULATION_OF_CELLULAR_PROTEIN_LOCALIZATION	0.0361562	0.215671	-0.307564	-1.27121	254	SORL1 KPNA1 MDM2 UGCG VPS11 ZDHHC8 TGFBR1 RER1 IPO5 EIF2AK3 OGT RUFY3 TMEM30A SEMA5A RAPGEF3 JAK2 LRP4 PDZK1 RHOU CTDSPL2 GREM1 YWHAE NPTN SREBF2 PPP1R13B VEGFA RBPMS FBXW7 CNST IL12B HSP90AA1 CCT4 CD2AP EP300 NPEPPS OAZ1 YWHAQ KANK1 HNMT CCT7 DLG1 GSK3A SLC17A9 SHH DPP10 OAZ2 MED1 PDPK1 UBL5 TGFB3 XBP1 ARF6 EDEM2 EGFR FAM20B TCF7L2 UBE2L3 DAB2 MAPK14 ACTL6A SH3GLB1 ACSL3 CCT2 STOM RANBP3 SMAD3 P…
GO_SULFUR_COMPOUND_BIOSYNTHETIC_PROCESS	0.0350476	0.215671	-0.338205	-1.32311	156	FASN MTR EXT2 HSD17B12 ACACA SCD CHAC2 ACLY ACSBG2 GSTT1 CHST1 XYLT1 PAPSS2 B3GNT7 HS6ST1 CHST3 B3GAT1 MAT2B CDO1 ELOVL5 CSGALNACT2 CHST15 UST HS3ST3B1 MTRR B3GAT2 ACOT9 MGST2 ST3GAL3 CHAC1 PDHB B4GALT4 APIP DLAT SLC26A1 EIF2B1 CHSY1 MAT2A ACSL3 CSGALNACT1 CHST9 ADI1 MTHFD2L DLD NDST4 ACSF2 XYLT2 PAPSS1 SLC35B2 MAT1A
GO_MALE_GAMETE_GENERATION	0.0358022	0.215671	0.281192	1.23632	250	HOXA10 TCFL5 SIAH1 NUP62 E2F1 TMEM203 BRCA2 ACE GGNBP2 HOXA9 TRIP13 ING2 MERTK TESK1 STRBP CCNA1 RARA AGFG1 RAD51C KIAA1524 TTC26 NSUN2 KIT CEP57 INPP5B NR0B1 NOTCH1 DIAPH3 SYCE3 SPO11 TAF4B BRDT CNTD1 ALKBH5 MEA1 OCA2 PATZ1 BBS2 ETV5 HIST1H2BA H2AFX FOXJ1 TXNRD3 TBP TP63 ACOX1 TDRD6 FANCF KLHL10 RGN LIMK2 DAZAP1 JAG2 HMGB2 NME5 BCL2L10 SCMH1 KRT9 PYGO1 SLC26A6 RFX2 PMCH HSF2BP HERPUD2 ADAMTS2 BC…
GO_POSITIVE_REGULATION_OF_CATABOLIC_PROCESS	0.0359465	0.215671	-0.298209	-1.25484	305	SORL1 RNF19A MYLIP DLGAP5 MDM2 PNPLA2 INSR VPS11 HIF1A PPARA ANKIB1 SMURF1 PSMD12 RAPGEF3 PSMD1 GORASP1 VCP TMEM59 UBQLN1 USP5 TBK1 ENTPD5 SPTLC2 BNIP3L NSF SIRT1 KCNE2 C4BPA CSNK1D DDRGK1 BNIP3 PSMA4 ATG7 TP53INP2 PSME4 NDFIP1 PAFAH1B2 FBXW7 PSMC2 TRIM13 PACSIN3 SMC5 PSMD14 SOCS4 FZR1 OAZ1 PSMC3 TNRC6B PIAS1 DVL1 SH3BP4 USP13 GSK3A ANAPC5 APOA1 OAZ2 ANAPC2 PSMC1 CPEB3 GPC3 XBP1 EDEM2 ULK1 FBXO22…
GO_DENDRITE_MORPHOGENESIS	0.0350043	0.215671	-0.490107	-1.48397	34	SEMA3A FARP1 RERE SDC2 LRP4 WNT7A PAK3 CELSR2 DVL1 EPHB1 FMN1
GO_TRABECULA_MORPHOGENESIS	0.0350062	0.215671	0.478733	1.48617	31	COL1A1 FHL2 MMP2 TEK OVOL2 HEY1 NOTCH1 NRG1
GO_HEART_MORPHOGENESIS	0.0351289	0.215671	0.302298	1.27673	176	FZD1 ENG MYL3 COL5A1 FHL2 MSX1 SNAI2 HAND2 TEK TBX2 RARA IHH OVOL2 MYL2 DVL2 HEY1 PLXND1 EYA1 ACVR1 ALDH1A2 NOTCH1 HEYL GJA5 TPM1 NRG1 GATA3 SOX18 NOTCH2 SAV1 TGFB2 RARB SNAI1 CYR61 GJA1 ERG KDM6A DLL1 SIRT6 DLC1 BBS5 FOXF1 STIL
GO_REGULATION_OF_CELLULAR_KETONE_METABOLIC_PROCESS	0.0360686	0.215671	-0.352524	-1.34313	127	DKK3 MTOR GK NR1H3 PPARA PSMD12 NR4A3 PDK4 PSMD1 ODC1 PDP1 DUOXA2 SIRT1 PPARGC1A PANK2 PSMA4 PSME4 PSMC2 PSMD14 SCAP OAZ1 INSIG1 FGF19 PSMC3 ACADL PDP2 PDHB APOA1 OAZ2 AZIN1 C1QTNF2 DLAT PSMC1
GO_G_PROTEIN_COUPLED_RECEPTOR_SIGNALING_PATHWAY	0.035219	0.215671	-0.285172	-1.23146	410	PSAP GNB2 PLCE1 PDE4D CCK VIPR2 FZD4 CACNB4 INSR GRM7 EREG GRK5 XPR1 AKAP12 PROK2 VIPR1 RGS9 RGS16 RGS1 INPP5K ATRNL1 NPR1 GNAT1 LRP1 PRLHR JAK2 CXCR1 TACR2 LPAR1 IQGAP2 CACNA1D S1PR4 DGKD APLP2 ADIPOR2 CA2 ATF4 PRKACB PICK1 SCG5 ADCY1 ADCY5 PDGFRL SORCS2 CHRM4 FRS2 NMB GNAI3 GNA13 FRZB HTR1F GABBR2 SORCS3 ECEL1 GABRA1 AKAP13 F2RL2 RASD1 GPR20 CELSR2 GPR19 ADCYAP1R1 GSK3A PTHLH APOA1 GNAQ SORT1 F…
GO_RESPONSE_TO_EXTRACELLULAR_STIMULUS	0.0360668	0.215671	-0.294	-1.24738	333	CLIC5 OXCT1 BMPR2 ARSB MDM2 CCK MTOR TGFBR2 INSR HMGCR PPARA RPS6KB1 SORD EEF2 EIF2AK3 AACS OGT FNIP1 PDK4 PSPH STAR ENSA INHBB ASNS GSN ADIPOR2 SIRT1 PPM1D SLC38A2 ITGA2 BCHE PPARGC1A GLUL MTHFR ATF4 PICK1 SLC25A25 USP33 HSPA5 CPEB4 SREBF2 GATA4 ALDOB ALB VDR ATG7 MKKS DAD1 FADS1 HLCS STC1 SLC18A2 SLC27A4 ATP2B1 SERPINC1 HSPA8 SPARC NPRL2 MBD3
GO_DIVALENT_INORGANIC_CATION_HOMEOSTASIS	0.0355358	0.215671	-0.314728	-1.28474	225	SLC24A3 PLCE1 PTPRC ITPR2 ATP2A2 CACNB4 MCU SLC39A6 XK CALCB TRPM8 TRPM7 ATP2B2 PROK2 TRPC1 JAK2 MICU1 SLC30A7 LPAR1 CALR S1PR4 HSP90B1 TMTC2 NPTN CCDC47 ADCY5 APP VDR ATP13A1 NMB GNA13 STC1 ATP2B1 RYR2 MCOLN1 PVALB
GO_REGULATION_OF_STEROL_TRANSPORT	0.0353602	0.215671	-0.528558	-1.51016	26	NR1H3 LRP1 PLTP NFKB1 SIRT1 SREBF2 SHH APOA1 ABCA1 CETP PTCH1
GO_RHYTHMIC_PROCESS	0.0360293	0.215671	-0.315425	-1.28465	220	NTRK2 NOS2 NFIL3 FZD4 THRAP3 ARNTL CREB1 PER2 SUV39H2 EREG PPARA DYRK1A PROK2 DDX5 OGT NRIP1 PPP1CC STAR INHBB ROCK2 PAM CRY2 CRTC1 SIRT1 PPP1CB PPARGC1A EIF2B5 ATF4 CSNK1D ADCY1 MMP13 CREM SERPINF1 VEGFA HEBP1 GNRH1 HNRNPU FOXO3 EP300
GO_POLYOL_BIOSYNTHETIC_PROCESS	0.0360776	0.215671	-0.56657	-1.52482	20	IPMK CYP2R1 SPTLC2 IMPAD1 ACER2 PGP CYP3A4 PCK1
GO_POSITIVE_REGULATION_OF_MYELOID_LEUKOCYTE_DIFFERENTIATION	0.036143	0.215671	-0.502406	-1.49172	31	RUNX1 CREB1 PRKCA OGT ATP6AP1 CA2 IL12B SLC9B2
GO_POSITIVE_REGULATION_OF_CELL_PROJECTION_ORGANIZATION	0.036151	0.215671	-0.311809	-1.27915	235	PPP1R9A NTRK2 BMPR2 ARSB CNTN1 LRP8 MTOR RELN TGFBR1 FN1 SMURF1 RAB8B RUFY3 TMEM30A SEMA5A LPAR1 CRTC1 NLGN3 ITGA2 SYT4 HDAC4 RAB21 DPYSL3 NPTN IST1 ARHGEF7 SERPINF1 VEGFA RAP1A NCKAP1 PAK3 RREB1 ITPKA CUX1 FBXO38 DMD HSP90AA1 EP300 RAPGEF1 BRAF DVL1 TWF2 WNT1
KEGG_GLYCOSAMINOGLYCAN_BIOSYNTHESIS_HEPARAN_SULFATE	0.0360029	0.215671	-0.566922	-1.52576	20	EXT2 HS2ST1 XYLT1 HS6ST1 B3GAT1 HS3ST3B1 B3GAT2
GO_CARDIAC_MUSCLE_TISSUE_DEVELOPMENT	0.036624	0.217615	0.332093	1.3218	114	MYL3 FHL2 PDGFRA MYH11 CDK1 KAT2A DSG2 TBX2 WT1 RARA IFT20 MYL2 ACVR1 CAMK2D ALDH1A2 NOTCH1 MARCKS GJA5 TPM1 NRG1 TGFB2 NDUFV2 RARB MYH10 SIRT6
GO_NEUTRAL_LIPID_METABOLIC_PROCESS	0.0365982	0.217615	-0.422221	-1.42537	59	PLCE1 PNPLA2 GK PNPLA3 DGKD CEL SIRT1 LPIN1 PGS1 AGPAT5 INSIG1 PTPN11 ABHD2 LCLAT1 APOA1 FABP6 PCK1 APOB CETP AGPAT2
GO_RESPONSE_TO_X_RAY	0.0368479	0.218522	0.514377	1.50378	24	BLM ANXA1 BRCA2 MSH2 RAD51 XRCC2 TP63 TP53BP1 CCND1 ERCC8 LIG4 XRCC6
GO_REGULATION_OF_HEART_RATE	0.0370125	0.219074	-0.416169	-1.41768	62	PDE4D EPAS1 MDM2 ATP2A2 SEMA3A SRI CACNA1D KCNE2 YWHAE SLC1A1 DSP DMD RYR2
GO_HEART_TRABECULA_MORPHOGENESIS	0.0378642	0.220288	0.52592	1.50537	22	FHL2 TEK OVOL2 HEY1 NOTCH1 NRG1
GO_ENDOCARDIAL_CUSHION_DEVELOPMENT	0.0376837	0.220288	0.475291	1.47548	31	ENG MSX1 SNAI2 TBX2 HEY1 ACVR1 NOTCH1 HEYL TGFB2 SNAI1 ERG FOXF1
GO_REGULATION_OF_DEFENSE_RESPONSE	0.037793	0.220288	-0.27917	-1.21759	466	MAP3K1 NOS2 BCR IL6ST MB21D1 NR1H3 WFDC1 EREG JAK1 PPARA IFNGR1 SMURF1 BIRC2 LGMN PLSCR1 IRF7 PSMD12 LAMP1 PDK4 PTPN2 PSMD1 JAK2 CD28 HCK TSPAN6 UBQLN1 PLA2G7 TBK1 B2M CD47 NFKB1 FLOT2 REEP2 CHST3 DUOXA2 ITGA2 C4BPA SLC35C1 IFNAR2 HSP90B1 CREB3 PRKACB SCN1A HSPD1 IST1 IRAK4 SBNO2 PSMA4 SLC25A6 CD14 TNIP2 SERPINF1 PROC PSME4 MAPKAPK2 FEM1A IL1R1 NDFIP1 CTSB NLRC5 MBD5 CD247 PSMC2 PAK3 PEX13 FAM13B…
GO_NUCLEOTIDE_EXCISION_REPAIR_DNA_GAP_FILLING	0.0373397	0.220288	0.562439	1.52648	18	RPA3 RFC1 POLE RFC4 UBB LIG4 RFC2 LIG1 POLB POLK RFC3
GO_POSITIVE_REGULATION_OF_NEUROLOGICAL_SYSTEM_PROCESS	0.0375157	0.220288	-0.573286	-1.5249	19	MTOR WASF3 CHRNB4 RNF10 ITGA2
GO_SMALL_MOLECULE_CATABOLIC_PROCESS	0.0376074	0.220288	-0.311461	-1.27642	233	OXCT1 NOS2 PCYOX1 GK PPAT ALDH5A1 SORD ETFDH AADAT DDAH1 INPP5K CRABP1 ASPA GLB1 IDUA PFKM PFKP TKTL1 CEL NPL GLUL SYNJ1 LRP5 ECI1 HGD CYP46A1 CDO1 ALDH1L2 ALDOB SCARB1 LPIN1 HDC PEX13 FAAH SLC27A4 MTRR ABAT HNMT CYP39A1
GO_POSITIVE_REGULATION_OF_PROTEIN_COMPLEX_ASSEMBLY	0.0374113	0.220288	-0.348824	-1.33467	131	CUL4A CCK IDE MTOR CREB1 FAF1 NCKAP1L CAND1 RGS2 ACTR2 FNIP1 VCP HCK SPIRE1 IQGAP2 GTF2H5 JMY DDB2 FER GSN ACTR3 EVL VEGFA PSMC2
GO_REGULATION_OF_SIGNAL_TRANSDUCTION_BY_P53_CLASS_MEDIATOR	0.0375463	0.220288	0.323087	1.30591	127	BLM RPA3 CHEK1 RBBP7 MSX1 SNAI2 ING2 RMI1 RFFL MEAF6 TAF5 BARD1 MUC1 AURKA CSNK2A1 PIN1 RFC4 TAF4B HDAC1 CDKN2A TP53RK BRD7 TOPBP1 SNAI1 HUS1 ANKRD2 RAD9A TAF12 TBP TPX2 DNA2 TP63 TP53BP2 CDK2 RAD17 UBB HDAC2 MIF
GO_REGULATION_OF_TYROSINE_PHOSPHORYLATION_OF_STAT3_PROTEIN	0.0377903	0.220288	-0.52012	-1.49946	27	IL6ST PTPN2 JAK2 FGFR3 VEGFA PPP2CA CRLF1 IL12B CLCF1 SOCS1
GO_FATTY_ACID_BIOSYNTHETIC_PROCESS	0.0381195	0.221353	-0.397189	-1.39372	74	FASN MYO5A HSD17B12 ACACA SCD ACLY MSMO1 RNPEPL1 FADS2 ELOVL4 ELOVL5 MCAT TBXAS1 ACSM3 FADS1 MGST2 CBR4 XBP1 CD74 CH25H SYK ACSL3 LTC4S
GO_GLUCOSE_METABOLIC_PROCESS	0.0384316	0.222617	-0.38308	-1.37763	86	NISCH PER2 ALDH5A1 SORD PDK4 PFKM PFKP PIK3CA TKTL1 PPARGC1A ATF4 LRP5 ALDOB CREM GNPDA1 GALM PDHB DLAT APOD GOT2 MAPK14 PCK1 MDH2 FBP2 PFKFB2 PFKFB3 G6PC2 PFKFB4 GAPDH OMA1
GO_THIOESTER_BIOSYNTHETIC_PROCESS	0.0384823	0.222617	-0.469358	-1.46212	39	FASN HSD17B12 ACACA SCD ACLY ACSBG2
GO_CLEAVAGE_INVOLVED_IN_RRNA_PROCESSING	0.0386565	0.223203	0.58091	1.52889	16	EXOSC9 ERI2 RRP36 ERI1 EXOSC7 EXOSC8 NOL9 UTP20 RRS1
GO_NEUROMUSCULAR_JUNCTION_DEVELOPMENT	0.039044	0.224853	-0.499007	-1.48163	31	NTRK2 CACNB4 RER1 LRP4 APP DVL1 UTRN DNAJA3 AFG3L2 CACNA2D2
GO_REGULATION_OF_ATPASE_ACTIVITY	0.0390889	0.224853	-0.452777	-1.44574	44	ATP1B3 PLSCR1 TPM2 RAPGEF3 DNAJC10 RAB4A DNAJB11 PPIF ALDOB DNAJC1 HNRNPU RYR2 RAB3A
GO_POSTREPLICATION_REPAIR	0.0394976	0.225651	0.444768	1.44378	38	RPA3 USP43 REV1 RFC1 POLE2 RAD18 RFC4 MSH2 DTL NSMCE1 UBB UBE2V1 RFC2 MAD2L2 UBE2N
GO_REGULATION_OF_ODONTOGENESIS	0.039522	0.225651	0.550317	1.51562	19	TNFRSF11B MSX1 EDNRA CD34 WNT10A WNT6 EDN1 CSF1
GO_MUSCLE_FIBER_DEVELOPMENT	0.0394879	0.225651	-0.512118	-1.48811	28	SKI CACNB4 XK SGCB CXADR VEGFA DMD DNER AFG3L2 CACNA2D2
GO_REGULATION_OF_ANION_TRANSPORT	0.0395105	0.225651	-0.370671	-1.35944	98	CCK MTOR PER2 CLCN6 THBS1 GRM7 VDAC1 TACR2 CRY2 LRRC8C PDZK1 CA2 CLCN4 TOR1A STC1 ABAT LRRC8D CHRNB2 VAMP3 SYK ARL6IP5
GO_RNA_SECONDARY_STRUCTURE_UNWINDING	0.0396556	0.225993	-0.503536	-1.48561	30	DDX43 DDX10 DDX6 DDX1 DDX5 DHX36 DDX21
GO_CELLULAR_COMPONENT_DISASSEMBLY	0.0400421	0.227772	0.259649	1.18905	378	FZD1 ENG MRPL17 MMP9 CTSK MMP2 MRPS10 SFRP4 SNAI2 NUP62 DCN MYH11 TMEM203 CDK1 BLCAP NUP160 NUP54 RFWD3 CCNB2 MRPL37 TOP2A SMARCE1 POM121 SMARCC1 SUPT3H NUP205 MRPS31 TLL1 STMN1 DVL2 ATG3 AAAS CD93 SMARCB1 KIF2C MRPL44 SPAST MRPS2 MTIF3 MRPS35 FBN1 ATG14 MRPL22 NRG1 PLK1 VPS4A FOXL2 MRPS17 CDH1 MRPS11 MAP2K1 CDKN2A TARDBP NID1 VRK1 PRKCB HIST1H2BA ARID2 CTRB2 TMEM39B CAPG DNAJC6 NUP133 SNTG1 CTSS…
GO_PHENOL_CONTAINING_COMPOUND_METABOLIC_PROCESS	0.0401749	0.228104	-0.420597	-1.41562	58	MYO5A EPAS1 ATP2B2 NPR1 TRPC1 STAR DCT CTNS HDC PDE1B BTBD9 GCNT4 IYD MAOA MED1 DBH SLC45A2
GO_ACTOMYOSIN_STRUCTURE_ORGANIZATION	0.0404485	0.2289	0.387683	1.38384	60	LMOD1 PDGFRA MYH11 SIX4 EPB41L4B PHACTR1 MYL2 TMOD1 KRT19 ACTA1 KIF23 TPM1 TMOD2 TMOD3 MYH10 CFL2 PDCD10 CNN3 PROX1 CUL3
GO_NEUTRAL_LIPID_BIOSYNTHETIC_PROCESS	0.0404644	0.2289	-0.553187	-1.50571	21	PLCE1 GK PNPLA3 LPIN1 AGPAT5 LCLAT1 PCK1
GO_N_GLYCAN_PROCESSING	0.040588	0.229176	-0.58668	-1.52025	17	MAN1B1 GNPTAB MGAT4B MAN1A2 MAN2A1 EDEM2 GNPTG MAN2A2
KEGG_NEUROTROPHIN_SIGNALING_PATHWAY	0.0407218	0.229509	-0.368317	-1.35476	100	RPS6KA6 NTRK2 MAP3K1 RPS6KA2 MAP3K5 PIK3CA NFKB1 ATF4 AKT3 YWHAE IRAK4 FRS2 MAPKAPK2 RAP1A FOXO3 RAPGEF1 YWHAQ BRAF CRKL PTPN11 SORT1 RAP1B PDPK1 MAPK1
GO_MACROMOLECULAR_COMPLEX_DISASSEMBLY	0.0408544	0.229834	0.313164	1.28392	140	FZD1 MRPL17 MRPS10 MRPL37 SMARCE1 SMARCC1 MRPS31 STMN1 DVL2 SMARCB1 KIF2C MRPL44 SPAST MTIF3 MRPS35 MRPL22 NRG1 VPS4A MRPS17 MRPS11 HIST1H2BA ARID2 DNAJC6 KIF18A CFL2 VTA1 MRPS9 MRPS12 MRPL28 KIF18B SGK1 MRPL30 MRPL16 MRPS34 MRPL18 CAV1 PPP1CA AXIN1 GSPT2 DENR SMARCD1 MRPL47 MCTS1 MRPL13 MICAL3 ARID1A STMN3 EIF2D MRPL32 MRPS27 MRPS14
GO_MODIFICATION_BY_SYMBIONT_OF_HOST_MORPHOLOGY_OR_PHYSIOLOGY	0.0410501	0.230049	-0.483382	-1.46361	34	HIPK2 KPNA1 INSR VAPA KPNA5 SLC25A6 ALB ATG7
GO_CARDIOCYTE_DIFFERENTIATION	0.0411177	0.230049	0.363437	1.35765	77	FHL2 HAND2 PDGFRA MYH11 CDK1 KAT2A TBX2 WT1 RARA IFT20 MYL2 ACVR1 CAMK2D NOTCH1 NRG1 SOX18 TGFB2 RARB MYH10
GO_PROTEIN_O_LINKED_GLYCOSYLATION	0.0410258	0.230049	-0.416528	-1.41055	60	GALNT10 THBS1 OGT POMGNT1 POGLUT1 C1GALT1 GALNT2 B3GNT7 C1GALT1C1 POMT1 GALNT13 GCNT4 ST6GAL1 ST3GAL3 POFUT2 SDF2L1
GO_BEHAVIOR	0.0413171	0.230744	-0.28591	-1.22667	380	NTRK2 HIPK2 MYO5A SOBP UNC79 CCK MTOR FZD4 CACNB4 RASGRF1 LSAMP CREB1 HIF1A LRRN4 THBS1 ZDHHC8 HMGCR GRM7 RELN PPARA RPS6KB1 ATP2B2 CHRNB4 NR4A3 VDAC1 PRLHR STAR TACR2 CRTC1 NLGN3 BCHE CTNS SYNJ1 STS MCOLN3 SCN1A NPTN ADCY1 GIGYF2 ADCY5 ATAD1 APP ARC MKKS SERPINF1 MBD5 PEX13 CASP3 SLC18A2 SORCS3 SRPX2 ABAT PDE1B EP300 CHRNA5 AUTS2 ACE2 BRAF BTBD9 GCNT4 POU4F1 NLGN4X DVL1
GO_POSITIVE_REGULATION_OF_NERVOUS_SYSTEM_DEVELOPMENT	0.0420529	0.234426	-0.29174	-1.23688	331	TCF12 PPP1R9A NTRK2 BMPR2 ARSB CNTN1 LRP8 MTOR WASF3 IL6ST SEMA3A HIF1A MMD SPAG9 RELN GDF5 FN1 SMURF1 RUFY3 SLITRK4 CLSTN1 TMEM30A SEMA5A RNF10 UFL1 STAR ZEB1 LPAR1 CRTC1 NLGN3 MAN2A1 DCT VWC2L SYT4 LRTM2 RAB21 DPYSL3 NPTN IST1 WNT7A SERPINF1 VEGFA CLSTN2 BIN1 RAP1A PAK3 ITPKA CUX1 FBXO38 DMD SRPX2 EP300 RAPGEF1 CLCF1 PRPF19 BRAF CPNE1 DVL1 TWF2 EPHB1
GO_LUNG_CELL_DIFFERENTIATION	0.0421842	0.234731	0.520948	1.49114	22	AGR2 NUMA1 THRA EYA1 FGF10 NFIB SAV1 HOXA5 GPSM2
GO_PLATELET_ACTIVATION	0.0423856	0.235149	0.335063	1.31673	105	GAS6 DGKZ COL1A1 COL1A2 COL3A1 TRPC3 PDGFRA PDPN HSPB1 MERTK VWF PIK3CG ACTB GNG2 ITPR3 DGKH CSRP1 P2RY1 PRKCB RAF1 DGKG PTPN6 CX3CL1
GO_RESPONSE_TO_CYTOKINE	0.0424127	0.235149	-0.281347	-1.21725	420	FASN LIFR NTRK2 NOS2 LRP8 NFIL3 IL6ST INSR HIF1A EPRS EREG JAK1 PRKCA IFNGR1 FN1 RPS6KB1 BIRC2 PLSCR1 IRF7 SEC61A1 PSMD12 INPP5K EDA2R PSMD1 JAK2 STAR HCK CXCR1 IL10RB B2M NFKB1 FER HSPA9 ADIPOR2 SIRT1 PPARGC1A IFNAR2 IL21R MTHFR HDAC4 DPYSL3 HSPA5 IRAK4 SBNO2 PSMA4 IL1RAPL2 CD14 ALDOB TNIP2 ETV3 MKKS PSME4 MAPKAPK2 DDOST IL1R1 CTSB PSMC2 CASP3 IL5RA IL12B PSMD14 SOCS4 IFNAR1 FOXO3 PDE1B EP300 SP…
GO_RESPONSE_TO_ISCHEMIA	0.0426134	0.235479	-0.525509	-1.48743	25	PER2 HYOU1 FN1 EEF2 MAP3K5 PPARGC1A PPIF CPEB4
GO_MALE_MEIOSIS	0.0426259	0.235479	0.502176	1.48197	25	BRCA2 TRIP13 ING2 CCNA1 RAD51C SPO11 MLH3 BRDT KIF18A
GO_MUSCLE_CONTRACTION	0.0433643	0.238698	0.303502	1.26638	159	MYOF SSPN VIM MYL3 LMOD1 MYH11 CALD1 EDNRA DES DTNA ACTA2 SGCA MYOT ARG2 ITGA1 MYL2 CAMK2D TMOD1 ACTA1 GJA5 TPM1 TMOD2 HTR7 SRSF1 NEDD4L BBS2 GJA1 PXN ANKRD2 TMOD3 TPM3 SNTA1 FGF12
GO_FLUID_TRANSPORT	0.0433235	0.238698	0.554722	1.50554	18	PDPN AQP11 AQP1 EDN1 SLC26A6 HYAL2 AHCYL1 AQP3 AQP4
GO_REGULATION_OF_CATENIN_IMPORT_INTO_NUCLEUS	0.0435159	0.239103	0.512703	1.48392	23	FZD1 SNAI2 RGS19 FZD7 DACT1 DAB2IP SLC9A3R1
GO_ORGANONITROGEN_COMPOUND_CATABOLIC_PROCESS	0.0438312	0.239723	-0.303822	-1.25545	253	LNPEP PDE4D PDE10A ARSB NOS2 PCYOX1 PDE5A IDE GNS PDE7B SMOX PPAT ALDH5A1 PDE8A RNPEPL1 GALC GPC5 AADAT DDAH1 SDC2 VCP ASPA GLB1 IDUA PDE3B GLUL HGD CDO1 ALDH1L2 HEXA TRHDE MMP13 ECE1 CTSH HDC FUCA1 TDG GUSB MTRR ABAT PDE1B NPEPPS ACE2 HNMT ACADL PDE4C CHID1 MAOA GLA PDE8B GPC3 CYP3A4 DBH GOT2 PDE4B
GO_POSITIVE_REGULATION_OF_PHOSPHOLIPID_METABOLIC_PROCESS	0.0438632	0.239723	0.463614	1.44833	32	TEK PDGFRA FABP3 KIT ATG14 FLT1
GO_GASTRULATION	0.0438124	0.239723	0.324616	1.30075	119	COL4A2 ITGB4 MIXL1 ITGA8 MMP9 MMP2 COL6A1 COL12A1 ITGB2 HIRA SOX7 DVL2 EYA1 ACVR1 PAF1 CHRD OTX2 LAMB1 ATOH8 INHBA AMOT SNAI1 TAL1 UGDH COL8A1 KDM6A CRB2
GO_NECROTIC_CELL_DEATH	0.0441915	0.240659	-0.535305	-1.4865	23	TRPM7 BIRC2 MAP3K5 TMEM123 PPIF CD14 LY96 CYLD
GO_EXOCYTOSIS	0.0441908	0.240659	-0.310564	-1.26702	224	PSAP MYO5A EXOC6 SYTL5 LAMP2 VPS11 VPS18 THBS1 FN1 RAB8B STX1A NR4A3 PDGFA HCK SYT11 SDF4 APLP2 NSF QSOX1 SYT4 SYNJ1 SPP2 SYT7 APP TMX3 EXOC3 CADPS ALB VEGFA PRSS12 ACTN1 SCG3 RAB11FIP2 F5 RAB27A STEAP2 RAB3A SPARC LIN7C RAB31 TMED10 SLC17A9 STXBP5L ABCC4 RARRES2 APOA1 SYTL2 TGFB3 UNC13D VAMP3 STXBP1 SYK CPLX2 DNAJC5 RAB26 SCFD1 STX2 EXOC7 PDZD11 MMRN1 VPS33B SOD1 GATA2
GO_POSITIVE_REGULATION_OF_VASCULATURE_DEVELOPMENT	0.0444854	0.241465	-0.373412	-1.35372	91	HIPK2 RUNX1 TGFBR2 HIF1A THBS1 PPP1R16B CYP1B1 JAK1 BTG1 PRKCA DDAH1 SEMA5A RAPGEF3 VASH2 HIPK1 SIRT1 GREM1 HDAC9 GATA4 VEGFA CTSH RAP1A SRPX2 AGGF1
GO_REGULATION_OF_CHOLESTEROL_EFFLUX	0.0444971	0.241465	-0.604056	-1.51504	15	NR1H3 LRP1 PLTP SIRT1 SREBF2 SHH ABCA1 CETP PTCH1
GO_RESPONSE_TO_TESTOSTERONE	0.0447228	0.242262	-0.523249	-1.48103	25	INSR RPS6KB1 AACS PSPH ROCK2 CALR DUSP1 GNRH1
GO_TUBE_FORMATION	0.0449187	0.242894	0.336854	1.3141	100	FZD1 SDCCAG8 TGM2 ST14 FZD3 KAT2A RARA OVOL2 IRX1 DVL2 DAB2IP FGF10 NOTCH1 SDC4 OSR1 SALL4 ATOH8 APAF1 NFIB GATA3 PODXL RALA SETD2 KDM6A WNT6 DLC1 STIL TRAF6 LUZP1 VANGL2 CC2D2A
GO_NEGATIVE_REGULATION_OF_RESPONSE_TO_EXTRACELLULAR_STIMULUS	0.0450394	0.243117	-0.527429	-1.47947	24	CCK MTOR PPARA UBQLN1 QSOX1 NRBP2 MKKS
GO_NEURON_PROJECTION_REGENERATION	0.0453519	0.244374	-0.522524	-1.47898	25	MTR JAK2 CHST3 APOA1 APOD JAM3 MATN2 ULK1
GO_NEGATIVE_REGULATION_OF_DEPHOSPHORYLATION	0.0456338	0.245462	-0.429392	-1.41095	51	MYO1D FARP1 PPP1R16B NCKAP1L INPP5K ROCK2 CRY2 ELL KIAA0430 YWHAE CNST CAMSAP3 SYTL2 ROCK1 PCDH11X IKBKB FKBP1B
GO_REGULATION_OF_PHOSPHOPROTEIN_PHOSPHATASE_ACTIVITY	0.0460384	0.247204	-0.445995	-1.42408	44	PPP2R2B NCKAP1L JAK2 ENSA ROCK2 CRY2 PPP1R12A HSP90B1 PPP2R2A ARPP19 PPP1R2 ROCK1 PPME1 IKBKB FKBP1B HTT ANKLE2
GO_SKELETAL_MUSCLE_CONTRACTION	0.0461451	0.247344	-0.601784	-1.50934	15	RPS6KB1 EEF2 HSP90AA1 MYH7 IKBKB RCSD1 TNNC2 GAA
GO_RESPONSE_TO_DRUG	0.0463291	0.247897	-0.290196	-1.2302	330	OXCT1 MDM2 NOS2 LRP8 SEMA3C GK TGFBR2 CREB1 HIF1A GGH THBS1 WFDC1 PPAT GRK5 NCKAP1L RPS6KB1 SORD EEF2 AACS RPN2 ABCC6 TMEM30A PDGFA RAPGEF3 MYO6 STAR B2M CALR PAM PDZK1 PPP1R12A ITGA2 BCHE KCNE2 PTPRM PPARGC1A EIF2B5 MTHFR HDAC4 RNF149 ADCY1 GATA4 ALDOB MMP13 ACER2 ECE1 DAD1 ABCA3 SLC31A1 RAP1A CASP3 SLC18A2 ABAT EP300 SOCS1 BRAF
GO_AUDITORY_RECEPTOR_CELL_DIFFERENTIATION	0.0466437	0.248914	-0.538486	-1.4812	22	CLIC5 SLC4A7 ATP2B2 MCOLN3
GO_REGULATION_OF_MRNA_SPLICING_VIA_SPLICEOSOME	0.0466816	0.248914	-0.44545	-1.42234	44	THRAP3 SF3A1 DYRK1A DDX5 UHMK1 HSPA8 PRPF19 SRSF2 RBM10 YTHDC1 SRSF6 PTBP1 HNRNPA2B1 SRSF7 SNW1 RBFOX1
GO_ORGANOPHOSPHATE_BIOSYNTHETIC_PROCESS	0.0469544	0.24956	-0.288599	-1.22677	340	IPMK PANK3 SERINC5 ETNK1 NADK GARS ACACA GK MB21D1 PPAT DDHD1 NADSYN1 SACM1L SORD LPCAT3 PLSCR1 SERINC1 INPP5K PIGK NPR1 PAPSS2 PDXK PAICS FGFR3 PIK3CA SPTLC2 MTMR6 SYNJ1 SERAC1 PISD UCK1 PTDSS1 LPGAT1 ADCY1 PANK2 DDHD2 ADCY5 FRS2 PIGF PLD2 LPIN1 PIGG ATP6V0A1 PGS1 AGPAT5 FADS1 KARS TK2 IDI1 PIP5K1A FDPS CDS2 AMPD1 FGF19 CPNE1 PIGV INPP4A PTPN11 LCLAT1 CDS1 MVK SGMS1 APOA1 FLAD1 SLC26A1 DGKE TCIR…
GO_MUSCLE_STRUCTURE_DEVELOPMENT	0.0469654	0.24956	0.265642	1.19759	318	FZD1 AEBP1 MYL3 ITGA8 FHL2 NR2F2 COL3A1 TCF21 MSX1 LMOD1 DCN JPH1 PDGFRA MYH11 CDK1 ITGA11 KAT2A SIX4 SGCA TBX2 WT1 RARA CENPF IFT20 RAMP2 SAP30 HIRA DMRTA2 MYL2 HEY1 LAMA5 ASF1A COL6A3 ACVR1 TMEM204 CAMK2D TMOD1 KRT19 FGF10 FXR1 NOTCH1 HEYL ACTA1 TPM1 MEOX2 NRG1 TMOD2 CSRP2 FOXL2
GO_NEGATIVE_REGULATION_OF_RESPONSE_TO_WOUNDING	0.0471055	0.249871	-0.356537	-1.32996	110	BCR NR1H3 WFDC1 HMGCR PPARA PDGFA PTPN2 CLASP2 NFKB1 CD109 UBASH3B SERPINF1 PROC FEM1A NDFIP1 DUSP10 IL12B SERPINC1 FAM105B ABAT CASK PHLDB2 VTN CHID1 MVK APOA1 APOD FOXP3 ASH1L
GO_MITOTIC_SPINDLE_ASSEMBLY	0.0471986	0.249933	0.464715	1.44265	31	BIRC5 NEK2 KIF4A KIF2A SPICE1 KIF23 BIRC7 TUBGCP5 TUBGCP2 MYBL2 TPX2 TUBGCP6
GO_PEPTIDYL_THREONINE_MODIFICATION	0.0474046	0.250552	-0.476802	-1.44369	34	HIPK2 MTOR NLK TGFBR2 PRKCA TGFBR1 DYRK1A GALNT2
GO_ANTIGEN_PROCESSING_AND_PRESENTATION	0.047479	0.250552	-0.342367	-1.31088	132	LNPEP ABCB9 SEC24C RAB8B LGMN DYNC1LI2 KIF11 AP3D1 PSMD12 PDIA3 RAB4A PSMD1 SAR1B ITGB5 CYBB B2M CALR CANX SH3GL2 CTSD PSMA4 PSME4 CTSH DYNC1H1 PSMC2 KLC1 RAB27A PSMD14
GO_CELLULAR_RESPONSE_TO_INTERFERON_GAMMA	0.0477784	0.251267	-0.42948	-1.40578	50	NOS2 EPRS JAK1 IFNGR1 IRF7 JAK2 STAR HCK B2M
GO_RESPONSE_TO_VIRUS	0.0477518	0.251267	-0.345295	-1.3143	126	SERINC5 PTPRC ABCC9 MB21D1 DDX1 IFNGR1 XPR1 SERINC3 PLSCR1 IRF7 DNAJC3 KCNJ8 IL10RB TBK1 ODC1 DHX36 BNIP3L IFNAR2 DDX21 BNIP3 NPC2 ATG7 CXADR NLRC5 IL12B IFNAR1 LSM14A RNASEL ELMOD2 FOXP3 UNC13D DDX3X CXCR4 MAPK14
GO_REGULATION_OF_CELL_CYCLE_G1_S_PHASE_TRANSITION	0.0481029	0.25254	0.326848	1.29575	111	DGKZ ANXA1 E2F1 CDK1 PDPN RBM38 RFWD3 CENPJ PRKDC TFDP2 DACT1 MUC1 FGF10 AURKA CNOT10 CDC45 CDKN1B GADD45A BRD7 SFN MTBP PTPN6 PCBP4 UBE2E2 TP63 CDK2 E2F7 UBB CCND1 EZH2 PLAGL1 FHL1 CRADD CNOT6L CNOT6 PKD2 PLK2 PIM1 CNOT8 GTSE1 TCF3
GO_RENAL_SYSTEM_PROCESS_INVOLVED_IN_REGULATION_OF_SYSTEMIC_ARTERIAL_BLOOD_PRESSURE	0.0481869	0.252549	0.58023	1.50203	15	GAS6 GJA5 GJA1
GO_GLYCEROPHOSPHOLIPID_METABOLIC_PROCESS	0.0485081	0.253798	-0.307385	-1.25727	229	SERINC5 ETNK1 PLCH2 GPCPD1 ALDH5A1 DDHD1 EREG SACM1L SERINC3 LPCAT3 PLSCR1 SERINC1 INPP5K PIGK PDGFA CD28 PLBD1 FGFR3 PIK3CA MTMR6 EFR3B CD80 SYNJ1 IMPAD1 PTDSS1 FAM126A LPGAT1 DDHD2 FRS2 PIGF PLD2 LPIN1 PIGG PGS1 AGPAT5 PIP5K1A CDS2 FGF19 CPNE1 PIGV PGP INPP4A PTPN11 LCLAT1 CDS1 APOA1 NRG2 INPP5A EGFR FGFR2 PIGT HADHA ABHD3 FAR1 PIGW PTEN HBEGF ERBB3 PIGS PIGU CETP PI4KB AGPAT2 SYNJ2 CWH43 FGF18…
GO_CEREBRAL_CORTEX_NEURON_DIFFERENTIATION	0.0497791	0.259317	0.546964	1.48449	18	RAC3 ARX ID4 EOMES ASCL1 DLX2
GO_CALCIUM_ION_TRANSPORT	0.0498167	0.259317	-0.332551	-1.29334	149	SLC24A3 PTPRC ITPR2 ATP2A2 CACNB4 MCU GRM7 TRPM8 TRPM7 SRI ATP2B2 VDAC1 TRPC1 MICU1 CACNA1D GRIN3B MCOLN3 SLC25A25 CACNA1E VDR ATP2B1 RYR2 MCOLN1 CASK ZP3 TRPM3 CHRNB2 CACNA2D2 TRPC6 RAMP1 SLC8A3 DENND5A FKBP1B CACNA1B SLC35G1 STIM2 PLCZ1 TPT1 TMEM37 TRPV1 ITGAV P2RX7 PANX1 CAMK2A
KEGG_STEROID_HORMONE_BIOSYNTHESIS	0.0498143	0.259317	-0.54983	-1.47976	20	HSD17B12 CYP1B1 HSD17B7 SULT1E1 STS CYP11A1
GO_ZINC_II_ION_TRANSPORT	0.0501162	0.260434	-0.56596	-1.48719	18	SLC39A6 SLC39A3 SLC39A9 SLC30A7 SLC30A9 SLC30A6 SLC39A11
GO_SYNAPTIC_VESICLE_LOCALIZATION	0.0503373	0.261141	-0.378294	-1.34991	82	STON2 SYTL5 AP3D1 STX1A SYT11 CANX SH3GL2 SYT4 SYNJ1 TOR1A SYT7 WNT7A CADPS PLD2 AP3B2 RAB27A RAB3A SYTL2 CPLX2 AP3M1 AP3S1 DNAJC5
GO_GLUCOSE_CATABOLIC_PROCESS	0.0505049	0.261567	-0.548664	-1.47662	20	PFKM PFKP TKTL1 LRP5 ALDOB PFKFB2 PFKFB3 PFKFB4 GAPDH
GO_REGULATION_OF_PHOSPHATIDYLINOSITOL_3_KINASE_ACTIVITY	0.0510073	0.263724	0.456994	1.42765	32	TEK PDGFRA KIT DAB2IP ATG14 FLT1 PIK3IP1 ERBB4
GO_HAIR_CELL_DIFFERENTIATION	0.0513175	0.264881	-0.51013	-1.45751	26	CLIC5 SLC4A7 ATP2B2 MCOLN3
GO_CORONARY_VASCULATURE_DEVELOPMENT	0.0516379	0.265447	0.466	1.43447	30	HAND2 NRP1 NDST1 PLXND1 NOTCH1 SETD2 ADAMTS6 MYH10 DCTN5 DYNC2H1 SUFU SMAD6 LTBP1 TAB1
GO_EXTRACELLULAR_MATRIX_DISASSEMBLY	0.0516732	0.265447	0.406688	1.38108	47	ENG MMP9 CTSK MMP2 DCN TLL1 FBN1 CDH1 NID1 CTRB2 CAPG CTSS
GO_LOCOMOTORY_BEHAVIOR	0.0516869	0.265447	-0.339467	-1.30098	133	HIPK2 MYO5A SOBP FZD4 CACNB4 LSAMP ZDHHC8 ATP2B2 CHRNB4 CTNS MCOLN3 SCN1A GIGYF2 ADCY5 APP PEX13 SLC18A2 ABAT PDE1B BTBD9 CHRNB2 MAPT DBH OXR1 VPS13A PTEN CACNA1B SOD1 DAB1 PREX2 PPT1 NPC1 APBA1 ALDH1A3 TNR DRD4 HPRT1 GAA PARK7 DRD3
GO_MYELOID_CELL_HOMEOSTASIS	0.0518217	0.265695	-0.399301	-1.37118	65	HIPK2 EPAS1 NCKAP1L FLVCR1 PTPN2 JAK2 ALAS2 TGFBR3 RPS6 NCSTN VEGFA PKNOX1 CASP3 NFE2L1 MED1 FOXP3 JAM3 PDE4B
GO_REGULATION_OF_LIPID_METABOLIC_PROCESS	0.0520456	0.265953	-0.310312	-1.25677	209	PSAP DKK3 PNPLA2 MTOR GK DHCR7 CREB1 NR1H3 PPARA ORMDL2 NR4A3 PDGFA PDK4 STAR FGFR3 EDF1 SPTLC2 PDP1 NFKB1 LMF1 PDE3B SIRT1 PPARGC1A PANK2 NPC2 VDR SCARB1 FBXW7 SCAP BCL11B INSIG1 FGF19 ACADL ZP3 PDP2 RARRES2 PDHB APOA1 C1QTNF2 DLAT SIK1 APOD XBP1
GO_MODULATION_BY_VIRUS_OF_HOST_MORPHOLOGY_OR_PHYSIOLOGY	0.0520229	0.265953	-0.489566	-1.4444	30	HIPK2 KPNA1 INSR VAPA KPNA5 SLC25A6 ATG7
GO_POSITIVE_REGULATION_OF_CYTOPLASMIC_TRANSPORT	0.0525122	0.267891	-0.313218	-1.26179	199	SORL1 KPNA1 MDM2 UGCG VPS11 ZDHHC8 TGFBR1 IPO5 SRI TMEM30A SEMA5A RAPGEF3 TRPC1 JAK2 RHOU CTDSPL2 SYNJ1 RAB21 GREM1 TOR1A SREBF2 RBPMS FBXW7 CNST IL12B HSP90AA1 EP300 NPEPPS KANK1 HNMT ADCYAP1R1 GSK3A SLC17A9 SHH F2RL3 MED1 PDPK1 UBL5 TGFB3 XBP1 EDEM2 EGFR FAM20B TCF7L2 UBE2L3 DAB2 MAPK14 ACTL6A SH3GLB1 ACSL3 RANBP3 SMAD3 HTT EDAR RNF31 SLC9A1 IL18
GO_FOREBRAIN_NEURON_DEVELOPMENT	0.052811	0.268077	0.465035	1.4315	30	RAC3 ARX NRP1 LHX8
GO_PH_REDUCTION	0.0526442	0.268077	-0.508616	-1.45319	26	ATP6V1A ATP6V1C2 CLN5 ATP6AP1 ATP6V0C ATP6V0A1 ATP6V1B2 ATP6V1C1 TCIRG1 ATP6V0B PPT1 CLIC4 ATP6V1G1 ATP6V1H
KEGG_FOCAL_ADHESION	0.0528025	0.268077	0.298838	1.24846	161	COL4A2 COL4A1 RAC3 ITGB4 COL6A2 COL1A1 ITGA8 COL5A1 COL1A2 COL3A1 COL6A1 PDGFRA PDGFD ITGA11 COL5A2 VWF LAMA4 ITGA1 PIK3CG MYL2 LAMA5 COL6A3 ACTB FLT1 LAMB1 CCND3
GO_NEGATIVE_REGULATION_OF_RNA_SPLICING	0.0533245	0.270236	-0.592506	-1.48608	15	PTBP2 DYRK1A SRSF6 PTBP1 HNRNPA2B1 SRSF7 RPS13 TMBIM6
GO_REGULATION_OF_RESPONSE_TO_CYTOKINE_STIMULUS	0.0536116	0.271243	-0.371446	-1.33774	87	PTPRC IL6ST HIF1A NR1H3 JAK1 IFNGR1 BIRC2 IRF7 PTPN2 JAK2 HIPK1 IFNAR2 VRK2 NLRC5 FAM105B IFNAR1 SOCS1 CPNE1 LSM14A PIAS1 PTPN11 APOA1 DNAJA3 MED1 CD74 SYK CYLD IKBKB
GO_MEMBRANE_DOCKING	0.0538486	0.271278	-0.414925	-1.38226	55	EXOC6 VPS11 VPS18 RAB8B STX1A NSF PEX13 SYTL2 ROCK1 VAMP3 STXBP1 CPLX2 SCFD1 STX2 VPS33B
GO_NEGATIVE_REGULATION_OF_GENE_EXPRESSION_EPIGENETIC	0.0539446	0.271278	0.409815	1.38052	45	RBBP7 EED H2AFZ HAT1 SUV39H1 HELLS DPY30 BAHCC1 DNMT1 SMARCA5 MTF2 H2AFX DNMT3B HDAC2 EZH2 MORF4L1 HIST1H3H PHF19 BEND3
GO_MAINTENANCE_OF_LOCATION_IN_CELL	0.0541043	0.271278	-0.391528	-1.35797	69	SORL1 SYNE2 TWF1 FAF1 G3BP2 SRI PDIA3 GSN CREB3 FTH1 HSPA5 ALB SYNE1 KDELR2
GO_MONOCARBOXYLIC_ACID_TRANSPORT	0.054238	0.271278	-0.371164	-1.33673	87	SLC1A4 NOS2 ACACA CACNB4 PPARA EMB BSG SLC16A9 SLC32A1 SLCO2B1 PDZK1 SLC22A16 ALB NMB SLC27A4 SLC6A13 ABCC4 SLC16A2 SLC5A12 GOT2 FABP6 SLC10A2 ACSL3 ABCB11
GO_CERAMIDE_METABOLIC_PROCESS	0.0542	0.271278	-0.410796	-1.37825	57	UGCG ST6GALNAC3 ALDH5A1 GALC ORMDL2 SPTLC2 CERK ASAH1 ITGB8 ACER2 GAL3ST1 PPP2CA
GO_HISTONE_H4_ACETYLATION	0.053757	0.271278	0.441327	1.40665	35	YEATS4 BRCA2 KAT2A ELP4 MEAF6 MSL1 HAT1 ING3 MSL2 TRRAP WDR5 NCOA1 BRD8 MORF4L1
GO_REGULATION_OF_RESPONSE_TO_DNA_DAMAGE_STIMULUS	0.0541535	0.271278	0.323652	1.28308	111	CHEK1 MSX1 SNAI2 RAD52 RFWD3 ING2 NSMCE4A FIGNL1 EYA1 OTUB1 MUC1 PIAS4 FGF10 DEK CRY1 CDKN2A SNAI1 RAD9A RAD51 H2AFX RNASEH2B SIRT6 BABAM1 MYC EYA3 NSMCE1 PGAP2 ERCC8 MIF UBE2V1 TERF2 FIGN BCL2L1 CDKN2D UBE2N PSMD10 FEM1B RTEL1 OGG1
KEGG_SPHINGOLIPID_METABOLISM	0.054344	0.271366	-0.496287	-1.44211	28	UGCG GALC GLB1 SPTLC2 CERK ASAH1 ACER2 GAL3ST1 SGMS1 GLA
GO_CELLULAR_MONOVALENT_INORGANIC_CATION_HOMEOSTASIS	0.0549284	0.272509	-0.392165	-1.35731	68	ATP1B3 ATP6V1A SLC4A7 SLC9A8 TMEM175 ATP6V1C2 CLN5 CA2 ATP6V0C ATP6V0A1 SLC26A3 ATP6V1B2 SLC26A1 ATP6V1C1 TCIRG1 SLC26A4 SLC26A11 SLC4A4 ATP6V0B SLC9A1
GO_REGULATION_OF_INSULIN_SECRETION_INVOLVED_IN_CELLULAR_RESPONSE_TO_GLUCOSE_STIMULUS	0.0548805	0.272509	-0.482713	-1.43325	31	OXCT1 HIF1A HMGCR SRI C2CD2L LRP5 ADCY5 SYBU
GO_REGULATION_OF_ANION_TRANSMEMBRANE_TRANSPORT	0.0548148	0.272509	-0.552607	-1.46989	19	MTOR CLCN6 THBS1 VDAC1 CLCN4
KEGG_EPITHELIAL_CELL_SIGNALING_IN_HELICOBACTER_PYLORI_INFECTION	0.0549138	0.272509	-0.415561	-1.38094	54	ATP6V1A ATP6V1C2 ATP6AP1 CXCR1 NFKB1 ATP6V0C ATP6V0A1 CASP3 ATP6V1B2 PTPN11 ATP6V1C1 JAM3 EGFR TCIRG1 MAPK14 HBEGF IKBKB ADAM17 ATP6V0B
KEGG_RENAL_CELL_CARCINOMA	0.0552293	0.273559	-0.40659	-1.37261	59	EPAS1 HIF1A PIK3CA AKT3 VEGFA RAP1A PAK3 EP300 RAPGEF1 BRAF CRKL PTPN11 RAP1B MAPK1 TGFB3 SLC2A1 FLCN CUL2 TGFA NRAS CRK ARNT2
GO_POSTTRANSCRIPTIONAL_REGULATION_OF_GENE_EXPRESSION	0.0558325	0.275213	-0.287649	-1.2172	324	MTOR EIF4G3 THRAP3 IARS PER2 CIRBP THBS1 DDX6 EPRS DDX1 PRKCA RPS6KB1 EEF2 RGS2 DCP1A LARS EIF2AK3 DNAJC3 PSMD12 PSMD1 AARSD1 CD28 EIF4G2 CALR ETF1 KLHL25 UHMK1 ITGA2 SMAD1 EIF2B5 EIF4E3 ATF4 AARS EIF1B GIGYF2 APP PSMA4 CPEB4 PSME4 MAPKAPK2 DNAJC1 PSMC2 WTIP HNRNPU PSMD14 TNPO1 RC3H2 HSPA8 FOXO3 EP300 PUM2 RBM24 MTIF2 XRN1 PSMC3 LSM14A TNRC6B RNASEL SOX4 PRR16 EIF4A2 SYNCRIP PSMC1 EIF2B1 MAPK1 CP…
GO_POSITIVE_REGULATION_OF_MUSCLE_HYPERTROPHY	0.0557872	0.275213	-0.551423	-1.46674	19	PDE5A MTOR IL6ST PRKCA NR4A3
GO_SIGNAL_RELEASE	0.0557362	0.275213	-0.337804	-1.2934	132	MYO5A NAAA SYTL5 FZD4 EIF2AK3 STX1A TACR2 SYT11 SLC32A1 SYT4 SYNJ1 SYT7 WNT7A CADPS RAB11FIP2 SLC18A3 SLC18A2 PPFIA2 HSPA8 RAB3A CASK LIN7C SLC6A9 DVL1 PPFIA4 SYTL2 STXBP1 UBE2Q1 CPLX2 DNAJC5 GPR119 MC4R SLC22A2 CRHR1 FKBP1B STX2 CACNA1B PDZD11
GO_REGULATION_OF_INTRACELLULAR_TRANSPORT	0.0559529	0.275364	-0.275582	-1.19594	436	PDE4D MYO5A CAPN10 SORL1 KPNA1 MDM2 ATP2A2 MTOR UGCG MBTPS1 VPS11 ZDHHC8 FAF1 TGFBR1 IPO5 G3BP2 SRI OGT RUFY3 TMEM30A STX1A INPP5K SEMA5A LAMP1 RAPGEF3 PPP1CC TRPC1 JAK2 VPS35 RAB33B SUPT6H FER BNIP3L REEP2 SIRT1 PDZK1 PPP1R12A UHMK1 RHOU CTDSPL2 SYNJ1 CREB3 RAB21 GREM1 UBASH3B YWHAE TOR1A SREBF2 PPP1R13B UBE2J1 RINT1 RBPMS FBXW7 RAP1A CNST DMD IL12B HSP90AA1 RYR2 RAB3A EP300 NPEPPS OAZ1 YWHAQ KA…
GO_SKIN_DEVELOPMENT	0.0563147	0.276672	0.312352	1.26385	128	ITGB4 COL1A1 COL5A1 COL1A2 COL3A1 TSG101 ANXA1 ST14 FZD3 SOX21 COL5A2 CLDN1 SOSTDC1 LAMA5 IFT74 FGF10 NOTCH1 IRF6 INHBA WNT10A SOX18 SAV1 MAP2K1 TGFB2 HDAC1 SFN SNAI1 ERRFI1 DLL1 LDB2 TP63 VANGL2 FLNB CSTA HDAC2 RELA KRT9 SCEL FOXN1 ADAMTS2 CASP14 SOS1 SUFU POU3F1
KEGG_CARDIAC_MUSCLE_CONTRACTION	0.0563992	0.276672	-0.424644	-1.38512	49	ATP1B3 ATP2A2 CACNB4 TPM2 CACNA1D SLC9A6 UQCRB RYR2 COX4I2 UQCRC1 MYH7 UQCRC2 CACNA2D2 COX6C SLC9A1 UQCRH
GO_GLUTAMINE_FAMILY_AMINO_ACID_METABOLIC_PROCESS	0.0567181	0.277792	-0.424486	-1.3846	49	NOS2 GGH PPAT ALDH5A1 AADAT DDAH1 ASNS GLUL ALDH18A1
GO_DIGESTIVE_TRACT_MORPHOGENESIS	0.056945	0.278458	0.415995	1.38023	42	AGR2 TCF21 GLI2 PDGFRA OVOL2 DACT1 FGF10 NOTCH1 FOXF1 TP63 VANGL2
GO_NEGATIVE_REGULATION_OF_PROTEIN_CATABOLIC_PROCESS	0.0571722	0.279124	0.341216	1.30113	87	UBE2G2 CENPF SMARCC1 MAD2L1 ANXA2 DAB2IP BUB1 CSNK2A1 NRG1 PLK1 PIN1 WAC SDCBP ZW10 SERPINE2 CDKN2A BUB1B USP25 MTM1 TTK TERF1 FHIT RELA SNX12 BANP MAD2L2 SUFU
GO_REGIONALIZATION	0.0572746	0.279179	0.277974	1.20907	226	NEUROD1 HOXA10 NR2F2 MSX1 GLI2 NRP1 MAFB RGS19 KAT2A HOXA9 HOXC8 WT1 PRKDC OVOL2 IRX1 HOXA7 DMRTA2 DVL2 EMX2 PCDH8 LFNG ALDH1A2 PAX1 FGF10 NOTCH1 CHRD OTX2 AURKA OSR1 MEOX2 FOXD1 PGAP1 PBX1 CDON BARX1 SNAI1 TBR1 RIPPLY2 KDM6A MTF2 HOXA5 CRB2 FOXJ1 DLL1 HOXB2 XRCC2 NBL1 NKX6-2 FOXF1 TP63
GO_POSITIVE_REGULATION_OF_AMINE_TRANSPORT	0.0573783	0.279241	-0.520644	-1.44579	23	CCK STX1A TACR2 ABAT CHRNB2 DPYSL2 CARTPT P2RX7 ARL6IP1 DRD4
GO_REGULATION_OF_ORGANIC_ACID_TRANSPORT	0.0576231	0.279988	-0.471726	-1.41969	33	CCK PER2 THBS1 GRM7
GO_REGULATION_OF_MUSCLE_CONTRACTION	0.0577627	0.280222	-0.350235	-1.30453	109	DOCK4 PLCE1 PDE4D ATP2A2 PDE5A RGS2 SRI PROK2 CHRNB4 TACR2 ITGA2 HDAC4 GATA4 DSP STC1 DMD ABAT HSP90AA1 RYR2 ACE2
GO_NEUROMUSCULAR_PROCESS_CONTROLLING_BALANCE	0.0582994	0.282379	-0.450781	-1.40425	39	CLIC5 BCR ATP2B2 NR4A3 AARS GIGYF2 ADCY5 APP
GO_CELL_FATE_COMMITMENT	0.0585986	0.283381	0.29269	1.2317	171	NEUROD1 ARX NR2F2 GAS1 GLI2 NRP1 NEUROG1 TBX2 WT1 RARA PRKDC DMRTA2 MYL2 ZNF521 EYA1 SATB2 ACVR1 PAF1 FGF10 NOTCH1 NRG1 GATA3 WNT10A SOX18 NOTCH2 TLX3 TGFB2 CDON TBR1 TAL1 WNT6 DLL1 ERBB4 NKX6-2 NANOG GBX1
GO_POSITIVE_REGULATION_OF_SYNAPTIC_TRANSMISSION_GLUTAMATERGIC	0.0588558	0.28373	-0.586492	-1.47099	15	NTRK2 RELN NLGN3 GLUL
GO_REGULATED_EXOCYTOSIS	0.0587972	0.28373	-0.324734	-1.27132	157	PSAP SYTL5 LAMP2 THBS1 FN1 STX1A NR4A3 PDGFA HCK SYT11 SDF4 APLP2 QSOX1 SYT4 SYNJ1 SPP2 SYT7 APP TMX3 CADPS ALB VEGFA ACTN1 SCG3 RAB11FIP2 F5 RAB27A STEAP2 RAB3A SPARC RAB31 TMED10 ABCC4 RARRES2 APOA1 SYTL2 TGFB3 UNC13D VAMP3 STXBP1 SYK CPLX2 DNAJC5 RAB26
GO_REGULATION_OF_HOMOTYPIC_CELL_CELL_ADHESION	0.0590637	0.284285	-0.31562	-1.25812	182	PTPRC PDE5A MTOR IL6ST TGFBR2 PRKCA NCKAP1L MAP3K8 AP3D1 NR4A3 PTPN2 CD28 ZEB1 CD47 PIK3CA FLOT2 GSN CD80 UBASH3B HSPD1 NDFIP1 CD247 PAK3 GNRH1 CASP3 IL12B MYB ABAT ZP3 DLG1 PTPN11 SHH DNAJA3 PTPN22 PDPK1 FOXP3 XBP1 CD74 SYK CYLD SOCS5 LGALS3 BCL6 IL18 VPS33B HHLA2 SOD1 ADA
GO_RESPONSE_TO_NICOTINE	0.0594211	0.285556	-0.474584	-1.41843	32	CREB1 SLC7A11 PPARA CHRNB4 RAPGEF3 STAR NFKB1 CASP3 ABAT CHRNA5
GO_TERPENOID_METABOLIC_PROCESS	0.0598434	0.285952	-0.381873	-1.33998	74	LRP8 CYP1B1 GPC5 CRABP1 SDC2 LRP1 STAR FDFT1 LRAT RETSAT PNPLA4 FDPS RARRES2 APOA1 GPC3 CYP3A4 RDH12 SDC3 BCO2 TTR GGPS1 SDC1 RDH8 APOB
GO_REGULATION_OF_CENTROSOME_CYCLE	0.0598372	0.285952	0.443919	1.39654	33	CHEK1 NEK2 CHMP3 CENPJ TRIM37 SPICE1 AURKA PLK4
GO_REGULATION_OF_CELLULAR_AMIDE_METABOLIC_PROCESS	0.0598149	0.285952	-0.298855	-1.23243	247	SORL1 MTOR EIF4G3 IARS PER2 CIRBP THBS1 DDX6 EPRS DDX1 RPS6KB1 EEF2 RGS2 LARS EIF2AK3 DNAJC3 AARSD1 CD28 EIF4G2 CALR ETF1 KLHL25 UHMK1 ITGA2 SMAD1 EIF2B5 EIF4E3 ATF4 AARS EIF1B GIGYF2 APP CPEB4 DNAJC1 WTIP FOXO3 EP300 PUM2 MTIF2 LSM14A TNRC6B TMED10 SOX4 PRR16 EIF4A2 SYNCRIP EIF2B1 MAPK1 CPEB3 DDX3X RPS6KB2 HNRNPA2B1 EIF2B3 SARNP
GO_POSITIVE_REGULATION_OF_ATPASE_ACTIVITY	0.0598764	0.285952	-0.469897	-1.41419	33	ATP1B3 PLSCR1 RAPGEF3 DNAJC10 RAB4A DNAJB11 ALDOB DNAJC1 HNRNPU RYR2 RAB3A TOR1AIP2
GO_ACTIN_FILAMENT_ORGANIZATION	0.060085	0.286502	-0.340647	-1.292	123	PPP1R9A ARHGAP6 WASF3 MICAL2 FAT1 TNFAIP1 RUFY3 ACTR2 JAK2 ITGB5 SPIRE1 IQGAP2 JMY GSN HSP90B1 DPYSL3 ACTR3 EVL NEBL DSTN ACTN1
GO_CELLULAR_RESPONSE_TO_CYTOKINE_STIMULUS	0.0603069	0.287113	-0.28358	-1.20618	343	FASN LIFR NTRK2 NOS2 LRP8 NFIL3 IL6ST HIF1A EPRS EREG JAK1 IFNGR1 FN1 BIRC2 IRF7 PSMD12 INPP5K EDA2R PSMD1 JAK2 STAR HCK CXCR1 IL10RB B2M NFKB1 FER HSPA9 ADIPOR2 SIRT1 PPARGC1A IFNAR2 IL21R HDAC4 DPYSL3 HSPA5 IRAK4 SBNO2 PSMA4 IL1RAPL2 TNIP2 ETV3 MKKS PSME4 IL1R1 PSMC2 IL5RA IL12B PSMD14 SOCS4 IFNAR1 FOXO3 PDE1B CLCF1 PID1 SOCS1
GO_REGULATION_OF_TRANSMEMBRANE_TRANSPORT	0.0605808	0.28797	-0.291599	-1.21974	286	CLIC5 PDE4D MYO5A ATP1B3 KCNK5 MTOR CACNB4 RASGRF1 KCNQ5 CLCN6 THBS1 RELN SRI RAPGEF3 VDAC1 KCNJ8 TRPC1 KCNK7 UBQLN1 CYBB KCNJ12 CACNA1D PDZK1 NLGN3 KCNE2 PPARGC1A CA2 CLCN4 CACNA1E UBASH3B YWHAE SCN1A PPIF ARC KCNH6 STC1 DMD KCNH5 RYR2 HVCN1 OAZ1 YWHAQ CASK KCNN2 ZP3 DLG1 UTRN DPP10 OAZ2 F2RL3 AZIN1 CACNA2D2 PDPK1 KCNQ1 TRPC6 PDE4B STOM CRBN TWIST1 KCNJ15 LGALS3 CRHR1 FKBP1B HTT CACNA1B AKAP9 ST…
GO_SINGLE_ORGANISM_MEMBRANE_BUDDING	0.0608055	0.288591	-0.400997	-1.35796	60	TMED2 SEC24C TRAPPC9 VAPA GORASP1 SAR1B GOSR2 TRAPPC3 NSF CSNK1D BET1 F5 TRAPPC5 TMED10 CTSZ TRAPPC10 SEC23IP SCFD1 TGFA
GO_ENDOTHELIAL_CELL_DEVELOPMENT	0.0611277	0.289225	-0.461962	-1.40757	35	PDE4D PPP1R16B RAPGEF3 PTPRS PLOD3 WNT7A MARVELD2 RAP1A STC1 RAPGEF1 RAPGEF6 RAP1B TJP2
GO_REGULATION_OF_ENDOTHELIAL_CELL_APOPTOTIC_PROCESS	0.0610506	0.289225	0.451782	1.4025	31	GAS6 ECSCR TEK ANO6 RAMP2 TNFAIP3 GATA3 NDNF
GO_ORGANOPHOSPHATE_ESTER_TRANSPORT	0.0618268	0.291118	-0.397234	-1.35318	62	ATP10D ATP11B SLC25A36 TMEM30A PITPNB PITPNA SLC35C1 NPC2 SLC37A3 SLC25A6 SCARB1 SLC35A1 APOA1 GJB1 SLC25A33 ATP11C ABCA1 CETP SLC35B2 P2RX7 SLC25A24
GO_REGULATION_OF_CYCLIC_NUCLEOTIDE_METABOLIC_PROCESS	0.0618835	0.291118	-0.350967	-1.30208	106	PDE4D NOS2 PDE5A VIPR2 THBS1 GRM7 PRKCA AKAP12 NPR1 RAPGEF3 LPAR1 ADCY1 ADCY5 ECE1 VEGFA GNAI3 GABBR2 ADCYAP1R1 GSK3A PTHLH CAP1 GRM2 ABCA1 RAMP1 MC4R CRHR1 TSHR TIMP2 CALCR GALR3 NOS1 GPR161 AKAP5 DRD4 GPR65 DRD3 ADORA2B EDNRB GNAI2
GO_REGULATION_OF_CARBOHYDRATE_BIOSYNTHETIC_PROCESS	0.0620026	0.291118	-0.403706	-1.35877	58	MTOR INSR PPARA OGT INPP5K PTPN2 NFKB1 PPP1CB PPARGC1A ARPP19 NLN PGP ADCYAP1R1 GSK3A C1QTNF2 SIK1
GO_PROTEOGLYCAN_BIOSYNTHETIC_PROCESS	0.0619775	0.291118	-0.425754	-1.37749	47	EXT2 BMPR2 XYLT1 HS6ST1 CHST3 B3GAT1 CSGALNACT2 CHST15 UST HS3ST3B1 B3GAT2
GO_CELLULAR_RESPONSE_TO_REACTIVE_NITROGEN_SPECIES	0.0616783	0.291118	-0.583314	-1.46302	15	MTR HIF1A MAP3K5 PPARGC1A
GO_SKELETAL_MUSCLE_CELL_DIFFERENTIATION	0.0623066	0.292098	0.427307	1.37982	37	SIX4 SAP30 DMRTA2 NOTCH1 HEYL NGFR CDON BCL9L ANKRD2 MEF2D BCL9 EOMES SMYD1 FOXN2 PLAGL1
KEGG_FRUCTOSE_AND_MANNOSE_METABOLISM	0.0625974	0.293013	-0.489391	-1.42207	28	SORD PFKM PFKP MTMR6 PMM1 ALDOB TSTA3 FBP2 PFKFB2 PFKFB3 PMM2 PFKFB4
GO_PROTEOGLYCAN_METABOLIC_PROCESS	0.0628566	0.293778	-0.38726	-1.34033	68	EXT2 BMPR2 ARSB SULF1 XYLT1 HS6ST1 IDUA CHST3 IMPAD1 B3GAT1 HEXA CSGALNACT2 CHST15 UST HS3ST3B1 B3GAT2
GO_REGULATION_OF_FEEDING_BEHAVIOR	0.0636105	0.296849	-0.581264	-1.45788	15	MTOR NR4A3
GO_ARTERY_DEVELOPMENT	0.0637884	0.297182	0.362907	1.31822	66	ENG COL3A1 HAND2 NRP1 TBX2 NDST1 HEY1 PLXND1 EYA1 NOTCH1 GJA5 ADAMTS6 MYH10 DCTN5 FOXF1 LUZP1 PROX1 SMAD7 SUFU SMAD6 PKD2 FOLR1 TFAP2B LTBP1 TAB1 FOXC2 HPGD
GO_POSITIVE_REGULATION_OF_LIPID_CATABOLIC_PROCESS	0.0638757	0.297182	-0.581103	-1.45748	15	PNPLA2 PPARA SPTLC2 APOA1 TWIST1 ABCD2
GO_CARDIAC_SEPTUM_DEVELOPMENT	0.0651887	0.297423	0.352303	1.30686	74	FZD1 TBX2 RARA NDST1 HEY1 PLXND1 ACVR1 NOTCH1 HEYL SALL4 GJA5 GATA3 NOTCH2 SAV1 RARB CYR61 ADAMTS6 MYH10 DCTN5 LUZP1 VANGL2 PROX1 SMAD7 SUFU SMAD6 DHRS3 CITED2 LTBP1 TAB1
GO_CARBOHYDRATE_PHOSPHORYLATION	0.0650518	0.297423	-0.568669	-1.45025	16	GNPTAB PFKM GNE GNPTG PFKFB2 PFKFB3 PFKFB4 XYLB
GO_MESENCHYMAL_CELL_DIFFERENTIATION	0.0651153	0.297423	0.31762	1.26144	112	TCF21 MSX1 SNAI2 HAND2 NRP1 NRTN EDNRA EFNB1 OVOL2 HEY1 LAMA5 ACVR1 ALDH1A2 FGF10 NOTCH1 HEYL OSR1 NRG1 WNT10A LIMS1 TGFB2 SNAI1 ERG SEMA3G ERBB4
GO_WATER_SOLUBLE_VITAMIN_METABOLIC_PROCESS	0.064472	0.297423	-0.39239	-1.34405	64	FASN MTR ACACA PSAT1 PDXK SLC23A2 MTHFD1L TKTL1 MTHFR PANK2 MTHFD2 ALDH1L2 HLCS MTRR
GO_PROTEIN_ACYLATION	0.0640405	0.297423	0.32156	1.26723	107	YEATS4 BRCA2 ZDHHC18 KAT2A ELP4 TAF5L SUPT3H MEAF6 TAF5 MSL1 POR MBIP HAT1 TADA1 ING3 POLE3 MSL2 TAF12 NAA30 ZDHHC16 HHAT ZDHHC5 TRRAP ESCO2 NAT9 WDR5 NCOA1 DSCC1 ZDHHC6 BRD8 ZDHHC20 MORF4L1 BRD1 NCOA2 KAT2B BEND3 TADA2B
GO_CYTOKINESIS	0.0643812	0.297423	0.361702	1.31753	67	BIRC5 ESPL1 BRCA2 STMN1 KIF4A SPAST CEP55 CKAP2 ECT2 KIF23 PLK1 RALA RALB MYH10 ANK3 ANLN INCENP NUSAP1 DAPK3 AHCTF1 DCTN3 KIF20A LZTS2 BCL2L1
GO_OLIGODENDROCYTE_DIFFERENTIATION	0.0650282	0.297423	-0.428821	-1.37462	45	NTRK2 WASF3 LPAR1 GSN NLGN3 EIF2B5 DUSP10 VTN SHH EIF2B1 ZNF488 MED12 EIF2B3 PTEN SLC8A3
GO_EPITHELIAL_CELL_DIFFERENTIATION	0.0646803	0.297423	0.255973	1.16445	351	FZD1 COL4A1 NEUROD1 ENG AGR2 VIM NUMA1 ARX HPS6 NR2F2 TCF21 TSG101 BMP6 ARHGEF26 GLI2 NRP1 ANXA1 CDK1 ST14 TYMS KLF15 ACTA2 CD34 THRA WT1 RARA OVOL2 ID1 FZD7 HEY1 EYA1 LAMA5 KIT IFT74 ACVR1 NR0B1 TMOD1 FGF10 NOTCH1 IRF6 NRG1 NFIB GATA3 FOXL2 PODXL SOX18 SAV1 DLX3 MAP2K1 HDAC1 CCNO SFN RARB OCA2 BARX1 ZNF703 GJA1 SLC9A3R1
GO_REGULATION_OF_DENDRITE_DEVELOPMENT	0.0647308	0.297423	-0.359961	-1.30979	93	PPP1R9A NTRK2 LRP8 MTOR KIAA0319 RELN FSTL4 SDC2 GORASP1 LPAR1 CRTC1 NLGN3 RAB21 PAK3 ITPKA CUX1
GO_ISOPRENOID_METABOLIC_PROCESS	0.0645455	0.297423	-0.360153	-1.31049	93	LRP8 HMGCR CYP1B1 GPC5 CRABP1 SDC2 LRP1 STAR FDFT1 LRAT RETSAT PNPLA4 IDI1 FDPS MVK RARRES2 APOA1 HMGCS1 DPAGT1 GPC3 CYP3A4 RDH12 SDC3 BCO2 TTR GGPS1 SDC1 RDH8 APOB PDSS1 MVD HMGCS2 SCPEP1 ALDH1A3 DPM2 CYP26C1 RBP4 PDE3A SRD5A1 GPC2 LPL
GO_POSITIVE_REGULATION_OF_NEURON_PROJECTION_DEVELOPMENT	0.0647505	0.297423	-0.311466	-1.24651	188	PPP1R9A NTRK2 BMPR2 ARSB CNTN1 LRP8 MTOR RELN FN1 SMURF1 RUFY3 TMEM30A SEMA5A LPAR1 CRTC1 NLGN3 SYT4 RAB21 DPYSL3 NPTN IST1 SERPINF1 VEGFA RAP1A PAK3 ITPKA CUX1 FBXO38 DMD EP300 RAPGEF1 BRAF DVL1 TWF2
GO_ACTIVATION_OF_MAPKK_ACTIVITY	0.0650164	0.297423	-0.438463	-1.38047	41	MAP3K1 TGFBR1 MAP3K8 JAK2 MAP3K5 FRS2 RAP1A MAP3K13 MAP3K9 RAPGEF1 BRAF GADD45B CRKL
KEGG_GLYOXYLATE_AND_DICARBOXYLATE_METABOLISM	0.0650881	0.297423	-0.580121	-1.45501	15	ACO2 MTHFD1L MTHFD2 PGP GRHPR MDH2 MTHFD2L HAO2 MDH1
GO_DENDRITIC_SPINE_DEVELOPMENT	0.0654665	0.297583	-0.568336	-1.4494	16	SLC9A6 WNT7A PAK3 EPHB1 PTEN ARF4 ACSL4
GO_PHOSPHOLIPID_TRANSPORT	0.0656119	0.297583	-0.448289	-1.38942	38	ATP10D ATP11B TMEM30A PITPNB PITPNA NPC2 SCARB1 APOA1 ATP11C ABCA1 CETP P2RX7 ATP8A1 ATP9A TRIAP1
GO_POSITIVE_REGULATION_OF_WNT_SIGNALING_PATHWAY	0.0655116	0.297583	-0.338235	-1.28285	123	SKI SULF1 ARNTL ZRANB1 ATP6V1C2 PSMD12 ATP6AP2 PSMD1 VPS35 NFKB1 CSNK1D WNT7A PSMA4 ATP6V0C DIXDC1 PSME4 TNKS2 PSMC2 PSMD14 KANK1 PSMC3 DVL1 WNT1 XIAP SOX4 SHH PSMC1 GPC3 FGFR2 DAB2 PSMB1 SMAD3 PSMD4 LGR5
GO_MATERNAL_PLACENTA_DEVELOPMENT	0.0655432	0.297583	-0.519935	-1.43017	22	BMPR2 TMED2 BSG VDR CTSB STC1
GO_FATTY_ACID_METABOLIC_PROCESS	0.0660398	0.299081	-0.307187	-1.23911	201	FASN MYO5A HSD17B12 ACACA PER2 ALDH5A1 CYP1B1 SCD PPARA ACLY ACSBG2 MSMO1 ETFDH RNPEPL1 AACS FADS2 PAM CEL ADIPOR2 PPARGC1A ECI1 ELOVL4 ELOVL5 MCAT CREM TBXAS1 MAPKAPK2 LPIN1 ACSM3 PEX13 FADS1 FAAH SLC27A4
GO_PHOSPHOLIPID_BIOSYNTHETIC_PROCESS	0.0662968	0.299506	-0.311914	-1.2459	185	SERINC5 ETNK1 DDHD1 SACM1L LPCAT3 PLSCR1 SERINC1 INPP5K PIGK FGFR3 PIK3CA SPTLC2 MTMR6 SYNJ1 SERAC1 PISD PTDSS1 LPGAT1 DDHD2 FRS2 PIGF PLD2 LPIN1 PIGG PGS1 AGPAT5 FADS1 IDI1 PIP5K1A FDPS CDS2 FGF19 CPNE1 PIGV INPP4A PTPN11 LCLAT1 CDS1 MVK SGMS1 APOA1 DGKE FGFR2 PIGT ABHD3 FAR1 PIGW PTEN GGPS1 PIGS PIGU PI4KB AGPAT2 SYNJ2 CWH43 FGF18 KLB PIK3R3 PIK3C2B MPPE1 CECR5 FGF4 MVD
GO_RESPONSE_TO_ALKALOID	0.0663798	0.299506	-0.357169	-1.30356	95	MDM2 MTOR CREB1 HIF1A SLC7A11 PPARA CHRNB4 RAPGEF3 SDC2 STAR NFKB1 BCHE PPARGC1A PPP2R2A CASP3 SLC18A2 ABAT RYR2 CHRNA5 HNMT UQCRC1 TMED10
GO_PROTEIN_TRANSPORT_ALONG_MICROTUBULE	0.0664838	0.299506	0.495975	1.41966	22	IFT20 TTC26 IFT74 DYNLL1 SSNA1 PCM1 SSX2IP TRAF3IP1 DYNC2H1
GO_REGULATION_OF_LAMELLIPODIUM_ORGANIZATION	0.0665244	0.299506	-0.476627	-1.40622	30	MTOR FER HDAC4 ARHGEF7 NCKAP1 RREB1 HSP90AA1 KANK1 TWF2 WNT1
GO_PYRIMIDINE_NUCLEOTIDE_METABOLIC_PROCESS	0.066773	0.299582	0.420756	1.36583	38	TYMS UNG MBD4 DCTD DHODH CMPK2 UPP1 NME7 UCKL1 DTYMK NEIL2 NME5 OGG1 CMPK1 DCK AK3 NME1 NME3 UPP2 CTPS2
GO_FEAR_RESPONSE	0.0668344	0.299582	-0.50185	-1.42046	25	CCK GRM7 RPS6KB1 VDAC1
GO_PEPTIDYL_TYROSINE_AUTOPHOSPHORYLATION	0.0667433	0.299582	-0.476439	-1.40567	30	IGF1R INSR JAK1 JAK2 HCK FER
GO_POSITIVE_REGULATION_OF_NUCLEOTIDE_METABOLIC_PROCESS	0.0669803	0.299798	-0.364645	-1.31134	86	NOS2 VIPR2 INSR HIF1A PRKCA AKAP12 NPR1 RAPGEF3 VCP ENTPD5 PPARGC1A ADCY1 ADCY5 ECE1 PID1 ADCYAP1R1 GSK3A PTHLH CAP1 ABCA1 RAMP1 MC4R CRHR1 TSHR TIMP2 CALCR NOS1 P2RX7 GPR161 AKAP5
GO_ACTIN_FILAMENT_BASED_MOVEMENT	0.0671844	0.299836	0.361009	1.31133	66	VIM MYL3 MYO1B DES MYL2 CAMK2D TMOD1 ACTA1 GJA5 TPM1 SUN2 WIPF1 FNBP1L NEDD4L GJA1 TPM3 SNTA1 FGF12 MYH10
GO_REGULATION_OF_MAP_KINASE_ACTIVITY	0.0671841	0.299836	-0.296372	-1.22219	247	PLCE1 MAP3K1 SORL1 IGF1R PDE5A FZD4 INSR THBS1 HMGCR SPAG9 TGFBR1 ERP29 RGS2 RGS4 MAP3K8 PROK2 INPP5K PDGFA SPRED2 JAK2 MAP3K5 LPAR1 DUSP1 FRS2 DUSP16 VEGFA MAPKAPK2 PPP2CA RAP1A PAK3 TPD52L1 DUSP10 MAP3K13 MAP3K9 ERN1 MAPK8IP3 RAPGEF1 BRAF GADD45B CRKL HIPK3 PTPN11 PTPN22 C1QTNF2 MAPK1 TGFB3 CD74 CXCR4 EGFR SYK MAPK14
GO_COPPER_ION_TRANSPORT	0.0673991	0.300305	-0.577861	-1.44934	15	HEPH CUTC SLC31A1 STEAP2
GO_POST_EMBRYONIC_DEVELOPMENT	0.0674854	0.300305	-0.387392	-1.33417	66	SEMA3C MTOR DHCR7 ALDH5A1 TGFBR1 IMPAD1 GIGYF2 CCDC47 VEGFA SLC18A2 RC3H2 RAB3A MAPK8IP3 BCL11B
GO_EMBRYONIC_DIGESTIVE_TRACT_MORPHOGENESIS	0.0679276	0.301835	0.559512	1.4484	15	TCF21 PDGFRA OVOL2 FGF10 FOXF1
GO_RNA_DEPENDENT_DNA_BIOSYNTHETIC_PROCESS	0.0680547	0.301962	0.559296	1.44784	15	RFC1 DKC1 PTGES3 PINX1 TERF1 TERF2 POT1 TERT
GO_EXCITATORY_POSTSYNAPTIC_POTENTIAL	0.0683103	0.302118	-0.530929	-1.42889	20	PPP1R9A NLGN3
GO_CELL_DIFFERENTIATION_INVOLVED_IN_EMBRYONIC_PLACENTA_DEVELOPMENT	0.0683856	0.302118	0.538075	1.4386	17	NR2F2 ST14 KRT19 PLK4 SNAI1 E2F7 EOMES
GO_PROTEIN_COMPLEX_LOCALIZATION	0.0682075	0.302118	0.405356	1.35264	43	BIRC5 IFT20 TTC26 IFT74 DYNLL1 SSNA1 TNFAIP2 RCC2 PCM1 MZT1 SSX2IP TRAF3IP1 DYNC2H1 SMAD7
GO_VASCULAR_PROCESS_IN_CIRCULATORY_SYSTEM	0.0685266	0.302306	-0.338228	-1.2797	121	DOCK4 BMPR2 NOS2 BCR PER2 HIF1A HMGCR RGS2 NPR1 KCNJ8 TACR2 PLOD3 PTPRM MKKS ECE1 VEGFA
GO_INOSITOL_PHOSPHATE_METABOLIC_PROCESS	0.0697158	0.30276	-0.42035	-1.36	47	IPMK PLCE1 PLCH2 PLCD1 INPP5K SYNJ1 PLCB2 MINPP1 ITPKA
GO_RESPONSE_TO_METAL_ION	0.0696253	0.30276	-0.298004	-1.22252	235	SLC40A1 MDM2 INSR CREB1 HIF1A GGH THBS1 FN1 SORD EIF2AK3 CYP2R1 TRPC1 BSG STAR MTF1 SLC30A7 B2M CALR PAM NFKB1 GSN PPARGC1A CA2 ATF4 BNIP3 ADCY1 HSPA5 APP PPIF DUSP1 CD14 ALDOB ALB SERPINF1 ECE1 UROD GNRH1 CASP3 SLC18A2 ABAT RYR2 EP300 HVCN1 SPARC SLC30A6 BRAF CPNE1
GO_BONE_MINERALIZATION	0.069647	0.30276	-0.499281	-1.41319	25	GPNMB EIF2AK3 TUFT1 FGFR3 SBNO2 MMP13 MINPP1 SBDS GPC3 FGFR2 BMP2 KLF10 AXIN2
GO_LIPID_TRANSLOCATION	0.068795	0.30276	-0.546615	-1.43636	18	ATP10D ATP11B TMEM30A
GO_MEMBRANE_PROTEIN_INTRACELLULAR_DOMAIN_PROTEOLYSIS	0.069426	0.30276	-0.5761	-1.44493	15	MBTPS1 SPPL2B NFKB1 SPPL2A NCSTN
GO_MULTI_ORGANISM_LOCALIZATION	0.0695527	0.30276	0.381719	1.32937	53	TSG101 NUP62 NUP160 NUP54 KPNA2 POM121 NUP205 AAAS THOC7 NUP133 NUP85 KPNA7 NUP153 UBB NUP155 RAE1 NUP214 CAV1 NUP50
GO_REGULATION_OF_NEUROLOGICAL_SYSTEM_PROCESS	0.0694926	0.30276	-0.407397	-1.34886	53	CCK MTOR WASF3 EIF2AK3 CHRNB4 RNF10 ITGA2
GO_CELLULAR_RESPONSE_TO_INORGANIC_SUBSTANCE	0.0693357	0.30276	-0.352035	-1.29487	100	MTR SLC40A1 CREB1 HIF1A FN1 EIF2AK3 STAR B2M CALR GSN PPARGC1A ATF4 BNIP3 ADCY1 HSPA5 PPIF SERPINF1 HVCN1 BRAF CPNE1
GO_ODONTOGENESIS_OF_DENTIN_CONTAINING_TOOTH	0.0696145	0.30276	0.368823	1.31652	60	ITGB4 MSX1 GLI2 HAND2 LHX8 WDR72 SOSTDC1 LAMA5 FGF10 DLX3 HDAC1 WNT6 TP63 TRAF6 HDAC2 JAG2
GO_MYELOID_CELL_DIFFERENTIATION	0.0688445	0.30276	-0.332483	-1.27215	131	HIPK2 RUNX1 EPAS1 TGFBR2 OSTM1 NCKAP1L FLVCR1 PTPN2 JAK2 ALAS2 TGFBR3 CD109 SIRT1 RPS6 KAT6A SBNO2 VEGFA ACTN1 PKNOX1 CASP3 PDE1B EP300 PTPN11 NFE2L1 KDM1A MED1 GPC3
GO_INTEGRIN_MEDIATED_SIGNALING_PATHWAY	0.0694386	0.30276	0.37055	1.31814	59	ITGB4 ITGA8 COL3A1 PRKD1 ITGA11 TEC ITGA1 ITGB2 LAMA5
GO_REGULATION_OF_TYPE_I_INTERFERON_MEDIATED_SIGNALING_PATHWAY	0.0698608	0.302961	-0.522932	-1.42336	21	JAK1 IRF7 PTPN2 IFNAR2 NLRC5 IFNAR1 LSM14A PTPN11
GO_NEGATIVE_REGULATION_OF_HEMOPOIESIS	0.0704805	0.305217	0.346336	1.29376	77	MIXL1 MEIS2 ANXA1 MAFB HOXA9 RARA IHH HOXA7 TOB2 PAF1 NOTCH1 ZBTB46 INHBA CDKN2A HOXA5 FOXJ1 DLL1 INPP5D MYC
GO_MECHANORECEPTOR_DIFFERENTIATION	0.0707296	0.305863	-0.444851	-1.37877	38	CLIC5 NTRK2 SLC4A7 ATP2B2 FAT4 MCOLN3
GO_REGULATION_OF_RESPONSE_TO_WOUNDING	0.0713181	0.307541	-0.291826	-1.2118	266	NOS2 BCR IL6ST TGFBR2 THBS1 NR1H3 WFDC1 HMGCR PRKCA PPARA BIRC2 PDGFA PTPN2 JAK2 CLASP2 CD28 HCK PLA2G7 CD47 NFKB1 GSN CD109 DUOXA2 ITGA2 C4BPA UBASH3B SBNO2 SERPINF1 PROC FEM1A IL1R1 NDFIP1 RREB1 DUSP10 FAM46A IL12B SERPINC1 FAM105B ABAT KANK1 CASK ACE2 BRAF PHLDB2 ZP3 VTN CHID1 XIAP MVK APOA1 SRSF6 LBH APOD FOXP3 ASH1L VAMP3 SYK MAPK14 SMAD3 PTEN HBEGF SOCS5 BCL6 FKBP1B STX2 IL18 VPS33B C3AR1 A…
KEGG_ALZHEIMERS_DISEASE	0.0712636	0.307541	-0.340619	-1.27888	115	ITPR2 ATP2A2 IDE EIF2AK3 LRP1 CACNA1D APP BACE2 NCSTN PLCB2 UQCRB CASP3 ERN1 COX4I2 CASP7 NDUFV1 ATP8 UQCRC1 GNAQ UQCRC2 MAPT MAPK1 NDUFA4 MME COX6C PPP3CC ADAM17 NDUFS2 NDUFA9 UQCRH BACE1 TNFRSF1A GAPDH
GO_TAXIS	0.0717711	0.308626	0.26228	1.17186	292	LSP1 OGN ENG GAS6 ARX ECSCR SIAH1 GLI2 NRP1 ANXA1 PDGFRA FZD3 CMKLR1 UNC5B FES EFNB1 SIAH2 ANO6 ITGA1 ITGB2 PIK3CG PLXND1 KIT NEO1 FGF10 OTX2 FLT1 NRG1 FOXD1 NFIB GATA3 SPON2 SPTBN5 KIF26A RALA PLXNB3 BDNF MAP2K1 TGFB2 PLA2G10 AMOT NGFR EFNA5 CYR61 DRGX CYSLTR1 SLIT3 CMTM8 MYH10 ANK3 SEMA3G B3GNT2 VCAM1 EDN2 CX3CL1 CHN1 NUP85 ZNF280D ENAH LMX1A GBX1 VANGL2 NRP2 PLXNA1 EDN1 SEMA3D HRG
GO_REGULATION_OF_MUSCLE_HYPERTROPHY	0.0717641	0.308626	-0.465156	-1.39025	32	PDE5A MTOR IL6ST PRKCA RGS2 NR4A3 ECE1 AKAP13 GSK3A
GO_MONOCARBOXYLIC_ACID_METABOLIC_PROCESS	0.0723919	0.309338	-0.280057	-1.19197	345	FASN MYO5A P4HA1 HSD17B12 ACACA PER2 HIF1A ALDH5A1 CYP1B1 SCD PPARA ACLY ACSBG2 SORD MSMO1 ETFDH RNPEPL1 AACS FADS2 P4HB NR4A3 CRABP1 BSG STAR IDUA MTHFD1L PAM PFKM PFKP CEL ADIPOR2 PPARGC1A ECI1 CYP46A1 PANK2 CDO1 ELOVL4 LRAT ELOVL5 ALDOB MCAT CREM TBXAS1 MAPKAPK2 UST LPIN1 ACSM3 PEX13 FADS1 FAAH HLCS SLC27A4 PRDX4 ABAT CYP39A1 MGST2 ACADL CBR4 BBOX1 PDHB DLAT XBP1 CD74 GOT2 CH25H FABP6 SYK PGD …
GO_POSITIVE_REGULATION_OF_TRANSLATIONAL_INITIATION	0.0724411	0.309338	-0.562103	-1.43351	16	RPS6KB1 DNAJC3 UHMK1 EIF2B5 DDX3X RPS6KB2
GO_GOLGI_TO_PLASMA_MEMBRANE_TRANSPORT	0.0721712	0.309338	0.424175	1.36061	36	RAB34 KRT18 LLGL1 COMMD1 CHIC2 VAMP7 AMN BBS2 OPTN ANK3
GO_RELAXATION_OF_MUSCLE	0.0724222	0.309338	-0.562178	-1.4337	16	ATP2A2 PDE5A RGS2
GO_GOLGI_VESICLE_TRANSPORT	0.0720995	0.309338	-0.293347	-1.21307	255	MYO5A SORL1 SPTAN1 TMED7 HYOU1 TMED2 SEC24C TRAPPC9 RER1 CYTH3 SURF4 DYNC1LI2 KIF11 SNX8 VAPA ARL1 LAMP1 GORASP1 VCP SAR1B RAB41 GOSR2 BCAP29 COG5 NAPG RAB33B TRAPPC3 KIF13A LMF1 NSF NRBP2 CSNK1D PICK1 ERGIC1 F9 AP3B2 PROC BET1 RINT1 RP2 KDELR2 F5 ANKFY1 DYNC1H1 KLC1 CUX1 STEAP2
GO_BRANCHING_MORPHOGENESIS_OF_AN_EPITHELIAL_TUBE	0.0726676	0.309873	0.316319	1.25041	109	COL4A1 ENG TCF21 GLI2 NRP1 EDNRA WT1 PLXND1 EYA1 LAMA5 ACVR1 FGF10 NOTCH1 FOXD1 PBX1 TIMELESS HOXA5 WNT6 MYC FGF1 FOXF1 B4GALT1 VANGL2 EDN1 GDF2 CSF1 WNT4
GO_CYTOPLASMIC_MICROTUBULE_ORGANIZATION	0.073001	0.310431	0.434704	1.36755	33	KATNA1 FIGNL1 SPAST VPS4A TUBGCP5 CEP120 TUBGCP2 PCM1 TUBGCP6 FIGN SLAIN2 HOOK3 EZR AXIN1 STMN3
GO_RESPONSE_TO_ACTIVITY	0.0729335	0.310431	-0.416247	-1.35173	48	OXCT1 INSR CREB1 HIF1A FNDC5 STAR ITGA2 PPARGC1A SLC25A25
GO_ACETYL_COA_METABOLIC_PROCESS	0.0733883	0.311646	-0.519861	-1.41501	21	FASN ACACA ACLY AADAT
GO_SKELETAL_SYSTEM_DEVELOPMENT	0.0736316	0.311816	0.254425	1.15641	347	IGF2 AEBP1 HOXA10 MATN3 COL1A1 TNFRSF11B COL1A2 MMP9 MMP2 COL3A1 MSX1 SNAI2 BMP6 GLI2 HAND2 MGP TEK FLI1 PDGFRA TYMS CMKLR1 CDH11 HOXA9 SIX4 COL12A1 COL5A2 THRA HOXC8 RARA IHH ANO6 INSIG2 NDST1 HOXA7 TLL1 EYA1 ANXA2 KIT SATB2 PAX1 FBN1 SP5 CHRD RASSF2 OSR1 GJA5 PBX1 NFIB IGFBP4 SETD2 TGFB2 RARB BBS2 SNAI1 CYR61 MEF2D TAL1 RIPPLY2 PTPN6 IRX5 HOXA5 DYM HOXB2 PRPSAP2
GO_VASOCONSTRICTION	0.0735872	0.311816	0.478597	1.39918	24	EDNRA ACTA2 HTR7 BBS2 EDN2 ADRA1B EDN1 CAV1 EDN3 SLC8A1 DRD5 HTR1A
GO_RESPONSE_TO_IMMOBILIZATION_STRESS	0.0737786	0.312007	0.523589	1.42104	18	LRP11 VWF NR0B1 PTPN5 BRD1 KEAP1 TH SLC8A1 TPH1 CYP1A2 PPARG GAL
GO_REGULATION_OF_LIPASE_ACTIVITY	0.0741433	0.312563	-0.392684	-1.32981	60	ARHGAP6 NR1H3 RGS2 ARL1 LRP1 LPAR1 FGFR3 S1PR4 LMF1 PLCB2 GNA13 ADCYAP1R1 APOA1 GNAQ SORT1 PDPK1 EGFR FGFR2
GO_STAT_CASCADE	0.0743856	0.312563	-0.463249	-1.38455	32	JAK2 FGFR3 FER IFNAR2 IFNAR1 CLCF1 SOCS1 PIAS1 MAPK1 STAMBP SOCS5 STAT2 CTR9
GO_NEGATIVE_REGULATION_OF_MACROAUTOPHAGY	0.0745217	0.312563	-0.571322	-1.43294	15	MTOR UBQLN1 QSOX1 NRBP2
GO_POSITIVE_REGULATION_OF_INNATE_IMMUNE_RESPONSE	0.0744861	0.312563	-0.316951	-1.24491	161	MAP3K1 MB21D1 EREG BIRC2 LGMN PLSCR1 IRF7 PSMD12 LAMP1 PSMD1 HCK TBK1 NFKB1 HSP90B1 PRKACB HSPD1 IRAK4 PSMA4 CD14 TNIP2 PSME4 MAPKAPK2 CTSB NLRC5 PSMC2 PAK3 IL12B PSMD14 FAM105B EP300 PSMC3 LSM14A CNPY3 MED1 PDPK1 PSMC1 SYK LY96 CYLD PSMB1 IKBKB PSMD4 NRAS
GO_PROTEASOMAL_PROTEIN_CATABOLIC_PROCESS	0.0743502	0.312563	-0.302725	-1.22532	208	MAN1B1 SEL1L RNF145 FBXO4 CUL4A ARNTL TNFAIP1 STT3B FAF1 SMURF1 BIRC2 PSMD12 DNAJC10 PSMD1 VCP UBQLN1 UBE2A SIRT1 HSP90B1 TOR1A CCDC47 HSPA5 RAD23B PSMA4 DERL1 SPOPL UBE2J1 PSME4 FBXW7 PSMC2 TRIM13 PSMD14 FZR1 CD2AP PRPF19 PPP2CB PSMC3 RNF24 GSK3A ANAPC5 RNF34 SDF2L1 ANAPC2 PSMC1 EDEM2 UBE2H
GO_OUTFLOW_TRACT_MORPHOGENESIS	0.0743963	0.312563	0.382867	1.3235	51	FZD1 HAND2 TBX2 RARA DVL2 PLXND1 EYA1 HEYL GJA5 SOX18 RARB
GO_MULTICELLULAR_ORGANISM_GROWTH	0.0746845	0.31277	-0.392388	-1.3288	60	PDE4D UNC79 MTOR DHCR7 TMED2 STK40 FLVCR1 SLC25A25 GIGYF2 PALB2 CTC1 TNKS2 RC3H2
GO_NEGATIVE_REGULATION_OF_ORGANELLE_ORGANIZATION	0.0747751	0.31277	0.264083	1.17249	275	BIRC5 CHEK1 ESPL1 LMOD1 RCC1 NEK2 HAUS1 NDC80 CEP63 TRIM37 CENPF MOS PTTG2 STMN1 MAD2L1 ASF1A KIF4A SMARCB1 HAUS2 PATL2 OTUB1 SPAST TMOD1 KIF2A BUB1 SPICE1 AURKA CKAP2 CSNK2A1 KIF23 TMOD2 PLK1 SCIN SUN2 SPTBN5 ZW10 PIF1 DNMT1 BIRC7 ATAD2 SIAH3 MSH2 TUBGCP5 CEP120 BUB1B MTBP TUBGCP2 TMOD3 MYBL2 PPFIA1 TSPO MTF2 CAPG MTM1 DLC1 TET1 CKAP5 TTK TPX2 TBC1D7 STIL GPSM2 SPC25 PINX1 MAP4 DNMT3B TUBGCP6 TE…
GO_POSITIVE_REGULATION_OF_FIBROBLAST_PROLIFERATION	0.0754969	0.312846	0.400854	1.33762	43	GAS6 SPHK1 E2F1 PDGFRA PDGFD PRKDC AQP1 FNTB ANXA2 FGF10 RNASEH2B SIRT6 MYC CCNA2 MIF LIG4 S100A6
GO_MORPHOGENESIS_OF_EMBRYONIC_EPITHELIUM	0.075417	0.312846	0.318491	1.24999	104	FZD1 GLI2 ST14 FZD3 KAT2A RARA OVOL2 IRX1 DVL2 LAMA5 PCDH8 ALDH1A2 FGF10 SDC4 OSR1 SALL4 APAF1 GATA3 RALA SETD2 KDM6A WNT6 DLC1 TP63 STIL TRAF6 LUZP1 VANGL2 CC2D2A BCL10 WNT4 JAG2 VEGFC TSC2
GO_REACTIVE_OXYGEN_SPECIES_BIOSYNTHETIC_PROCESS	0.0752744	0.312846	-0.534078	-1.42061	19	NOS2 CYP1B1 CYBB
GO_REGULATION_OF_DNA_METABOLIC_PROCESS	0.0751599	0.312846	0.268962	1.18024	246	S100A11 TIPIN BLM CHTF8 CHEK1 DBF4B BMP6 GLI2 PDGFRA RAD52 CDK1 NEK2 BRCA2 UNG KPNA2 TOP2A FIGNL1 EYA1 OTUB1 FGFR4 SMARCAD1 WRNIP1 FGF10 DEK PAXIP1 APAF1 GATA3 RFC4 MSH6 PIF1 DNMT1 CDKN2A MSH2 MAP3K4 HUS1 GJA1 DKC1 RAD51 CDT1 H2AFX HDAC8 SIRT6 BABAM1 ESCO2 NOX4 MYC EYA3 DNA2 CDK2 PINX1 RAD17 DSCC1 RGN CDC7 E2F7 ENPP7 TERF1 ERCC8 GDF2 MIS18A UBE2V1 APLF TERF2 KITLG POT1
GO_REGULATION_OF_OXIDATIVE_STRESS_INDUCED_CELL_DEATH	0.0755075	0.312846	-0.447537	-1.37186	36	PSAP HIF1A P4HB NR4A3 UBQLN1 SIRT1 ATF4 FBXW7 MCL1
GO_REGULATION_OF_PHAGOCYTOSIS	0.0751943	0.312846	-0.424583	-1.35572	44	BCR NCKAP1L HCK CD47 CALR ITGA2 C4BPA SYT7 PLD2 SCARB1 RAP1A RAB27A
GO_NEGATIVE_REGULATION_OF_DNA_REPLICATION	0.075089	0.312846	0.40944	1.34432	40	S100A11 TIPIN BLM BRCA2 PIF1 HUS1 PINX1 RAD17 ENPP7 TERF1 GDF2 TERF2 POT1
GO_LYMPHOCYTE_HOMEOSTASIS	0.0762178	0.315363	-0.454613	-1.3765	34	SLC40A1 HIF1A SLC39A3 NCKAP1L RPS6 CASP3 RC3H2 DNAJA3 FOXP3
GO_REGULATION_OF_TRANSLATIONAL_INITIATION	0.0766421	0.316691	-0.383981	-1.31857	65	EIF4G3 DDX1 RPS6KB1 EIF2AK3 DNAJC3 EIF4G2 KLHL25 UHMK1 EIF2B5 ATF4 EIF1B MTIF2 EIF4A2 EIF2B1 DDX3X RPS6KB2 EIF2B3
GO_PROTEIN_TRIMERIZATION	0.0774512	0.319361	0.463997	1.38197	26	COL6A2 COL1A1 COL1A2 COL6A1 NUP62 NUP54
GO_NEGATIVE_REGULATION_OF_CELL_CYCLE_G2_M_PHASE_TRANSITION	0.0774967	0.319361	0.511261	1.40805	19	BLM CDK1 FANCI HUS1 NAE1 MIIP CCNA2 CLSPN FHL1
GO_AXO_DENDRITIC_TRANSPORT	0.0782422	0.322001	-0.47706	-1.38624	28	HIF1A KIF1A AP3D1 RAB21 APP AP3B2 SPG7 MAPT AP3M1 AP3S1 SOD1 SPG11 APBA1
GO_METHIONINE_METABOLIC_PROCESS	0.0787182	0.323525	-0.556435	-1.41905	16	MTR MTHFR MTRR MSRA APIP EIF2B1 ADI1 MTHFD2L
GO_PHAGOSOME_MATURATION	0.0790344	0.32439	-0.480578	-1.38547	27	ATP6V1A TMEM175 ATP6V1C2 RAB43 SYT7 ATP6V0C ATP6V0A1 SRPX ATP6V1B2 RAB31 ATP6V1C1 TCIRG1 ATP6V0B
GO_REGULATION_OF_INTRACELLULAR_PROTEIN_TRANSPORT	0.0793658	0.324427	-0.289782	-1.20266	264	SORL1 KPNA1 MDM2 MTOR UGCG MBTPS1 VPS11 ZDHHC8 FAF1 TGFBR1 IPO5 G3BP2 SRI OGT RUFY3 TMEM30A INPP5K SEMA5A RAPGEF3 JAK2 BNIP3L SIRT1 PDZK1 UHMK1 RHOU CTDSPL2 CREB3 GREM1 SREBF2 UBE2J1 RBPMS FBXW7 CNST IL12B HSP90AA1 EP300 NPEPPS OAZ1 KANK1 HNMT PTPN11 GSK3A SLC17A9 SOX4 SHH GNAQ OAZ2 MED1 APOD UBL5 TGFB3 XBP1 EDEM2 GOPC EGFR FAM20B TCF7L2 UBE2L3 DAB2 MAPK14 ACTL6A CYLD SH3GLB1 ACSL3 STOM RANBP3 SM…
GO_MONOCARBOXYLIC_ACID_BIOSYNTHETIC_PROCESS	0.0794292	0.324427	-0.337204	-1.26605	115	FASN MYO5A HSD17B12 ACACA PER2 SCD ACLY MSMO1 RNPEPL1 FADS2 STAR CYP46A1 ELOVL4 ELOVL5 MCAT TBXAS1 UST ACSM3 FADS1 ABAT CYP39A1 MGST2 CBR4 BBOX1 XBP1 CD74 CH25H SYK ACSL3 LTC4S ABCB11
GO_REGULATION_OF_VASOCONSTRICTION	0.0793178	0.324427	-0.414727	-1.34181	47	DOCK4 BMPR2 PER2 HIF1A
GO_POSITIVE_REGULATION_OF_DENDRITIC_SPINE_DEVELOPMENT	0.0794666	0.324427	-0.471422	-1.38158	29	PPP1R9A LRP8 MTOR RELN LPAR1 NLGN3 PAK3 ITPKA
GO_TRANSLESION_SYNTHESIS	0.0798171	0.324992	0.452402	1.37054	28	RPA3 USP43 REV1 RFC1 POLE2 RFC4 DTL UBB RFC2 MAD2L2
GO_POSITIVE_REGULATION_OF_SMOOTH_MUSCLE_CELL_MIGRATION	0.0797344	0.324992	-0.50264	-1.39579	23	DOCK4 RPS6KB1 RAPGEF3 LPAR1 ITGA2 HDAC4
GO_SINGLE_ORGANISM_BEHAVIOR	0.0801917	0.325578	-0.28556	-1.19549	288	NTRK2 HIPK2 UNC79 CCK MTOR CACNB4 RASGRF1 LSAMP CREB1 HIF1A LRRN4 THBS1 HMGCR GRM7 RELN PPARA RPS6KB1 CHRNB4 NR4A3 VDAC1 STAR TACR2 CRTC1 NLGN3 BCHE CTNS SYNJ1 STS SCN1A NPTN ADCY1 GIGYF2 ATAD1 APP ARC SERPINF1 MBD5 CASP3 SORCS3 SRPX2 ABAT PDE1B EP300 CHRNA5 AUTS2 BRAF BTBD9
GO_CHROMOSOME_LOCALIZATION	0.0802795	0.325578	0.393193	1.32453	45	BIRC5 BRCA2 CHMP3 CENPE CENPF KIF2C CEP55 SPICE1 SPO11 VPS4A ZW10 KIF18A PINX1 NDE1 TERF1 CUL3
GO_ANTERIOR_POSTERIOR_PATTERN_SPECIFICATION	0.0801095	0.325578	0.296857	1.21919	142	NEUROD1 HOXA10 NR2F2 MSX1 GLI2 RGS19 KAT2A HOXA9 HOXC8 WT1 PRKDC HOXA7 EMX2 PCDH8 LFNG ALDH1A2 PAX1 NOTCH1 OTX2 AURKA OSR1 MEOX2 PGAP1 PBX1 CDON BARX1 RIPPLY2 KDM6A HOXA5 CRB2 DLL1 HOXB2 XRCC2
GO_INTERMEDIATE_FILAMENT_BASED_PROCESS	0.0807963	0.325749	0.446873	1.36429	29	VIM KRT18 DES AGFG1 PRPH RAF1 MTM1 SYNC NEFM KRT9
GO_REGULATION_OF_WNT_SIGNALING_PATHWAY	0.0805916	0.325749	-0.295361	-1.21044	233	MCC KREMEN1 SKI RNF213 DKK3 SULF1 ARNTL NLK ZRANB1 ATP6V1C2 CCNY PSMD12 WNT5B ATP6AP2 PSMD1 LRP1 LRP4 VPS35 NFKB1 LRP5 CSNK1D GREM1 WNT7A PSMA4 ATP6V0C STK3 DIXDC1 PSME4 PPP2CA TNKS2 DCDC2 TMEM237 PSMC2 FRZB PSMD14 FOXO3 RAPGEF1 KANK1 PSMC3 G3BP1 DVL1 WNT1 MKS1 GSK3A XIAP SOX4 SHH FZD6 PSMC1 STK4 GPC3 MED12 TCF7L2 FGFR2 DAB2 MAPK14 CYLD PSMB1
GO_ANTIGEN_PROCESSING_AND_PRESENTATION_OF_PEPTIDE_ANTIGEN	0.0811342	0.325749	-0.33756	-1.26423	113	LNPEP ABCB9 SEC24C LGMN DYNC1LI2 KIF11 PSMD12 PDIA3 PSMD1 SAR1B ITGB5 CYBB B2M CALR CANX SH3GL2 CTSD PSMA4 PSME4 DYNC1H1 PSMC2 KLC1 PSMD14
GO_PROTEIN_LOCALIZATION_TO_LYSOSOME	0.0810933	0.325749	-0.554422	-1.41392	16	SORL1 GNPTAB HSPA8 SH3BP4 GNPTG AP3M1
GO_REGULATION_OF_ACTIN_FILAMENT_BASED_PROCESS	0.0812384	0.325749	-0.293768	-1.20733	239	PPP1R9A PDE4D SPTAN1 ARHGAP6 ATP2A2 MTOR TWF1 NCKAP1L SRI ACTR2 INPP5K SEMA5A PDGFA RAPGEF3 LRP1 CLASP2 HCK ROCK2 SPIRE1 LPAR1 IQGAP2 PAM JMY FER GSN PICK1 ACTR3 GATA4 EVL MKKS DIXDC1 DSTN CCDC88A DSP NCKAP1 PAK3 STC1 RYR2 CD2AP EP300 AKAP13 KANK1 BRAF PHLDB2 TWF2 DLG1
GO_AGING	0.081224	0.325749	-0.303776	-1.22224	197	PPP1R9A NTRK2 PDE4D IDE MTOR ARNTL TGFBR2 CREB1 HMGCR RPS6KB1 EEF2 RPN2 LRP1 CALR SLC32A1 CANX CISD2 GSN SIRT1 KCNE2 PPARGC1A EIF2B5 KAT6A CTC1 SERPINF1 ULK3 GNRH1 SLC18A2 SMC5 ATP2B1 CAST SCAP ABAT
GO_POSITIVE_REGULATION_OF_CYTOKINE_PRODUCTION	0.0809566	0.325749	-0.296412	-1.21123	227	RUNX1 PDE4D SULF1 IL6ST CREB1 MB21D1 HIF1A THBS1 CYP1B1 EREG AFAP1L2 IRF7 EIF2AK3 ATP6AP2 NR4A3 JAK2 CD28 TBK1 B2M NFKB1 DHX36 CD80 ATF4 HSPD1 GATA4 CD14 MAPKAPK2 IL12B IFNAR1 EP300 IL9 LSM14A ZP3 PTPN22 FOXP3 XBP1 CD74 DDX3X PDE4B SYK LY96 MAPK14 SMAD3 TWIST1 ADAM17 IL18 HHLA2 SOD1 C3AR1 NCL AGPAT2 NOD1
GO_PROTEIN_K63_LINKED_UBIQUITINATION	0.0812779	0.325749	0.461203	1.37365	26	UBE2T UBE2E3 CDKN2A UBE2G1 UBE2E2 TRAF6 UBE2V1 ZFP91 UBE2N ITCH TRIM27
KEGG_CITRATE_CYCLE_TCA_CYCLE	0.080823	0.325749	-0.490465	-1.38824	25	ACLY ACO2 PDHB DLAT SUCLG2 PCK1 MDH2 DLD IDH1 MDH1 SDHA OGDH OGDHL
GO_VACUOLE_ORGANIZATION	0.0816615	0.326859	-0.327187	-1.25189	131	ARSB STAM2 MBTPS1 MFN2 VPS11 VPS18 GNPTAB TMEM175 CLN5 ACP2 MAN2A1 ATG12 VPS37B IST1 SYT7 ATP6V0C TP53INP2 SRPX RAB27A CHMP4C CHMP1B ATG2B CHMP2B
GO_COGNITION	0.082099	0.327328	-0.305596	-1.22372	189	NTRK2 SLC1A4 SOBP MTOR RASGRF1 CREB1 HIF1A LRRN4 HMGCR GRM7 RELN RPS6KB1 VDAC1 TACR2 CRTC1 NLGN3 BCHE CTNS SYNJ1 STS NPTN ADCY1 ATAD1 APP ARC SERPINF1 CASP3 SORCS3 PDE1B EP300 TUSC3 BRAF BTBD9 DGCR2 NLGN4X CHMP2B
GO_REGULATION_OF_RHODOPSIN_MEDIATED_SIGNALING_PATHWAY	0.0820068	0.327328	0.499542	1.39503	20	PPEF1 FNTB CAMKMT METAP2 GUCA1B
GO_MYOTUBE_CELL_DEVELOPMENT	0.0819644	0.327328	-0.545055	-1.41238	17	SKI XK
GO_NEGATIVE_REGULATION_OF_INTERFERON_GAMMA_PRODUCTION	0.0822755	0.327606	0.535581	1.40959	16	GAS6 RARA INHBA GATA3 ZC3H12A TLR4 PRNP
GO_POSITIVE_REGULATION_OF_PROTEIN_SECRETION	0.0824981	0.327659	-0.329315	-1.25348	126	OXCT1 CAPN10 MCU HIF1A SRI AACS JAK2 VPS35 PFKM C2CD2L GLUL PPID CD14 MMP13 IFNAR1 ABAT EP300 SOX4 STXBP5L PTPN22 TGFB3 XBP1 VAMP3 TCF7L2 SYK MAPK14
GO_NEGATIVE_REGULATION_OF_TUMOR_NECROSIS_FACTOR_SUPERFAMILY_CYTOKINE_PRODUCTION	0.0825024	0.327659	0.460222	1.37073	26	GAS6 CD34 RARA TNFAIP3 BPI ERRFI1 NLRC3 TSPO
GO_POSITIVE_REGULATION_OF_INTERLEUKIN_2_PRODUCTION	0.0826679	0.327891	-0.49457	-1.3873	24	RUNX1 PDE4D CD28 CD80
GO_REGULATION_OF_LIPID_CATABOLIC_PROCESS	0.0828134	0.328044	-0.461432	-1.37006	31	PNPLA2 MTOR PPARA SPTLC2 PDE3B SCARB1 RARRES2 APOA1
GO_REGULATION_OF_CYTOPLASMIC_TRANSPORT	0.0831212	0.328838	-0.277295	-1.18027	346	PDE4D MYO5A SORL1 KPNA1 MDM2 ATP2A2 MTOR UGCG MBTPS1 VPS11 ZDHHC8 FAF1 TGFBR1 IPO5 G3BP2 SRI TMEM30A STX1A SEMA5A RAPGEF3 PPP1CC TRPC1 JAK2 VPS35 SUPT6H BNIP3L SIRT1 PPP1R12A UHMK1 RHOU CTDSPL2 SYNJ1 CREB3 RAB21 GREM1 UBASH3B TOR1A SREBF2 UBE2J1 RINT1 RBPMS FBXW7 RAP1A CNST DMD IL12B HSP90AA1 RYR2 RAB3A EP300 NPEPPS KANK1 INSIG1 HNMT BRAF BTBD9 PTPN11 ADCYAP1R1 GSK3A SLC17A9 SOX4 SHH GNAQ F2RL3 M…
GO_PROTEIN_POLYUBIQUITINATION	0.0832343	0.328861	-0.304517	-1.2208	191	LNPEP MIB2 UBE3C RNF19A RNF145 RNF213 MYLIP FBXO4 CBLB WSB1 ANKIB1 SMURF1 BIRC2 PSMD12 PSMD1 UBE2A DDB2 PSMA4 MKRN1 PSME4 TNKS2 FBXW7 PSMC2 PSMD14 RC3H2 FZR1 NPEPPS PRPF19 PSMC3 RNF24 HECTD2 ANAPC5 RNF34 UBE4A ANAPC2 PSMC1 UBE2H UBE2L3 FBXO2 FBXO22
GO_POSITIVE_REGULATION_OF_LIPASE_ACTIVITY	0.0835951	0.329862	-0.412131	-1.33341	47	ARHGAP6 NR1H3 ARL1 LPAR1 FGFR3 S1PR4 LMF1 PLCB2 GNA13 ADCYAP1R1 APOA1 GNAQ PDPK1 EGFR FGFR2
GO_NADH_METABOLIC_PROCESS	0.0838946	0.330618	-0.488039	-1.38137	25	VCP PFKM PFKP ALDOB MDH2 PFKFB2 PFKFB3 PFKFB4 GAPDH MDH1 PFKL OGDH
GO_MATURATION_OF_5_8S_RRNA_FROM_TRICISTRONIC_RRNA_TRANSCRIPT_SSU_RRNA_5_8S_RRNA_LSU_RRNA_	0.0843841	0.331077	0.534122	1.40575	16	EXOSC9 ERI2 ERI1 EXOSC7 EXOSC8 WDR12 NOL9 UTP20 RRS1
GO_HOMEOSTASIS_OF_NUMBER_OF_CELLS	0.0845511	0.331077	-0.328087	-1.25003	127	HIPK2 EPAS1 SLC40A1 HIF1A SLC39A3 NCKAP1L FLVCR1 PTPN2 JAK2 SART3 ALAS2 TGFBR3 RPS6 GIGYF2 NCSTN VEGFA PKNOX1 CASP3 RC3H2 GCNT4 PTPN11 NFE2L1 DNAJA3 MED1 FOXP3 JAM3 PDE4B
GO_COENZYME_BIOSYNTHETIC_PROCESS	0.0845457	0.331077	-0.346178	-1.27141	99	FASN PANK3 NADK HSD17B12 ACACA NADSYN1 SCD ACLY ACSBG2 PDXK MTHFD1L MAT2B PANK2 MTHFD2 ELOVL5
GO_LOCALIZATION_WITHIN_MEMBRANE	0.0845245	0.331077	-0.348215	-1.27319	96	RELN TMED2 SEC24C TRAPPC9 RER1 VAPA GORASP1 LRP4 SAR1B GOSR2 TRAPPC3 REEP2 NSF CSNK1D PICK1 BET1 F5 PIGR TRAPPC5 DVL1 DLG1 TMED10 CTSZ DNAJA3 RFTN2 TRAPPC10 SEC23IP SCFD1 TGFA
GO_MULTICELLULAR_ORGANISM_REPRODUCTION	0.084446	0.331077	0.243626	1.13044	442	HOXA10 NR2F2 TCFL5 SIAH1 NUP62 ANXA1 E2F1 PDGFRA TMEM203 TK1 BRCA2 EDNRA ACE GGNBP2 HOXA9 DSG2 TRIP13 ING2 MERTK TESK1 STRBP THRA CCNA1 WT1 RARA IHH PRKDC AGFG1 RAD51C ETS1 KIAA1524 FANCL TOB2 TAC1 TTC26 NSUN2 KIT PARN CEP57 LFNG ACVR1 NCOA6 INPP5B DYNLL1 NR0B1 NOTCH1 DIAPH3 COMT SYCE3 INHBA ADCY7 SPO11 FOXL2 TAF4B BRDT CNTD1 ALKBH5 SERPINE2 MEA1 TGFB2 PAQR7 CCNE1 PABPC1L ADNP MSH2 OCA2 PATZ1 BBS…
GO_ACTIVATION_OF_PHOSPHOLIPASE_C_ACTIVITY	0.0852818	0.33332	-0.533128	-1.40092	18	ARHGAP6 LPAR1 S1PR4 PLCB2 ADCYAP1R1 GNAQ EGFR
GO_REGULATION_OF_ACTIN_CYTOSKELETON_REORGANIZATION	0.0853412	0.33332	0.46951	1.37261	24	TEK PDGFRA ARHGDIB BAIAP2L1 FES ABL2 DAPK3 CSF1R BCAS3 BAIAP2
GO_INTRA_GOLGI_VESICLE_MEDIATED_TRANSPORT	0.0855243	0.33361	-0.435094	-1.34853	38	SORL1 RAB41 GOSR2 COG5 NAPG RAB33B NSF CUX1 COG4
GO_NEGATIVE_REGULATION_OF_ORGANELLE_ASSEMBLY	0.0856774	0.333782	0.543127	1.40598	15	TRIM37 PATL2 MTM1 TBC1D7 MAP4 TBC1D30 TCHP
GO_SYNAPSE_ORGANIZATION	0.0858013	0.333841	-0.346302	-1.27007	98	NTRK2 MYO5A CACNB4 FARP1 RELN RER1 ATP2B2 LRP4 CEL NLGN3 SLC9A6 APP WNT7A PAK3 RAB3A POU4F1 NLGN4X DVL1 DNER UTRN DNAJA3 AFG3L2 CACNA2D2
GO_PROTEIN_HOMOOLIGOMERIZATION	0.0863064	0.335381	-0.304348	-1.21872	189	SKI RNF213 NELL2 IDE ACACA TNFAIP1 PPAT ALDH5A1 SPAG9 TRPM8 EIF2AK3 OGT FGFRL1 VCP MICU1 KCNJ12 PAM CRTC1 DGKD GLUL DPYSL3 TOR1A EVL DERL1 SLC1A1
GO_RESPONSE_TO_ANTIBIOTIC	0.0865582	0.335933	-0.431248	-1.3434	39	MDM2 AOC3 JAK1 JAK2 STAR HSPA5 CASP3 HSP90AA1 EP300 PPP2CB
GO_POSITIVE_REGULATION_OF_INTRACELLULAR_TRANSPORT	0.0870103	0.336411	-0.289522	-1.19663	254	CAPN10 SORL1 KPNA1 MDM2 UGCG VPS11 ZDHHC8 TGFBR1 IPO5 SRI RUFY3 TMEM30A SEMA5A RAPGEF3 TRPC1 JAK2 PDZK1 RHOU CTDSPL2 SYNJ1 RAB21 GREM1 YWHAE TOR1A SREBF2 PPP1R13B RBPMS FBXW7 CNST IL12B HSP90AA1 EP300 NPEPPS OAZ1 YWHAQ KANK1 HNMT ADCYAP1R1 GSK3A SLC17A9 SHH OAZ2 F2RL3 MED1 PDPK1 UBL5 TGFB3 XBP1 EDEM2 EGFR FAM20B TCF7L2 SYK UBE2L3 DAB2 MAPK14 ACTL6A SH3GLB1 ACSL3 STOM RANBP3 SMAD3 PPP3CC HTT EDAR …
GO_RESPONSE_TO_TRANSFORMING_GROWTH_FACTOR_BETA	0.086968	0.336411	-0.334162	-1.25463	115	HIPK2 SKI NLK TGFBR2 CREB1 CBL TGFBR1 GDF5 FN1 LTBP2 SMURF1 SOX5 PDGFA RAPGEF3 STAR ITGB5 TGFBR3 SMAD1 PPARGC1A
GO_RESPONSE_TO_CAMP	0.0869751	0.336411	-0.363796	-1.28737	78	PDE4D ITPR2 BIRC2 INPP5K RAPGEF3 BSG STAR APP CDO1 DUSP1 ALDOB CREM RAP1A STC1 EP300 RAPGEF1 SPARC SLC26A3 BRAF RAP1B KCNQ1 LDHA SLC8A3 SDC1 AKAP9 HCN2
GO_NLS_BEARING_PROTEIN_IMPORT_INTO_NUCLEUS	0.0873745	0.337393	-0.523998	-1.39379	19	KPNA1 CBLB IPO5 RERE KPNA5 TNPO1
GO_REGULATION_OF_EPIDERMAL_GROWTH_FACTOR_ACTIVATED_RECEPTOR_ACTIVITY	0.0877923	0.338056	-0.531344	-1.39623	18	EREG APP FBXW7 SOCS4 ZGPAT TGFA SOCS5 ADAM17
GO_REGULATION_OF_IMMUNE_RESPONSE	0.0877568	0.338056	-0.264345	-1.15704	489	MAP3K1 PDE4D PTPRC BCR CACNB4 IL6ST MB21D1 NR1H3 EREG JAK1 IFNGR1 NCKAP1L BIRC2 LGMN PLSCR1 IRF7 ACTR2 PSMD12 NR4A3 CYFIP2 LAMP1 PTPN2 PSMD1 JAK2 CD28 HCK TSPAN6 UBQLN1 TBK1 SPPL2B B2M PIK3CA SUPT6H NFKB1 FER FLOT2 SIRT1 CD80 C4BPA IFNAR2 HSP90B1 SPPL2A PRKACB HSPD1 ACTR3 IRAK4 PSMA4 SLC25A6 CD14 PLD2 TNIP2 CXADR PSME4 MAPKAPK2 CTSH NDFIP1 CTSB NLRC5 CD247 PSMC2 NCKAP1 PAK3 DUSP10 IL12B PSMD14 FA…
GO_EMBRYONIC_PLACENTA_MORPHOGENESIS	0.087877	0.338056	0.531394	1.39857	16	ST14 SETD2 CYR61 NCOA1 SPINT1 ZFP36L1 LEF1
GO_REGULATION_OF_MULTICELLULAR_ORGANISM_GROWTH	0.0882077	0.33854	-0.403444	-1.32056	50	ATRN CREB1 GDF5 LGMN PIK3CA APP MKKS TNKS2 MBD5 PTPN11 AFG3L2 CACNA2D2 FGFR2 PPIB SOD1 BCL2 PTCH1
GO_INTERSTRAND_CROSS_LINK_REPAIR	0.0882236	0.33854	0.43299	1.34416	31	RPA3 UBE2T FANCL EME1 FANCB FANCI FANCF UBB XPA FANCE
GO_METENCEPHALON_DEVELOPMENT	0.0888492	0.33882	-0.359705	-1.28089	81	ATRN CNTN1 FZD4 PTBP2 ATP2B2 RERE PTPRS LPAR1 SDF4 PPARGC1A AARS HSPA5 WNT7A ABAT NLGN4X WNT1 PTPN11
GO_ALPHA_AMINO_ACID_BIOSYNTHETIC_PROCESS	0.0887148	0.33882	-0.389468	-1.3067	57	MTR PLOD1 PSAT1 PSPH MTHFD1L ASNS GLUL ALDH18A1 MTHFD2 MTRR ASNSD1 APIP EIF2B1 GOT2
GO_MITOCHONDRIAL_TRANSMEMBRANE_TRANSPORT	0.0887285	0.33882	-0.465385	-1.36388	29	ACACA MCU MICU1 TIMM17A MRS2 HSP90AA1 AFG3L2 SLC25A33 TIMM44
GO_RAS_PROTEIN_SIGNAL_TRANSDUCTION	0.0887624	0.33882	-0.337758	-1.25641	108	PLCE1 DHCR24 ARHGAP6 NISCH G3BP2 RRAS2 RAPGEF3 RAB4A ROCK2 RHOU ARHGAP5 MAPKAPK2 RAP1A NCKAP1 RREB1 GNA13 RAPGEF1 RAPGEF6 ELMO1 CRKL G3BP1 ARHGEF1 RAP1B ROCK1 DOK3 MAPK14 RIT1 ARHGEF3 MYO9B BCL6 RASGRP3 NRAS
GO_REGULATION_OF_CELLULAR_RESPONSE_TO_TRANSFORMING_GROWTH_FACTOR_BETA_STIMULUS	0.0884202	0.33882	-0.36691	-1.28747	74	HIPK2 SKI DKK3 TGFBR2 THBS1 TGFBR1 SMURF1 ZEB1 TGFBR3 CD109 SIRT1 HSPA5
GO_POSITIVE_REGULATION_OF_CELLULAR_AMIDE_METABOLIC_PROCESS	0.0893454	0.340124	-0.366501	-1.28604	74	MTOR CIRBP THBS1 RPS6KB1 EEF2 DNAJC3 CD28 UHMK1 ITGA2 EIF2B5 EP300 SOX4 PRR16 SYNCRIP MAPK1 CPEB3 DDX3X RPS6KB2
GO_REGULATION_OF_CARBOHYDRATE_METABOLIC_PROCESS	0.0895636	0.340124	-0.335427	-1.25288	111	MTOR INSR HIF1A PPARA OGT INPP5K PDK4 PTPN2 TMEM59 ENTPD5 NFKB1 SIRT1 PPP1CB PPARGC1A HDAC4 ACER2 ARPP19 NLN PGP ADCYAP1R1 GSK3A C1QTNF2 SIK1
GO_REGULATION_OF_SYNAPSE_ASSEMBLY	0.0895856	0.340124	-0.398223	-1.31394	52	PPP1R9A NTRK2 SLITRK4 CLSTN1 NLGN3 LRTM2 WNT7A CLSTN2 SRPX2 EPHB1 CHRNB2
GO_REGULATION_OF_INSULIN_RECEPTOR_SIGNALING_PATHWAY	0.0896349	0.340124	-0.446163	-1.35092	34	SIK2 RPS6KB1 OGT INPP5K PTPN2 SIRT1 KANK1 PID1 SOCS1 GSK3A
GO_STEROL_HOMEOSTASIS	0.0900094	0.340782	-0.438227	-1.34332	36	TMEM97 MYLIP NR1H3 SIRT1 LRP5 NPC2 SCARB1 ACSM3 APOA1 XBP1 ABCA1 APOB CETP
GO_REGULATION_OF_LEUKOCYTE_MEDIATED_CYTOTOXICITY	0.0901964	0.340782	-0.500661	-1.37715	22	PTPRC NOS2 LAMP1 B2M
GO_REGULATION_OF_TRANSPORTER_ACTIVITY	0.090054	0.340782	-0.322549	-1.23851	135	SYNGR3 PDE4D MYO5A ATP1B3 CACNB4 RASGRF1 INSR RELN SRI RAPGEF3 UBQLN1 CACNA1D NLGN3 KCNE2 PPARGC1A YWHAE PPIF ARC NDFIP1 DMD RYR2 UTRN KCNQ1 TRPC6 PDE4B STOM TWIST1 CRHR1 FKBP1B HTT AKAP9 STIM2 SLC9A1
GO_PROTEIN_HETEROOLIGOMERIZATION	0.0902529	0.340782	0.343868	1.26641	71	COL6A2 COL1A1 COL1A2 PCBD1 COL6A1 NUP62 NUP54 CHMP3 CLDN1 ANXA2 ITPR3 RRM2
GO_POSITIVE_REGULATION_OF_SECRETION	0.0907032	0.341641	-0.291966	-1.1983	236	OXCT1 CAPN10 CCK MCU CREB1 HIF1A RAB8B SRI AACS STX1A NPR1 ATP6AP1 LAMP1 JAK2 CLASP2 INHBB VPS35 TACR2 PFKM C2CD2L GLUL PPID SYT7 ARHGEF7 CD14 MMP13 NMB RAB27A IFNAR1 ABAT RAB3A EP300 RAB9A ZP3 PTPN11 SOX4 STXBP5L PTPN22 CHRNB2 SYTL2 TGFB3 XBP1 UNC13D VAMP3 STXBP1 TCF7L2 SYK MAPK14
GO_CHAPERONE_MEDIATED_PROTEIN_FOLDING	0.0906415	0.341641	-0.449007	-1.35132	33	CALR PDIA4 CANX PPID TOR1A HSPA8 CD74 UNC45A CCT2 FKBP1B PPIB FKBP10 FKBP5 DNAJC7 FKBP8 CRTAP HSPE1 FKBP9 CHORDC1
GO_AUTOPHAGY	0.0909389	0.342109	-0.284669	-1.18734	277	SLC1A4 ARSB STAM2 LAMP2 MTOR MFN2 VPS11 VPS18 CALCB GDF5 SMURF1 MFN1 LAMP1 VDAC1 PDK4 TMEM59 UBQLN1 RAB33B PFKP PIK3CA CISD2 REEP2 CHST3 PPARGC1A ATG12 SLC35C1 VPS37B CTSD SCN1A BNIP3 CLEC16A IST1 ATG7 TP53INP2 ULK3 ACBD5 CTSB MBD5 PEX13 FAM13B SRPX HSPA8 HSP90AA1 CHMP4C ATG2B CHMP2B TMEM208 USP13 ATG9B PTPN22 KCNQ1 TBC1D25 USP10 XBP1 GABARAPL1 ATG9A ULK1 NBR1 TCIRG1 MAP1S SH3GLB1 STK32A STOM BOC…
GO_INORGANIC_ANION_TRANSPORT	0.0914571	0.342957	-0.351475	-1.27073	89	CLIC5 SLC1A4 SLC34A2 PCYOX1 CLCN6 TTYH3 SLC20A2 SLC12A2 GABRD SLC12A3 CLCN4 SLC37A3 ANO10 CLCC1 GABRA1 SLC26A3 SLC25A3 ANO3
GO_SOMATIC_DIVERSIFICATION_OF_IMMUNOGLOBULINS	0.091345	0.342957	0.47783	1.36772	22	UNG PRKDC POLL MSH6 MSH2 PMS2 LIG4 MSH3 TCF3 EXO1 SWAP70 POLB EXOSC3 CTNNBL1
GO_POSITIVE_REGULATION_OF_CELL_MATRIX_ADHESION	0.0917237	0.342957	0.423176	1.33128	33	TEK CDH13 CD36 SDC4 LIMS1 PLEKHA2 COL16A1 HRG KDR CSF1 WNT4 VEGFC
GO_DETECTION_OF_VISIBLE_LIGHT	0.0916924	0.342957	-0.472144	-1.36115	27	CACNB4 GNAT1 ELOVL4 RGS9BP PDE6C GNAQ
GO_MESONEPHROS_DEVELOPMENT	0.09152	0.342957	0.337915	1.25909	76	TCF21 WT1 RARA ARG2 EPCAM EYA1 LAMA5 FGF10 SDC4 OSR1 FOXD1 PBX1 GATA3 RARB WNT6 FOXJ1 MYC FGF1 CALB1 WNT4 SMAD7 SMAD6 PKD2 OSR2 FOXC2 SFRP1 ROBO2 SMAD9
GO_NEGATIVE_REGULATION_OF_MAP_KINASE_ACTIVITY	0.0922263	0.344416	-0.393308	-1.30699	54	SORL1 HMGCR RGS2 RGS4 INPP5K SPRED2 DUSP1 DUSP16 PPP2CA DUSP10 HIPK3 PTPN22
GO_NUCLEAR_TRANSCRIBED_MRNA_CATABOLIC_PROCESS_DEADENYLATION_DEPENDENT_DECAY	0.0928601	0.346361	0.390986	1.30469	43	EXOSC9 LSM5 PATL1 PARN PATL2 LSM6 CNOT10 DIS3 PAIP1 EXOSC7 ZFP36L2 EXOSC8 EIF4A3 EDC4
GO_SYNAPTIC_VESICLE_CYCLE	0.093094	0.346812	-0.369396	-1.28462	70	STON2 SYTL5 STX1A SYT11 CANX SH3GL2 SYT4 SYNJ1 SYT7 WNT7A CADPS PLD2 SLC18A2 RAB3A
GO_REGULATION_OF_INFLAMMATORY_RESPONSE	0.0932663	0.346817	-0.306534	-1.21513	174	NOS2 BCR IL6ST NR1H3 WFDC1 PPARA BIRC2 PTPN2 JAK2 CD28 HCK PLA2G7 CD47 NFKB1 DUOXA2 ITGA2 C4BPA SBNO2 SERPINF1 PROC FEM1A IL1R1 NDFIP1 DUSP10 IL12B SERPINC1 FAM105B ACE2 ZP3 VTN CHID1 XIAP MVK APOA1 APOD FOXP3 ASH1L VAMP3 MAPK14 SMAD3 SOCS5 BCL6
GO_ACUTE_PHASE_RESPONSE	0.0933216	0.346817	-0.519918	-1.38294	19	HIF1A FN1 PLSCR1
GO_POSITIVE_REGULATION_OF_CELLULAR_COMPONENT_BIOGENESIS	0.0936633	0.347651	-0.282223	-1.18152	288	NTRK2 CUL4A CCK IDE MTOR CREB1 PRKCA FAF1 TGFBR1 NCKAP1L CAND1 RGS2 ACTR2 SLITRK4 CLSTN1 FNIP1 RAPGEF3 CLASP2 VCP HCK SPIRE1 LPAR1 IQGAP2 GTF2H5 JMY DDB2 FER GSN NLGN3 LRTM2 HDAC4 VPS37B DPYSL3 ACTR3 WNT7A EVL VEGFA CLSTN2 PSMC2 NCKAP1 SRPX2 HSP90AA1 EP300 ACE2 BRAF PHLDB2 PSMC3 TWF2 WNT1 DLG1 EPHB1 FMN1 APOA1 PSMC1 MAPT PAN3 TGFB3 ROCK1 ARF6
GO_REGULATION_OF_APPETITE	0.0937729	0.347651	-0.536136	-1.38927	17	CCK PPARA MKKS
GO_NEGATIVE_REGULATION_OF_DEFENSE_RESPONSE	0.0939608	0.347927	-0.351097	-1.26671	88	BCR NR1H3 WFDC1 PPARA PTPN2 TSPAN6 NFKB1 SERPINF1 PROC FEM1A NDFIP1 NLRC5 DUSP10 IL12B SERPINC1 FAM105B CHID1 MVK APOA1 DNAJA3 APOD FOXP3 ASH1L SMAD3 SOCS5
GO_CELL_CELL_RECOGNITION	0.0941725	0.34829	-0.461961	-1.35385	29	ADAM20 CLGN CCT4 HVCN1 CCT7 ZP3 DLG1 EPHB1 CCT2 TCP1 CCT8 CCT5 PCSK4 ZP4 CATSPER2 SPA17 ST6GALNAC6
GO_NAD_METABOLIC_PROCESS	0.0943542	0.348542	-0.429999	-1.33274	38	NADK NADSYN1 VCP PFKM PFKP ALDOB LDHA MDH2 PFKFB2 PFKFB3 PFKFB4 GAPDH NAMPT NMNAT2 LDHB MDH1
GO_REGULATION_OF_MYELOID_LEUKOCYTE_DIFFERENTIATION	0.0946209	0.349107	-0.371487	-1.28574	68	RUNX1 CUL4A MTOR CREB1 PRKCA IRF7 OGT ATP6AP1 PTPN2 CA2 UBASH3B NDFIP1 IL12B SLC9B2
GO_REGULATION_OF_NEUROTRANSMITTER_RECEPTOR_ACTIVITY	0.0949644	0.349953	-0.503828	-1.37136	21	RASGRF1 RELN NLGN3 PPARGC1A ARC
GO_L_ALPHA_AMINO_ACID_TRANSMEMBRANE_TRANSPORT	0.0953003	0.350769	-0.503607	-1.37076	21	SLC7A11 SLC7A5 SLC7A1 SLC25A22 SLC1A1
GO_ENDOPLASMIC_RETICULUM_TO_CYTOSOL_TRANSPORT	0.0954347	0.350843	-0.554472	-1.39068	15	SEL1L VCP HSP90B1 DERL1 RYR2
GO_REGULATION_OF_ACTIN_FILAMENT_BUNDLE_ASSEMBLY	0.0956027	0.351039	-0.379325	-1.29217	62	PPP1R9A ARHGAP6 MTOR INPP5K RAPGEF3 CLASP2 ROCK2 LPAR1 EVL MKKS BRAF PHLDB2 APOA1 ROCK1 SMAD3 MYOC S100A10 SLC9A1
GO_POSITIVE_REGULATION_OF_ACTIN_FILAMENT_POLYMERIZATION	0.0963651	0.353416	-0.410395	-1.31555	45	MTOR NCKAP1L ACTR2 HCK SPIRE1 IQGAP2 JMY FER GSN ACTR3 EVL
GO_NEGATIVE_REGULATION_OF_VASCULATURE_DEVELOPMENT	0.0968964	0.35494	0.362498	1.27679	56	COL4A2 ANGPT4 ECSCR TEK DCN WT1 STAB1 DAB2IP NOTCH1 AMOT MMRN2 THBS2 HOXA5 PDCD10 HRG GDF2 WNT4
GO_REGULATION_OF_SYNAPTIC_PLASTICITY	0.0973204	0.355249	-0.335112	-1.24527	107	PPP1R9A NTRK2 RASGRF1 CREB1 STAU1 RELN ATP2B2 STAR CRTC1 NLGN3 PICK1 NPTN ARC ITPKA SORCS3 RAB3A BRAF ANAPC2 MAPK1 CPEB3 STXBP1 CPLX2 PTEN SLC8A3
GO_ADENYLATE_CYCLASE_MODULATING_G_PROTEIN_COUPLED_RECEPTOR_SIGNALING_PATHWAY	0.0971915	0.355249	-0.343176	-1.25477	96	PSAP PDE4D GRM7 GRK5 RGS1 GNAT1 LPAR1 CACNA1D S1PR4 PRKACB ADCY1 ADCY5 CHRM4 GNAI3 GNA13 HTR1F
GO_INACTIVATION_OF_MAPK_ACTIVITY	0.0973284	0.355249	-0.524591	-1.37848	18	RGS4 SPRED2 DUSP1 DUSP16 PPP2CA DUSP10
GO_DEVELOPMENTAL_PROGRAMMED_CELL_DEATH	0.0975072	0.355478	0.51394	1.37407	17	HAND2 PRKDC KIT NOTCH1 CYR61 JAG2 KITLG
KEGG_CHRONIC_MYELOID_LEUKEMIA	0.0976589	0.355608	-0.381067	-1.29046	60	RUNX1 MDM2 CBLB BCR TGFBR2 CBL TGFBR1 PIK3CA NFKB1 AKT3
KEGG_PORPHYRIN_AND_CHLOROPHYLL_METABOLISM	0.0977808	0.35563	-0.509194	-1.3704	20	EPRS ALAS2 FTH1 HCCS UROD GUSB
GO_NUCLEOTIDE_TRANSPORT	0.0980048	0.356022	-0.509069	-1.37006	20	SLC25A36 SLC35C1 SLC25A6 SLC35A1 GJB1 SLC25A33 SLC35B2 P2RX7 SLC25A24
GO_LONG_CHAIN_FATTY_ACID_METABOLIC_PROCESS	0.0982865	0.356623	-0.392128	-1.2983	53	MYO5A CYP1B1 ACSBG2 FADS2 PAM ELOVL5 TBXAS1 FADS1 FAAH SLC27A4 ACADL
GO_NEGATIVE_REGULATION_OF_TOR_SIGNALING	0.0985075	0.357002	-0.472906	-1.35116	26	ARNTL HIF1A FNIP1 SIRT1 NPRL2 SH3BP4 GSK3A FLCN PDCD6
GO_ER_TO_GOLGI_VESICLE_MEDIATED_TRANSPORT	0.0989918	0.358334	-0.318922	-1.22578	136	SPTAN1 TMED7 HYOU1 TMED2 SEC24C TRAPPC9 DYNC1LI2 VAPA GORASP1 VCP SAR1B GOSR2 BCAP29 COG5 TRAPPC3 LMF1 NSF NRBP2 CSNK1D ERGIC1 F9 PROC BET1 F5 DYNC1H1 COG4 TRAPPC5 TMED10 CTSZ COG7 TRAPPC10 GOPC SEC23IP DYNC1I2 SCFD1 TGFA WHAMM COPG2 RAB35 COPB1 TMED3 USO1 MPPE1 COPA CNIH4 CTSC
GO_REGULATION_OF_CARDIAC_MUSCLE_CONTRACTION	0.0996305	0.360221	-0.395766	-1.30046	51	PDE4D ATP2A2 PDE5A RGS2 SRI HDAC4 GATA4 DSP STC1 DMD HSP90AA1 RYR2 ACE2
GO_REGULATION_OF_INTRACELLULAR_ESTROGEN_RECEPTOR_SIGNALING_PATHWAY	0.100054	0.361327	-0.515309	-1.37068	19	DDX5 UFL1 DDRGK1 MED1 UBA5
GO_NEGATIVE_REGULATION_OF_NEURON_APOPTOTIC_PROCESS	0.100295	0.361587	-0.341914	-1.25015	96	NTRK2 HIPK2 HIF1A HYOU1 GDF5 LGMN NR4A3 LRP1 JAK2 STAR PIK3CA PPARGC1A NRBP2 AARS CPEB4 CRLF1 CLCF1 BRAF POU4F1 TGFB3 ROCK1 DLX1 STXBP1 ALKBH1 OXR1 STAMBP DNAJC5 GABRB2 ERBB3 SOD1 CNTF ITSN1
GO_PROTEIN_TARGETING	0.101101	0.361587	-0.276927	-1.16911	316	SORL1 KPNA1 CBLB ARNTL MFN2 GNPTAB TMED2 TRAM1 GDF5 IPO5 IPO7 LTBP2 SMURF1 RAB8B SSR1 AKAP12 SEC61A1 RERE PDIA3 INPP5K BSG JAK2 GOSR2 TIMM17A RAB33B KPNA5 RPS6 SRPRB CHM YWHAE SLC25A6 SSR3 PEX13 RAB27A TNPO1 HSPA8 HSP90AA1 PIP5K1A YWHAQ ZFYVE9 IPO8 RPL22 RPL6 SRP72 RPL3 AFG3L2 MAPK1 PAN3 TGFB3 RPL39 GNPTG SEC61G SYK AP3M1 SEC62 SSR2 RPS11 VPS13A
GO_NEGATIVE_REGULATION_OF_MAPK_CASCADE	0.100819	0.361587	-0.3327	-1.23922	109	RPS6KA6 SORL1 IGF1R HMGCR RGS2 RGS4 INPP5K SPRED2 PTPN2 RNF149 DUSP1 DUSP16 PPP2CA DUSP10 RAPGEF1 HIPK3 DLG1 PTPN22 ASH1L FLCN DNAJA1 PTEN LEMD2
GO_REGULATION_OF_TRANSFORMING_GROWTH_FACTOR_BETA_PRODUCTION	0.101188	0.361587	-0.521809	-1.37117	18	CREB1 HIF1A THBS1 ATP6AP2 CD2AP FOXP3 GATA6 SMAD3
GO_CILIUM_ORGANIZATION	0.100547	0.361587	0.296913	1.20138	128	LRRC6 IFT20 NPHP4 TTC26 LAMA5 NEK1 IFT74 TMEM216 DYNLL1 SSNA1 RAB8A OCRL CCNO FNBP1L BBS2 POC1B DNAH5 FOXJ1 BBS5 PCM1 VANGL2 CC2D2A DNAH1 SSX2IP ABLIM3 CLUAP1 RTTN TRAF3IP1 DYNC2H1 TTC8 NME5 RFX3 RFX2 RAB23 SNX10 DYNC2LI1 TMEM17 DNAI1 TTC17 RSPH9 ABLIM1 DZIP1 HSPB11 RAB3IP DNAI2 DISC1 KIF24 CEP41
GO_GLYCOSPHINGOLIPID_BIOSYNTHETIC_PROCESS	0.100935	0.361587	-0.507153	-1.36491	20	UGCG ST6GALNAC3 GAL3ST1 ST8SIA1 ST8SIA5 ST3GAL3
GO_ESTABLISHMENT_OF_PROTEIN_LOCALIZATION_TO_VACUOLE	0.100948	0.361587	-0.461639	-1.34143	28	SORL1 GNPTAB SMURF1 GOSR2 HSPA8 GNPTG AP3M1 VPS13A
GO_POSITIVE_REGULATION_OF_CELL_KILLING	0.10115	0.361587	-0.521846	-1.37127	18	NOS2 LAMP1 B2M IL12B
GO_CARDIAC_SEPTUM_MORPHOGENESIS	0.101174	0.361587	0.382817	1.28957	45	FZD1 TBX2 RARA HEY1 ACVR1 NOTCH1 HEYL GJA5 NOTCH2 SAV1 RARB CYR61
GO_NEGATIVE_REGULATION_OF_LIPID_TRANSPORT	0.101376	0.361838	-0.5307	-1.37519	17	THBS1 NR1H3 NFKB1 SREBF2 PTPN11 SHH
GO_ACYLGLYCEROL_HOMEOSTASIS	0.101532	0.361972	-0.51431	-1.36802	19	NR1H3 SIRT1 SCARB1 APOA1 XBP1 CETP SESN2
GO_NEGATIVE_REGULATION_OF_PEPTIDASE_ACTIVITY	0.101673	0.362055	-0.322479	-1.22866	127	COL28A1 SORL1 DHCR24 MDM2 THBS1 WFDC1 USP14 BIRC2 FNIP1 SERPINB12 TFPI2 SH3RF1 APLP2 CD109 SPOCK1 SPP2 YWHAE APP SERPINF1 VEGFA CRIM1 WNT9A MKL1 SERPINC1 CAST CPAMD8 EP300 VTN XIAP RNF34 DNAJA3
GO_PROTEIN_SECRETION	0.102553	0.36392	-0.358162	-1.26446	77	MYO5A NOS2 GNPTAB ERP29 LTBP2 RAB8B EIF2AK3 TACR2 PDIA4 CANX LMF1 RAB11FIP2 SLC18A2 SCG2
GO_NEGATIVE_REGULATION_OF_CARBOHYDRATE_METABOLIC_PROCESS	0.102507	0.36392	-0.460729	-1.33878	28	PPARA INPP5K TMEM59 PPARGC1A HDAC4 ACER2 PGP GSK3A SIK1
GO_COENZYME_METABOLIC_PROCESS	0.102537	0.36392	-0.297949	-1.19879	197	FASN PANK3 NADK HSD17B12 ACACA GGH HMGCR NADSYN1 SCD ACLY ACSBG2 AADAT PDXK VCP MTHFD1L PFKM PFKP MTHFR MAT2B PANK2 MTHFD2 ALDH1L2 ELOVL5 ALDOB FOLH1 MTRR ACOT9 MVK PDHB FLAD1 APIP DLAT MAT2A MOCOS PGD SUCLG2 FAR1 ACSL3 LDHA MDH2 MTHFD2L NDUFA9 PDZD11 PFKFB2 DLD KCNAB2 PFKFB3 ACSF2 PFKFB4 GAPDH PDSS1 NAMPT MAT1A NMNAT2 ACOT13 LDHB IDH1
GO_INTERMEDIATE_FILAMENT_ORGANIZATION	0.103152	0.365333	0.529866	1.37165	15	VIM DES AGFG1 MTM1 NEFM KRT9
GO_PIGMENT_METABOLIC_PROCESS	0.103189	0.365333	-0.402245	-1.30142	47	MYO5A PPAT AP3D1 TRPC1 PAICS ALAS2 PPARGC1A DCT CTNS UROD NFE2L1 SLC45A2 COX10 PMEL
GO_REGULATION_OF_CELLULAR_RESPONSE_TO_INSULIN_STIMULUS	0.103335	0.365428	-0.411334	-1.30707	43	SIK2 RPS6KB1 OGT INPP5K PTPN2 SIRT1 KANK1 PID1 SOCS1 RNASEL PTPN11 GSK3A RARRES2
GO_SMOOTH_MUSCLE_CELL_DIFFERENTIATION	0.103511	0.365628	0.442589	1.32939	27	ITGA8 RAMP2 HEY1 ACVR1 TMEM204 FGF10 NOTCH1
GO_POSITIVE_REGULATION_OF_DENDRITE_DEVELOPMENT	0.103831	0.366335	-0.383955	-1.2837	56	PPP1R9A LRP8 MTOR RELN LPAR1 CRTC1 NLGN3 RAB21 PAK3 ITPKA CUX1
GO_REGULATION_OF_EPITHELIAL_CELL_MIGRATION	0.1043	0.367144	-0.31897	-1.22242	133	MCC BMPR2 ARSB PRCP TGFBR2 SEMA3A HIF1A THBS1 PTPRG PRKCA SEMA5A CLASP2 ROCK2 ITGA2 PTPRM HDAC9 WNT7A EVL SCARB1 GLIPR2 SERPINF1 VEGFA CTSH RREB1 STC1 SRPX2
GO_CELLULAR_RESPONSE_TO_GLUCOSE_STARVATION	0.104183	0.367144	-0.469012	-1.34003	26	EIF2AK3 ASNS ATF4 PICK1 HSPA5 CPEB4 TBL2 XBP1 SLC2A1 SH3GLB1
GO_NEGATIVE_REGULATION_OF_PHOSPHORUS_METABOLIC_PROCESS	0.104682	0.368068	-0.269018	-1.15534	385	CTDSPL RPS6KA6 PDE4D SORL1 PTPRC IGF1R MTOR INSR MYO1D HMGCR GRM7 FARP1 PPP1R16B PRKCA PPARA NCKAP1L RGS2 RGS4 DNAJC3 OGT INPP5K PDGFA DNAJC10 SPRED2 PTPN2 ROCK2 LPAR1 CRY2 ELL CD109 SIRT1 PPARGC1A LRP5 HDAC4 KIAA0430 RNF149 GREM1 UBASH3B YWHAE PPIF DUSP1 DUSP16 PPP2CA CASP3 GNAI3 DUSP10 CNST GABBR2 DMD SOCS4 RAPGEF1 CAMSAP3 NPRL2 PID1 SOCS1 ATXN7 GADD45B DVL1 HIPK3 DLG1 GSK3A DNAJA3 GNAQ PTPN22
GO_PATTERNING_OF_BLOOD_VESSELS	0.105016	0.368535	0.437403	1.3251	28	COL4A1 ENG NRP1 EDNRA PLXND1 ACVR1
GO_RESPONSE_TO_OXIDATIVE_STRESS	0.105055	0.368535	-0.284081	-1.17701	260	MTR ATRN DHCR24 EPAS1 MDM2 ATP2A2 ARNTL HIF1A SLC7A11 CYP1B1 STAU1 PON2 FN1 ETFDH EEF2 P4HB NR4A3 JAK2 STAR MTF1 CYBB SLC23A2 MAP3K5 NFKB1 FER SIRT1 PPARGC1A ATF4 VRK2 GSR BNIP3 TOR1A APP PPIF DUSP1 NET1 IL1R1 KLF6 CASP3 FOXO3 EP300 VKORC1L1 PPP2CB MSRA WRN PSIP1 PTPRK NFE2L1
GO_NUCLEOTIDE_EXCISION_REPAIR_DNA_DUPLEX_UNWINDING	0.10519	0.368587	-0.504263	-1.35713	20	CUL4A GTF2H5 DDB2 RAD23B
GO_REGULATION_OF_CELL_ADHESION_MEDIATED_BY_INTEGRIN	0.105342	0.368698	0.432051	1.31904	29	RAC3 PIEZO1 SNAI2 PIK3CG TESC IFT74 MUC1 PODXL TGFB2 PTPN6
GO_NEGATIVE_REGULATION_OF_MUSCLE_CELL_APOPTOTIC_PROCESS	0.105618	0.36924	-0.473389	-1.3399	25	LIFR HMGCR RAPGEF3 JAK2
GO_REGULATION_OF_ACTIN_FILAMENT_BASED_MOVEMENT	0.105767	0.369343	-0.468121	-1.33749	26	PDE4D ATP2A2 SRI GATA4 DSP STC1 RYR2
GO_REGULATION_OF_VESICLE_MEDIATED_TRANSPORT	0.106716	0.371808	-0.274215	-1.16214	329	SORL1 STON2 SYTL5 ATP2A2 BCR TBC1D4 VPS11 CBL VPS18 NR1H3 NCKAP1L STX1A ATP6AP1 LAMP1 RAB4A CLASP2 HCK SYT11 B2M CD47 CALR RAB33B SH3GL2 FER NSF RUNDC1 ITGA2 C4BPA SYT4 SYNJ1 RAB21 PICK1 VPS37B GREM1 TOR1A ATAD1 SYT7 CD14 PLD2 SCARB1 VEGFA RINT1 ANKFY1 BIN1 RAP1A PACSIN3 RAB27A CNST RAB3A CD2AP RAB9A TBC1D22A INSIG1 BRAF BTBD9 ZP3 VTN STXBP5L SYTL2 PDPK1 MAPK1 TBC1D25 GPC3 ARF6 UNC13D GOPC VAMP3 …
GO_POSITIVE_REGULATION_OF_HEART_CONTRACTION	0.106707	0.371808	-0.458158	-1.33131	28	PDE4D ATP2A2 RGS2 SLC1A1 HSP90AA1 RYR2 ACE2 GSK3A KCNQ1
GO_AXON_REGENERATION	0.107441	0.373911	-0.510546	-1.35801	19	MTR JAK2 CHST3 APOA1 APOD JAM3
GO_RESPONSE_TO_LIGHT_STIMULUS	0.107687	0.374341	-0.2954	-1.19156	201	NTRK2 MDM2 MTOR CACNB4 CREB1 CIRBP HIF1A LRRN4 HMGCR PPP1CC GNAT1 ASNS CRY2 SDF4 UBE2A DDB2 CRTC1 SIRT1 NLGN3 PPP1CB CTNS ATF4 PPID NPTN APP ELOVL4 DUSP1 RGS9BP FBXW7 CASP3 IL12B PDE1B EP300 BRAF WRN PDE6C PTPRK COPS3 CDS1 GNAQ KDM1A HMGCS1 CHRNB2 SIK1 DBH DCUN1D3 EGFR
GO_POSITIVE_REGULATION_OF_ORGAN_GROWTH	0.108205	0.375714	0.418506	1.30741	32	ARX CDK1 TBX2 WT1 NOTCH1 NRG1 PIN1
GO_REGULATION_OF_INTERLEUKIN_1_PRODUCTION	0.108678	0.376922	0.430082	1.31303	29	GAS6 SPHK1 ANXA1 HSPB1 TNFAIP3 ERRFI1 CARD8
GO_REGULATION_OF_SEQUENCE_SPECIFIC_DNA_BINDING_TRANSCRIPTION_FACTOR_ACTIVITY	0.108798	0.376922	0.260086	1.14659	255	FZD1 NEUROD1 GAS6 GTF2A2 CTH SFRP4 PRKD1 HAND2 SPHK1 NEUROG1 CMKLR1 COMMD1 TRIM37 THRA ITGB2 ID1 TICAM1 DVL2 TNFAIP3 GLIS2 NFKBIB KIT SMARCB1 NR0B1 PIAS4 DAP DAB2IP HEYL MAP3K10 PBX1 IRAK2 SAV1 CARD11 CDKN2A PLA2G10 RAB7B PRKCB RIPK2 NLRC3 TAF12 SETD6 EIF2AK2 FOXJ1 COMMD7 TRAF1 TRAF6 AMH PRDX3 UBB TP53BP1 BCL10 MAPK8 HDAC2 PROX1 UBE2V1 EZH2 HNF4A RELA SGK1 SIVA1 CYTL1 SMAD7 ZC3H12A RPS6KA5 MAD2L2…
GO_SENSORY_PERCEPTION_OF_LIGHT_STIMULUS	0.10917	0.377783	-0.314249	-1.2125	140	MYO5A EPAS1 CACNB4 CYP1B1 ABCC6 RGS9 RGS16 GNAT1 PITPNA CHM RABGGTB LRAT MKKS RGS9BP RP2 ATXN7 PDE6C NXNL2 CHRNB2 SLC45A2 RDH12 VSX1 RORB PDCL RAX RDH8 RPGR PPEF2 IMPG2 MYO3A MYO3B COL2A1 CNGA3 PPT1 TYR GRK7 NOB1 DNAJC19
GO_NEGATIVE_REGULATION_OF_ANION_TRANSPORT	0.109543	0.378645	-0.488191	-1.34285	22	MTOR THBS1 GRM7
GO_DEVELOPMENTAL_PROCESS_INVOLVED_IN_REPRODUCTION	0.109995	0.379781	0.241867	1.11616	414	HOXA10 NR2F2 TCF21 BMP6 GLI2 DCN ANXA1 LRRC6 PDGFRA TFAP2C BRCA2 ST14 LHX8 HOXA9 SIX4 CRIP1 TRIP13 ING2 MERTK STRBP ASB1 TOX2 WT1 RARA PRKDC AGFG1 OVOL2 SMARCC1 DMRTA2 TTC26 HEY1 NSUN2 KIT CEP57 LFNG ACVR1 NCOA6 ID4 NR0B1 KRT19 FGF10 NOTCH1 COL9A3 OSR1 PBX1 PLK4 INHBA SPO11 GATA3 FOXL2 TAF4B DLX3 SETD2 SERPINE2 MEA1 MAP2K1 AMHR2 PAQR7 CCNE1 PABPC1L MSH2 OCA2 PATZ1 BBS2 MAP3K4 SNAI1 CYR61 SLIT3 ET…
GO_SENSORY_PERCEPTION_OF_PAIN	0.110444	0.3809	0.365764	1.26437	51	KCNK4 EDNRA ANO1 NR2F6 TAC1 NGFR P2RY1 OPRK1 SCN9A EDN1 ADCYAP1 PENK OPRM1 TRPA1 PAWR
GO_ASSOCIATIVE_LEARNING	0.111388	0.380978	-0.390014	-1.28156	51	MTOR CREB1 HIF1A LRRN4 HMGCR GRM7 RELN NLGN3 CTNS NPTN APP
GO_TISSUE_MIGRATION	0.111584	0.380978	0.350037	1.24946	60	PKN3 NRP1 NANOS1 CDH13 ACTA2 ITGB2 ID1 FAP PLXND1 KIT FGF10 ACTA1 PAXIP1 SOX18 AMOT
GO_MIDDLE_EAR_MORPHOGENESIS	0.111094	0.380978	0.505601	1.35178	17	MSX1 INSIG2 EYA1 OSR1 NKX3-2 EDN1 OSR2 NAGLU TSHZ1
GO_INTERFERON_GAMMA_MEDIATED_SIGNALING_PATHWAY	0.11123	0.380978	-0.4373	-1.31608	33	JAK1 IFNGR1 IRF7 JAK2 HCK B2M
GO_NON_RECOMBINATIONAL_REPAIR	0.111417	0.380978	0.378308	1.27438	45	RAD52 PRKDC POLL BARD1 PIAS4 PAXIP1 RNF138 H2AFX BABAM1 TP53BP1 LIG4 XRCC6 POLA1
GO_OLIGODENDROCYTE_DEVELOPMENT	0.111144	0.380978	-0.475856	-1.33481	24	WASF3 LPAR1 GSN EIF2B5 SHH EIF2B1 ZNF488 MED12 EIF2B3 PTEN
GO_KIDNEY_MORPHOGENESIS	0.11154	0.380978	0.343059	1.24291	65	TCF21 WT1 IRX1 EYA1 LAMA5 FGF10 OSR1 FOXD1 PBX1 GATA3 WNT6 FOXJ1 MYC FGF1 VANGL2 CALB1 WNT4
GO_PROSTATE_GLAND_DEVELOPMENT	0.111314	0.380978	0.413018	1.29933	33	GLI2 ANXA1 CRIP1 RARA SMARCC1 ID4 FGF10 NOTCH1
GO_NEGATIVE_REGULATION_OF_ENDOTHELIAL_CELL_APOPTOTIC_PROCESS	0.110956	0.380978	0.472672	1.33645	21	GAS6 TEK RAMP2 TNFAIP3 GATA3 NDNF
GO_REGULATION_OF_CELLULAR_AMINE_METABOLIC_PROCESS	0.111822	0.381363	-0.364268	-1.26075	68	PSMD12 PSMD1 ODC1 DUOXA2 PSMA4 SCARB1 PSME4 PSMC2 PSMD14 ABAT PDE1B OAZ1 PSMC3 CHRNB2 OAZ2 AZIN1 PSMC1 PSMB1 ACSL3 PSMD4 PSMB7 PSMD2 DRD4 HPRT1 PSMC5 PARK7
GO_FEEDING_BEHAVIOR	0.112057	0.381741	-0.371006	-1.26724	63	NTRK2 CCK GRM7 PRLHR GIGYF2 APP PEX13 ACE2 POU4F1 CHRNB2 NPY6R UBE2Q1 MC4R HCRT CARTPT CCKBR CCKAR GALR3
GO_CELLULAR_RESPONSE_TO_CAMP	0.11308	0.384798	-0.409252	-1.29487	42	PDE4D ITPR2 INPP5K RAPGEF3 STAR APP RAP1A STC1 EP300 RAPGEF1 SLC26A3 RAP1B KCNQ1 SLC8A3 AKAP9 HCN2
GO_POSITIVE_REGULATION_OF_RESPONSE_TO_DNA_DAMAGE_STIMULUS	0.113287	0.385076	0.373635	1.26884	47	MSX1 NSMCE4A EYA1 PIAS4 FGF10 CDKN2A RAD9A H2AFX BABAM1 MYC EYA3 NSMCE1 ERCC8
GO_REGULATION_OF_SMOOTH_MUSCLE_CELL_PROLIFERATION	0.113493	0.385347	-0.355694	-1.2507	75	VIPR2 MTOR TGFBR2 MFN2 HIF1A HMGCR EREG RPS6KB1 NR4A3 NPR1 ITGA2 PPARGC1A HDAC4 IRAK4
GO_NEGATIVE_REGULATION_OF_LYASE_ACTIVITY	0.113744	0.385773	-0.506261	-1.34661	19	GRM7 PRKCA GNAI3 GABBR2 MTRR GRM2 GALR3 AKAP5 DRD4 DRD3 EDNRB GNAI2
GO_INTERSPECIES_INTERACTION_BETWEEN_ORGANISMS	0.114469	0.387803	-0.260854	-1.13864	470	HIPK2 SERINC5 KPNA1 MDM2 CUL4A IDE EIF4G3 IL6ST INSR CREB1 VPS18 DDX6 TRAM1 IPO5 IPO7 XPR1 SLC20A2 IRF7 VAPA INPP5K LAMP1 VDAC1 ITGB6 VCP HCK ITGB5 IL16 RAB43 TBK1 MAP3K5 SUPT6H CRTC1 BNIP3L SIRT1 CD80 ITGA2 THOC2 KPNA5 RPS6 VRK2 CREB3 VPS37B PPID YWHAE BNIP3 HSPD1 IST1 HTATIP2 CFLAR PSMA4 SLC25A6 ATP6V0C DERL1 ALB ATG7 SCARB1 CXADR SLC25A4 CTSB CD247 FBXW7 BIN1 PSMC2 NCKAP1 KLC1 KARS TNPO1 HSPA8…
GO_ACTIVATION_OF_INNATE_IMMUNE_RESPONSE	0.114729	0.388254	-0.313398	-1.20698	138	MAP3K1 MB21D1 BIRC2 LGMN IRF7 PSMD12 PSMD1 HCK TBK1 NFKB1 HSP90B1 PRKACB HSPD1 IRAK4 PSMA4 CD14 TNIP2 PSME4 MAPKAPK2 CTSB PSMC2 PAK3 PSMD14 FAM105B EP300 PSMC3 LSM14A CNPY3 PDPK1 PSMC1 SYK LY96 CYLD PSMB1 IKBKB PSMD4 NRAS
GO_NEGATIVE_REGULATION_OF_CELLULAR_RESPONSE_TO_INSULIN_STIMULUS	0.11522	0.388436	-0.473817	-1.32909	24	RPS6KB1 INPP5K PTPN2 KANK1 PID1 SOCS1 GSK3A
GO_REGULATION_OF_CARDIAC_MUSCLE_CELL_CONTRACTION	0.115278	0.388436	-0.484549	-1.33283	22	PDE4D ATP2A2 SRI GATA4 DSP STC1 RYR2
GO_MACROPHAGE_ACTIVATION	0.115053	0.388436	0.50285	1.34442	17	JMJD6 TICAM1 CD93 EDN2 CX3CL1 PRKCE TLR7 TLR4 IL4
GO_POSITIVE_REGULATION_OF_INTERFERON_GAMMA_PRODUCTION	0.115289	0.388436	-0.442102	-1.31267	31	PDE4D HSPD1 CD14 IL12B IFNAR1 ZP3 PTPN22 PDE4B IL18
GO_PYRIMIDINE_NUCLEOSIDE_BIOSYNTHETIC_PROCESS	0.115519	0.388441	0.451452	1.31982	24	TK1 TYMS DCTD DHODH UPP1 NME7 UCKL1 NME5 CMPK1 DCK NME1 NME3 UPP2 CTPS2
GO_CARDIAC_MUSCLE_CELL_DIFFERENTIATION	0.115559	0.388441	0.34707	1.24265	61	FHL2 PDGFRA MYH11 CDK1 KAT2A WT1 RARA IFT20 MYL2 ACVR1 CAMK2D NRG1
GO_REGULATION_OF_INTRINSIC_APOPTOTIC_SIGNALING_PATHWAY_IN_RESPONSE_TO_DNA_DAMAGE	0.115671	0.388441	0.445966	1.31609	25	SNAI2 ING2 MUC1 PIAS4 SNAI1 RAD9A PGAP2 MIF BCL2L1 CDKN2D
GO_NEGATIVE_REGULATION_OF_CELL_JUNCTION_ASSEMBLY	0.115947	0.388518	-0.530159	-1.35204	16	ARHGAP6 THBS1 CLASP2 ROCK2 PHLDB2 APOD ROCK1 PTEN IKBKB
KEGG_PROTEASOME	0.1159	0.388518	-0.43486	-1.30874	33	PSMD12 PSMD1 PSMA4 PSME4 PSMC2 PSMD14 PSMC3 PSMC1 PSMB1 PSMD4 POMP PSMB7 PSMD2 PSMC5
GO_REPRODUCTIVE_SYSTEM_DEVELOPMENT	0.116282	0.389214	0.251694	1.12995	305	HOXA10 NR2F2 TCF21 BMP6 GLI2 DCN ANXA1 LRRC6 PDGFRA TFAP2C BRCA2 ST14 LHX8 HOXA9 SIX4 CRIP1 ING2 MERTK ASB1 TOX2 WT1 RARA OVOL2 SMARCC1 HEY1 KIT LFNG NCOA6 ID4 NR0B1 KRT19 FGF10 NOTCH1 COL9A3 OSR1 PLK4 INHBA SPO11 GATA3 FOXL2 DLX3 SETD2 SERPINE2 MEA1 MAP2K1 AMHR2 CCNE1 MSH2 PATZ1 MAP3K4 SNAI1 CYR61 SLIT3
GO_TELOMERE_MAINTENANCE_VIA_TELOMERE_LENGTHENING	0.116823	0.3906	0.492114	1.33562	18	RFC1 DKC1 RAD51 DNA2 PINX1 TERF1 TERF2 POT1 TERT RTEL1
GO_MICROTUBULE_POLYMERIZATION_OR_DEPOLYMERIZATION	0.118033	0.391171	0.413701	1.2924	32	CENPJ STMN1 KIF2C TUBGCP5 TUBGCP2 KIF18A NDE1 TUBGCP6 TPPP KIF18B SGK1 FBXO5 SLAIN2 CAV1 STMN3 KIF24 BLOC1S2
GO_CIRCULATORY_SYSTEM_PROCESS	0.118202	0.391171	-0.281652	-1.16585	258	DOCK4 LNPEP PDE4D BMPR2 NOS2 PRCP MTOR BCR NISCH PER2 HIF1A HMGCR RPS6KA2 PPARA RGS2 ATP6AP2 DDAH1 NPR1 KCNJ8 TACR2 PIK3CA PLOD3 KCNE2 PTPRM MTHFR LRP5 TRHDE MKKS ECE1 VEGFA ACSM3 F5 DMD ABAT RYR2 AKAP13 ACE2
GO_CHOLESTEROL_EFFLUX	0.118303	0.391171	-0.528455	-1.3477	16	NPC2 SCARB1 APOA1 ABCG4 ABCA1 APOB NPC1 SOAT1 ABCA2
GO_MYELOID_LEUKOCYTE_MEDIATED_IMMUNITY	0.117627	0.391171	0.450074	1.31579	24	ACE PIK3CG TUSC2 KIT SPON2 VAMP7
GO_POSITIVE_REGULATION_OF_CELL_DEVELOPMENT	0.118283	0.391171	-0.268716	-1.14771	361	TCF12 PPP1R9A NTRK2 BMPR2 ARSB CNTN1 LRP8 PDE5A MTOR IL6ST TGFBR2 SEMA3A HIF1A MMD SPAG9 RELN GDF5 FN1 SMURF1 RUFY3 TMEM30A ATP6AP1 SEMA5A UFL1 STAR ZEB1 LPAR1 CALR CRTC1 NLGN3 MAN2A1 DCT VWC2L SYT4 RAB21 DPYSL3 NPTN IST1 ARHGEF7 NET1 VDR GLIPR2 SERPINF1 VEGFA PROC BIN1 RAP1A PAK3 RREB1 ITPKA CUX1 FBXO38 DMD EP300 RAPGEF1 SLC9B2 CLCF1 PRPF19 BRAF CPNE1 DVL1 TWF2 SHH APOA1 MMD2 ANAPC2 MAPT CPEB3 T…
GO_REGULATION_OF_DNA_REPLICATION	0.117617	0.391171	0.295172	1.18649	122	S100A11 TIPIN BLM CHTF8 DBF4B BMP6 GLI2 PDGFRA CDK1 NEK2 BRCA2 WRNIP1 FGF10 RFC4 PIF1 MAP3K4 HUS1 DKC1 CDT1 ESCO2 DNA2 CDK2 PINX1 RAD17 DSCC1 CDC7 E2F7 ENPP7 TERF1 GDF2 TERF2 KITLG POT1
GO_CENTRAL_NERVOUS_SYSTEM_NEURON_DEVELOPMENT	0.117471	0.391171	0.354764	1.24955	56	RAC3 ARX GLI2 NRP1 CDH11 LHX8 GBA2 NFIB DCLK1 SLIT3
GO_SPLICEOSOMAL_COMPLEX_ASSEMBLY	0.117481	0.391171	-0.415183	-1.29336	39	PTBP2 DDX1 SF3A1 SART3 SNRNP200 GEMIN6 PRPF19 YTHDC1 PSIP1 SRSF6 SRSF5
KEGG_PROTEIN_EXPORT	0.118218	0.391171	-0.496326	-1.33577	20	SEC61A1 SRPRB HSPA5 SEC11C SEC11A SRP72 SEC61G SEC62 SRP54 SRP9 SEC61A2 SPCS1
KEGG_B_CELL_RECEPTOR_SIGNALING_PATHWAY	0.118173	0.391171	0.352308	1.24528	57	DAPP1 RAC3 PIK3CG NFKBIB CARD11 MAP2K1 BLNK PRKCB RAF1 PTPN6 INPP5D SOS2 PIK3AP1 BCL10 RELA VAV2 SOS1
KEGG_LONG_TERM_DEPRESSION	0.118398	0.391171	-0.39088	-1.27498	49	ITPR2 IGF1R PRKCA GRIA2 PPP2CA PLCB2 GNAI3 GNA13 PPP2CB BRAF GNAQ MAPK1 CRHR1 NRAS
GO_MORPHOGENESIS_OF_A_BRANCHING_STRUCTURE	0.118559	0.391283	0.288347	1.17737	136	COL4A1 ENG TGM2 TCF21 GLI2 NRP1 ST14 EDNRA WT1 PLXND1 EYA1 LAMA5 ACVR1 FGF10 NOTCH1 FOXD1 PBX1 SETD2 TIMELESS HOXA5 WNT6 MYC FGF1 FOXF1 TP63 B4GALT1 VANGL2 PLXNA1 EDN1 GDF2 CSF1 PROX1 WNT4
GO_REGULATION_OF_DENDRITIC_SPINE_MORPHOGENESIS	0.11874	0.391459	-0.471765	-1.32333	24	PPP1R9A LRP8 RELN NLGN3 PAK3 ITPKA
GO_PIGMENT_BIOSYNTHETIC_PROCESS	0.119364	0.392673	-0.411644	-1.2894	40	MYO5A PPAT AP3D1 TRPC1 PAICS ALAS2 DCT CTNS UROD NFE2L1 SLC45A2 COX10 PMEL
GO_NEPHRON_DEVELOPMENT	0.119314	0.392673	0.31123	1.20242	94	TCF21 PDGFRA KLF15 ACTA2 CD34 WT1 IRX1 EYA1 LAMA5 NOTCH1 HEYL OSR1 FOXD1 PBX1 GATA3 PODXL ENPEP NID1 WNT6 FOXJ1 DLL1 MYC FGF1 NPHS2 VANGL2 CALB1
GO_CELLULAR_RESPONSE_TO_HEAT	0.119522	0.392771	0.443899	1.30999	25	MYOF RBBP7 ANO1 HTRA2 ARPP21 FGF1 CETN1 HDAC2 MKI67
GO_CARBOHYDRATE_CATABOLIC_PROCESS	0.120236	0.394158	-0.348756	-1.23968	80	MANBA GK SORD MAN2B2 GLB1 PFKM PFKP TKTL1 LRP5 AMY2A ALDOB PHKA2
GO_PROTEIN_UBIQUITINATION_INVOLVED_IN_UBIQUITIN_DEPENDENT_PROTEIN_CATABOLIC_PROCESS	0.121026	0.394158	-0.32889	-1.21872	105	UBE3C RNF19A RNF145 MYLIP MDM2 CUL4A CBL HERC3 ANKIB1 SMURF1 RNF11
GO_POSITIVE_REGULATION_OF_SYNAPSE_ASSEMBLY	0.120934	0.394158	-0.416535	-1.29101	38	NTRK2 SLITRK4 CLSTN1 NLGN3 LRTM2 WNT7A CLSTN2 SRPX2 EPHB1
GO_REGULATION_OF_ACTIN_FILAMENT_LENGTH	0.120793	0.394158	-0.324144	-1.21398	113	PPP1R9A SPTAN1 MTOR TWF1 NCKAP1L ACTR2 SEMA5A HCK SPIRE1 IQGAP2 JMY FER GSN PICK1 ACTR3 EVL MKKS DSTN NCKAP1 PAK3 KANK1 TWF2 DLG1 FMN1
GO_PERICARDIUM_DEVELOPMENT	0.121017	0.394158	0.507785	1.33644	16	HAND2 WT1 NOTCH1 SETD2
GO_G2_DNA_DAMAGE_CHECKPOINT	0.120131	0.394158	0.443478	1.30874	25	BLM CHEK1 CDK1 FANCI PLK1 DTL BABAM1 CCNA2 CLSPN
GO_NEURON_PROJECTION_GUIDANCE	0.12057	0.394158	0.281551	1.16906	154	OGN ARX SIAH1 GLI2 NRP1 FZD3 UNC5B EFNB1 SIAH2 PLXND1 NEO1 OTX2 FOXD1 NFIB GATA3 SPON2 SPTBN5 KIF26A PLXNB3 BDNF TGFB2 PLA2G10 NGFR EFNA5 DRGX SLIT3 MYH10 ANK3 B3GNT2 CHN1 ZNF280D ENAH LMX1A GBX1 VANGL2 NRP2 PLXNA1 CSF1R LGI1
GO_PROSTANOID_METABOLIC_PROCESS	0.120479	0.394158	0.473632	1.32267	20	SPHK1 PDPN PTGR2 PTGR1 EDN2 ACOX1 PTGES3 EDN1 MIF
GO_REGULATION_OF_VASCULATURE_DEVELOPMENT	0.121101	0.394158	-0.303511	-1.19101	160	HIPK2 RUNX1 SULF1 TGFBR2 HIF1A THBS1 PPP1R16B CYP1B1 JAK1 BTG1 PRKCA PROK2 DDAH1 NPR1 SEMA5A PDGFA RAPGEF3 VASH2 ROCK2 PDE3B HIPK1 SIRT1 PTPRM GREM1 HDAC9 HTATIP2 GATA4 SERPINF1 VEGFA CTSH RAP1A SRPX2 SPARC AGGF1
GO_HEPARAN_SULFATE_PROTEOGLYCAN_METABOLIC_PROCESS	0.121241	0.394195	-0.47026	-1.31911	24	EXT2 SULF1 XYLT1 HS6ST1
GO_REGULATION_OF_LIPID_BIOSYNTHETIC_PROCESS	0.121712	0.394404	-0.333718	-1.22391	98	DKK3 MTOR DHCR7 CREB1 NR1H3 ORMDL2 PDGFA PDK4 STAR NFKB1 SIRT1 PPARGC1A VDR SCARB1 FBXW7 SCAP INSIG1 FGF19 ACADL ZP3 APOA1 SIK1 XBP1
GO_PROTEIN_DEPHOSPHORYLATION	0.121679	0.394404	-0.306687	-1.19492	151	CTDSPL PTPRC DLGAP5 PTPRG ACP2 PPP1CC PTPN2 PTPRS PTPN9 PDP1 MTMR6 PPM1D PPP1R12A PPP1CB PTPRM CTDSPL2 UBASH3B PPP2R2A DUSP1 DUSP16 PPP2CA UBLCP1 DUSP10 PPP2CB PGP DLG1 PTPRK PTPN11 PPA2 PDP2 PTPN21 PTPN22
KEGG_ALDOSTERONE_REGULATED_SODIUM_REABSORPTION	0.12182	0.394404	-0.450031	-1.3077	28	ATP1B3 INSR PRKCA SCNN1A PIK3CA
KEGG_PROSTATE_CANCER	0.121486	0.394404	-0.354485	-1.24387	74	MDM2 IGF1R MTOR CREB1 PDGFA PIK3CA NFKB1 HSP90B1 ATF4 AKT3 CREB3 HSP90AA1 EP300 BRAF PDPK1 MAPK1 EGFR TCF7L2 FGFR2 PTEN IKBKB TGFA NRAS
GO_MORPHOGENESIS_OF_A_POLARIZED_EPITHELIUM	0.122286	0.395494	0.466187	1.31811	21	FZD3 LAMA5 DLG3 SLC9A3R1 FOXF1 TP63 VANGL2 TRAF3IP1 EZR GRHL3 RAB10 CELSR1 RAP2A PAFAH1B1 RPGRIP1L WNT5A
GO_POSITIVE_REGULATION_OF_CELL_CYCLE_PHASE_TRANSITION	0.122985	0.397336	0.35435	1.24391	55	BIRC5 UBE2C ESPL1 DBF4B ANXA1 NEUROG1 RAD51C CDC45 PBX1 PLK1 MTBP TMOD3 ANAPC10 UBE2E2 RCC2 TP63 CDC7 CCND1
GO_POSITIVE_REGULATION_OF_CIRCADIAN_RHYTHM	0.123754	0.399185	-0.535561	-1.34325	15	THRAP3 ARNTL ALB
GO_POSITIVE_REGULATION_OF_ENDOTHELIAL_CELL_PROLIFERATION	0.123818	0.399185	-0.384833	-1.26454	51	BMPR2 MTOR HIF1A PPP1R16B PRKCA TGFBR1 SEMA5A VASH2 SIRT1 VEGFA SCG2 AGGF1
GO_REGULATION_OF_GENE_SILENCING	0.124166	0.399888	0.407134	1.28081	33	ASF1A FXR1 BCDIN3D CDC45 DNMT1 UHRF1 ATAD2 TET1 CDK2 ADAR STAT3 HIST1H3H ZC3H12A TERT UHRF2 TRIM71 SIN3A PUM1
GO_POSITIVE_REGULATION_OF_BINDING	0.124527	0.40025	0.30625	1.19256	99	NEUROD1 CTBP2 MMP9 CLIC2 HAND2 NRP1 KAT2A RARA RFNG TICAM1 TRAF4 PLXND1 ANXA2 DACT1 LFNG
GO_VISUAL_BEHAVIOR	0.124539	0.40025	-0.420412	-1.28871	36	MTOR CREB1 HIF1A LRRN4 HMGCR NLGN3 CTNS NPTN APP PDE1B BRAF CHRNB2 DBH
GO_POSITIVE_REGULATION_OF_TRANSCRIPTION_FROM_RNA_POLYMERASE_II_PROMOTER_INVOLVED_IN_CELLULAR_RESPONSE_TO_CHEMICAL_STIMULUS	0.124977	0.401234	-0.485417	-1.32125	21	HIF1A SMAD1 PPARGC1A ATF4 CREB3 VEGFA EP300 XBP1
GO_PROTEIN_TETRAMERIZATION	0.125399	0.40217	-0.340187	-1.22735	88	IGF1R IDE ACACA INSR HMGCR PPAT ALDH5A1 TRPM8 TRPM7 LRP4 KCNJ12 CRTC1 EVL CUTC
GO_POSITIVE_REGULATION_OF_REACTIVE_OXYGEN_SPECIES_METABOLIC_PROCESS	0.12563	0.402488	-0.36049	-1.2444	67	MTOR TGFBR2 INSR THBS1 OGT DDAH1 JAK2 HDAC4 RAB27A HSP90AA1 ACE2 PID1
GO_APOPTOTIC_CELL_CLEARANCE	0.12584	0.40274	0.457505	1.30954	22	GAS6 TGM2 JMJD6 MERTK RARA CD36
GO_CARBOHYDRATE_DERIVATIVE_TRANSPORT	0.126056	0.403013	-0.419774	-1.28675	36	SLC29A4 PLEKHA8 SLC35C1 NPC2 SLC17A5 SLC37A3 SLC25A6 SCARB1 GLTPD2 SLC35A1 GJB1
GO_PROSTATE_GLAND_MORPHOGENESIS	0.12671	0.404021	0.48629	1.31981	18	GLI2 CRIP1 ID4 FGF10 NOTCH1 TP63 FEM1B RARG SFRP1 SERPINB5 TNC
GO_REGULATION_OF_MEMBRANE_LIPID_DISTRIBUTION	0.126919	0.404021	-0.447285	-1.29972	28	ATP10D ATP11B PLSCR1 TMEM30A
GO_REGULATION_OF_GLUCOSE_METABOLIC_PROCESS	0.12703	0.404021	-0.357927	-1.24142	69	MTOR INSR PPARA OGT INPP5K PDK4 PTPN2 SIRT1 PPP1CB PPARGC1A ARPP19 NLN PGP GSK3A C1QTNF2 SIK1
GO_MEMBRANE_INVAGINATION	0.126667	0.404021	-0.498542	-1.32608	19	THBS1 SMURF1 GSN ATG7 ELMO1 ATG9B ATG9A ABCA1
GO_REGULATION_OF_EXTENT_OF_CELL_GROWTH	0.127031	0.404021	-0.346377	-1.23122	80	BMPR2 SEMA3C SEMA3A FN1 FSTL4 RUFY3 SEMA5A CLASP2 RAB21 IFRD1 IST1 VEGFA RTN4 EP300 TWF2 ANAPC2 SEMA4G MAPT
GO_NEGATIVE_REGULATION_OF_PROTEIN_MODIFICATION_PROCESS	0.127262	0.404336	-0.260916	-1.13321	441	CTDSPL RPS6KA6 PDE4D SKI SORL1 PTPRC IGF1R MTOR INSR PER2 MYO1D HMGCR FARP1 PPP1R16B NCKAP1L RGS2 RGS4 DNAJC3 OGT PSMD12 INPP5K DNAJC10 SPRED2 PTPN2 PSMD1 UFL1 TMEM59 ROCK2 CRY2 JARID2 SUPT6H ELL CD109 SIRT1 PPARGC1A LRP5 KIAA0430 RNF149 GREM1 UBASH3B YWHAE DUSP1 PSMA4 ACER2 SPOPL DUSP16 PPP2CA USP4 PSMC2 CASP3 DUSP10 CNST DMD PSMD14 BCOR SOCS4 FZR1 RAPGEF1 CAMSAP3 PID1 SOCS1 GADD45B PSMC3 DVL1 H…
GO_NEGATIVE_REGULATION_OF_RESPONSE_TO_OXIDATIVE_STRESS	0.127646	0.405136	-0.451188	-1.30074	27	PSAP HIF1A NR4A3 SIRT1 ATF4
GO_CYTOSKELETON_DEPENDENT_CYTOKINESIS	0.128231	0.406572	0.411997	1.27899	31	STMN1 KIF4A SPAST CEP55 CKAP2 KIF23 PLK1 MYH10 ANK3 ANLN NUSAP1
GO_RESPONSE_TO_ZINC_ION	0.128744	0.407778	-0.43878	-1.29456	30	CREB1 GGH SLC30A7 CA2 ALDOB SLC18A2 HVCN1 SLC30A6
GO_GAMMA_AMINOBUTYRIC_ACID_SIGNALING_PATHWAY	0.129198	0.407952	-0.51292	-1.32911	17	CACNB4 ATF4 GABBR2 GABRA1 GABRB2 GABRA2 GNAI2
GO_SOMITE_DEVELOPMENT	0.129144	0.407952	0.342584	1.22659	61	RGS19 KAT2A SIX4 IHH PRKDC PCDH8 LFNG PAX1 MEOX2 RIPPLY2 KDM6A CRB2 NUP133 DLL1 XRCC2 FOXF1
GO_RESPONSE_TO_ALCOHOL	0.129187	0.407952	-0.276109	-1.15295	281	SETD7 OXCT1 LRP8 UNC79 ITPR2 GK TGFBR2 INSR HIF1A GGH WFDC1 HMGCR TGFBR1 RPS6KB1 EEF2 BIRC2 AACS NRIP1 PDGFA PSPH STAR ROCK2 CALR PAM SDF4 GSN ITGA2 PPARGC1A CDO1 DUSP1 WNT7A CD14 VDR SERPINF1 CTSB UROD KLF6 GNRH1 HNRNPU CASP3 STC1 SLC18A2 PSMD14 ATP2B1 ABAT EP300 SPARC SOCS1 MBD3
GO_POSITIVE_REGULATION_OF_DNA_TEMPLATED_TRANSCRIPTION_INITIATION	0.13022	0.409019	-0.496341	-1.32023	19	CREB1 CAND1 PSMC2 PSMC3 PSMC1 TWIST1 NKX2-5 PSMC5
GO_NUCLEOBASE_CONTAINING_SMALL_MOLECULE_METABOLIC_PROCESS	0.130336	0.409019	-0.264607	-1.137	387	PANK3 PDE4D PDE10A NADK GARS ATP6V1A PDE5A MTOR ACACA CACNB4 PDE7B MB21D1 HMGCR PPAT PDE8A NADSYN1 ATP2B2 NPR1 PAPSS2 PAICS VCP PFKM PFKP ENTPD5 PDE3B NDUFAF1 SULT1E1 CTNS MTHFR UCK1 GSR SLC25A25 MAT2B ADCY1 PANK2 ADCY5 MPP1 ALDOB ATP6V0A1 UQCRB KARS GNAI3 TDG TK2 MTRR HSPA8 PDE1B COX4I2 CASK ATP6V1B2 AMPD1 MPP3 NDUFV1 DLG1 PDE4C UQCRC1 MYH7 PTHLH PDHB UQCRC2 FLAD1 PDE8B APIP SLC26A1 MAPK1 TJP2 M…
GO_CEREBRAL_CORTEX_DEVELOPMENT	0.130318	0.409019	-0.345146	-1.22685	80	NTRK2 LRP8 SEMA3A HIF1A CCDC85C RELN TRAPPC9 LRP1 PTPRS FAT4 SLC38A2 YWHAE MKKS DIXDC1 RTN4 PEX13
GO_CENTRAL_NERVOUS_SYSTEM_PROJECTION_NEURON_AXONOGENESIS	0.129796	0.409019	0.493543	1.31954	17	GLI2 CDH11 NFIB DCLK1
GO_DETECTION_OF_STIMULUS	0.12991	0.409019	0.290025	1.17227	127	ENG KCNK4 RPA3 TRPC3 PPEF1 ANO1 NR2F6 TAC1 KIT CCDC66 RFC1 GUCA1B MRPS35 PKD2L2 RAD18 RFC4 UNC119 MRPS11 SERPINE2 CA6 TIMELESS DRGX DTL
KEGG_ENDOCYTOSIS	0.130228	0.409019	-0.310074	-1.19178	136	STAM2 MDM2 CBLB IGF1R CBL GRK5 SMURF1 RAB4A CXCR1 RAB11FIP3 FGFR3 SH3GL2 IQSEC1 AGAP1 PARD6B VPS37B PLD2 RAB11FIP2 HSPA8 PIP5K1A CHMP4C CHMP1B RAB31 CHMP2B PSD2 SMAP2 ARF6 CXCR4 EGFR FGFR2 DAB2 STAMBP SH3GLB1
KEGG_TASTE_TRANSDUCTION	0.130594	0.409407	-0.521421	-1.32976	16	PDE1A SCNN1A PRKACB PLCB2
GO_REGULATION_OF_HEART_MORPHOGENESIS	0.131336	0.409881	0.442676	1.29416	24	HAND2 TBX2 EYA1 NOTCH1 TGFB2
GO_REGULATION_OF_SYNAPSE_ORGANIZATION	0.131547	0.409881	-0.348893	-1.22929	76	PPP1R9A NTRK2 RELN SLITRK4 CLSTN1 LRP4 FRMPD4 NLGN3 LRTM2 WNT7A CLSTN2 SRPX2 EPHB1 CHRNB2 ANAPC2
GO_EPITHELIAL_CELL_APOPTOTIC_PROCESS	0.131117	0.409881	-0.482074	-1.31215	21	CAPN10 BMPR2 TGFBR2 GSN HIPK1 STK3 RYR2 STK4 ARF6
GO_REGULATION_OF_ENDOCYTOSIS	0.131256	0.409881	-0.307996	-1.18937	141	STON2 BCR CBL NR1H3 NCKAP1L RAB4A HCK B2M CD47 CALR SH3GL2 ITGA2 C4BPA SYNJ1 RAB21 PICK1 GREM1 TOR1A ATAD1 SYT7 CD14 PLD2 SCARB1 VEGFA ANKFY1 BIN1 RAP1A PACSIN3 RAB27A CD2AP BTBD9
GO_REGULATION_OF_NEURON_PROJECTION_DEVELOPMENT	0.131527	0.409881	-0.271164	-1.14478	316	PPP1R9A NTRK2 BMPR2 ARSB CNTN1 LRP8 SEMA3C MTOR KIAA0319 SEMA3A XK RELN FN1 SMURF1 FSTL4 RUFY3 TMEM30A SEMA5A SDC2 LRP1 GORASP1 CLASP2 LRP4 B2M LPAR1 CRTC1 NLGN3 SYT4 SPOCK1 RAB21 DPYSL3 IFRD1 NPTN IST1 WNT7A SERPINF1 VEGFA RTN4 UST CCDC88A RAP1A PAK3 ITPKA CUX1 FBXO38 DMD EP300 RAPGEF1 KANK1 BRAF DVL1 TWF2 ARHGEF1
GO_PROTEIN_AUTOPHOSPHORYLATION	0.131215	0.409881	-0.304906	-1.18582	149	NTRK2 SIK2 IGF1R MTOR BCR NLK INSR GRK5 JAK1 TRPM7 DYRK1A EIF2AK3 DAPK2 JAK2 HCK FGFR3 FER UHMK1 VRK2 MAPKAPK2 ULK3 MAP3K13 MAP3K9 ERN1 CLK1 EPHB1 DDR1 SIK1 PDPK1 STK4 EGFR ULK1 SYK FGFR2 MAPK14
GO_NUCLEOSIDE_TRIPHOSPHATE_BIOSYNTHETIC_PROCESS	0.132019	0.410934	0.393756	1.26304	36	TYMS ATP6V0A4 CMPK2 NME7 ATP6V0A2 UCKL1 ATP5S DTYMK ATP5O AK7 NME5 CHCHD10 SUCLG1 CMPK1 AK4 NME1 NME3 CTPS2
GO_VENTRICULAR_SEPTUM_MORPHOGENESIS	0.133342	0.413816	0.432016	1.28672	26	FZD1 HEY1 NOTCH1 HEYL GJA5 SAV1 VANGL2 PROX1 SMAD7 CITED2
GO_VESICLE_TARGETING	0.13335	0.413816	-0.365442	-1.24093	61	TMED2 SEC24C TRAPPC9 GORASP1 CLASP2 SAR1B GOSR2 TRAPPC3 NSF CSNK1D BET1 F5 TRAPPC5 TMED10 CTSZ TRAPPC10 SEC23IP SCFD1 TGFA
GO_TRANSMEMBRANE_RECEPTOR_PROTEIN_TYROSINE_KINASE_SIGNALING_PATHWAY	0.133135	0.413816	-0.263767	-1.13459	392	NTRK2 PLCE1 BMPR2 PHIP IGF1R ATP6V1A IDE BCR SULF1 INSR CBL PTPRG EREG JAK1 ATP6V1C2 NCKAP1L EIF2AK3 ACTR2 ATP6AP1 CYFIP2 PDGFA FGFRL1 PDK4 SPRED2 PTPN2 SDC2 APPL1 SLC2A8 JAK2 CLASP2 HCK ROCK2 CYBB FGFR3 PIK3CA FER DGKD SLC9A6 GREM1 NPTN ACTR3 GIGYF2 PDGFRL ARHGEF7 FRS2 ATP6V0C NCSTN VEGFA MAPKAPK2 CRIM1 ATP6V0A1 NCKAP1 PAK3 CASP3 PIGR HSP90AA1 RAPGEF1 ATP6V1B2 FGF19 ELMO1 EPHB1 PTPN11 GSK3A NRG2…
GO_ORGANIC_ACID_CATABOLIC_PROCESS	0.134144	0.415859	-0.302431	-1.1814	154	NOS2 PCYOX1 PPAT ALDH5A1 SORD ETFDH AADAT DDAH1 CRABP1 ASPA IDUA CEL NPL GLUL ECI1 HGD CDO1 ALDH1L2 LPIN1 HDC PEX13 FAAH SLC27A4 MTRR ABAT HNMT CYP39A1 ACADL
KEGG_ABC_TRANSPORTERS	0.134426	0.416312	-0.429266	-1.28299	32	ABCC9 ABCB9 ABCC6 ABCA3 ABCC4 ABCG4 ABCA1 ABCB11 ABCC3 ABCB8 ABCD2 ABCD4
GO_AUTONOMIC_NERVOUS_SYSTEM_DEVELOPMENT	0.134714	0.416785	0.408926	1.26946	31	HAND2 NRP1 EDNRA FZD3 GATA3 KIF26A HOXB2 TP63 NRP2 HOXB1
GO_FAT_SOLUBLE_VITAMIN_METABOLIC_PROCESS	0.135118	0.417613	-0.462697	-1.2979	24	LGMN CYP2R1 CRABP1 PLTP LRAT CYP11A1 VKORC1L1 CYP3A4
GO_POSITIVE_REGULATION_OF_HEART_RATE	0.136388	0.420973	-0.508772	-1.31837	17	PDE4D ATP2A2 SLC1A1 RYR2 KCNQ1
GO_SULFUR_COMPOUND_TRANSPORT	0.136484	0.420973	-0.451845	-1.29098	26	SLC1A4 SLC6A6 SLC33A1 CTNS SLC1A1 SLC26A3 SLC26A1 SLC26A4 SLC26A11
GO_ACTIVATION_OF_IMMUNE_RESPONSE	0.136617	0.420973	-0.278167	-1.15142	258	MAP3K1 PDE4D PTPRC CACNB4 MB21D1 NCKAP1L BIRC2 LGMN IRF7 ACTR2 PSMD12 NR4A3 CYFIP2 PSMD1 CD28 HCK TBK1 PIK3CA NFKB1 C4BPA HSP90B1 PRKACB HSPD1 ACTR3 IRAK4 PSMA4 CD14 PLD2 TNIP2 PSME4 MAPKAPK2 CTSB CD247 PSMC2 NCKAP1 PAK3 PSMD14 FAM105B HSP90AA1 EP300 ELMO1 PSMC3 LSM14A CNPY3 KLHL6 CD79B PDPK1 PSMC1 RFTN2 FOXP3 MAPK1 PDE4B SYK LY96 CYLD PSMB1 PTEN IKBKB ARPC3 PSMD4 NRAS RNF31 CRK C3AR1
KEGG_PHOSPHATIDYLINOSITOL_SIGNALING_SYSTEM	0.137313	0.422691	-0.360345	-1.23429	64	PLCE1 PLCD1 ITPR2 PRKCA INPP5K PIK3CA DGKD SYNJ1 PLCB2 ITPKA PIP5K1A CDS2 INPP4A CDS1 INPP5A DGKE PTEN PLCZ1 PI4KB SYNJ2 PIK3R3 PIK3C2B
GO_POSITIVE_REGULATION_OF_REACTIVE_OXYGEN_SPECIES_BIOSYNTHETIC_PROCESS	0.137488	0.422807	-0.414651	-1.27105	36	MTOR INSR OGT DDAH1 JAK2 HDAC4 RAB27A HSP90AA1
GO_REGULATION_OF_REGULATED_SECRETORY_PATHWAY	0.138025	0.424031	-0.343835	-1.21942	79	SYTL5 ATP2A2 BCR STX1A LAMP1 SYT11 FER SYT4 SYT7 RAP1A RAB27A RAB3A BRAF ZP3 SYTL2 PDPK1 UNC13D VAMP3 STXBP1 SYK
GO_NOTOCHORD_DEVELOPMENT	0.138651	0.425105	0.507481	1.3137	15	GLI2 KDM6A CRB2 STIL
KEGG_CHEMOKINE_SIGNALING_PATHWAY	0.138537	0.425105	-0.322683	-1.19908	107	GNB2 GRK5 JAK2 HCK ROCK2 CXCR1 PIK3CA NFKB1 AKT3 PRKACB ADCY1 ADCY5 PLCB2 RAP1A GNAI3 FOXO3 BRAF ELMO1 CRKL GSK3A RAP1B MAPK1 ROCK1 CXCR4 IKBKB GNG10 NRAS CRK GRK4
GO_THIOESTER_METABOLIC_PROCESS	0.138793	0.425113	-0.362429	-1.23462	62	FASN HSD17B12 ACACA SCD ACLY ACSBG2 AADAT
GO_ASPARTATE_FAMILY_AMINO_ACID_METABOLIC_PROCESS	0.13904	0.425446	-0.382841	-1.24876	49	MTR PLOD1 AADAT ASPA ASNS MTHFR MTRR ASNSD1 MSRA APIP EIF2B1 GOT2 ADI1 MTHFD2L DLD
GO_PLATELET_AGGREGATION	0.139456	0.426293	0.424172	1.27407	27	GAS6 PDGFRA HSPB1 PIK3CG ACTB CSRP1 PTPN6
GO_T_CELL_HOMEOSTASIS	0.139772	0.42641	-0.465233	-1.29192	23	SLC39A3 NCKAP1L RPS6 CASP3 RC3H2 DNAJA3 FOXP3
GO_BROWN_FAT_CELL_DIFFERENTIATION	0.139683	0.42641	-0.490606	-1.30497	19	ZNF516 RGS2 PPARGC1A BNIP3 RARRES2
GO_SOMATIC_RECOMBINATION_OF_IMMUNOGLOBULIN_GENE_SEGMENTS	0.140115	0.42703	0.478909	1.29978	18	UNG PRKDC MSH6 MSH2 LIG4 MSH3 TCF3 EXO1 SWAP70 POLB EXOSC3
GO_PHAGOSOME_ACIDIFICATION	0.140425	0.427549	-0.506359	-1.31211	17	ATP6V1A ATP6V1C2 ATP6V0C ATP6V0A1 ATP6V1B2 ATP6V1C1 TCIRG1 ATP6V0B
GO_POSITIVE_REGULATION_OF_VIRAL_TRANSCRIPTION	0.141148	0.428488	0.428371	1.27586	26	TFAP4 SMARCB1 CTDP1 NOTCH1 SP1 POLR2B
GO_MODULATION_BY_SYMBIONT_OF_HOST_CELLULAR_PROCESS	0.141216	0.428488	-0.47021	-1.29339	22	KPNA1 VAPA KPNA5 SLC25A6 ATG7
GO_GLUCAN_METABOLIC_PROCESS	0.141099	0.428488	-0.392144	-1.25213	44	IL6ST PER2 STK40 PPP1CC PFKM PPP1CB PHKA2 PPP1R2 GSK3A
GO_CHROMATIN_SILENCING	0.141529	0.428488	0.406278	1.26124	31	H2AFZ HAT1 SUV39H1 HELLS DPY30 BAHCC1 SMARCA5 H2AFX HDAC2 MORF4L1 HIST1H3H BEND3 ARID1A SIRT4
GO_REGULATION_OF_CALCIUM_ION_TRANSMEMBRANE_TRANSPORTER_ACTIVITY	0.141572	0.428488	-0.383692	-1.246	48	PDE4D MYO5A CACNB4 SRI UBQLN1 KCNE2 DMD RYR2 PDE4B CRHR1 FKBP1B HTT STIM2 SLC9A1
KEGG_UBIQUITIN_MEDIATED_PROTEOLYSIS	0.141395	0.428488	-0.321041	-1.19579	109	MAP3K1 UBE3C MDM2 FBXO4 CUL4A CBLB CBL HERC3 SMURF1 BIRC2 UBE2A DDB2 UBE2J1 FBXW7 FZR1 PRPF19 SOCS1 PIAS1 XIAP ANAPC5 HERC4 UBE4A ANAPC2 UBE2H UBE2Z UBE2L3 FBXO2 UBE2Q1
GO_POSTSYNAPTIC_MEMBRANE_ORGANIZATION	0.141955	0.429225	-0.497078	-1.30619	18	RELN RER1 LRP4 NLGN3 DVL1 DNAJA3
GO_RESPONSE_TO_PURINE_CONTAINING_COMPOUND	0.142237	0.429654	-0.315461	-1.1903	119	PDE4D ITPR2 HIF1A BIRC2 AACS INPP5K RAPGEF3 BSG SDC2 STAR PPARGC1A HSP90B1 APP CDO1 DUSP1 ALDOB CREM RAP1A STC1 RYR2 EP300 RAPGEF1 SPARC SLC26A3 BRAF HMGCS1 RAP1B KCNQ1 LDHA PTEN SLC8A3 SDC1 AKAP9 SLC6A4 HCN2 SOD1
GO_POSITIVE_REGULATION_OF_DEFENSE_RESPONSE	0.14251	0.430054	-0.28397	-1.15587	219	MAP3K1 IL6ST MB21D1 EREG BIRC2 LGMN PLSCR1 IRF7 PSMD12 LAMP1 PSMD1 JAK2 CD28 HCK PLA2G7 TBK1 CD47 NFKB1 ITGA2 HSP90B1 PRKACB HSPD1 IRAK4 PSMA4 SLC25A6 CD14 TNIP2 PSME4 MAPKAPK2 CTSB NLRC5 PSMC2 PAK3 IL12B PSMD14 FAM105B EP300 PUM2 PSMC3 LSM14A ZP3 CNPY3 MED1 PDPK1 PSMC1
GO_OSSIFICATION	0.142905	0.430822	0.266978	1.13778	190	FZD1 IGF2 COL1A1 FHL2 MMP9 CTSK MMP2 CLEC3B SNAI2 BMP6 COL6A1 GLI2 MGP TEK ITGA11 CDH11 RSL1D1 COL5A2 THRA ANO6 FIGNL1 HIRA ASF1A ATP6V0A4 SATB2 CHRD RASSF2 CYP24A1
GO_REGULATION_OF_EPITHELIAL_CELL_APOPTOTIC_PROCESS	0.143283	0.431115	0.366107	1.23328	45	NEUROD1 GAS6 SFRP4 ECSCR TEK ANO6 RAMP2 TNFAIP3 PIAS4 GATA3 NDNF
GO_RESPONSE_TO_PH	0.143261	0.431115	-0.439233	-1.27632	28	ARSB LGMN KCNJ8 PAM CA2 STS SERPINF1 HVCN1
GO_MUSCLE_ORGAN_DEVELOPMENT	0.143766	0.431308	0.266485	1.13716	192	FZD1 AEBP1 MYL3 NR2F2 COL3A1 TCF21 MSX1 DCN JPH1 ITGA11 SIX4 SGCA WT1 CENPF SAP30 DMRTA2 MYL2 LAMA5 COL6A3 FXR1 NOTCH1 HEYL ACTA1 TPM1 MEOX2 NRG1 FOXL2 NGFR CDON BCL9L ANKRD2 MEF2D DLL1 SIRT6 ASS1
GO_METANEPHRIC_EPITHELIUM_DEVELOPMENT	0.143502	0.431308	0.504295	1.30546	15	WT1 OSR1 NPHS2 CALB1 WNT4 PKD2
GO_CELLULAR_PIGMENTATION	0.143769	0.431308	-0.428399	-1.27198	31	MYO5A AP3D1 KIF13A MKKS MREG RAB27A
GO_REGULATION_OF_SYNAPSE_STRUCTURE_OR_ACTIVITY	0.144094	0.431438	-0.295345	-1.16745	170	PPP1R9A NTRK2 RASGRF1 CREB1 STAU1 RELN ATP2B2 SLITRK4 CLSTN1 STAR LRP4 FRMPD4 CRTC1 NLGN3 LRTM2 PICK1 NPTN APP WNT7A ARC CLSTN2 ITPKA SORCS3 SRPX2 RAB3A BRAF EPHB1 CHRNB2 ANAPC2 MAPK1 CPEB3
GO_AORTA_MORPHOGENESIS	0.143956	0.431438	0.454252	1.28436	21	COL3A1 TBX2 HEY1 EYA1
GO_FACE_DEVELOPMENT	0.144544	0.432363	0.376715	1.23687	40	CRISPLD2 COL1A1 MMP2 MSX1 RARA ALDH1A2 MAP2K1 TGFB2 RAF1
GO_REGULATION_OF_DENDRITE_MORPHOGENESIS	0.144825	0.432467	-0.366964	-1.23119	57	PPP1R9A LRP8 RELN SDC2 GORASP1 NLGN3 RAB21 PAK3 ITPKA CUX1 CHRNB2 ANAPC2 TRPC6
GO_CELL_FATE_SPECIFICATION	0.144861	0.432467	0.348179	1.21712	54	GLI2 NRP1 DMRTA2 MYL2 EYA1 NOTCH1 SOX18 TLX3 CDON DLL1 NKX6-2 NANOG EOMES SUFU NKX6-1 ASCL1 EYA2 FEV SOX6 SMO
GO_RESPONSE_TO_ELECTRICAL_STIMULUS	0.145305	0.43322	-0.434307	-1.2728	29	HIF1A RPS6KB1 GNAT1 TACR2 PPARGC1A CD14 RAB3A
GO_ENSHEATHMENT_OF_NEURONS	0.145396	0.43322	-0.352838	-1.22119	68	ATRN SKI SERINC5 MYO5A XK LPAR1 EIF2B5 FAM126A
GO_ALPHA_AMINO_ACID_METABOLIC_PROCESS	0.145694	0.433687	-0.293926	-1.16515	174	MTR NOS2 P4HA1 GGH PPAT ALDH5A1 PLOD1 PSAT1 AADAT DDAH1 P4HB PSPH ASPA MTHFD1L ASNS ODC1 GLUL DCT ALDH18A1 MTHFR HGD MTHFD2 CDO1 ALDH1L2 FOLH1 HDC MTRR PRDX4 HNMT ASNSD1 MSRA ART4 AZIN1 APIP EIF2B1
GO_FEMALE_MEIOTIC_DIVISION	0.14642	0.435005	0.475812	1.29138	18	TRIP13 RAD51C LFNG AURKA WEE2 PLK1 MLH3
GO_INNER_EAR_RECEPTOR_CELL_DEVELOPMENT	0.146398	0.435005	-0.44702	-1.2772	26	CLIC5 SLC4A7 ATP2B2 FAT4
GO_REGULATION_OF_PROTEIN_DEACETYLATION	0.147231	0.435303	-0.461497	-1.28154	23	SKI DYRK1A SPRED2 VEGFA EP300 FOXP3 BCL6 KDM5A FRY
GO_REGULATION_OF_PROTEIN_POLYMERIZATION	0.146845	0.435303	-0.312222	-1.18419	123	PPP1R9A SPTAN1 MTOR TWF1 NCKAP1L RGS2 ACTR2 CLASP2 HCK SPIRE1 IQGAP2 JMY FER GSN PICK1 ACTR3 MAPRE1 EVL MKKS NCKAP1 PAK3
GO_AMINOGLYCAN_BIOSYNTHETIC_PROCESS	0.146968	0.435303	-0.335733	-1.2051	85	EXT2 HS2ST1 CHST1 GPC5 XYLT1 SDC2 B3GNT7 HS6ST1 CHST3 B3GAT1 HEXA CSGALNACT2 CHST15 UST HS3ST3B1 B3GAT2 ST3GAL3 B4GALT4 GPC3 CHSY1 HS3ST1 SDC3 CSGALNACT1 CHST9 SDC1
GO_POSITIVE_REGULATION_OF_AUTOPHAGY	0.147116	0.435303	-0.358285	-1.22379	63	HIF1A TMEM59 TBK1 SPTLC2 BNIP3L SIRT1 BNIP3 ATG7 TP53INP2 PAFAH1B2 TRIM13 SH3BP4 XBP1 ULK1 SH3GLB1 FLCN
GO_LEUKOCYTE_HOMEOSTASIS	0.14719	0.435303	-0.394674	-1.24875	42	SLC40A1 HIF1A SLC39A3 NCKAP1L RPS6 CASP3 RC3H2 DNAJA3 FOXP3 JAM3 PDE4B
GO_POSITIVE_REGULATION_OF_TRANSPORTER_ACTIVITY	0.147714	0.435892	-0.368919	-1.229	55	SYNGR3 ATP1B3 RELN RAPGEF3 NLGN3 KCNE2 ARC DMD RYR2 TRPC6 HTT AKAP9 STIM2 SLC9A1
GO_EMBRYONIC_CAMERA_TYPE_EYE_MORPHOGENESIS	0.147575	0.435892	-0.486787	-1.29482	19	HIPK2 ZEB1 HIPK1 FRS2
GO_CELLULAR_RESPONSE_TO_BIOTIC_STIMULUS	0.147987	0.436278	-0.31987	-1.18987	108	PDE4D NOS2 HIF1A NR1H3 FN1 EIF2AK3 OGT STAR HCK B2M NFKB1 CD80 PPARGC1A CCDC47 HSPA5 SBNO2 CD14 TNIP2 SCARB1 IL12B PTPN22 MAPK1 XBP1 PDE4B SYK LY96 MAPK14 PRPF8 ABCA1 LTC4S
GO_POSITIVE_REGULATION_OF_TYROSINE_PHOSPHORYLATION_OF_STAT3_PROTEIN	0.148794	0.438236	-0.466581	-1.28341	22	IL6ST JAK2 FGFR3 VEGFA CRLF1 IL12B CLCF1
GO_SKIN_EPIDERMIS_DEVELOPMENT	0.149458	0.439455	0.345281	1.21208	55	FZD3 SOX21 SOSTDC1 LAMA5 FGF10 NOTCH1 INHBA WNT10A SOX18 SAV1 TGFB2 HDAC1 SNAI1 DLL1 LDB2 TP63 VANGL2 HDAC2 RELA FOXN1 SOS1
GO_EXECUTION_PHASE_OF_APOPTOSIS	0.149495	0.439455	-0.39155	-1.24421	43	CAPN10 KPNA1 BIRC2 AIFM3 DNASE2B CFLAR ERN2 CASP3 CASP7
GO_NEGATIVE_REGULATION_OF_EPITHELIAL_TO_MESENCHYMAL_TRANSITION	0.149665	0.439534	0.500958	1.29682	15	OVOL2 DAB2IP TGFB2 SDHAF2 SMAD7 MAD2L2 STRAP SFRP1 TRIM62 TBX5 BMP5
KEGG_CYTOKINE_CYTOKINE_RECEPTOR_INTERACTION	0.149902	0.439809	-0.310321	-1.17975	125	LIFR BMPR2 IL6ST TGFBR2 TGFBR1 GDF5 IFNGR1 EDA2R PDGFA INHBB CXCR1 IL10RB IFNAR2 IL21R VEGFA IL1R1 IL5RA IL12B IFNAR1 CLCF1 IL9
GO_LIPOPROTEIN_METABOLIC_PROCESS	0.1504	0.440534	-0.337389	-1.20394	82	ZDHHC2 ZDHHC8 PPARA P4HB PIGK LRP1 PLA2G7 ATG12 PRKACB PIGF ALB ATG7 SCARB1 PIGG PIGV APOA1 PIGT PIGW ZDHHC23 ABCA1 SDC1 APOB PIGS PIGU CETP ZDHHC17 CWH43 DBI
GO_HOMOTYPIC_CELL_CELL_ADHESION	0.150437	0.440534	0.386645	1.24023	36	GAS6 PDGFRA HSPB1 DSG2 PIK3CG ACTB CSRP1 PTPN6
GO_MESONEPHRIC_TUBULE_MORPHOGENESIS	0.15122	0.442406	0.37194	1.22778	41	TCF21 WT1 EYA1 LAMA5 OSR1 FOXD1 PBX1 GATA3 WNT6 MYC FGF1
GO_RESPONSE_TO_MONOAMINE	0.15179	0.44365	-0.431384	-1.26424	29	PDE4D NR4A3 STAR PPARGC1A APP RYR2 KCNQ1 PDE4B
GO_PROTEIN_LOCALIZATION_TO_GOLGI_APPARATUS	0.152154	0.444289	-0.44962	-1.27263	25	SORL1 ARL1 RAB33B CSNK1D ARFRP1 COG7 VPS13A NRAS SYS1
GO_CARDIAC_EPITHELIAL_TO_MESENCHYMAL_TRANSITION	0.152572	0.445086	0.450072	1.27255	21	MSX1 SNAI2 HEY1 NOTCH1 HEYL TGFB2 SNAI1 ERG
GO_REGULATION_OF_BLOOD_PRESSURE	0.152742	0.445147	-0.31827	-1.18547	109	LNPEP PDE4D BMPR2 NOS2 PRCP NISCH RPS6KA2 PPARA ATP6AP2 DDAH1 NPR1 LRP5 TRHDE MKKS ECE1 ACSM3 ABAT ACE2 CORIN GSK3A CTSZ
GO_REGULATION_OF_RECEPTOR_ACTIVITY	0.152883	0.445147	-0.338175	-1.20207	80	PDE4D MYO5A RASGRF1 EREG RELN SRI NLGN3 KCNE2 PPARGC1A GREM1 APP ARC FBXW7 DMD SOCS4 NCOA3 MED1 STOM ZGPAT TGFA SOCS5 ADAM17 FKBP1B HTT
GO_ERBB_SIGNALING_PATHWAY	0.153291	0.445177	-0.347026	-1.20929	71	PLCE1 CBL EREG PIK3CA DGKD PIGR HSP90AA1 PTPN11 NRG2 PDPK1 MAPK1 EGFR HBEGF MYOC SOCS5 ADAM17 ERBB3 NRAS
GO_REGULATION_OF_PEPTIDASE_ACTIVITY	0.153171	0.445177	-0.279832	-1.14561	231	COL28A1 SORL1 DHCR24 MDM2 CCK THBS1 WFDC1 USP14 FN1 BIRC2 EIF2AK3 FNIP1 CYFIP2 JAK2 VCP MAP3K5 SERPINB12 TFPI2 SH3RF1 APLP2 GSN CD109 SIRT1 SPOCK1 SPP2 YWHAE HSPD1 APP ACER2 SERPINF1 VEGFA PSME4 CTSH CRIM1 WNT9A MKL1 CASP3 PSMD14 SERPINC1 CAST CPAMD8 EP300
GO_REGULATION_OF_CELL_KILLING	0.153329	0.445177	-0.43874	-1.26485	27	PTPRC NOS2 LAMP1 B2M
GO_LIPID_HOMEOSTASIS	0.153486	0.445212	-0.35133	-1.21278	67	TMEM97 MYLIP ACACA NR1H3 SIRT1 LRP5 NPC2 SCARB1 ACSM3 FBXW7 ACADL APOA1 XBP1 ABCA1 APOB CETP SESN2
GO_REGULATION_OF_TRANSCRIPTION_FROM_RNA_POLYMERASE_I_PROMOTER	0.155256	0.449659	-0.498428	-1.29156	17	MTOR EIF2AK3 NOL11 ATF4 POU4F1 MED1
GO_REGULATION_OF_GLUCONEOGENESIS	0.155313	0.449659	-0.4524	-1.26902	24	PPARA OGT PTPN2 PPARGC1A ARPP19 NLN PGP SIK1
GO_MACROMOLECULAR_COMPLEX_REMODELING	0.155481	0.449721	-0.49833	-1.29131	17	PLA2G7 PLTP SCARB1 APOA1 APOB CETP
GO_CELL_CYCLE_ARREST	0.156315	0.451706	0.288926	1.15431	117	LAMTOR3 GAS6 TSG101 GAS1 PPP2R3B RBM38 MCPH1 FAP SESN1 BARD1 STRADA IL12A IRF6 INHBA CDKN3 CDKN1B NOTCH2 MAP2K1 TGFB2 CDKN2A GADD45A BTG4 CUL1 MSH2 MTBP
GO_REGULATION_OF_TRIGLYCERIDE_METABOLIC_PROCESS	0.156913	0.453008	-0.462429	-1.27199	22	PNPLA2 NR1H3 LMF1 PANK2 SCARB1 FBXW7 APOA1 SIK1
GO_MITOTIC_G2_M_TRANSITION_CHECKPOINT	0.1571	0.453122	0.496906	1.28633	15	BLM CDK1 FANCI HUS1 NAE1 CCNA2 CLSPN
GO_NECROPTOTIC_PROCESS	0.158404	0.454206	-0.481568	-1.28093	19	TRPM7 BIRC2 PPIF CD14 LY96 CYLD
GO_ADULT_BEHAVIOR	0.158513	0.454206	-0.325041	-1.18846	96	HIPK2 UNC79 CACNB4 GRM7 PPARA CHRNB4 NR4A3 NLGN3 CTNS SCN1A GIGYF2 APP ABAT CHRNA5 BTBD9 NLGN4X CHRNB2 MAPT DBH OXR1 PTEN PCDH17 DAB1 CARTPT NOS1 PREX2 PPT1 NPC1 DRD4 PARK7 DRD3
GO_SEX_DETERMINATION	0.158088	0.454206	0.469643	1.27463	18	TCF21 SIX4 WT1 NR0B1 FOXL2 MAP3K4 AMH WNT4
GO_EPIDERMAL_GROWTH_FACTOR_RECEPTOR_SIGNALING_PATHWAY	0.157733	0.454206	-0.376065	-1.22666	49	PLCE1 CBL EREG PIK3CA DGKD PIGR PTPN11 PDPK1 EGFR HBEGF SOCS5 ADAM17 NRAS
GO_REGULATION_OF_GLYCOPROTEIN_METABOLIC_PROCESS	0.158385	0.454206	-0.428354	-1.25536	29	INSR TMEM59 ITM2A BACE2 ACER2 EP300 ITM2B TCF7L2 RAMP1 HBEGF
GO_NEGATIVE_REGULATION_OF_CELL_MATRIX_ADHESION	0.158018	0.454206	-0.451199	-1.26565	24	ARHGAP6 THBS1 CLASP2 ACER2 CASK PHLDB2 APOD PTEN MYOC BCL6
GO_POSITIVE_REGULATION_OF_MYELOID_CELL_DIFFERENTIATION	0.158325	0.454206	-0.365371	-1.21718	55	RUNX1 CREB1 HIF1A PRKCA NCKAP1L OGT ATP6AP1 CA2 IL12B FOXO3 SLC9B2 ANKRD54 KDM1A MED1
GO_RESPONSE_TO_PROSTAGLANDIN_E	0.158948	0.454722	-0.487901	-1.28207	18	ACACA FN1 TGFBR3 GNRH1 P2RY4
GO_VENTRICULAR_SYSTEM_DEVELOPMENT	0.159082	0.454722	0.441028	1.26238	22	CENPF AQP1 MNAT1 MYH10 DNAH5 NME5 ANP32B
GO_MULTI_MULTICELLULAR_ORGANISM_PROCESS	0.159138	0.454722	-0.301769	-1.16435	140	LNPEP CLIC5 BMPR2 MTOR ARNTL TGFBR2 HIF1A PPAT TMED2 BSG PRLHR PAM UBE2A ADIPOR2 SLC38A2 ITGA2 STS MMP13 VDR CTSB GNRH1 STC1
GO_TRANSLATIONAL_TERMINATION	0.159423	0.455112	0.319257	1.18166	73	MRPL17 MRPS10 MRPL37 MRPS31 MRPL44 MRPS35 MRPL22 MRPS17 MRPS11 MRPS9 MRPS12 MRPL28 MRPL30 MRPL16 MRPS34 MRPL18 GSPT2 MRPL47 MRPL13 MRPL32 MRPS27 MRPS14 MRPL1 MRPL55 CHCHD1 N6AMT1
GO_O_GLYCAN_PROCESSING	0.159767	0.455257	-0.414766	-1.24827	33	GALNT10 C1GALT1 GALNT2 B3GNT7 C1GALT1C1 GALNT13 GCNT4 ST6GAL1 ST3GAL3
GO_CELLULAR_COMPONENT_DISASSEMBLY_INVOLVED_IN_EXECUTION_PHASE_OF_APOPTOSIS	0.159771	0.455257	-0.411576	-1.24619	34	CAPN10 KPNA1 BIRC2 DNASE2B ERN2 CASP3 CASP7
KEGG_ADIPOCYTOKINE_SIGNALING_PATHWAY	0.160045	0.455616	-0.372129	-1.22279	51	MTOR PPARA JAK2 NFKB1 ADIPOR2 PPARGC1A AKT3 CAMKK1 PTPN11 SLC2A1 PCK1 ACSL3 IKBKB G6PC2 TNFRSF1A
GO_POSITIVE_REGULATION_OF_NUCLEOCYTOPLASMIC_TRANSPORT	0.160996	0.457897	-0.329879	-1.19016	88	KPNA1 MDM2 TGFBR1 IPO5 SEMA5A RAPGEF3 JAK2 CTDSPL2 GREM1 RBPMS IL12B HSP90AA1 EP300 KANK1 SHH MED1 TGFB3 XBP1 EGFR TCF7L2 DAB2 MAPK14 RANBP3 SMAD3 EDAR SLC9A1 IL18
GO_GLAND_MORPHOGENESIS	0.161391	0.458596	0.31331	1.17528	79	TGM2 GLI2 NRP1 CRIP1 TBX2 SOSTDC1 PLXND1 LAMA5 ID4 FGF10 NOTCH1 NFIB TGFB2 SLC9A3R1 TP63 PLXNA1 CSF1R CSF1 PROX1 WNT4 MKI67 CAPN1 CUL3 PLAG1 AREG CAV1 EZR FEM1B CEBPB RARG SFRP1 SERPINB5 NKX2-3 IGFBP5 TNC FGF8 SRC
GO_REGULATION_OF_VOLTAGE_GATED_CALCIUM_CHANNEL_ACTIVITY	0.162433	0.461122	-0.486125	-1.2774	18	CACNB4 SRI KCNE2 DMD PDE4B CRHR1
GO_DNA_MODIFICATION	0.162581	0.461122	0.347914	1.20267	51	UNG MBD4 MUTYH TRDMT1 ALKBH2 DNMT1 TET1 PRMT7 ASCC3 DNMT3B ATF7IP NEIL2 EZH2 BEND3 FKBP6 HEMK1 OGG1 MAEL KDM1B
GO_POSITIVE_REGULATION_OF_SKELETAL_MUSCLE_TISSUE_DEVELOPMENT	0.162964	0.461783	-0.459685	-1.26444	22	ARNTL HMGCR RPS6KB1
GO_POSITIVE_REGULATION_OF_VASOCONSTRICTION	0.164968	0.464222	0.426975	1.24826	24	CD38 GJA5 GJA1 ADRA1B TBXA2R CAV1 ADRA2C SHC1 OXTR PTGER3 FGA FGB PTAFR
GO_CHLORIDE_TRANSPORT	0.16481	0.464222	-0.343704	-1.19771	71	CLIC5 SLC1A4 PCYOX1 CLCN6 TTYH3 SLC12A2 GABRD SLC12A3 CLCN4 ANO10 CLCC1 GABRA1 SLC26A3 ANO3 P2RY4 SLC26A1 SLC26A4 SLC26A11 GABRB2 GABRP
GO_PROTEIN_LOCALIZATION_TO_VACUOLE	0.165007	0.464222	-0.392604	-1.22976	40	SORL1 GNPTAB SMURF1 TMEM30A GOSR2 HSPA8 SH3BP4 ARF6 GNPTG AP3M1 SH3GLB1 VPS13A
GO_SPERM_EGG_RECOGNITION	0.164957	0.464222	-0.458809	-1.26203	22	ADAM20 CLGN CCT4 HVCN1 CCT7 ZP3 CCT2 TCP1 CCT8 CCT5 PCSK4 ZP4 CATSPER2 SPA17
GO_PEPTIDE_HORMONE_PROCESSING	0.164825	0.464222	-0.453317	-1.25883	23	PCSK1 ATP6AP2 SCG5 BACE2 ECE1 ACE2 CORIN CTSZ PCSK7 MME
GO_PYRIMIDINE_NUCLEOSIDE_METABOLIC_PROCESS	0.164169	0.464222	0.390638	1.22892	33	TK1 TYMS DCTD DHODH UPP1 NME7 UCKL1 DPYD NME5 NT5C1A CMPK1 DCK AK3 NME1 NME3 UPP2 CTPS2
GO_NUCLEOBASE_BIOSYNTHETIC_PROCESS	0.165037	0.464222	-0.493263	-1.27818	17	MTOR PPAT PAICS
KEGG_T_CELL_RECEPTOR_SIGNALING_PATHWAY	0.164141	0.464222	-0.334371	-1.19068	81	PTPRC CBLB CBL MAP3K8 CD28 PIK3CA NFKB1 AKT3 CD247 PAK3 DLG1 NFATC3 PDPK1 MAPK1 NFAT5 MAPK14 IKBKB PPP3CC NRAS
GO_REGULATION_OF_MAPK_CASCADE	0.166406	0.466362	-0.254274	-1.10804	461	RPS6KA6 NTRK2 PSAP HIPK2 PLCE1 MAP3K1 SORL1 IGF1R PDE5A FZD4 INSR THBS1 HMGCR SPAG9 PRKCA TGFBR1 GDF5 FN1 ERP29 RGS2 STK40 RGS4 MAP3K8 PROK2 ATP6AP2 INPP5K EDA2R ATP6AP1 PDGFA SPRED2 PTPN2 JAK2 INHBB MAP3K5 LPAR1 FGFR3 SH3RF1 VRK2 RNF149 GREM1 NPTN DUSP1 WNT7A FRS2 STK3 GLIPR2 ECE1 DUSP16 VEGFA MAPKAPK2 PPP2CA FBXW7 RAP1A PAK3 TPD52L1 DUSP10 MAP3K13 MAP3K9 ERN1 MAPK8IP3 RAPGEF1 BRAF GADD45B FGF19…
GO_POST_TRANSLATIONAL_PROTEIN_MODIFICATION	0.165975	0.466362	-0.41532	-1.24131	32	ARSB STT3B ATG12 STS ATG7 FOLH1
GO_G_PROTEIN_COUPLED_RECEPTOR_SIGNALING_PATHWAY_COUPLED_TO_CYCLIC_NUCLEOTIDE_SECOND_MESSENGER	0.166379	0.466362	-0.310265	-1.16946	118	PSAP PDE4D GRM7 GRK5 VIPR1 RGS1 GNAT1 LPAR1 CACNA1D S1PR4 PRKACB ADCY1 ADCY5 CHRM4 GNAI3 GNA13 HTR1F
GO_SIALYLATION	0.16624	0.466362	-0.477505	-1.27013	19	ST6GALNAC3 ST8SIA1 ST8SIA5 ST6GAL1 ST3GAL3
GO_GLOMERULUS_DEVELOPMENT	0.167647	0.468175	0.35952	1.20543	44	TCF21 PDGFRA KLF15 ACTA2 CD34 WT1 NOTCH1 HEYL OSR1 PODXL ENPEP NID1 FOXJ1 NPHS2 VANGL2
GO_RIBONUCLEOPROTEIN_COMPLEX_SUBUNIT_ORGANIZATION	0.167263	0.468175	-0.2992	-1.15662	142	PTBP2 CIRBP DDX6 DDX1 SF3A1 SART3 EIF6 SNRNP200 MDN1 TFIP11 USP4 DYNC1H1 KLC1 GEMIN6 PUM2 SBDS PRPF19 MTIF2 YTHDC1 LSM14A RPL6 PSIP1 SRSF6 RPL3 MRPS7 SRSF5 PWP2 EDC3 DDX3X PRPF18 MRPL20 PRPF8
GO_GLYCEROLIPID_BIOSYNTHETIC_PROCESS	0.167388	0.468175	-0.292137	-1.15064	165	PLCE1 ETNK1 GK DDHD1 SACM1L PLSCR1 INPP5K PIGK PNPLA3 FGFR3 PIK3CA MTMR6 SYNJ1 PTDSS1 DDHD2 FRS2 PIGF PLD2 LPIN1 PIGG PGS1 AGPAT5 PIP5K1A CDS2 FGF19 CPNE1 PIGV INPP4A PTPN11 LCLAT1 CDS1 APOA1 FGFR2 PIGT ABHD3 FAR1 PCK1 PIGW PTEN PIGS PIGU PI4KB AGPAT2 SYNJ2 CWH43 FGF18 KLB PIK3R3 PIK3C2B MPPE1 CECR5 FGF4
GO_NEGATIVE_REGULATION_OF_CYTOKINE_PRODUCTION	0.167664	0.468175	0.282254	1.14086	127	GAS6 ANXA1 CMKLR1 RNF216 CD34 ASB1 RARA TUSC2 TRAIP TNFAIP3 SRGN IL12A INHBA PIN1 GATA3 TRIB2 TGFB2 BPI ERRFI1 NLRC3 TSPO GBP1 FOXJ1 DLL1 INPP5D CX3CL1
GO_HISTONE_H3_DEACETYLATION	0.167866	0.468313	-0.483637	-1.27087	18	ELK4 PER2 SIRT1 HDAC4 HDAC9
GO_REGULATION_OF_FATTY_ACID_OXIDATION	0.168503	0.469663	-0.47627	-1.26684	19	MTOR PPARA NR4A3 PDK4 PPARGC1A ACADL C1QTNF2 TWIST1
GO_ENERGY_RESERVE_METABOLIC_PROCESS	0.169394	0.47165	-0.361857	-1.20547	55	MTOR IL6ST PER2 STK40 PPP1CC PFKM PPP1CB PHKA2 PPP1R2 PID1 GSK3A
GO_MRNA_TRANSCRIPTION	0.169523	0.47165	-0.490977	-1.27225	17	HIF1A EREG DDX5 ATF4 HIPK3 MED1
GO_POSITIVE_REGULATION_OF_PROTEASOMAL_PROTEIN_CATABOLIC_PROCESS	0.169907	0.471862	-0.332896	-1.18542	81	RNF19A DLGAP5 MDM2 ANKIB1 GORASP1 VCP UBQLN1 USP5 KCNE2 CSNK1D DDRGK1 FBXW7 PSMC2 SMC5 SOCS4 PSMC3 PIAS1 DVL1 PSMC1 XBP1 FBXO22 DAB2 PTEN SOCS5
GO_REGULATION_OF_SODIUM_ION_TRANSMEMBRANE_TRANSPORTER_ACTIVITY	0.1699	0.471862	0.424903	1.2422	24	TESC CAMK2D NEDD4L SLC9A3R1 FGF12 ANK3 YWHAH PRKCE
GO_MUSCLE_ORGAN_MORPHOGENESIS	0.170318	0.472576	0.340772	1.19123	54	FZD1 MYL3 COL3A1 MYL2 NOTCH1 TPM1 NRG1
GO_VENTRICULAR_CARDIAC_MUSCLE_TISSUE_DEVELOPMENT	0.17067	0.472696	0.379123	1.2161	36	MYL3 DSG2 MYL2 NOTCH1 MARCKS TPM1 NRG1
GO_SIGNAL_PEPTIDE_PROCESSING	0.17056	0.472696	-0.47537	-1.26445	19	CLN5 SPPL2B SPPL2A F9 PROC SEC11C SEC11A
GO_NEGATIVE_REGULATION_OF_EPITHELIAL_CELL_APOPTOTIC_PROCESS	0.170996	0.472745	0.414914	1.23578	26	NEUROD1 GAS6 TEK RAMP2 TNFAIP3 GATA3 NDNF
GO_ALCOHOL_CATABOLIC_PROCESS	0.170975	0.472745	-0.390435	-1.22297	40	GK SORD INPP5K CEL SYNJ1 CYP46A1 SCARB1 CYP39A1
GO_CELLULAR_CARBOHYDRATE_BIOSYNTHETIC_PROCESS	0.171283	0.473111	-0.395639	-1.22624	38	EXT2 PER2 IMPAD1 CSGALNACT2 PGP SLC2A1 PCK1 CSGALNACT1
GO_POSITIVE_REGULATION_OF_RESPONSE_TO_EXTRACELLULAR_STIMULUS	0.171519	0.473336	-0.38549	-1.21969	42	HIF1A TBK1 SPTLC2 BNIP3L SIRT1 BNIP3 ATG7 PAFAH1B2 TRIM13
GO_METALLO_SULFUR_CLUSTER_ASSEMBLY	0.171814	0.473724	0.479273	1.2614	16	FAM96A NUBP2 FXN CIAPIN1 NFS1 ISCA1 MMS19
GO_REGULATION_OF_NEUTROPHIL_CHEMOTAXIS	0.172479	0.47513	-0.498404	-1.27106	16	NCKAP1L DAPK2 MPP1 CD74 JAM3 C3AR1 THBS4 CAMK1D
GO_CELLULAR_RESPONSE_TO_ACID_CHEMICAL	0.172695	0.475298	0.280646	1.13685	129	LAMTOR3 COL4A1 KCNK4 COL1A1 COL1A2 MMP2 COL3A1 COL6A1 E2F1 PDGFD COL5A2 RARA HTRA2 TESC FZD7 AQP1 ADNP2 ALDH1A2 GNG2 OSR1 ABL2
GO_GLYCOLIPID_BIOSYNTHETIC_PROCESS	0.173308	0.476558	-0.372627	-1.21007	48	UGCG GBGT1 ST6GALNAC3 PIGK PIGF GAL3ST1 PIGG ST8SIA1 ST8SIA5 PIGV ST3GAL3 PIGT PIGW PIGS PIGU CWH43
GO_ENDOMEMBRANE_SYSTEM_ORGANIZATION	0.174133	0.478308	-0.260243	-1.11189	362	MYO5A STAM2 ATP1B3 TSPAN14 ATP2A2 SYNE2 NEK9 CREB1 VPS11 RAB30 VPS18 TMED2 PRKCA SMURF1 SURF4 PLSCR1 EIF2AK3 AP3D1 SEC61A1 ZMPSTE24 VAPA ARL1 INPP5K TMEM33 TSPAN15 BSG GORASP1 CLASP2 ROCK2 RAB43 FAT4 KIF13A EFR3B FLOT2 REEP2 NSF FAM126A CSNK1D VPS37B PPP2R2A TOR1A CCDC47 IST1 SYT7 ARHGEF7 RTN4 PPP2CA LPIN1 SYNE1 PACSIN3 RAB27A COG4 PIP5K1A RAPGEF6 CHMP4C CHMP1B LIN7C RAB31 ANO3 CHMP2B VCPIP1 DLG1…
GO_BIOMINERAL_TISSUE_DEVELOPMENT	0.174256	0.478308	-0.380532	-1.21506	44	GPNMB PPARA EIF2AK3 ATP2B2 TUFT1 FGFR3 SBNO2 TFIP11 MMP13 MINPP1 SBDS
GO_PLATELET_DEGRANULATION	0.174458	0.478434	-0.339057	-1.18686	73	PSAP LAMP2 THBS1 FN1 PDGFA APLP2 QSOX1 SPP2 APP TMX3 ALB VEGFA ACTN1 SCG3 F5 SPARC ABCC4 RARRES2 APOA1 TGFB3 STXBP1 SYK
GO_POSITIVE_REGULATION_OF_NEURON_DIFFERENTIATION	0.175271	0.479217	-0.274474	-1.12875	240	TCF12 PPP1R9A NTRK2 BMPR2 ARSB CNTN1 LRP8 MTOR MMD SPAG9 RELN GDF5 FN1 SMURF1 RUFY3 TMEM30A SEMA5A ZEB1 LPAR1 CRTC1 NLGN3 VWC2L SYT4 RAB21 DPYSL3 NPTN IST1 SERPINF1 VEGFA RAP1A PAK3 ITPKA CUX1 FBXO38 DMD EP300 RAPGEF1 BRAF CPNE1 DVL1 TWF2
GO_POSITIVE_REGULATION_OF_TOR_SIGNALING	0.175994	0.479217	0.433294	1.24024	22	LAMTOR3 GAS6 SEC13
GO_REGULATION_OF_MEMBRANE_DEPOLARIZATION	0.175852	0.479217	0.396513	1.22057	30	DCN GCLC CAMK2D GJA5 NGFR NEDD4L GJA1 FGF12 TSPO ANK3 KDR FHL1 SMAD7
GO_REGULATION_OF_DNA_REPAIR	0.175862	0.479217	0.337509	1.1848	55	CHEK1 RAD52 FIGNL1 EYA1 OTUB1 FGF10 DEK RAD51 H2AFX SIRT6 BABAM1 EYA3 ERCC8 UBE2V1 TERF2 FIGN UBE2N RTEL1 OGG1 PPP4R2 APBB1
GO_NEGATIVE_REGULATION_OF_PROTEIN_BINDING	0.17581	0.479217	-0.36303	-1.20196	53	SORL1 SPAG9 PPARA LRPAP1 B2M USP33 HSPA5 TFIP11 MAPRE1 TDG DVL1 KDM1A ROCK1 DAB2
GO_RESPONSE_TO_NUTRIENT	0.175398	0.479217	-0.293477	-1.1472	155	OXCT1 ARSB MDM2 MTOR TGFBR2 INSR HMGCR RPS6KB1 EEF2 AACS OGT STAR ENSA GSN ADIPOR2 ITGA2 BCHE MTHFR GATA4 ALB VDR DAD1 HLCS STC1 SLC27A4 ATP2B1 SERPINC1 SPARC
GO_POSITIVE_REGULATION_OF_IMMUNE_RESPONSE	0.175895	0.479217	-0.262607	-1.11418	333	MAP3K1 PDE4D PTPRC CACNB4 IL6ST MB21D1 EREG NCKAP1L BIRC2 LGMN PLSCR1 IRF7 ACTR2 PSMD12 NR4A3 CYFIP2 LAMP1 PSMD1 CD28 HCK TBK1 B2M PIK3CA NFKB1 SIRT1 CD80 C4BPA HSP90B1 PRKACB HSPD1 ACTR3 IRAK4 PSMA4 CD14 PLD2 TNIP2 PSME4 MAPKAPK2 CTSB NLRC5 CD247 PSMC2 NCKAP1 PAK3 IL12B PSMD14 FAM105B MYB HSP90AA1 EP300 CLCF1 ELMO1 PSMC3 LSM14A ZP3 CNPY3 KLHL6 CD79B MED1 PDPK1 PSMC1 RFTN2 FOXP3 MAPK1 XBP1 CD74 P…
GO_IMMUNE_EFFECTOR_PROCESS	0.175014	0.479217	-0.271888	-1.12529	257	SERINC5 PTPRC ABCC9 MB21D1 NCKAP1L SERINC3 PLSCR1 IRF7 DNAJC3 ACTR2 NR4A3 CYFIP2 KCNJ8 HCK IL10RB TBK1 CD47 PIK3CA BNIP3L TUBB4B C4BPA RPS6 BNIP3 HSPD1 ACTR3 IRAK4 SBNO2 PLD2 ATG7 CXADR CTSH NLRC5 CD247 ITFG2 NCKAP1 RAB27A IL12B RC3H2 IFNAR1 HSP90AA1 ELMO1 LSM14A RNASEL ZP3 DLG1 ELMOD2 FOXP3 MAPK1 DBH CD74 UNC13D TUBB SYK CPLX2
GO_NEGATIVE_REGULATION_OF_PEPTIDYL_SERINE_PHOSPHORYLATION	0.177051	0.481668	-0.487224	-1.26253	17	PDE4D OGT INPP5K DMD
GO_BONE_GROWTH	0.17759	0.482019	-0.505008	-1.26662	15	TGFBR2 FGFR3 BNC2 MMP13 STC1
GO_RESPONSE_TO_INORGANIC_SUBSTANCE	0.177652	0.482019	-0.261879	-1.11222	337	MTR SLC40A1 MDM2 INSR CREB1 HIF1A GGH THBS1 CYP1B1 FN1 SORD EEF2 EIF2AK3 CYP2R1 NR4A3 PDGFA TRPC1 BSG STAR MTF1 SLC30A7 MAP3K5 B2M CALR PAM NFKB1 GSN SIRT1 PPARGC1A CA2 ATF4 BNIP3 ADCY1 HSPA5 APP PPIF DUSP1 NET1 CD14 ALDOB ALB SERPINF1 ECE1 IL1R1 UROD KLF6 GNRH1 CASP3 SLC18A2 ABAT RYR2 EP300 HVCN1 SPARC SLC30A6 PPP2CB BRAF
GO_POSITIVE_REGULATION_OF_CARDIAC_MUSCLE_CELL_PROLIFERATION	0.177597	0.482019	0.467968	1.25116	17	CDK1 TBX2 NOTCH1 NRG1 ERBB4
GO_DEOXYRIBONUCLEOSIDE_TRIPHOSPHATE_METABOLIC_PROCESS	0.178514	0.483929	0.486086	1.25832	15	TYMS DGUOK CMPK2 GUK1 DTYMK NUDT15 AK2 NUDT1
GO_MESODERMAL_CELL_DIFFERENTIATION	0.178787	0.484197	0.438196	1.23897	21	ITGB4 ITGA8 EYA1 INHBA TAL1 KDM6A FOXF1
GO_NUCLEUS_ORGANIZATION	0.178929	0.484197	0.293571	1.14524	100	NUMA1 NUP62 CDK1 NUP160 NUP54 CHMP3 CCNB2 AGFG1 POM121 ETS1 NUP205 AAAS SPAST CEP55 WEE2 PLK1 VPS4A SUN2 SRPK2 TARDBP VRK1 PRKCB HIST1H2BA
GO_REGULATION_OF_BINDING	0.179552	0.485455	0.257447	1.10814	207	NEUROD1 CTBP2 MMP9 PCBD1 CLIC2 MSX1 HAND2 NRP1 E2F1 NEK2 KAT2A RARA TFAP4 RFNG ID1 TICAM1 HJURP TRAF4 HEY1 PLXND1 ANXA2 DACT1 LFNG DAB2IP AURKA NRG1 PLK1 PIN1 NFIB GATA3 CSNK1E TGFB2 P2RY1 RALB ADNP CDON
GO_MEMORY	0.179946	0.485657	-0.335581	-1.17998	75	NTRK2 MTOR RASGRF1 CREB1 LRRN4 GRM7 RELN RPS6KB1 CRTC1 CTNS ADCY1 ATAD1 SERPINF1 SORCS3 EP300 BTBD9 CHRNB2 CPEB3 DBH NQO2 PTEN SLC8A3
GO_REGULATION_OF_PROTEIN_HOMODIMERIZATION_ACTIVITY	0.180457	0.485657	0.458365	1.24402	18	PCBD1 ID1 TICAM1 TRAF4 NRG1
GO_NEGATIVE_REGULATION_OF_CHROMOSOME_ORGANIZATION	0.180284	0.485657	0.312315	1.16071	75	ESPL1 CENPF PTTG2 MAD2L1 ASF1A SMARCB1 OTUB1 BUB1 CSNK2A1 PLK1 ZW10 PIF1 DNMT1 ATAD2 BUB1B MTF2 TET1 TTK PINX1 DNMT3B TERF1 TERF2 ZNF451 MAD2L2 HNRNPA1 RTEL1 KDM3A SIN3A CSNK2A2 SRC MAD1L1 BUB3
GO_ADENYLATE_CYCLASE_INHIBITING_G_PROTEIN_COUPLED_RECEPTOR_SIGNALING_PATHWAY	0.180577	0.485657	-0.366539	-1.19976	50	PSAP GRM7 RGS1 LPAR1 ADCY1 ADCY5 CHRM4 GNAI3 HTR1F
GO_RNA_3_END_PROCESSING	0.180388	0.485657	0.315481	1.16484	72	EXOSC9 POLDIP3 THOC7 PAF1 ERI2 ZC3H3 ERI1 SRSF1 PABPC1L FIP1L1 DKC1 EXOSC7 EXOSC8 EIF4A3 CSTF1 RNPS1 CPSF6 CSTF2 SLBP SRSF11 PAPOLG ZC3H11A PAPOLA LIN28B AHCYL1 CASC3 CSTF3 LEO1 PABPC1 EXOSC3 CPSF7 POLR2D SLU7
GO_ESTROUS_CYCLE	0.180184	0.485657	0.475579	1.25167	16	ANXA1 ETS1 ADNP OPRK1 NCOA1 TRPM2 OPRM1 PTN OXTR
GO_BONE_DEVELOPMENT	0.181197	0.486732	-0.303709	-1.15461	125	SKI BMPR2 PTPRC SULF1 TGFBR2 SLC38A10 PAPSS2 FAT4 FGFR3 SMAD1 IMPAD1 LRP5 CTC1 MMP13 BBX STC1 MMP16 EP300 SPARC SBDS AKAP13 INSIG1 WNT1 PTPN11 FREM1 MED1 TGFB3 CHSY1 TULP3 GLG1 FGFR2 CSGALNACT1 TWIST1 MYOC
GO_WALKING_BEHAVIOR	0.181453	0.486732	-0.446078	-1.23872	23	HIPK2 CACNB4 CTNS SCN1A
KEGG_ARGININE_AND_PROLINE_METABOLISM	0.181356	0.486732	-0.394208	-1.2151	37	NOS2 P4HA1 ODC1 GLUL ALDH18A1 MAOA GOT2 SAT1 CKMT1A PYCR1 AGMAT NOS1 SMS DAO AMD1
GO_RESPONSE_TO_ARSENIC_CONTAINING_SUBSTANCE	0.182866	0.490094	0.425521	1.23159	23	TNFRSF11B CPOX MKNK2 GCLC
GO_NEGATIVE_REGULATION_OF_LIPID_BIOSYNTHETIC_PROCESS	0.183445	0.491217	-0.404932	-1.21867	33	DKK3 ORMDL2 PDGFA NFKB1 SIRT1 FBXW7 SCAP INSIG1 FGF19 ACADL SIK1
GO_REGULATION_OF_DEVELOPMENTAL_GROWTH	0.183826	0.491808	-0.275745	-1.12561	225	ATRN BMPR2 SEMA3C MTOR TGFBR2 INSR CREB1 SEMA3A GDF5 FN1 RPS6KB1 SMURF1 LGMN FLVCR1 FSTL4 RUFY3 SEMA5A CLASP2 FGFR3 PIK3CA SYT4 RAB21 IFRD1 IST1 APP STK3 MKKS VEGFA RTN4 TNKS2 MBD5 EP300 ZP3 TWF2 PTPN11 GSK3A AFG3L2 ANAPC2 CACNA2D2 SEMA4G MAPT STK4
GO_NEGATIVE_REGULATION_OF_ERBB_SIGNALING_PATHWAY	0.184135	0.491911	-0.3932	-1.21199	37	STAM2 CBL LGMN PTPN2 SH3GL2 ARHGEF7 SOCS4 EPS15L1 EGFR ZGPAT SOCS5
GO_NEGATIVE_REGULATION_OF_TRANSCRIPTION_FROM_RNA_POLYMERASE_II_PROMOTER	0.184186	0.491911	0.2288	1.07182	497	AEBP1 ENG CTBP2 ARX FHL2 ORC2 MEIS2 RBBP7 NR2F2 TCF21 MSX1 SNAI2 BMP6 GLI2 E2F1 TFAP2C CBX6 TBX18 CBX4 TBX2 TGIF2 TRIM37 THRA HOXC8 WT1 RARA NFIA NR2F6 SAP30 ID1 HOXA7 EED HEY1 CD36 GLIS2 DACT1 PHF14 SATB2 ID4 GLIS3 PAF1 NR0B1 PIAS4 DAB2IP NOTCH1 HEYL OSR1 SALL4 JAZF1 PLK1 BRMS1L NFIB SUV39H1 GATA3 FOXL2 SOX18 DNMT1 TIMELESS CRY1 UHRF1 HDAC1 MXD4 CXXC5 RARB NEDD4L CRYM SNAI1 CUX2 ANKRD2 TAL1 RIPP…
GO_REGULATION_OF_DOUBLE_STRAND_BREAK_REPAIR	0.184908	0.49341	0.413717	1.22092	25	CHEK1 FIGNL1 OTUB1 DEK RAD51 SIRT6 FIGN RTEL1 OGG1 PPP4R2
GO_RESPONSE_TO_INTERLEUKIN_4	0.185689	0.495064	-0.468234	-1.24546	19	FASN NFIL3 HSPA5 CTSB RPL3 XBP1
GO_NEGATIVE_REGULATION_OF_CELLULAR_RESPONSE_TO_GROWTH_FACTOR_STIMULUS	0.186402	0.496532	-0.319382	-1.16401	94	HIPK2 SKI SULF1 TGFBR2 THBS1 TGFBR1 SMURF1 TGFBR3 CD109 SIRT1 CTDSPL2 VWC2L GREM1 HSPA5
GO_REGULATION_OF_MYELINATION	0.186994	0.497375	-0.438931	-1.23123	24	MTOR WASF3 EIF2AK3 RNF10
GO_POSITIVE_REGULATION_OF_OSTEOCLAST_DIFFERENTIATION	0.187043	0.497375	-0.50036	-1.25496	15	CREB1 ATP6AP1 CA2 IL12B SLC9B2
GO_PYRIMIDINE_NUCLEOTIDE_BIOSYNTHETIC_PROCESS	0.187265	0.497422	0.407943	1.21502	26	TYMS DHODH CMPK2 UPP1 NME7 UCKL1 DTYMK NME5 CMPK1 NME1 NME3 UPP2 CTPS2 SHMT1 DUT
GO_MIDBRAIN_DEVELOPMENT	0.187385	0.497422	0.323697	1.1659	63	FZD1 MSX1 FZD3 KAT2A MBP NDST1 DYNLL1 ACTB OTX2 CKB YWHAH LMX1A SUDS3 CCDC14
GO_PYRIMIDINE_NUCLEOSIDE_TRIPHOSPHATE_BIOSYNTHETIC_PROCESS	0.188109	0.498665	0.481366	1.2461	15	TYMS CMPK2 NME7 UCKL1 DTYMK NME5 NME1 NME3 CTPS2
GO_CENTRAL_NERVOUS_SYSTEM_NEURON_AXONOGENESIS	0.188179	0.498665	0.434192	1.22765	21	GLI2 CDH11 NFIB DCLK1
GO_REGULATION_OF_CELL_PROJECTION_ORGANIZATION	0.188575	0.499284	-0.254053	-1.09968	422	PPP1R9A NTRK2 BMPR2 ARSB CNTN1 LRP8 SEMA3C MTOR KIAA0319 SEMA3A XK PPP1R16B RELN TGFBR1 FN1 SMURF1 RAB8B FSTL4 RUFY3 TMEM30A SEMA5A SDC2 LRP1 GORASP1 CLASP2 LRP4 B2M LPAR1 CRTC1 FER NLGN3 ITGA2 SYT4 HDAC4 SPOCK1 RAB21 DPYSL3 IFRD1 NPTN IST1 WNT7A ARHGEF7 EVL SERPINF1 VEGFA RTN4 UST CCDC88A DCDC2 RAP1A NCKAP1 PAK3 RREB1 ITPKA CUX1 FBXO38 DMD HSP90AA1 EP300 TBC1D22A RAPGEF1 KANK1 BRAF DVL1 TWF2 ARH…
GO_REGULATION_OF_ENDOTHELIAL_CELL_PROLIFERATION	0.188806	0.499465	-0.333242	-1.17175	75	BMPR2 MTOR SULF1 HIF1A THBS1 PPP1R16B PRKCA TGFBR1 SEMA5A VASH2 SIRT1 PTPRM VEGFA SCG2 SPARC AGGF1
GO_PTERIDINE_CONTAINING_COMPOUND_METABOLIC_PROCESS	0.189113	0.499845	-0.41984	-1.21997	28	MTR GGH MTHFD1L MTHFR MTHFD2 ALDH1L2 FOLH1 MTRR
GO_PALATE_DEVELOPMENT	0.189296	0.499898	0.31333	1.1569	72	FZD1 TCF21 MSX1 SNAI2 HAND2 TBX2 GABRB3 INSIG2 SATB2 OSR1 MEOX2 INHBA
GO_REGULATION_OF_PROTEIN_AUTOPHOSPHORYLATION	0.189651	0.500405	0.395597	1.20774	29	ENG PDGFD ACE RASSF2 ERRFI1 IMPACT EEF2K VEGFC PDGFC CAV1
GO_REGULATION_OF_CELLULAR_PROTEIN_LOCALIZATION	0.190021	0.500951	-0.255364	-1.10032	400	SORL1 KPNA1 MDM2 MTOR UGCG MBTPS1 VPS11 ZDHHC8 FAF1 TGFBR1 RER1 IPO5 G3BP2 SRI EIF2AK3 OGT RUFY3 TMEM30A INPP5K SEMA5A RAPGEF3 APPL1 JAK2 LRP4 TMEM59 BNIP3L GSN SIRT1 PDZK1 UHMK1 RHOU CTDSPL2 CREB3 GREM1 YWHAE NPTN TOR1A SREBF2 PPP1R13B TP53INP2 VEGFA UBE2J1 RBPMS FBXW7 CNST IL12B HSP90AA1 CCT4 CD2AP EP300 NPEPPS OAZ1 YWHAQ KANK1 HNMT PID1 CCT7 DVL1 DLG1 PTPN11 GSK3A SLC17A9 SOX4 SHH GNAQ KDM1A D…
GO_NUCLEIC_ACID_PHOSPHODIESTER_BOND_HYDROLYSIS	0.190481	0.501732	0.266013	1.11335	163	POP5 RPA3 EXOSC9 MOV10 RNASEH1 TDP1 FEN1 RFC1 TSEN2 PARN MRPL44 POLE TDP2 EME1 PGAP1 DIS3 SPO11 ERI2 RRP36 RFC4 FOXL2 EXOG ERI1 RAD9A RNASEH2B EXOSC7 PMS2 REXO4 REXO2 DNA2 ENPP3 EXOSC8 CSTF1 UBB REXO1 CSTF2 HMGB2 APLF TSEN15 POLA1 NOL9 GEN1 RFC2 RPP40 XPA CNOT6L CNOT6 ZC3H12A UTP20
GO_SODIUM_ION_HOMEOSTASIS	0.191008	0.502293	-0.489431	-1.24818	16	ATP1B3 SCNN1A
KEGG_SELENOAMINO_ACID_METABOLISM	0.191022	0.502293	0.432963	1.22417	21	GGT5 CTH AHCYL2 METTL6
GO_REGULATION_OF_DENDRITIC_SPINE_DEVELOPMENT	0.19121	0.502357	-0.3749	-1.19707	44	PPP1R9A LRP8 MTOR RELN FSTL4 LPAR1 NLGN3 PAK3 ITPKA
GO_REGULATION_OF_CELLULAR_RESPONSE_TO_HEAT	0.192388	0.503356	0.325974	1.16357	60	RPA3 NUP62 NUP160 NUP54 CD34 POM121 NUP205 AAAS CAMK2D NUP133 NUP85 BAG3 PTGES3 NUP153 NUP155 RAE1 NUP214 NUP50
GO_CELLULAR_EXTRAVASATION	0.19226	0.503356	0.469723	1.23626	16	ITGA1 ITGB2 PIK3CG VCAM1 CX3CL1
GO_PROTEIN_LIPID_COMPLEX_SUBUNIT_ORGANIZATION	0.192084	0.503356	-0.431952	-1.22262	25	PLA2G7 PLTP SCARB1 BIN1 APOA1 ABCA1 ACSL3 APOB CETP
GO_ACTIN_NUCLEATION	0.192085	0.503356	-0.465506	-1.23821	19	ACTR2 SPIRE1 IQGAP2 JMY GSN ACTR3
GO_IMMUNE_RESPONSE_REGULATING_CELL_SURFACE_RECEPTOR_SIGNALING_PATHWAY	0.192411	0.503356	-0.279859	-1.126	197	MAP3K1 PDE4D PTPRC CACNB4 NCKAP1L ACTR2 PSMD12 NR4A3 CYFIP2 PSMD1 CD28 HCK PIK3CA NFKB1 FER PRKACB ACTR3 PSMA4 PLD2 PSME4 CD247 PSMC2 NCKAP1 PAK3 PSMD14 PIGR HSP90AA1 EP300 ELMO1 PSMC3 NFATC3 KLHL6 CD79B PDPK1 PSMC1 RFTN2 FOXP3 MAPK1 PDE4B SYK PSMB1 PTEN IKBKB ARPC3 PSMD4 NRAS RNF31 CRK C3AR1
GO_VACUOLE_FUSION	0.192618	0.503467	0.452757	1.2288	18	TSG101 CHMP3 VAMP7 EEA1 VTI1B VPS16 WIPI2
GO_FOREBRAIN_CELL_MIGRATION	0.19341	0.505106	0.347841	1.17675	46	ARX NRP1 CCDC141 EMX2 DAB2IP EFHC1 LAMB1 NRG1 SLIT3
GO_DNA_DAMAGE_RESPONSE_DETECTION_OF_DNA_DAMAGE	0.194424	0.507321	0.394061	1.20305	29	RPA3 RFC1 MRPS35 RAD18 RFC4 MRPS11 DTL MRPS9 UBB RFC2
GO_CELLULAR_RESPONSE_TO_IONIZING_RADIATION	0.194731	0.507692	0.360565	1.18384	40	BLM SNAI2 FIGNL1 ECT2 GADD45A HUS1 RAD9A RAD51 H2AFX NOX4 TP53BP1 XRCC6
GO_PROTEIN_HOMOTETRAMERIZATION	0.195386	0.508966	-0.363966	-1.1872	49	IDE ACACA PPAT ALDH5A1 TRPM8 KCNJ12 CRTC1 EVL ACADL CBR4
GO_POSITIVE_REGULATION_OF_REGULATED_SECRETORY_PATHWAY	0.195925	0.509937	-0.410028	-1.20973	30	STX1A LAMP1 SYT7 RAB27A RAB3A ZP3 UNC13D STXBP1 SYK
GO_POSITIVE_REGULATION_OF_PROTEIN_LOCALIZATION_TO_NUCLEUS	0.196682	0.511473	-0.314499	-1.15342	98	KPNA1 TGFBR1 IPO5 EIF2AK3 OGT SEMA5A JAK2 GREM1 RBPMS IL12B HSP90AA1 CCT4 CD2AP EP300 KANK1 CCT7 SHH MED1 TGFB3 XBP1 EGFR DAB2 MAPK14 CCT2 SMAD3 EDAR SLC9A1 IL18 TCP1 AKAP5 PARP1 PIK3R2 HSP90AB1 CCT6A PARK7 CCT8 CCT5
GO_NEGATIVE_REGULATION_OF_TRANSFORMING_GROWTH_FACTOR_BETA_RECEPTOR_SIGNALING_PATHWAY	0.19699	0.511839	-0.358769	-1.18376	52	SKI TGFBR2 TGFBR1 SMURF1 TGFBR3 CD109 SIRT1 HSPA5 WNT1 PDPK1 TGFB3 GLG1 SMAD3 ADAM17
GO_REGULATION_OF_FILOPODIUM_ASSEMBLY	0.197531	0.512377	-0.425303	-1.21515	26	PPP1R9A PPP1R16B TGFBR1 DPYSL3
KEGG_O_GLYCAN_BIOSYNTHESIS	0.19745	0.512377	-0.450349	-1.2258	21	GALNT10 C1GALT1 GALNT2 C1GALT1C1 GALNT13 GCNT4
GO_CELLULAR_PROTEIN_COMPLEX_DISASSEMBLY	0.198024	0.512788	0.291574	1.1319	97	MRPL17 MRPS10 MRPL37 MRPS31 STMN1 KIF2C MRPL44 MRPS35 MRPL22 NRG1 VPS4A MRPS17 MRPS11 DNAJC6 KIF18A CFL2 MRPS9 MRPS12 MRPL28 KIF18B SGK1 MRPL30 MRPL16 MRPS34 MRPL18 GSPT2 MRPL47 MRPL13 MICAL3 STMN3 MRPL32 MRPS27 MRPS14 KIF24 MRPL1 MRPL55 CHCHD1 N6AMT1 KIF14
GO_POSITIVE_REGULATION_OF_SYNAPTIC_TRANSMISSION	0.197878	0.512788	-0.326543	-1.16072	80	NTRK2 RELN CLSTN1 STX1A TACR2 NLGN3 CA2 GLUL SYNJ1 NPTN TOR1A WNT7A ARC CLSTN2 ABAT BRAF
GO_REGULATION_OF_CALCIUM_ION_TRANSPORT	0.198389	0.5133	-0.296467	-1.13717	134	PDE4D MYO5A CACNB4 SRI ATP2B2 INPP5K RAPGEF3 TRPC1 UBQLN1 CACNA1D KCNE2 GRIN3B CREB3 UBASH3B PACSIN3 STC1 DMD RYR2 CASK ZP3 ADCYAP1R1 F2RL3 PDPK1 TRPC6 CXCR4 PDE4B LGALS3 CRHR1 FKBP1B HTT HCRT CACNA1B STIM2 SLC9A1
GO_POSITIVE_REGULATION_OF_MITOTIC_CELL_CYCLE	0.199174	0.513455	0.289626	1.12985	100	IGF2 BIRC5 UBE2C ESPL1 DBF4B SPHK1 ANXA1 CDK1 NEUROG1 BRCA2 RAD51C MAD2L1 FGF10 AURKA CDC45 PBX1 PLK1 TAL1 MTBP TMOD3 ANAPC10 EIF4EBP1 XRCC3 UBE2E2 RCC2 NUSAP1 EDN1 CDC7 TERF1 CCND1
GO_REGULATION_OF_LAMELLIPODIUM_ASSEMBLY	0.19929	0.513455	-0.438996	-1.21906	23	MTOR FER HDAC4 NCKAP1 HSP90AA1 TWF2 WNT1
GO_REGULATION_OF_NEURON_APOPTOTIC_PROCESS	0.199326	0.513455	-0.295202	-1.13588	137	NTRK2 HIPK2 HIF1A HYOU1 GDF5 LGMN NR4A3 LRP1 JAK2 STAR PIK3CA PPARGC1A NRBP2 ATF4 AARS HDAC4 CPEB4 FBXW7 PAK3 CASP3 CRLF1 FOXO3 CLCF1 BRAF POU4F1 MCL1 TGFB3 ROCK1 DLX1 STXBP1 ALKBH1 OXR1 STAMBP DNAJC5
GO_CARBOHYDRATE_BIOSYNTHETIC_PROCESS	0.199012	0.513455	-0.322123	-1.15842	86	EXT2 PER2 SORD PPARGC1A ATF4 IMPAD1 GLT8D1 ALDOB CSGALNACT2 CHST15 PGP SLC2A1 GOT2 PGD PCK1 CSGALNACT1 CHST9 MDH2 FBP2 G6PC2 GAPDH
GO_EMBRYONIC_ORGAN_DEVELOPMENT	0.199454	0.513455	0.241095	1.08301	307	NEUROD1 ENG ITGA8 NR2F2 TCF21 MSX1 GLI2 HAND2 NRP1 MAFB PDGFRA NEUROG1 SH2B3 ST14 FZD3 SIX4 TBX2 THRA RARA IHH OVOL2 INSIG2 NDST1 HOXA7 DVL2 HEY1 EYA1 KIT POLE SATB2 ACVR1 ALDH1A2 FBN1 KRT19 FGF10 NOTCH1 OSR1 GJA5 PBX1 PLK4 GATA3 FOXL2 SOX18 SETD2 MAP2K1 TGFB2 RARB SNAI1 CYR61 GJA1 SLC9A3R1 TAL1 KDM6A IRX5 HOXA5 CRB2 DLL1 HOXB2 BBS5 NKX3-2 FOXF1 STIL VANGL2 EIF4A3 CC2D2A NCOA1 EDN1 KDR E2F7 HOXD3…
GO_RNA_PHOSPHODIESTER_BOND_HYDROLYSIS_ENDONUCLEOLYTIC	0.199007	0.513455	0.375455	1.18953	34	POP5 RNASEH1 FEN1 TSEN2 MRPL44 RNASEH2B TSEN15 NOL9 RPP40 ZC3H12A UTP20 RNASE4 EXO1 RRS1 DROSHA
GO_FOREBRAIN_DEVELOPMENT	0.200147	0.514447	0.243225	1.08487	288	RAC3 NEUROD1 ARX NR2F2 COL3A1 MSX1 GLI2 NRP1 E2F1 LHX8 KAT2A CCDC141 RARA MCPH1 HTRA2 ETS1 NDST1 DMRTA2 AQP1 EMX2 TACC3 SATB2 ID4 ALDH1A2 NR0B1 DAB2IP FGF10 EFHC1 NOTCH1 CHRD OTX2 LAMB1 SLC1A2 NRG1 PGAP1 INHBA GNG12 APAF1 NFIB CDH1 SETD2 DCLK1 CDON RARB BBS2 TBR1 CEP120 SLIT3 MYH10 DNAH5 H2AFX DLC1 LHX5 ERBB4 PCM1 STIL LMX1A NCOA1 GHRH NDE1 CSF1R ADCYAP1 SECISBP2 PROX1 WNT4 DYNC2H1 EOMES EZH2
GO_CELL_SUBSTRATE_ADHESION	0.200278	0.514447	0.278793	1.12065	122	ITGB4 GAS6 ITGA8 THY1 COL3A1 TEK ITGA11 CUZD1 MERTK CD34 VWF ITGA1 ITGB2 ID1 FZD7 LAMA5 LAMB1 MARCKS
GO_REGULATION_OF_CYSTEINE_TYPE_ENDOPEPTIDASE_ACTIVITY_INVOLVED_IN_APOPTOTIC_SIGNALING_PATHWAY	0.200342	0.514447	0.457942	1.22436	17	MMP9 HTRA2 TFAP4
GO_PTERIDINE_CONTAINING_COMPOUND_BIOSYNTHETIC_PROCESS	0.20063	0.514756	0.465864	1.22611	16	PCBD1 FPGS QDPR MTHFS PTS
GO_NEGATIVE_REGULATION_OF_NUCLEOTIDE_METABOLIC_PROCESS	0.200859	0.514911	-0.366347	-1.18528	47	GRM7 PRKCA PPARA LPAR1 PPARGC1A HDAC4 PPIF GNAI3 GABBR2 PID1 GSK3A FLCN GRM2
GO_EPIDERMIS_MORPHOGENESIS	0.201543	0.515065	0.441626	1.21627	19	SOSTDC1 FGF10 NOTCH1 WNT10A TGFB2 SNAI1 TP63
GO_CELLULAR_RESPONSE_TO_EXTRACELLULAR_STIMULUS	0.201744	0.515065	-0.29357	-1.13272	140	BMPR2 MDM2 MTOR EIF2AK3 FNIP1 PDK4 INHBB ASNS SIRT1 PPM1D SLC38A2 GLUL ATF4 PICK1 USP33 HSPA5 CPEB4 SREBF2 ALDOB ALB VDR ATG7 FADS1 ATP2B1 HSPA8 NPRL2 TBL2 WRN XBP1 SLC2A1 GABARAPL1 ULK1 FBXO22 PCK1 SH3GLB1 LTC4S RRAGC
GO_PROTEIN_IMPORT	0.201759	0.515065	-0.302441	-1.14118	119	KPNA1 CBLB LAMP2 ARNTL GDF5 IPO5 IPO7 RAB8B RERE PDIA3 JAK2 TIMM17A KPNA5 PEX13 TNPO1 HSP90AA1 ZFYVE9 IPO8
GO_RESPONSE_TO_COPPER_ION	0.201497	0.515065	0.449094	1.21886	18	CDK1 TK1 SOD3 LCAT AQP1
GO_RETROGRADE_VESICLE_MEDIATED_TRANSPORT_GOLGI_TO_ER	0.201524	0.515065	-0.343521	-1.17021	62	TMED7 TMED2 RER1 SURF4 KIF11 RAB41 NSF PICK1 RINT1 KDELR2 KLC1 COG4 TMED10 COG7 KDELR3 SCFD1 HTT COPG2 COPB1 KIF3A TMED3
GO_NEGATIVE_REGULATION_OF_CHEMOTAXIS	0.202437	0.516365	-0.395638	-1.19794	34	SEMA3C SEMA3A THBS1 SEMA5A PTPN2 GREM1
GO_REGULATION_OF_PLASMA_LIPOPROTEIN_PARTICLE_LEVELS	0.202895	0.517103	-0.401499	-1.2	32	LPCAT3 PLA2G7 PLTP LMF1 SCARB1 APOA1 ABCA1 ACSL3 APOB CETP
GO_NEGATIVE_REGULATION_OF_DNA_BINDING	0.203637	0.518565	0.374098	1.18523	34	MSX1 HAND2 E2F1 NEK2 TFAP4 ID1 HEY1 NFIB
GO_GOLGI_TO_PLASMA_MEMBRANE_PROTEIN_TRANSPORT	0.204011	0.519084	0.41179	1.20387	24	RAB34 KRT18 VAMP7 AMN BBS2 OPTN ANK3
GO_NEGATIVE_REGULATION_OF_CELL_PROLIFERATION	0.204268	0.519308	0.229573	1.06724	451	S100A11 PMP22 OGN ENG CTBP2 NR2F2 SFRP4 TSG101 MSX1 SNAI2 NUP62 E2F1 BRCA2 FABP3 RBM38 CDH13 ING2 WT1 RARA IHH OVOL2 CHERP PODN ITGA1 TFAP4 ETS1 TOB2 TESC SOX7 FNTB TNFAIP3 FAP IFT74 SMARCB1 PHF14 SESN1 ALDH1A2 PDCD5 IL12A DAB2IP FGF10 DLG3 NOTCH1 CBFA2T3 COMT MXI1 ATOH8 TPM1 IRF6 INHBA NFIB KIFAP3 SCIN GATA3 CDKN3 CDKN1B NOTCH2 SAV1 SERPINE2 MAP2K1 TGFB2 RNF139 CDKN2A MXD4 BRD7 BTG4 CUL1 SFN RAR…
GO_CELLULAR_RESPONSE_TO_NUTRIENT	0.204505	0.519481	0.382987	1.18893	31	FZD1 GAS6 COL1A1 CYP24A1 CCNE1 IL15 NCOA1 PENK BRIP1 PAWR FOLR1 PTN PIM1 SFRP1
GO_SIGNAL_TRANSDUCTION_IN_RESPONSE_TO_DNA_DAMAGE	0.205053	0.52044	0.305724	1.13914	76	E2F1 CDK1 BRCA2 RBM38 CEP63 CENPJ PRKDC TFAP4 TFDP2 MUC1 PAXIP1 AURKA CNOT10 CDKN1B GADD45A SFN PCBP4 TP63 CDK2 E2F7 PGAP2 UBB MIF PLAGL1 CDC5L CRADD CNOT6L CNOT6 MAD2L2 PLK2 CNOT8 GTSE1
GO_ESTABLISHMENT_OF_PROTEIN_LOCALIZATION_TO_ENDOPLASMIC_RETICULUM	0.206627	0.521497	-0.320325	-1.15195	86	SEC61A1 RPS6 SRPRB SSR3 RYR2 RPL22 RPL6 SRP72 RPL3 RPL39 SEC61G SEC62 RPS11 SRP54 RPS13 RPL32 RPL19 RPL27 SRP9 RPS4X RPL9 RPL23 UBA52 SPCS1 RPS24 RPL26L1 RPS25 RPS27A RPL8 RPL31 RPL10A RPL38 RPL3L RPLP2 RPL35A RPL34 RPL21
GO_EMBRYONIC_FORELIMB_MORPHOGENESIS	0.206188	0.521497	0.396846	1.192	27	MSX1 HOXA9 ALDH1A2 OSR1
GO_REGULATION_OF_SMOOTHENED_SIGNALING_PATHWAY	0.206596	0.521497	0.329356	1.15617	55	GAS1 GLI2 KIF7 IHH GLIS2 FGF10 POR CHRD OTX2 SERPINE2
GO_DEVELOPMENTAL_PIGMENTATION	0.206631	0.521497	-0.409797	-1.20097	29	MYO5A AP3D1 ATP6AP2 DCT MREG RAB27A USP13 GNAQ SLC45A2 PMEL
GO_RESPONSE_TO_BIOTIC_STIMULUS	0.20666	0.521497	-0.250019	-1.08808	454	PDE4D SERINC5 PTPRC NOS2 BCR ABCC9 MB21D1 HIF1A NR1H3 DDX1 FUCA2 IFNGR1 FN1 RPS6KB1 XPR1 SERINC3 PLSCR1 IRF7 EIF2AK3 DNAJC3 OGT PDK4 KCNJ8 JAK2 STAR HCK IL10RB TBK1 B2M CD47 ODC1 NFKB1 DHX36 FER BNIP3L REEP2 CHST3 CD80 PPM1D PPARGC1A SLC35C1 IFNAR2 DDX21 SCN1A BNIP3 CCDC47 HSPA5 NPC2 IST1 APP SBNO2 SLC25A6 CD14 TNIP2 ATG7 SCARB1 CXADR MAPKAPK2 NLRC5 MBD5 GNRH1 PEX13 CASP3 FAM13B DUSP10 IL12B IFNA…
GO_CAMERA_TYPE_EYE_MORPHOGENESIS	0.205955	0.521497	-0.322976	-1.15251	82	HIPK2 SKI MFN2 HIF1A ZEB1 HIPK1 PTPRM MAN2A1 LRP5 FRS2 VEGFA WNT9A
GO_POSITIVE_REGULATION_OF_CELL_SUBSTRATE_ADHESION	0.206452	0.521497	0.306523	1.13918	75	EGFLAM RAC3 AGR2 TEK CDH13 CD36 SDC4 NDNF LIMS1 NID1 CYR61 COL8A1 PLEKHA2 FOXF1 COL16A1 PRKCE HRG KDR CSF1 WNT4 VEGFC
GO_REGULATION_OF_PHOSPHOLIPASE_ACTIVITY	0.207529	0.523261	-0.362256	-1.17639	48	ARHGAP6 RGS2 ARL1 LRP1 LPAR1 FGFR3 S1PR4 PLCB2 GNA13 ADCYAP1R1 GNAQ PDPK1 EGFR FGFR2
GO_VESICLE_COATING	0.207906	0.523348	-0.347049	-1.16808	58	TMED2 SEC24C TRAPPC9 GORASP1 SAR1B GOSR2 TRAPPC3 NSF CSNK1D BET1 F5 TRAPPC5 TMED10 CTSZ TRAPPC10 SEC23IP SCFD1 TGFA
GO_MUSCLE_SYSTEM_PROCESS	0.20785	0.523348	0.255242	1.09346	199	MYOF SSPN VIM MYL3 LMOD1 MYH11 CALD1 EDNRA KLF15 DES DTNA ACTA2 SGCA MYOT ARG2 ITGA1 MYL2 CAMK2D TMOD1 ACTA1 GJA5 TPM1 TBCE TMOD2 HTR7 P2RY1 SRSF1 NEDD4L BBS2 GJA1 IL15 CAMTA2 PXN ANKRD2 TMOD3 TPM3 SNTA1 FGF12
GO_NEGATIVE_REGULATION_OF_DEVELOPMENTAL_GROWTH	0.208187	0.523627	-0.33823	-1.16146	65	SEMA3C TGFBR2 SEMA3A LGMN FSTL4 SEMA5A FGFR3 IFRD1 STK3 RTN4
GO_TRNA_METABOLIC_PROCESS	0.208839	0.524836	-0.29616	-1.13185	130	PUS7L GARS IARS GTF3C1 EPRS DDX1 LARS YARS MTO1 DARS2 AARSD1 HARS AARS TARS KARS CARS NAT10 GTF3C5 PPA1 DUS4L PPA2 RPUSD1 AIMP2 QARS KIAA0391 UBA5 AARS2 DARS PUS10 RARS ADAT1 MARS
GO_NEURON_FATE_SPECIFICATION	0.20962	0.526368	0.41448	1.19964	23	GLI2 DMRTA2 EYA1 TLX3 DLL1 NKX6-2 SUFU NKX6-1 ASCL1 FEV
GO_ISOPRENOID_BIOSYNTHETIC_PROCESS	0.209993	0.526513	-0.445451	-1.21247	21	HMGCR FDFT1 IDI1 FDPS MVK HMGCS1 DPAGT1 GGPS1 PDSS1 MVD HMGCS2 ALDH1A3
KEGG_GLYCINE_SERINE_AND_THREONINE_METABOLISM	0.210021	0.526513	-0.435081	-1.20819	23	AOC3 PSAT1 PSPH ALAS2
GO_POSITIVE_REGULATION_OF_KINASE_ACTIVITY	0.210749	0.527906	-0.255408	-1.09231	367	PPP1R9A PLCE1 MAP3K1 PTPRC LRP8 PDE5A FZD4 TGFBR2 INSR THBS1 MMD EREG SPAG9 RELN TGFBR1 AFAP1L2 NCKAP1L ERP29 MAP3K8 CCNY PROK2 PDGFA CCNL2 JAK2 MAP3K5 LPAR1 FGFR3 PIK3CA SIRT1 PRKACB GREM1 ADCY1 ADCY5 CAMKK1 HSPA5 FRS2 STK3 VEGFA MAPKAPK2 PPP2CA CCDC88A FBXW7 RAP1A PAK3 LMO4 TPD52L1 MAP3K13 MAP3K9 ERN1 MAPK8IP3 RAPGEF1 BRAF GADD45B CRKL ZP3 DLG1 PTPN11
GO_SOMITOGENESIS	0.211323	0.528774	0.339424	1.15823	48	RGS19 KAT2A PRKDC PCDH8 LFNG PAX1 MEOX2 RIPPLY2 KDM6A CRB2 DLL1 XRCC2 FOXF1
GO_POSITIVE_REGULATION_OF_TRANSFERASE_ACTIVITY	0.211699	0.528774	-0.248554	-1.08511	471	PPP1R9A PLCE1 MAP3K1 SERINC5 SORL1 PTPRC LRP8 PDE5A FZD4 TGFBR2 INSR THBS1 MMD EREG SPAG9 RELN TGFBR1 AFAP1L2 ARRDC3 NCKAP1L ERP29 MAP3K8 CCNY PROK2 SERINC1 PSMD12 PDGFA CCNL2 PSMD1 JAK2 GORASP1 MAP3K5 LPAR1 FGFR3 PIK3CA SIRT1 PRKACB GREM1 ADCY1 ADCY5 CAMKK1 HSPA5 FRS2 PSMA4 STK3 VEGFA PSME4 MAPKAPK2 PPP2CA CCDC88A FBXW7 RAP1A PSMC2 PAK3 LMO4 TPD52L1 PSMD14 MAP3K13 MAP3K9 ERN1 FZR1 MAPK8IP3 CCT4 …
GO_MONOCARBOXYLIC_ACID_CATABOLIC_PROCESS	0.211636	0.528774	-0.328282	-1.15193	74	ALDH5A1 SORD ETFDH CRABP1 IDUA CEL ECI1 LPIN1 PEX13 FAAH SLC27A4 ABAT CYP39A1 ACADL
KEGG_TGF_BETA_SIGNALING_PATHWAY	0.211785	0.528774	-0.334513	-1.15777	68	BMPR2 TGFBR2 THBS1 TGFBR1 GDF5 RPS6KB1 SMURF1 INHBB ROCK2 SMAD1 PPP2CA EP300 ZFYVE9 PPP2CB MAPK1 TGFB3 ROCK1
GO_LABYRINTHINE_LAYER_BLOOD_VESSEL_DEVELOPMENT	0.212237	0.52947	-0.488048	-1.22408	15	PLCD1 TMED2 HS6ST1 NSDHL
GO_HISTONE_MONOUBIQUITINATION	0.212632	0.530025	0.437397	1.20463	19	TRIM37 PAF1 WAC DTX3L UHRF1 PCGF1 UBE2E1 SKP1
GO_SYNAPTIC_TRANSMISSION_CHOLINERGIC	0.212923	0.530198	-0.462868	-1.21629	18	CHRNB4 CHRM4 CHRNA5 CHRNB2 SLC5A7 CHRNA2
GO_REGULATION_OF_PROTEIN_ACETYLATION	0.213048	0.530198	0.342565	1.1589	46	CHEK1 SNAI2 KLF15 KAT2A SMARCB1 MUC1 PAXIP1 SIRT3 GATA3 BRD7
GO_PURINE_CONTAINING_COMPOUND_CATABOLIC_PROCESS	0.214783	0.533338	-0.37176	-1.17624	42	PDE4D PDE10A PDE5A PDE7B PDE8A
GO_HISTONE_PHOSPHORYLATION	0.214543	0.533338	0.469356	1.21501	15	CHEK1 CDK1 AURKA VRK1 PRKCB CDK2 BAZ1B RPS6KA5
GO_NEGATIVE_REGULATION_OF_TRANSMEMBRANE_RECEPTOR_PROTEIN_SERINE_THREONINE_KINASE_SIGNALING_PATHWAY	0.215005	0.533338	-0.324463	-1.14818	78	HIPK2 SKI TGFBR2 TGFBR1 SMURF1 TGFBR3 CD109 SIRT1 CTDSPL2 VWC2L GREM1 HSPA5
GO_REGULATION_OF_CAMP_METABOLIC_PROCESS	0.214971	0.533338	-0.317755	-1.14438	87	PDE4D VIPR2 GRM7 PRKCA AKAP12 RAPGEF3 LPAR1 ADCY1 ADCY5 ECE1 GNAI3 GABBR2 ADCYAP1R1 GSK3A PTHLH CAP1 GRM2 ABCA1 RAMP1 MC4R CRHR1 TSHR TIMP2 CALCR GALR3 GPR161 AKAP5 DRD4 GPR65 DRD3 ADORA2B EDNRB GNAI2
GO_SEXUAL_REPRODUCTION	0.21582	0.53468	0.231868	1.06704	401	HOXA10 NR2F2 TCFL5 TRPC3 SIAH1 NUP62 E2F1 TMEM203 CDK1 BRCA2 EDNRA ACE GGNBP2 HOXA9 TRIP13 ING2 MERTK TESK1 STRBP THRA CCNA1 WT1 RARA AGFG1 RAD51C KIAA1524 FANCL TOB2 TAC1 TTC26 AAAS NSUN2 KIT PARN CEP57 ACVR1 INPP5B DYNLL1 NR0B1 NOTCH1 DIAPH3 ZP1 WEE2 SYCE3 LRMP SPO11 FOXL2 TAF4B BRDT CNTD1 ALKBH5 SERPINE2 MEA1 PAQR7 PABPC1L MSH2 OCA2 PATZ1 BBS2 ETV5 HIST1H2BA H2AFX FOXJ1 TXNRD3 TBP PRMT7 TP63 A…
GO_POSITIVE_REGULATION_OF_MICROTUBULE_POLYMERIZATION_OR_DEPOLYMERIZATION	0.216069	0.53468	0.451168	1.20625	17	FES SPAST CDKN1B TUBGCP5 TUBGCP2 TUBGCP6 TERF1 SLAIN2 CAV1
GO_ESTABLISHMENT_OR_MAINTENANCE_OF_BIPOLAR_CELL_POLARITY	0.215932	0.53468	0.397435	1.18372	26	EYA1 ANK1 DLG3 SLC9A3R1 CRB2 FOXJ1 FOXF1 VANGL2
GO_EMBRYO_DEVELOPMENT_ENDING_IN_BIRTH_OR_EGG_HATCHING	0.217511	0.534998	0.23047	1.065	420	FZD1 COL1A1 NR2F2 MSX1 GLI2 HAND2 PDGFRA TK1 RGS19 NEK2 BRCA2 ST14 EDNRA FZD3 KAT2A HOXA9 SIX4 CCNB2 RARA PRKDC OVOL2 NDST1 HOXA7 DVL2 HEY1 EYA1 SMARCB1 DACT1 MAFG PCDH8 LFNG SATB2 ACVR1 INPP5B ALDH1A2 PAX1 KRT19 NOTCH1 ITPK1 CHRD BTF3 SDC4 OSR1 SALL4 TPM1 MEOX2 PBX1 PLK4 APAF1 GATA3 SOX18 OCRL RALA SETD2 POLG2 MAP2K1 AMOT SRSF1 MSH2 SNAI1 CYR61 GJA1 RIPPLY2 KDM6A MYH10 IRX5 HOXA5 CRB2 NUP133 RNA…
GO_POSITIVE_REGULATION_OF_HEART_GROWTH	0.217255	0.534998	0.411308	1.19046	23	CDK1 TBX2 WT1 NOTCH1 NRG1 PIN1 ERBB4 PROX1
GO_MYOBLAST_DIFFERENTIATION	0.217041	0.534998	-0.413758	-1.19283	27	EPAS1 HMGCR IFRD1 GREM1 MAML1 CAST SHH TCF7L2 MAPK14 SDC1
GO_DEOXYRIBOSE_PHOSPHATE_CATABOLIC_PROCESS	0.217203	0.534998	0.450703	1.205	17	UNG MBD4 MUTYH DERA NEIL2 NUDT15 OGG1
GO_NEGATIVE_REGULATION_OF_STAT_CASCADE	0.217594	0.534998	0.39684	1.18195	26	NEUROD1 DCN RTN4RL2 PODN
GO_NEGATIVE_REGULATION_OF_MULTI_ORGANISM_PROCESS	0.216624	0.534998	0.301641	1.12921	78	TRIM35 ARHGDIB CHMP3 TFAP4 RSAD2 CD36 TNFAIP3 OASL WEE2 SEC14L1 SRPK2 HDAC1 TARDBP MX1 EIF2AK2
GO_RNA_LOCALIZATION	0.216882	0.534998	0.271386	1.10569	134	NUP62 NUP160 NUP54 AGFG1 POM121 IGF2BP3 NUP205 AAAS POLDIP3 THOC7 IGF2BP2 RFTN1 ZC3H3 ALKBH5 DDX19B SRSF1 FIP1L1 NUP133 CKAP5 UPF2 NUP85 ZNHIT6 EIF4A3 RNPS1 NUP153 NOL6 SEC13 AHCTF1 NUP155 SIDT1 RAE1 SLBP IGF2BP1 NUP214 MRPL18 SRSF11 FLOT1 NUP50 HNRNPA1 ATXN2 SMG1 ZC3H11A CPEB1 SRSF10 RANBP1 DDX25
KEGG_TYPE_I_DIABETES_MELLITUS	0.217248	0.534998	-0.477499	-1.21775	16	CD28 CD80 HSPD1 IL12B
GO_REGULATION_OF_PEPTIDYL_SERINE_PHOSPHORYLATION	0.218093	0.535517	-0.332973	-1.15244	68	NTRK2 PDE4D OGT FNIP1 INPP5K RAPGEF3 TBK1 PIK3CA
KEGG_ERBB_SIGNALING_PATHWAY	0.218154	0.535517	-0.327775	-1.14737	73	CBLB MTOR CBL EREG PRKCA RPS6KB1 PIK3CA AKT3 PAK3 BRAF CRKL NRG2 MAPK1 EGFR RPS6KB2 HBEGF TGFA ERBB3 NRAS CRK
GO_FEMALE_SEX_DIFFERENTIATION	0.218345	0.535556	0.290571	1.12046	93	PDGFRA BRCA2 LHX8 MERTK TOX2 KIT LFNG NCOA6 FGF10 COL9A3 INHBA SPO11 FOXL2 AMHR2 CCNE1 SLIT3 DACH2 TP63 FANCF AMH ADCYAP1 CENPI WNT4 KITLG STAT5B BCL2L1 PTPRN TIPARP
GO_RESPONSE_TO_VITAMIN_A	0.218777	0.535588	0.458032	1.20549	16	TYMS RARA ALDH1A2 DNMT1 DNMT3B PPARD
GO_REGULATION_OF_POLYSACCHARIDE_METABOLIC_PROCESS	0.218981	0.535588	-0.405448	-1.18823	29	MTOR INSR INPP5K NFKB1 PPP1CB
GO_PYRIDINE_CONTAINING_COMPOUND_BIOSYNTHETIC_PROCESS	0.219057	0.535588	-0.485024	-1.2165	15	NADK NADSYN1 PSAT1 PDXK
GO_NEURAL_CREST_CELL_DIFFERENTIATION	0.218961	0.535588	0.312716	1.13591	66	SNAI2 HAND2 NRP1 NRTN EDNRA EFNB1 OVOL2 LAMA5 ACVR1 ALDH1A2 NRG1 WNT10A
GO_REGULATION_OF_DNA_RECOMBINATION	0.219791	0.536592	0.353381	1.16026	40	BLM CHEK1 UNG KPNA2 FIGNL1 SMARCAD1 PAXIP1 MSH6 MSH2 RAD51 SIRT6 APLF TERF2 MSH3 FIGN
GO_REGULATION_OF_HISTONE_METHYLATION	0.219817	0.536592	-0.374698	-1.17368	40	SETD7 OGT JARID2 SUPT6H SIRT1 MTHFR BCOR MYB AUTS2 KDM1A XBP1
GO_POLYSACCHARIDE_BIOSYNTHETIC_PROCESS	0.221136	0.537947	-0.395483	-1.18202	32	EXT2 PER2 GLT8D1 CSGALNACT2
GO_REGULATION_OF_TUMOR_NECROSIS_FACTOR_SUPERFAMILY_CYTOKINE_PRODUCTION	0.221601	0.537947	0.319102	1.13904	60	GAS6 HSPB1 CD34 RARA TICAM1 CD36 TNFAIP3 SPON2 BPI ERRFI1 RIPK2 NLRC3 TSPO
GO_NEGATIVE_REGULATION_OF_NF_KAPPAB_TRANSCRIPTION_FACTOR_ACTIVITY	0.221515	0.537947	0.355183	1.15969	39	CMKLR1 COMMD1 TRIM37 TNFAIP3 PIAS4 DAP DAB2IP IRAK2 CDKN2A NLRC3 SETD6 FOXJ1 COMMD7 SIVA1 ZC3H12A PSMD10 ITCH TAX1BP1 GFI1 COMMD6
GO_EPIDERMIS_DEVELOPMENT	0.221435	0.537947	-0.285347	-1.11541	155	CLIC5 ATP2A2 UGCG INSR SLC4A7 EREG PLOD1 PPARA ATP2B2 FOSL2 EDA2R PDGFA LRP4 FLOT2 PLOD3 CD109 PTCH2 DCT NSDHL STS AARS MCOLN3
GO_GAMETE_GENERATION	0.22155	0.537947	0.23714	1.07154	326	HOXA10 TCFL5 SIAH1 NUP62 E2F1 TMEM203 BRCA2 ACE GGNBP2 HOXA9 TRIP13 ING2 MERTK TESK1 STRBP CCNA1 WT1 RARA AGFG1 RAD51C KIAA1524 FANCL TOB2 TTC26 NSUN2 KIT PARN CEP57 ACVR1 INPP5B DYNLL1 NR0B1 NOTCH1 DIAPH3 SYCE3 SPO11 FOXL2 TAF4B BRDT CNTD1 ALKBH5 MEA1 PAQR7 PABPC1L MSH2 OCA2 PATZ1 BBS2 ETV5 HIST1H2BA H2AFX FOXJ1 TXNRD3 TBP PRMT7 TP63 ACOX1 TDRD6 FANCF AMH KLHL10 RGN LIMK2 DAZAP1 WNT4 JAG2 HMGB2 …
GO_NEGATIVE_REGULATION_OF_ENDOTHELIAL_CELL_MIGRATION	0.221334	0.537947	0.384932	1.17519	29	ANGPT4 NR2F2 DCN DAB2IP NOTCH1 MMRN2 PDCD10 HRG GDF2
GO_RESPONSE_TO_LEPTIN	0.220923	0.537947	-0.459447	-1.2073	18	NR4A3 STAR INHBB SIRT1 MKKS PID1
GO_COLLAGEN_FIBRIL_ORGANIZATION	0.223132	0.538789	0.374234	1.16911	32	COL1A1 COL5A1 COL1A2 COL3A1 COL12A1 COL5A2 ANXA2
GO_CELLULAR_RESPONSE_TO_INTERLEUKIN_4	0.223178	0.538789	-0.466419	-1.20862	17	FASN NFIL3 HSPA5 RPL3 XBP1
GO_FC_RECEPTOR_SIGNALING_PATHWAY	0.223121	0.538789	-0.288534	-1.11722	144	MAP3K1 NCKAP1L ACTR2 PSMD12 NR4A3 CYFIP2 PSMD1 HCK PIK3CA NFKB1 FER ACTR3 PSMA4 PLD2 PSME4 CD247 PSMC2 NCKAP1 PSMD14 PIGR HSP90AA1 ELMO1 PSMC3 NFATC3 PDPK1 PSMC1 MAPK1 SYK PSMB1 IKBKB ARPC3 PSMD4 NRAS CRK
GO_RESPONSE_TO_RADIATION	0.222541	0.538789	0.239382	1.07305	300	TIPIN BLM IGF2 CHEK1 MEIS2 COL3A1 SNAI2 TRPC3 ANXA1 BRCA2 RFWD3 CRIP1 NETO1 PRKDC RAD51C IFT20 MBD4 NR2F6 FIGNL1 REV1 FEN1 AQP1 NPHP4 RFWD2 EYA1 KIT CCDC66 MTA1 GUCA1B RAD54L IL12A PAXIP1 ECT2 SLC1A2 GATA3 RPAIN RAD18 UNC119 MSH6 SERPINE2 DNMT1 CRY1 GADD45A MSH2 TOPBP1 MAP3K4 HUS1 OPRK1 DTL RAD9A RAD51 H2AFX VCAM1 BABAM1 XRCC2 XRCC3 NOX4 MYC IMPACT EYA3 TP63
GO_EPITHELIAL_CELL_MORPHOGENESIS	0.222899	0.538789	0.362741	1.16356	36	ARHGEF26 ST14 WT1 ID1 FZD7 GATA3
GO_HEPARAN_SULFATE_PROTEOGLYCAN_BIOSYNTHETIC_PROCESS	0.222438	0.538789	-0.452517	-1.20366	19	EXT2 XYLT1 HS6ST1 HS3ST3B1
GO_NUCLEAR_TRANSCRIBED_MRNA_CATABOLIC_PROCESS_EXONUCLEOLYTIC	0.222348	0.538789	0.405143	1.18444	24	EXOSC9 LSM5 PATL1 LSM6 DIS3 EXOSC7 EXOSC8 EDC4
GO_CYTOKINE_MEDIATED_SIGNALING_PATHWAY	0.223725	0.538838	-0.268608	-1.10081	233	LIFR LRP8 IL6ST EREG JAK1 IFNGR1 BIRC2 IRF7 PSMD12 EDA2R PSMD1 JAK2 HCK CXCR1 IL10RB B2M FER ADIPOR2 SIRT1 IFNAR2 IL21R IRAK4 PSMA4 IL1RAPL2 TNIP2 MKKS PSME4 IL1R1 PSMC2 IL5RA IL12B PSMD14 SOCS4 IFNAR1 FOXO3 CLCF1 SOCS1 PSMC3 RNASEL
GO_TOLL_LIKE_RECEPTOR_SIGNALING_PATHWAY	0.223655	0.538838	-0.339332	-1.15227	61	MAP3K1 BIRC2 LGMN IRF7 TBK1 HSP90B1 HSPD1 IRAK4 CD14 TNIP2 MAPKAPK2 CTSB
GO_REGULATION_OF_TRANSCRIPTION_REGULATORY_REGION_DNA_BINDING	0.223698	0.538838	0.384097	1.17263	29	NEUROD1 MSX1 HAND2 KAT2A ID1 HEY1 GATA3 ZBTB7C TRAF6
GO_POSITIVE_REGULATION_OF_KIDNEY_DEVELOPMENT	0.224228	0.539025	0.37085	1.16667	33	PDGFD EDNRA SIX4 WT1 FOXD1 GATA3
GO_HEXOSE_CATABOLIC_PROCESS	0.224241	0.539025	-0.39105	-1.17689	33	GLB1 PFKM PFKP TKTL1 LRP5 ALDOB PFKFB2 PFKFB3 PFKFB4 GAPDH
GO_GROWTH	0.22433	0.539025	-0.259878	-1.09192	301	PSAP PDE4D UNC79 MTOR DHCR7 TGFBR2 SEMA3A EREG TMED2 GDF5 ATAD3A STK40 DDX5 FLVCR1 SEC61A1 INHBB LRP4 FGFR3 ENTPD5 TGFBR3 DGKD GSN NLGN3 SMAD1 SLC9A6 BNC2 ALCAM SLC25A25 IFRD1 GIGYF2 PALB2 APP WNT7A CFLAR GATA4 CTC1 MMP13 VEGFA TNKS2 STC1 RC3H2 FOXO3 SBDS PRPF19 CPNE1 NLGN4X DVL1 PTPN11 SHH SGMS1 FMN1 MED1 APOD MAPT TGFB3 XBP1 MED12 PTK7 ULK1 ALKBH1 FGFR2 MAPK14 ARID5B SMAD3 PTEN RRAGC SOCS5 XRN2
GO_REGULATION_OF_TYROSINE_PHOSPHORYLATION_OF_STAT_PROTEIN	0.22481	0.539756	-0.375746	-1.17051	39	IL6ST PTPN2 JAK2 FGFR3 VEGFA PPP2CA CRLF1 IL12B CLCF1 SOCS1
KEGG_HYPERTROPHIC_CARDIOMYOPATHY_HCM	0.225299	0.540506	0.31822	1.13589	60	ITGB4 MYL3 ITGA8 ITGA11 ACE DES SGCA ITGA1 MYL2 ACTB TPM1
GO_NEGATIVE_REGULATION_OF_SYNAPTIC_TRANSMISSION	0.226722	0.541801	-0.350109	-1.15519	52	PPP1R9A SYT11 NLGN3 BCHE PICK1 ATAD1 RAP1A BRAF NLGN4X STXBP1 PTEN GPM6B SLC6A4 PCDH17
GO_INTRASPECIES_INTERACTION_BETWEEN_ORGANISMS	0.226313	0.541801	-0.39045	-1.17509	33	MTOR NLGN3 MKKS NLGN4X DVL1 CHRNB2 VPS13A PTEN ANXA7 SLC6A4 TBX1 DRD4 DRD3 CLN8 DRD1
GO_ORGAN_GROWTH	0.226388	0.541801	-0.349155	-1.15602	53	PSAP TGFBR2 FGFR3 TGFBR3 SMAD1 BNC2 GATA4 MMP13 STC1 NLGN4X PTPN11 SHH
GO_REGULATION_OF_LIPID_TRANSPORT	0.226338	0.541801	-0.331799	-1.14536	67	THBS1 NR1H3 PPARA LRP1 PLTP NFKB1 SIRT1 LRAT SREBF2 PTPN11 SHH APOA1 SYK ABCA1 CRHR1 CETP PTCH1 ITGAV P2RX7
GO_REGULATION_OF_PROTEIN_KINASE_B_SIGNALING	0.226621	0.541801	-0.316383	-1.13564	85	NTRK2 MTOR INSR THBS1 TGFBR1 INPP5K SEMA5A PDGFA CD28 SIRT1 STK3 RAPGEF1 CPNE1 ZP3 DLG1 EGFR TCF7L2 FLCN PTEN HBEGF MYOC PDCD6 LEMD2
GO_MUSCLE_CELL_PROLIFERATION	0.227082	0.541864	0.463938	1.20099	15	TK1 EDNRA NOTCH1 TGFB2
GO_NEGATIVE_REGULATION_OF_NUCLEOCYTOPLASMIC_TRANSPORT	0.227102	0.541864	0.330883	1.1438	51	FZD1 GAS6 SNAI2 THRA CD36 NFKBIB BARD1 DAB2IP MXI1 SLC9A3R1 NUP153 HNF4A RAB23 ZC3H12A SUFU PKD2 FBXW11 PSMD10
GO_AMIDE_BIOSYNTHETIC_PROCESS	0.227562	0.54254	-0.252021	-1.08292	387	GARS EIF4G3 UGCG IARS ST6GALNAC3 EPRS CHAC2 SLC25A36 EEF2 PCSK1 LARS YARS MRPS25 DARS2 AARSD1 SLC25A22 DHX29 EIF6 EIF4G2 MTHFD1L ETF1 ASNS SPTLC2 HARS EEF1A1 EIF2B5 EIF4E3 RPS6 AARS EIF1B SLC25A25 MTHFD2 SLC25A6 CPEB4 RRBP1 SLC25A4 GAL3ST1 TARS KARS DMD MRPL45 RPL7L1 CARS SLC25A3 ASNSD1 MTIF2 MGST2 ABTB1 RPL22 ST3GAL3 RPL6 PPA1 CHAC1 PPA2 SGMS1 RPL3 EIF4A2 MRPS7 AIMP2 EIF2B1 QARS CPEB3 MRPL54 RPL…
GO_RESPONSE_TO_PROGESTERONE	0.227924	0.54298	0.372732	1.16441	32	SPHK1 TYMS DSG2 CD38 MBP RAMP2 TGFB2 CCNE1 TSPO
GO_REGULATION_OF_AXON_GUIDANCE	0.228225	0.543274	-0.396003	-1.1758	31	BMPR2 SEMA3C SEMA3A SEMA5A
GO_PROTEIN_KINASE_C_ACTIVATING_G_PROTEIN_COUPLED_RECEPTOR_SIGNALING_PATHWAY	0.228619	0.543791	-0.406066	-1.17994	28	PLCE1 CCK LRP1 DGKD PICK1
GO_COLUMNAR_CUBOIDAL_EPITHELIAL_CELL_DEVELOPMENT	0.229182	0.544707	-0.376466	-1.16682	38	CLIC5 SLC4A7 HIF1A ATP2B2 C1GALT1
GO_REGULATION_OF_LONG_TERM_NEURONAL_SYNAPTIC_PLASTICITY	0.229785	0.545717	0.445246	1.19041	17	NETO1 KIT RAB8A
GO_REGULATION_OF_STRIATED_MUSCLE_CONTRACTION	0.230683	0.545839	-0.342488	-1.14907	57	PDE4D ATP2A2 PDE5A RGS2 SRI HDAC4 GATA4 DSP STC1 DMD HSP90AA1 RYR2 ACE2 MYH7 KCNQ1 PDE4B SLC8A3 FKBP1B SLC9A1
GO_RESPONSE_TO_GLUCAGON	0.230474	0.545839	-0.389121	-1.17108	33	GNB2 CREB1 RPS6KB1 PRKACB ADCY1 ADCY5 CDO1
GO_NEGATIVE_REGULATION_OF_WOUND_HEALING	0.230332	0.545839	-0.365129	-1.16025	43	WFDC1 HMGCR PDGFA CLASP2 CD109 UBASH3B PROC ABAT CASK PHLDB2 VTN
GO_REGULATION_OF_INTRINSIC_APOPTOTIC_SIGNALING_PATHWAY_BY_P53_CLASS_MEDIATOR	0.230726	0.545839	0.444843	1.18933	17	MSX1 ING2 MUC1 ANKRD2 UBB MIF
GO_CELLULAR_RESPONSE_TO_VITAMIN	0.230684	0.545839	0.411419	1.17763	22	FZD1 GAS6 COL1A1 CYP24A1 IL15 PENK BRIP1 PAWR FOLR1 PTN PIM1 SFRP1
GO_MONOSACCHARIDE_BIOSYNTHETIC_PROCESS	0.231143	0.546402	-0.378066	-1.16534	37	PER2 SORD PPARGC1A ATF4 ALDOB CHST15 GOT2 PGD PCK1 MDH2 FBP2 G6PC2 GAPDH MDH1
GO_REGULATION_OF_CELL_MORPHOGENESIS_INVOLVED_IN_DIFFERENTIATION	0.231426	0.546651	-0.263987	-1.09339	259	PPP1R9A NTRK2 BMPR2 LRP8 SEMA3C TGFBR2 SEMA3A XK RELN TGFBR1 FN1 FSTL4 RUFY3 SEMA5A SDC2 GORASP1 CLASP2 LRP4 CALR NLGN3 RAB21 IFRD1 GREM1 IST1 WNT7A ARHGEF7 NET1 GLIPR2 VEGFA RTN4 UST PPP2CA PAK3 RREB1 ITPKA CUX1 EP300 KANK1 BRAF PHLDB2 ST6GAL1 TWF2 ARHGEF1 POFUT2 APOA1 CHRNB2 ANAPC2 SEMA4G MAPT TGFB3 UNC13D TRPC6 TCF7L2 DAB2 SMAD3 PTEN TWIST1 MYOC
GO_NEURON_FATE_COMMITMENT	0.231798	0.547107	0.329834	1.14017	51	GLI2 DMRTA2 ZNF521 EYA1 SATB2 NOTCH1 NRG1 TLX3 TGFB2 TBR1 DLL1 NKX6-2 GBX1 JAG2 SUFU NKX6-1 AXIN1 ASCL1
GO_REGULATION_OF_PROTEIN_LOCALIZATION_TO_CELL_SURFACE	0.232186	0.547602	0.417277	1.17982	21	COMMD1 NRG1 NEDD4L ERBB4 ASTN2 TAX1BP3 ABCA12 ACTN2
GO_SOMATIC_DIVERSIFICATION_OF_IMMUNE_RECEPTORS	0.232522	0.547974	0.368325	1.15872	33	UNG PRKDC POLL MSH6 MSH2 PMS2 HMGB2 LIG4 ADAR MSH3 TCF3 EXO1 LIG1 TCF7 LEF1 SWAP70 POLB
GO_DENDRITE_DEVELOPMENT	0.233478	0.549194	-0.330989	-1.13992	66	SEMA3A FARP1 RELN RERE SDC2 LRP4 SLC9A6 APP WNT7A PAK3 CELSR2 DVL1 EPHB1 FMN1
GO_MODIFIED_AMINO_ACID_TRANSPORT	0.233479	0.549194	-0.430764	-1.18489	22	SLC1A4 SLC16A10 SLC38A2 CTNS
GO_CELLULAR_RESPONSE_TO_RETINOIC_ACID	0.233896	0.549194	0.337187	1.14071	46	COL1A1 RARA HTRA2 TESC FZD7 AQP1 ADNP2 ALDH1A2 OSR1 ABL2
GO_MOLTING_CYCLE	0.233768	0.549194	0.317544	1.12959	59	FZD3 SOX21 SOSTDC1 LAMA5 FGF10 NOTCH1 INHBA WNT10A SOX18 SAV1 TGFB2 HDAC1 SNAI1 LDB2 TP63 VANGL2 MPZL3 HDAC2 RELA FOXN1 SOS1
KEGG_OLFACTORY_TRANSDUCTION	0.233936	0.549194	0.443561	1.18591	17	GNAL GUCA1B CAMK2D
GO_REGULATION_OF_CHROMATIN_SILENCING	0.235067	0.550586	0.460549	1.19221	15	ASF1A CDC45 DNMT1 UHRF1 ATAD2 TET1
GO_CELLULAR_AMINO_ACID_CATABOLIC_PROCESS	0.234997	0.550586	-0.313444	-1.12885	87	NOS2 PCYOX1 PPAT ALDH5A1 AADAT DDAH1 ASPA GLUL HGD CDO1 ALDH1L2 HDC MTRR ABAT HNMT
GO_REGULATION_OF_NECROTIC_CELL_DEATH	0.235005	0.550586	-0.461623	-1.19619	17	BIRC2 PPIF CFLAR SLC25A4
GO_REGULATION_OF_BODY_FLUID_LEVELS	0.235994	0.551204	0.235066	1.06491	335	AGR2 GAS6 DGKZ COL1A1 COL1A2 HPS6 COL3A1 TRPC3 FLI1 PDGFRA PDGFD PDPN SH2B3 DOCK6 HSPB1 MERTK CD34 TEC VWF RAD51C ANO6 CBX5 CLDN1 PIK3CG TAC1 AQP1 CD36 FAP ANXA2 MAFG GUCA1B ACTB GNG2 FGF10 ITPK1 GJA5 ADORA2A DHODH ITPR3 ADCY7 DGKH GATA3 SERPINE2 CSRP1 HDAC1 P2RY1 SFN GJA1 PRKCB OPRK1 RAF1 F3 F11 CHRM1 F13A1 DGKG PTPN6 DOCK1 HPSE CX3CL1 ERBB4 P2RX3 RCOR1 MYO5B TP63 ADCY2 WNK1 PRKCE NCOA1 EDN1 HRG
GO_REGULATION_OF_PHOSPHOLIPID_METABOLIC_PROCESS	0.23631	0.551204	0.333298	1.13733	48	TEK PDGFRA FABP3 KIT DAB2IP ATG14 FLT1 PIK3IP1 ERBB4 ARF1
GO_FOREBRAIN_GENERATION_OF_NEURONS	0.236266	0.551204	0.320876	1.13018	56	RAC3 ARX NRP1 LHX8 SATB2 INHBA TBR1 SLIT3 LHX5 ERBB4 CSF1R POU3F4 AXIN1 ASCL1 ROBO2 DLX2 FGF8 DISC1 LEF1
GO_POSITIVE_REGULATION_OF_CELL_DIVISION	0.236367	0.551204	0.291029	1.11177	88	IGF2 BIRC5 UBE2C ESPL1 MSX1 PDGFD NEUROG1 SPAST RXFP3 AURKA ECT2 KIF23 PLK1 TGFB2 MACC1 TAL1 ANAPC10 FGF1 NUSAP1 PRKCE EDN1 TERF1 WNT4 VEGFC SSTR5 CUL3 FBXO5 PDGFC EDN3 SVIL PTN DAZL MDK RACGAP1
GO_CYTOPLASMIC_SEQUESTERING_OF_PROTEIN	0.235586	0.551204	-0.399866	-1.17187	29	FAF1 G3BP2 SRI PDIA3 CREB3 HSPA5 KDELR2
GO_REGULATION_OF_HEART_GROWTH	0.23641	0.551204	0.361648	1.15268	35	CDK1 TBX2 WT1 CTDP1 NOTCH1 NRG1 PIN1 SAV1 GJA1 FGF20 ERBB4
GO_CONNECTIVE_TISSUE_DEVELOPMENT	0.236791	0.551673	-0.282954	-1.10606	155	OXCT1 RUNX1 BMPR2 SULF1 TGFBR2 HIF1A GDF5 ARRDC3 ZNF516 EIF2AK3 AACS WNT5B ZEB1 FGFR3 PIK3CA SMAD1 PPARGC1A IMPAD1 LRP5 SLC25A25 ITGB8 WNT7A MMP13 MKKS
GO_REGULATION_OF_MRNA_METABOLIC_PROCESS	0.23867	0.554079	-0.314349	-1.12623	84	THRAP3 SF3A1 DYRK1A DDX5 CDK11A SUPT6H UHMK1 HSPA8 PRPF19 SRSF2 RBM10 YTHDC1 TNRC6B SRSF6 SYNCRIP CPEB3 PTBP1 HNRNPA2B1 SRSF7 GTPBP1 SNW1 RBFOX1 CTR9 TMBIM6
GO_REGULATION_OF_BEHAVIOR	0.238236	0.554079	-0.35726	-1.15079	46	MTOR RELN ARRDC3 NR4A3
GO_PROTEIN_LOCALIZATION_TO_MEMBRANE	0.238727	0.554079	-0.258711	-1.08517	295	MYO5A ATP1B3 TSPAN14 RELN TMED2 TRAM1 RER1 SMURF1 RAB8B SSR1 AP3D1 SEC61A1 INPP5K TSPAN15 BSG CLASP2 LRP4 ROCK2 KIF13A EFR3B FLOT2 REEP2 NSF RPS6 SRPRB GRIN3B FAM126A PICK1 CHM SSR3 PIGR HSP90AA1 PIP5K1A RAPGEF6 LIN7C BRAF RAB31 DVL1 RPL22 RPL6 DLG1 DNAJA3 TSPAN5 SRP72 RPL3 DPP10 SYTL2 RFTN2 ARFRP1 ROCK1 RPL39 TULP3 EGFR VAMP3 STXBP1 MAP7 SEC62 SSR2 RPS11 SH3GLB1 PIGW ZDHHC23 RAB26 RAMP1 IKBKB S1…
GO_REGULATION_OF_CELLULAR_AMINO_ACID_METABOLIC_PROCESS	0.238689	0.554079	-0.348593	-1.14545	51	PSMD12 PSMD1 ODC1 DUOXA2 PSMA4 PSME4 PSMC2 PSMD14 OAZ1 PSMC3 OAZ2 AZIN1 PSMC1 PSMB1 PSMD4
KEGG_REGULATION_OF_ACTIN_CYTOSKELETON	0.238478	0.554079	0.258164	1.08495	169	RAC3 ITGB4 ITGA8 SSH2 PDGFRA PDGFD ITGA11 FGF16 ITGA1 ITGB2 ARPC1A MOS PIK3CG MYL2 GIT1 FGFR4 ACTB FGF10 DIAPH3 ARPC5 FGF22 GNG12 SCIN MAP2K1 PXN RAF1 FGF20 FGF12 MYH10 CHRM1 DOCK1 CFL2 ARHGEF6 FGF1 SOS2
KEGG_VEGF_SIGNALING_PATHWAY	0.239372	0.555156	0.318968	1.12743	57	RAC3 SPHK1 HSPB1 PIK3CG MAPKAPK3 MAP2K1 PLA2G10 PRKCB PXN RAF1
GO_REGULATION_OF_DNA_BINDING	0.239608	0.555282	0.304667	1.11855	70	NEUROD1 MMP9 MSX1 HAND2 E2F1 NEK2 KAT2A TFAP4 ID1 HJURP HEY1 NFIB GATA3
GO_TRNA_METHYLATION	0.240193	0.556218	0.458659	1.18732	15	NSUN2 TRDMT1 ALKBH8 TARBP1 TRMT61A TRMT5 WDR4
GO_MULTICELLULAR_ORGANISMAL_RESPONSE_TO_STRESS	0.24107	0.557407	-0.349643	-1.14445	50	CCK THBS1 GRM7 RELN RPS6KB1 VDAC1
GO_NEGATIVE_REGULATION_OF_AXON_GUIDANCE	0.241069	0.557407	-0.433496	-1.17993	21	SEMA3C SEMA3A SEMA5A
GO_PYRIMIDINE_NUCLEOSIDE_TRIPHOSPHATE_METABOLIC_PROCESS	0.241318	0.557559	0.440343	1.1773	17	TYMS CMPK2 NME7 UCKL1 DTYMK NME5 AK3 NME1 NME3 CTPS2 DUT
GO_THYMUS_DEVELOPMENT	0.241722	0.557652	0.343465	1.13958	42	HAND2 MAFB SIX4 CCNB2 PRKDC PAX1 FGF10 PBX1 GATA3 MAP2K1 RAF1
GO_CARBOHYDRATE_TRANSMEMBRANE_TRANSPORT	0.241557	0.557652	-0.458608	-1.18838	17	SLC2A8 SLC5A1 SLC2A12 SLC2A2 SLC2A1
GO_NUCLEAR_ENVELOPE_ORGANIZATION	0.242199	0.557965	0.314447	1.12242	60	NUP62 CDK1 NUP160 NUP54 CCNB2 POM121 NUP205 AAAS SPAST PLK1 SUN2 TARDBP VRK1 PRKCB NUP133 NUP85
GO_BINDING_OF_SPERM_TO_ZONA_PELLUCIDA	0.242222	0.557965	-0.439027	-1.18156	20	ADAM20 CLGN CCT4 CCT7 ZP3 CCT2 TCP1 CCT8 CCT5
GO_GASTRULATION_WITH_MOUTH_FORMING_SECOND	0.242956	0.559237	0.413224	1.16836	21	ACVR1 CHRD OTX2 AMOT UGDH
GO_REGULATION_OF_STEROID_HORMONE_SECRETION	0.243334	0.559686	0.44793	1.1789	16	BMP6 TAC1 CRY1 GDF9
GO_REGULATION_OF_DIGESTIVE_SYSTEM_PROCESS	0.245153	0.563448	0.412466	1.16622	21	NEUROD1 TAC1 AQP1 FGF10 OPRK1 WNK1 STK39 SGK1 PAWR
GO_SINGLE_ORGANISM_MEMBRANE_FUSION	0.246345	0.564372	-0.31179	-1.12126	86	SYTL5 MFN2 VPS11 TMEM175 STX1A MFN1 GOSR2 SYT11 NSF SYT4 SYT7 BET1 ANKFY1 GNAI3 VCPIP1 CHCHD3 AFG3L2 SYTL2
GO_POSITIVE_REGULATION_OF_GLIAL_CELL_DIFFERENTIATION	0.246929	0.564372	-0.41666	-1.16876	24	MTOR IL6ST BIN1 CLCF1 PRPF19 SHH ZNF488 CXCR4
GO_POSITIVE_REGULATION_OF_PROTEIN_CATABOLIC_PROCESS	0.247054	0.564372	-0.269481	-1.0914	209	SORL1 RNF19A MYLIP DLGAP5 MDM2 VPS11 ANKIB1 SMURF1 PSMD12 PSMD1 GORASP1 VCP UBQLN1 USP5 NSF KCNE2 C4BPA CSNK1D DDRGK1 PSMA4 ATG7 PSME4 NDFIP1 FBXW7 PSMC2 PACSIN3 SMC5 PSMD14 SOCS4 FZR1 OAZ1 PSMC3 PIAS1 DVL1 USP13 GSK3A ANAPC5 OAZ2 ANAPC2 PSMC1 GPC3 XBP1 EDEM2
GO_SARCOMERE_ORGANIZATION	0.247352	0.564372	0.438018	1.17109	17	SIX4 KRT19 TPM1 CFL2
GO_CELLULAR_KETONE_METABOLIC_PROCESS	0.247421	0.564372	-0.360511	-1.14557	43	OXCT1 HMGCR AADAT STAR CRYZL1 CYP11A1 STARD3 VKORC1L1 CBR4
GO_REGULATION_OF_MEMBRANE_POTENTIAL	0.246976	0.564372	-0.264646	-1.08717	238	PPP1R9A ATP1B3 KCNK5 ATP2A2 CCK CACNB4 RELN SLC25A36 SRI CHRNB4 STX1A KCNK7 VCP B2M CACNA1D CRTC1 NLGN3 KCNE2 CACNA1E YWHAE SCN1A BNIP3 PANK2 WNT7A DSP KCNH6 DMD KCNH5 MLLT11 ABAT RYR2 SLC26A3 PID1 NLGN4X DLG1 GNAQ CHRNB2 SLC26A1 KCNQ1 SLC25A33 ARL6IP5 SLC26A4 BCO2 SLC26A11 PTEN MYOC FKBP1B HCRT CACNA1B AKAP9 SLC9A1 DLD HCN2 SOD1
GO_DNA_CATABOLIC_PROCESS	0.247489	0.564372	-0.456079	-1.18183	17	KPNA1 DNASE1L1 DNASE2B CASP3
GO_PROTEIN_AUTOUBIQUITINATION	0.24758	0.564372	-0.375828	-1.15204	36	RNF213 RNF11 RNF10 UBE2A DDB2 RNF13 TRIM13
GO_REGULATION_OF_HEMATOPOIETIC_PROGENITOR_CELL_DIFFERENTIATION	0.247264	0.564372	0.411752	1.1642	21	MIXL1 TESC NOTCH1 SCIN RAB7B EIF2AK2 HMGB2 SOS1 MEF2C GABPA
GO_FOLIC_ACID_CONTAINING_COMPOUND_METABOLIC_PROCESS	0.24588	0.564372	-0.426318	-1.17266	22	GGH MTHFD1L MTHFR MTHFD2 ALDH1L2 FOLH1 MTRR
GO_MUSCLE_CELL_DIFFERENTIATION	0.246473	0.564372	0.254871	1.07886	180	ITGA8 FHL2 LMOD1 PDGFRA MYH11 CDK1 KAT2A SIX4 TBX2 WT1 RARA IFT20 RAMP2 HIRA MYL2 HEY1 ASF1A ACVR1 TMEM204 CAMK2D TMOD1 KRT19 FGF10 NOTCH1 ACTA1 TPM1 NRG1 TMOD2 CSRP2
GO_ANTEROGRADE_AXONAL_TRANSPORT	0.247958	0.564813	-0.44875	-1.17919	18	KIF1A AP3D1 RAB21 AP3B2 SPG7 AP3M1 AP3S1 SOD1
GO_RNA_METHYLATION	0.249137	0.567079	0.360776	1.14302	34	TGS1 NSUN2 TRDMT1 TFB2M BCDIN3D ALKBH8
GO_BONE_CELL_DEVELOPMENT	0.24971	0.567541	0.429895	1.16675	18	FLI1 ANXA2 KIT TAL1 PTPN6 WASF2
GO_NEGATIVE_REGULATION_OF_EPITHELIAL_CELL_DIFFERENTIATION	0.24966	0.567541	0.38323	1.1511	27	OVOL2 ID1 HOXA7 NOTCH1 OSR1 DLL1 TP63 CCND1 EZH2 CAV1
GO_POSITIVE_REGULATION_OF_ACUTE_INFLAMMATORY_RESPONSE	0.250234	0.567889	0.445254	1.17186	16	OSMR PIK3CG TAC1
GO_CEREBELLAR_PURKINJE_CELL_LAYER_DEVELOPMENT	0.25021	0.567889	-0.435792	-1.17285	20	ATP2B2 RERE AARS HSPA5
GO_MEMBRANE_FUSION	0.25116	0.568892	-0.298854	-1.11053	107	SYTL5 MFN2 VPS11 TMEM175 STX1A VAPA MFN1 GOSR2 SYT11 NAPG NSF SYT4 SYT7 ATG7 BET1 ANKFY1 GNAI3 NAPB VCPIP1 CHCHD3 AFG3L2 SYTL2 CXCR4 VAMP3
GO_NEGATIVE_REGULATION_OF_PEPTIDE_SECRETION	0.252122	0.568892	-0.369795	-1.14614	38	HMGCR INHBB PDE4C PTPN11 STXBP5L PDE8B CD74 FKBP1B CARTPT NOS1
GO_PROTEIN_LOCALIZATION_TO_CELL_PERIPHERY	0.252677	0.568892	-0.29007	-1.1041	126	MYO5A ATP1B3 TSPAN14 TMED2 SMURF1 INPP5K TSPAN15 BSG CLASP2 ROCK2 KIF13A EFR3B FLOT2 NSF FAM126A PIP5K1A RAPGEF6 LIN7C RAB31 DLG1 TSPAN5 DPP10 SYTL2 ARFRP1 ROCK1 TULP3 VAMP3 STXBP1 MAP7 PIGW ZDHHC23 RAB26 RAMP1 IKBKB S100A10 PDZD11 TUB TNFRSF1A SYS1 CALCR
GO_AMMONIUM_TRANSMEMBRANE_TRANSPORT	0.252295	0.568892	-0.454247	-1.17708	17	ACACA SLC12A2 SLC22A16 SLC18A3
GO_NCRNA_TRANSCRIPTION	0.252423	0.568892	0.311424	1.11503	61	GTF2A2 RPRD2 INTS6 GTF2E1 TAF5 SNAPC4 SP1 INTS2 POLR2B GTF3C3 TBP CDK7 NPM3 RPAP2 SNAPC1 GTF2F2 POU2F1 INTS12 GTF3C4 SNAPC3 INTS10 TAF13 GTF3C6 POLR2L POLR2C TAF8 POLR2J POLR2D
GO_ASTROCYTE_DIFFERENTIATION	0.251425	0.568892	0.375254	1.14564	29	VIM NOTCH1 S100B MAP2K1 TAL1 MT3 DLL1
GO_MAMMARY_GLAND_DEVELOPMENT	0.252717	0.568892	-0.307926	-1.11475	90	FASN TGFBR2 CREB1 HIF1A PPAT ATP2B2 JAK2 PAM ARHGAP5 ITGA2 LRP5 CDO1 VDR VEGFA
GO_PROTEIN_LOCALIZATION_TO_ORGANELLE	0.252038	0.568892	-0.247196	-1.0703	424	SORL1 KPNA1 MDM2 CBLB SYNE2 ARNTL MFN2 GNPTAB DDX1 GDF5 IPO5 IPO7 SMURF1 RAB8B DCP1A AP3D1 SEC61A1 TMEM30A RERE PDIA3 VAPA ARL1 LAMP1 JAK2 RAB11FIP3 GOSR2 TIMM17A BCAP29 CALR RAB33B KPNA5 RPS6 SRPRB CSNK1D TOR1A HSPA5 SLC25A6 MAPRE1 SSR3 SYNE1 TNKS2 KDELR2 PEX13 TNPO1 HSPA8 HSP90AA1 RYR2 ZFYVE9 IPO8 DVL1 RPL22 RPL6 SH3BP4 TOR1AIP2 SHH SRP72 RPL3 AFG3L2 ARFRP1 MAPK1 TGFB3 RPL39 ARF6 COG7 KDELR3 TU…
GO_DEPHOSPHORYLATION	0.251755	0.568892	-0.269193	-1.08896	206	CTDSPL PTPRC DLGAP5 PTPRG SACM1L ACP2 INPP5K PPP1CC PTPN2 PSPH PTPRS PTPN9 PDP1 MTMR6 PPM1D PPP1R12A PPP1CB PTPRM CTDSPL2 SYNJ1 IMPAD1 UBASH3B PPP2R2A DUSP1 DUSP16 PPP2CA LPIN1 UBLCP1 MINPP1 DUSP10 PPP2CB PGP DLG1 INPP4A PTPRK PTPN11 PPA2 PDP2 PTPN21 PTPN22
GO_PERIPHERAL_NERVOUS_SYSTEM_DEVELOPMENT	0.252262	0.568892	-0.346746	-1.13497	50	NTRK2 RUNX1 SKI
GO_EYE_MORPHOGENESIS	0.252266	0.568892	-0.299191	-1.10999	106	NTRK2 HIPK2 SKI MFN2 HIF1A GNAT1 ZEB1 HIPK1 PTPRM MAN2A1 LRP5 FRS2 VEGFA WNT9A
GO_NEGATIVE_REGULATION_OF_TRANSCRIPTION_FACTOR_IMPORT_INTO_NUCLEUS	0.253526	0.569206	-0.394463	-1.15603	29	MTOR FAF1 G3BP2 SRI CREB3
GO_REGULATION_OF_ADAPTIVE_IMMUNE_RESPONSE	0.253216	0.569206	-0.324078	-1.12402	69	PTPRC IL6ST IRF7 CD28 B2M SUPT6H SIRT1 CD80 C4BPA HSPD1 NDFIP1 DUSP10 IL12B CLCF1 ZP3
GO_MITOCHONDRIAL_TRANSLATION	0.254	0.569206	0.289945	1.1007	85	MRPL17 MRPS10 MRPL37 MRPS31 MRPL44 MRPS2 MTIF3 MRPS35 MRPL22 MRPS17 MRPS11 GATC MRPS9 MRPS12 MRPL28 NDUFA7 MRPL30 MRPL16 MRPS34 MRPL18 MRPL47 MRPL13 MRPL32 MRPS27 MRPS14
GO_POSITIVE_REGULATION_OF_SUBSTRATE_ADHESION_DEPENDENT_CELL_SPREADING	0.25342	0.569206	-0.434506	-1.16939	20	CALR ARHGEF7 NET1 RREB1 BRAF APOA1 UNC13D MYOC S100A10
GO_NEGATIVE_REGULATION_OF_NUCLEOSIDE_METABOLIC_PROCESS	0.254082	0.569206	-0.470172	-1.17925	15	PPARA PPARGC1A HDAC4 PPIF PID1 FLCN
GO_REGULATION_OF_STEROID_METABOLIC_PROCESS	0.254154	0.569206	-0.336719	-1.12972	57	DKK3 DHCR7 STAR NFKB1 LMF1 SIRT1 PPARGC1A PANK2 VDR SCAP INSIG1 FGF19 ACADL APOA1
GO_HETEROTYPIC_CELL_CELL_ADHESION	0.254156	0.569206	0.435398	1.16408	17	GLDN DSG2 ITGB2
GO_GLOBAL_GENOME_NUCLEOTIDE_EXCISION_REPAIR	0.254731	0.569503	-0.394115	-1.15501	29	CUL4A GTF2H5 DDB2 RAD23B
GO_CEREBRAL_CORTEX_CELL_MIGRATION	0.254846	0.569503	0.367783	1.14173	31	ARX NRP1 CCDC141 DAB2IP EFHC1 LAMB1
GO_NEUROMUSCULAR_PROCESS	0.254551	0.569503	-0.326198	-1.12341	66	CLIC5 BCR ATP2B2 NR4A3 AARS SCN1A GIGYF2 ADCY5 APP
GO_REGULATION_OF_RECEPTOR_BIOSYNTHETIC_PROCESS	0.25519	0.569855	-0.445758	-1.17133	18	HIF1A NR1H3 PPARA
GO_PHOSPHATIDIC_ACID_METABOLIC_PROCESS	0.256941	0.573196	-0.422447	-1.16201	22	DDHD1 DDHD2 PLD2 AGPAT5 LCLAT1
GO_INTRINSIC_APOPTOTIC_SIGNALING_PATHWAY_IN_RESPONSE_TO_ENDOPLASMIC_RETICULUM_STRESS	0.25706	0.573196	-0.433069	-1.16552	20	DNAJC10 MAP3K5 ATF4 ERN1 CHAC1 XBP1 TMBIM6 BCL2 TNFRSF10B DDIT3 AIFM1
GO_POSITIVE_REGULATION_OF_PROTEIN_POLYMERIZATION	0.257585	0.57395	-0.331082	-1.12426	61	MTOR NCKAP1L RGS2 ACTR2 HCK SPIRE1 IQGAP2 JMY FER GSN ACTR3 EVL
GO_INTESTINAL_ABSORPTION	0.257965	0.574379	-0.452015	-1.17129	17	CEL SLC5A1 VDR SCARB1 KCNQ1 TJP2
GO_POSITIVE_REGULATION_OF_ENDOCYTOSIS	0.259188	0.575706	-0.313487	-1.11431	80	BCR CBL NCKAP1L B2M CD47 CALR ITGA2 SYNJ1 RAB21 PICK1 GREM1 TOR1A ATAD1 CD14 VEGFA ANKFY1 RAP1A RAB27A
GO_ORGANIC_HYDROXY_COMPOUND_CATABOLIC_PROCESS	0.25962	0.575706	-0.351612	-1.1326	46	GK SORD INPP5K CEL SYNJ1 CYP46A1 SCARB1 CYP39A1 ACADL MAOA DBH
GO_REGULATION_OF_KERATINOCYTE_PROLIFERATION	0.259118	0.575706	0.419929	1.15652	19	PRKD1 SNAI2 EPB41L4B OVOL2 FGF10 SFN TP63
GO_BRANCHING_INVOLVED_IN_URETERIC_BUD_MORPHOGENESIS	0.259221	0.575706	0.358079	1.13448	34	TCF21 WT1 EYA1 LAMA5 FOXD1 PBX1 WNT6 MYC FGF1
GO_CELL_SUBSTRATE_JUNCTION_ASSEMBLY	0.259822	0.575706	-0.383022	-1.14477	32	CD151 ARHGAP6 FN1 ITGA2 ARHGEF7 ACTN1 PIP5K1A PTPRK PDPK1
GO_POSITIVE_REGULATION_OF_CYTOKINE_BIOSYNTHETIC_PROCESS	0.260063	0.575706	-0.377669	-1.14353	34	THBS1 EREG CD28 TBK1 CD80 MAPKAPK2 IL12B IL9
GO_PLACENTA_DEVELOPMENT	0.259898	0.575706	-0.298034	-1.10438	105	BMPR2 EPAS1 PLCD1 HIF1A TMED2 BIRC2 BSG HS6ST1 NSDHL RPS6 ITGB8 STK3 VDR CTSB STC1 ESRRB MED1 MAPK1 STK4 EGFR ALKBH1 FGFR2 MAPK14
KEGG_PATHWAYS_IN_CANCER	0.260046	0.575706	0.239703	1.06176	267	FZD1 COL4A2 COL4A1 RAC3 CTBP2 BIRC5 MMP9 MMP2 GLI2 RUNX1T1 E2F1 PDGFRA BRCA2 FGF16 FZD3 CCNA1 RARA LAMA4 ETS1 PIK3CG FZD7 DVL2 TRAF4 LAMA5 KIT PIAS4 FGF10 CTNNA2 LAMB1 FGF22 WNT10A FZD9 CDKN1B MSH6 CDH1 RALA MAP2K1 TGFB2 HDAC1 CDKN2A CCNE1 RALB MSH2 RARB PRKCB RAF1 FGF20 RAD51 TPM3 FGF12 CCNE2
GO_POSITIVE_REGULATION_OF_ALCOHOL_BIOSYNTHETIC_PROCESS	0.260263	0.575732	0.425813	1.15568	18	BMP6 POR P2RY1 FGF1 WNT4
GO_COFACTOR_METABOLIC_PROCESS	0.261784	0.578433	-0.261795	-1.07928	246	FASN PANK3 NADK HSD17B12 ACACA GGH HMGCR NADSYN1 SCD ACLY ACSBG2 AADAT PDXK VCP ALAS2 MTHFD1L PFKM PFKP CRYZL1 MTHFR MAT2B PANK2 MTHFD2 ALDH1L2 ELOVL5 ALDOB FOLH1 UROD HLCS MTRR VKORC1L1 ACOT9 CBR4 NFE2L1 MVK PDHB FLAD1 APIP DLAT MAT2A MOCOS PGD SUCLG2 FAR1 COX10 ACSL3 LDHA MDH2 MTHFD2L NDUFA9 PDZD11 PFKFB2 DLD KCNAB2 PFKFB3 ACSF2 PFKFB4 GAPDH PDSS1 NAMPT MAT1A PCCB NMNAT2 ACOT13 LDHB IDH1
GO_NEGATIVE_CHEMOTAXIS	0.261861	0.578433	-0.382317	-1.14266	32	SEMA3C SEMA3A SEMA5A PDGFA
GO_B_CELL_HOMEOSTASIS	0.262714	0.579901	-0.458251	-1.16866	16	HIF1A NCKAP1L CASP3 RC3H2 FOXP3
GO_NEGATIVE_REGULATION_OF_CYTOKINE_BIOSYNTHETIC_PROCESS	0.26293	0.579959	0.411535	1.14926	20	ASB1 INHBA TRIB2 ERRFI1 FOXJ1 INPP5D
GO_MODULATION_OF_TRANSCRIPTION_IN_OTHER_ORGANISM_INVOLVED_IN_SYMBIOTIC_INTERACTION	0.263937	0.581762	0.449392	1.16333	15	TFAP4 SMARCB1 SP1 HDAC1 TARDBP
GO_FC_GAMMA_RECEPTOR_SIGNALING_PATHWAY	0.26476	0.582333	-0.334155	-1.12112	57	NCKAP1L ACTR2 CYFIP2 HCK PIK3CA ACTR3 PLD2 CD247 NCKAP1 HSP90AA1 ELMO1 MAPK1 SYK ARPC3 CRK WIPF3 LIMK1 NCKIPSD PIK3R2 HSP90AB1
GO_REGULATION_OF_MUSCLE_CELL_APOPTOTIC_PROCESS	0.264766	0.582333	-0.373644	-1.13847	35	LIFR HMGCR RAPGEF3 JAK2 SIRT1 BNIP3 IL12B
GO_BICELLULAR_TIGHT_JUNCTION_ASSEMBLY	0.264736	0.582333	0.390587	1.14188	24	PARD6G RAMP2 CLDN1 ECT2 MPP5 PARD6A TBCD OCLN
GO_REGULATION_OF_SKELETAL_MUSCLE_TISSUE_DEVELOPMENT	0.264964	0.58235	-0.357782	-1.13202	42	ARNTL HMGCR RPS6KB1 DDX5 HDAC4 HDAC9 NLN SHH FBXO22 TWIST1 USP19 TBX1
GO_RESPIRATORY_GASEOUS_EXCHANGE	0.265899	0.583153	0.356399	1.12915	34	MAFB EDNRA NDST1 NDUFA12 TRAF4 TLX3 CYSLTR1 KDM6A HOXA5 EDN1 SFTPB JAG2 ADH5
GO_NEURON_PROJECTION_DEVELOPMENT	0.265566	0.583153	-0.246892	-1.06543	407	MTR LIFR PPP1R9A SPTAN1 CNTN1 SEMA3C CCK RASGRF1 CREB1 SEMA3A KIF5C EFHD1 FARP1 RELN SLITRK4 DPYSL4 RERE LRFN3 VAPA NR4A3 SEMA5A SDC2 JAK2 LRP4 CLMN CHST3 NLGN3 UHMK1 PTPRM SLC9A6 GFRA3 PARD6B LRTM2 ALCAM USP33 TOR1A ADCY1 SPRY3 APP WNT7A DSCAML1 EVL MNX1 VEGFA RTN4 PAK3 ZSWIM6 RAB3A MAPK8IP3 CAMSAP3 BCL11B POU4F1 CPNE1 CELSR2 DVL1 EPHB1 PTPRK PTPN11 SHH TOP2B FMN1 APOA1 NTNG2 CHRNB2 AFG3L2 APOD …
GO_NEGATIVE_REGULATION_OF_CELL_ADHESION	0.265856	0.583153	-0.280487	-1.08988	148	PTPRC ARHGAP6 PDE5A FZD4 THBS1 CYP1B1 PPARA SEMA5A PTPN2 JAK2 CLASP2 PDE3B SPOCK1 UBASH3B ACER2 NDFIP1 GNRH1 CASP3 ABAT KANK1 CASK PHLDB2 WNT1 DLG1 PTPN11 SHH APOA1 PTPN22 APOD FOXP3 CD74 CYLD CBLL1 PTEN MYOC SOCS5 LGALS3 BCL6 ERBB3
GO_INTRINSIC_APOPTOTIC_SIGNALING_PATHWAY_IN_RESPONSE_TO_DNA_DAMAGE_BY_P53_CLASS_MEDIATOR	0.267068	0.583385	-0.441635	-1.1605	18	HIPK2 SHISA5 HIPK1 SIRT1 EP300
GO_ESTABLISHMENT_OF_PROTEIN_LOCALIZATION_TO_ORGANELLE	0.267147	0.583385	-0.257554	-1.07425	277	SORL1 KPNA1 CBLB ARNTL MFN2 GNPTAB GDF5 IPO5 IPO7 SMURF1 RAB8B SEC61A1 RERE PDIA3 LAMP1 JAK2 GOSR2 TIMM17A RAB33B KPNA5 RPS6 SRPRB SLC25A6 SSR3 PEX13 TNPO1 HSPA8 HSP90AA1 RYR2 ZFYVE9 IPO8 RPL22 RPL6 SRP72 RPL3 AFG3L2 MAPK1 TGFB3 RPL39 GNPTG SEC61G SYK AP3M1 SEC62 RPS11 VPS13A BCL6 SRP54 NRAS TIMM44 RPS13 RAN AIP
GO_REGULATION_OF_FIBROBLAST_GROWTH_FACTOR_RECEPTOR_SIGNALING_PATHWAY	0.266805	0.583385	-0.441763	-1.16083	18	SULF1 THBS1 NPTN
GO_BODY_FLUID_SECRETION	0.266882	0.583385	-0.344632	-1.12413	49	CREB1 HIF1A PPAT ATP2B2 NPR1 PAM CEL CDO1 VDR VEGFA
GO_REGULATION_OF_SODIUM_ION_TRANSMEMBRANE_TRANSPORT	0.266551	0.583385	0.36181	1.13029	32	COMMD1 TESC CAMK2D NEDD4L SLC9A3R1 SNTA1 FGF12 ANK3 YWHAH ARF1 PRKCE
KEGG_APOPTOSIS	0.267078	0.583385	-0.326619	-1.11563	63	BIRC2 PIK3CA NFKB1 AKT3 PRKACB IRAK4 CFLAR IL1R1 CASP3 CASP7 XIAP IKBKB PPP3CC TNFRSF1A PIK3R3 BCL2 TNFRSF10B PIK3R2 ENDOD1 PIK3R1 ATM PRKX CYCS AIFM1 TRADD PIK3CB NFKBIA CASP8 BID IL1B MAP3K14 PPP3CA
GO_REGULATION_OF_PROTEIN_IMPORT	0.267567	0.583886	0.264953	1.07833	133	FZD1 GAS6 SNAI2 BMP6 NUP62 SPHK1 CDK1 RGS19 NUP54 THRA CHERP FZD7 CD36 NFKBIB DACT1 PDCD5 DAB2IP ECT2 MXI1
GO_CILIUM_MORPHOGENESIS	0.267883	0.58416	0.262275	1.07621	141	LRRC6 IFT20 ASAP1 TTC26 LAMA5 NEK1 IFT74 TMEM216 DYNLL1 NOTCH1 RAB8A OCRL GALNT11 CCNO FNBP1L BBS2 POC1B DNAH5 FOXJ1 BBS5 PCM1 VANGL2 CC2D2A DNAH1 SSX2IP ABLIM3 CLUAP1 TRAF3IP1 DYNC2H1 TTC8 NME5 RFX3 RFX2 RAB23 SNX10 DYNC2LI1 TMEM17 DNAI1 OFD1 RSPH9 ABLIM1 DZIP1 AVIL HSPB11 RAB3IP DNAI2 DISC1 KIF24 CEP41
GO_NEUROTROPHIN_SIGNALING_PATHWAY	0.268229	0.584499	-0.441144	-1.15921	18	NTRK2 RAP1A CASP3 RAPGEF1 PTPN11 SORT1
GO_PIGMENT_GRANULE_LOCALIZATION	0.268912	0.584717	-0.434673	-1.1562	19	MYO5A MKKS MREG RAB27A
GO_REGULATION_OF_MACROPHAGE_ACTIVATION	0.269473	0.584717	-0.434482	-1.15569	19	THBS1 NR1H3 HSPD1 TNIP2
GO_REGULATION_OF_PROTEIN_INSERTION_INTO_MITOCHONDRIAL_MEMBRANE_INVOLVED_IN_APOPTOTIC_SIGNALING_PATHWAY	0.268864	0.584717	0.389205	1.13784	24	E2F1 DYNLL2 DYNLL1 SFN YWHAH TP63 TP53BP2 MAPK8
GO_RESPONSE_TO_NERVE_GROWTH_FACTOR	0.269035	0.584717	-0.389709	-1.1421	29	NTRK2 CREB1 EEF2 NFKB1 CSNK1D APP RAP1A EP300 RAPGEF1
GO_REGULATION_OF_NEURON_DIFFERENTIATION	0.269353	0.584717	-0.245714	-1.06358	422	TCF12 PPP1R9A NTRK2 BMPR2 ARSB CNTN1 LRP8 SEMA3C MTOR KIAA0319 SEMA3A MMD XK DDX6 SPAG9 RELN GDF5 FN1 SMURF1 FSTL4 RUFY3 TMEM30A SEMA5A SDC2 LRP1 GORASP1 CLASP2 LRP4 ZEB1 B2M LPAR1 CALR CRTC1 NLGN3 VWC2L SYT4 SPOCK1 RAB21 DPYSL3 IFRD1 NPTN IST1 APP WNT7A SERPINF1 DIXDC1 VEGFA RTN4 UST CCDC88A BIN1 RAP1A ZNF536 PAK3 ITPKA CUX1 FBXO38 DMD EP300 RAPGEF1 PRPF19 KANK1 BCL11B BRAF CPNE1 DVL1 TWF2 ARHGE…
GO_POSITIVE_REGULATION_OF_AXON_EXTENSION	0.269111	0.584717	-0.382977	-1.13712	31	BMPR2 FN1 RUFY3 SEMA5A VEGFA EP300 TWF2 ANAPC2 MAPT
KEGG_PURINE_METABOLISM	0.269683	0.584759	-0.289437	-1.09509	121	PDE4D PDE10A PDE5A PDE7B PPAT PDE8A PDE1A NPR1 PAPSS2 PAICS ENTPD5 PDE3B ADCY1 ADCY5
GO_REGULATION_OF_FIBROBLAST_PROLIFERATION	0.269914	0.584846	0.308718	1.10197	60	GAS6 SPHK1 E2F1 PDGFRA PDGFD PRKDC AQP1 FNTB ANXA2 DAB2IP FGF10
GO_NEGATIVE_REGULATION_OF_INTERLEUKIN_6_PRODUCTION	0.27055	0.585647	0.403812	1.14175	21	GAS6 TNFAIP3 BPI NLRC3 FOXJ1 INPP5D
GO_RESPONSE_TO_AMINO_ACID	0.270815	0.585647	-0.307068	-1.10428	86	NTRK2 MTOR CREB1 RPS6KB1 IPO5 EEF2 RAPGEF3 UFL1 ZEB1 ASNS GSN BCHE PPARGC1A MTHFR AARS CDO1 CPEB4 ALDOB
GO_CARDIAC_CELL_DEVELOPMENT	0.270857	0.585647	0.341025	1.11969	40	FHL2 PDGFRA MYH11 CDK1 MYL2 CAMK2D NOTCH1
GO_AMINOGLYCAN_METABOLIC_PROCESS	0.271452	0.585694	-0.286963	-1.09227	126	EXT2 ARSB HS2ST1 GNS CHST1 GPC5 XYLT1 SDC2 B3GNT7 GLB1 HS6ST1 IDUA CHST3 IMPAD1 B3GAT1 HEXA CSGALNACT2 CHST15 UST HS3ST3B1 FUCA1 GUSB B3GAT2 ST3GAL3 CHID1 B4GALT4 GPC3 CHSY1 HS3ST1
GO_GLUTATHIONE_METABOLIC_PROCESS	0.271283	0.585694	-0.374469	-1.13384	34	CLIC5 ALDH5A1 CHAC2 GSTT1 CTNS GSR
GO_COFACTOR_BIOSYNTHETIC_PROCESS	0.271204	0.585694	-0.284904	-1.09086	132	FASN PANK3 NADK HSD17B12 ACACA NADSYN1 SCD ACLY ACSBG2 PDXK ALAS2 MTHFD1L MAT2B PANK2 MTHFD2 ELOVL5
GO_POSITIVE_REGULATION_OF_PHOSPHOLIPASE_ACTIVITY	0.272814	0.586126	-0.361748	-1.1269	39	ARHGAP6 ARL1 LPAR1 FGFR3 S1PR4 PLCB2 GNA13 ADCYAP1R1 GNAQ PDPK1 EGFR FGFR2
GO_POSITIVE_REGULATION_OF_CYTOKINE_PRODUCTION_INVOLVED_IN_IMMUNE_RESPONSE	0.272214	0.586126	0.40871	1.14137	20	RSAD2 CD36 GPRC5B GATA3 SPON2 TRAF6 BCL10 MIF
GO_POSITIVE_REGULATION_OF_RECEPTOR_MEDIATED_ENDOCYTOSIS	0.273069	0.586126	-0.376143	-1.13203	33	CBL B2M SYNJ1 RAB21 PICK1 GREM1 TOR1A ATAD1 VEGFA VTN SYK DAB2
GO_NEGATIVE_REGULATION_OF_CYTOPLASMIC_TRANSPORT	0.273181	0.586126	0.287442	1.08895	84	FZD1 UBE2G2 GAS6 CLIC2 SNAI2 THRA CD36 NFKBIB BARD1 DAB2IP MXI1
GO_REGULATION_OF_VACUOLAR_TRANSPORT	0.272176	0.586126	-0.399575	-1.14164	26	SORL1 VPS11 VPS35 RAB21
GO_REGULATION_OF_KIDNEY_DEVELOPMENT	0.272651	0.586126	0.331757	1.11234	44	PDGFD EDNRA SIX4 WT1 OSR1 FOXD1 GATA3
GO_SPERMATID_DIFFERENTIATION	0.272907	0.586126	0.301329	1.09762	67	TRIP13 ING2 STRBP AGFG1 TTC26 NSUN2 KIT CEP57 SPO11 OCA2 BBS2 HIST1H2BA KLHL10 HMGB2 NME5 PYGO1 SLC26A6 RFX2
GO_AROMATIC_AMINO_ACID_FAMILY_CATABOLIC_PROCESS	0.272938	0.586126	0.436638	1.14918	16	PCBD1 ACMSD QDPR AFMID TAT GSTZ1
GO_RESPONSE_TO_MUSCLE_STRETCH	0.273855	0.586219	-0.454014	-1.15785	16	NFKB1 ECE1 DMD RYR2 MAPK14 ANKRD1 SLC9A1
GO_REGULATION_OF_EXTRACELLULAR_MATRIX_ORGANIZATION	0.273777	0.586219	0.376054	1.12954	27	ETS1 FAP FGFR4 NOTCH1 PHLDB1 TGFB2
GO_SKELETAL_MUSCLE_ORGAN_DEVELOPMENT	0.274148	0.586219	0.282238	1.08671	92	MYL3 NR2F2 TCF21 DCN SIX4 WT1 SAP30 DMRTA2 NOTCH1 HEYL ACTA1 MEOX2 FOXL2 NGFR CDON BCL9L ANKRD2 MEF2D DLL1 ASS1 FLNB CSF1R BCL9 EOMES SMYD1 FOXN2 PLAGL1
GO_REGULATION_OF_ESTABLISHMENT_OF_PROTEIN_LOCALIZATION_TO_PLASMA_MEMBRANE	0.274181	0.586219	-0.365824	-1.12761	37	RER1 APPL1 TMEM59 CNST PID1 DLG1 DPP10 PDPK1 ARF6 GOPC ACSL3 EPHA2 ITGB1 SORBS1 PLS1
GO_REGULATION_OF_RNA_SPLICING	0.273925	0.586219	-0.323037	-1.10929	65	THRAP3 PTBP2 SF3A1 DYRK1A DDX5 UHMK1 ERN1 HSPA8 PRPF19 CLK1 SRSF2 RBM10 YTHDC1 SRSF6 PTBP1 HNRNPA2B1 SRSF7 RPS13 SNW1
GO_B_CELL_ACTIVATION_INVOLVED_IN_IMMUNE_RESPONSE	0.274665	0.586846	0.379049	1.12896	26	LFNG MSH6 NOTCH2 MSH2 DLL1 PLCL2 LIG4 EXO1 TLR4 NKX2-3 CDH17 SWAP70
GO_DEVELOPMENTAL_INDUCTION	0.275412	0.587622	-0.416131	-1.14464	22	HIPK2 HIPK1 FRS2 WNT1
GO_CLATHRIN_MEDIATED_ENDOCYTOSIS	0.275224	0.587622	-0.394352	-1.13688	27	STON2 GPR107 CANX SH3GL2 SYNJ1
GO_REGULATION_OF_VESICLE_FUSION	0.276141	0.587982	-0.351158	-1.12126	44	TBC1D4 VPS11 VPS18 RUNDC1 SYT4 RAB3A TBC1D22A TBC1D25 STXBP1 ADPRH SGSM1
GO_REGULATION_OF_INTRACELLULAR_STEROID_HORMONE_RECEPTOR_SIGNALING_PATHWAY	0.276515	0.587982	-0.359067	-1.12471	40	ARNTL DDX5 UFL1 CALR CRY2 SIRT1 DDRGK1 EP300 MED1 DAB2 UBA5 PIAS2
GO_CELL_AGGREGATION	0.276265	0.587982	0.44459	1.1509	15	MGP THRA TGFB2
GO_REGULATION_OF_CALCIUM_ION_DEPENDENT_EXOCYTOSIS	0.276512	0.587982	-0.337896	-1.11489	52	SYTL5 ATP2A2 STX1A SYT11 SYT4 SYT7 RAP1A RAB3A BRAF ZP3 SYTL2 STXBP1
GO_NEGATIVE_REGULATION_OF_OSSIFICATION	0.276539	0.587982	-0.347383	-1.11898	46	SKI HIF1A SMURF1 LRP4 LRP5 HDAC4 GREM1 BCOR CHSY1 NBR1 RORB SMAD3 TWIST1 TMEM64 AXIN2 BCL2 PTCH1
GO_REGULATION_OF_CYTOKINE_PRODUCTION	0.277845	0.588154	-0.2501	-1.06417	344	RUNX1 PDE4D NOS2 GPNMB SULF1 IL6ST CREB1 MB21D1 HIF1A THBS1 CYP1B1 EREG AFAP1L2 FN1 NCKAP1L BIRC2 IRF7 EIF2AK3 ATP6AP2 NR4A3 JAK2 CD28 INHBB TSPAN6 TBK1 B2M NFKB1 DHX36 CD80 ATF4 HSPD1 GATA4 CD14 UBE2J1 MAPKAPK2 NDFIP1 NLRC5 IL5RA IL12B IFNAR1 CD2AP EP300 PUM2 IL9 ACE2 SOCS1 LSM14A ZP3 CHID1 APOA1 PTPN22 ANXA4 APOD FOXP3 TGFB3 XBP1 CD74 DDX3X PDE4B SYK LY96 MAPK14 GATA6 CYLD SMAD3 TWIST1 SOCS5 AD…
GO_REGULATION_OF_CARDIAC_MUSCLE_CELL_PROLIFERATION	0.277158	0.588154	0.378197	1.12643	26	CDK1 TBX2 NOTCH1 NRG1 SAV1 GJA1 FGF20 ERBB4
GO_REGULATION_OF_LEUKOCYTE_DIFFERENTIATION	0.277908	0.588154	-0.280813	-1.0844	141	RUNX1 CUL4A MTOR TGFBR2 CREB1 PRKCA NCKAP1L IRF7 OGT AP3D1 ATP6AP1 PTPN2 CD28 ZEB1 CD80 CA2 UBASH3B NDFIP1 IL12B MYB SLC9B2 SHH FOXP3 XBP1 CD74 TJP2 SYK ATP11C CYLD PCID2 SOCS5 LGALS3 BCL6 SOD1 ADA GATA2 KLF10 TMEM64 CARTPT
GO_ACUTE_INFLAMMATORY_RESPONSE	0.277902	0.588154	-0.367328	-1.12599	36	PRCP HIF1A FN1 PLSCR1
GO_CYTOSOLIC_CALCIUM_ION_TRANSPORT	0.277963	0.588154	-0.362586	-1.1238	38	PTPRC ITPR2 ATP2A2
GO_NEGATIVE_REGULATION_OF_GROWTH	0.277755	0.588154	-0.274716	-1.08118	164	BMPR2 SEMA3C TGFBR2 SEMA3A HIF1A RERG WFDC1 BTG1 LGMN FSTL4 NPR1 SEMA5A FGFR3 ADIPOR2 SIRT1 IFRD1 GREM1 STK3 RTN4 SERTAD2 PPP2CA ING4 FRZB IL12B EAF2 SH3BP4 GSK3A SEMA4G STK4 GPC3 DCUN1D3 DDX3X FLCN SMAD3 PTEN ST7L BCL6
GO_REGULATION_OF_CHROMOSOME_ORGANIZATION	0.277668	0.588154	0.246768	1.05987	204	CHEK1 UBE2C ESPL1 PRKD1 SNAI2 NEK2 KAT2A CENPE CENPF MOS PTTG2 EED MAD2L1 ASF1A SMARCB1 OTUB1 PAF1 MUC1 CAMK2D BUB1 PAXIP1 CSNK2A1 CDC45 PLK1 GATA3 ZW10 PIF1 DNMT1 UHRF1 ATAD2 BRD7 MAP3K4 BUB1B DKC1 TAL1 CDC27 ANAPC10 MTF2 HDAC8 TET1 XRCC3 MYC TTK
GO_PLATELET_DERIVED_GROWTH_FACTOR_RECEPTOR_SIGNALING_PATHWAY	0.279319	0.590248	-0.377163	-1.12726	32	BCR PDGFA JAK2 CLASP2 FER PDGFRL VEGFA RAPGEF1 PTPN11 ARID5B PTEN
GO_REGULATION_OF_RESPONSE_TO_OXIDATIVE_STRESS	0.279338	0.590248	-0.341708	-1.11459	49	PSAP HIF1A P4HB NR4A3 UBQLN1 SIRT1 ATF4
GO_NEGATIVE_REGULATION_OF_HISTONE_MODIFICATION	0.280124	0.591095	-0.386419	-1.13246	29	SKI JARID2 SUPT6H SIRT1 BCOR KDM1A FOXP3 TWIST1 KDM5A
GO_LONG_CHAIN_FATTY_ACID_TRANSPORT	0.279975	0.591095	0.370799	1.12332	28	ANXA1 FABP3 ACE CD36 SLC27A6
GO_NUCLEOTIDE_SUGAR_BIOSYNTHETIC_PROCESS	0.280586	0.591663	-0.44364	-1.14959	17	PMM1 GNPNAT1 TSTA3 UAP1 UAP1L1 PGM3 PMM2 GMDS UGP2 SLC35D1 GFPT2
GO_MITOCHONDRIAL_RESPIRATORY_CHAIN_COMPLEX_I_BIOGENESIS	0.28124	0.592078	0.328219	1.10565	45	NDUFV3 NDUFA12 NDUFA6 NDUFV2 NDUFAF2 NDUFB4 NDUFS7 NDUFA11 FOXRED1 NDUFA8 NDUFA7 NDUFS3 NDUFS6 TAZ
GO_STEM_CELL_DIVISION	0.281282	0.592078	0.373796	1.12276	27	ING2 FZD7 KIT NOTCH1 TGFB2 CDKN2A ETV5 ZFP36L2 VANGL2 CUL3
GO_INNERVATION	0.281362	0.592078	-0.436578	-1.14721	18	SULF1 SEMA3A LRIG1
GO_GENITALIA_DEVELOPMENT	0.281775	0.592412	0.354713	1.1159	33	BMP6 MERTK ASB1 WT1 FGF10 TP63 KLHL10
KEGG_HEMATOPOIETIC_CELL_LINEAGE	0.281908	0.592412	0.331744	1.10701	43	CD34 CD38 ITGA1 CD36 ANPEP KIT CD3D CSF1R CSF1 KITLG CD9 CD4 ITGB3
GO_NEGATIVE_REGULATION_OF_INTRINSIC_APOPTOTIC_SIGNALING_PATHWAY_IN_RESPONSE_TO_DNA_DAMAGE	0.282392	0.592618	0.411783	1.13408	19	SNAI2 ING2 MUC1 SNAI1 PGAP2 MIF BCL2L1 CDKN2D
GO_ACTIVATION_OF_PROTEIN_KINASE_ACTIVITY	0.282371	0.592618	-0.264353	-1.07285	213	PLCE1 MAP3K1 TGFBR2 INSR THBS1 SPAG9 TGFBR1 NCKAP1L ERP29 MAP3K8 PROK2 JAK2 MAP3K5 LPAR1 PIK3CA PRKACB GREM1 ADCY1 ADCY5 CAMKK1 FRS2 VEGFA MAPKAPK2 CCDC88A RAP1A PAK3 MAP3K13 MAP3K9 ERN1 MAPK8IP3 RAPGEF1 BRAF GADD45B CRKL DLG1 PTPN11 C1QTNF2 PDPK1 MAPK1 TGFB3 CD74 CXCR4 EGFR SYK MAPK14
GO_NEGATIVE_REGULATION_OF_VIRAL_PROCESS	0.282995	0.59307	0.331459	1.10606	43	TRIM35 CHMP3 TFAP4 RSAD2 OASL SRPK2 HDAC1 TARDBP MX1 EIF2AK2
KEGG_RIG_I_LIKE_RECEPTOR_SIGNALING_PATHWAY	0.282951	0.59307	-0.357372	-1.11941	40	MAP3K1 IRF7 TBK1 NFKB1 ATG12 IL12B DDX3X MAPK14 CYLD IKBKB
GO_VASODILATION	0.283605	0.593774	-0.41839	-1.13881	21	RGS2 KCNJ8 PLOD3 MKKS
GO_POSITIVE_REGULATION_OF_ALPHA_BETA_T_CELL_ACTIVATION	0.283718	0.593774	-0.368163	-1.12177	35	TGFBR2 NCKAP1L AP3D1 CD28 CD80 IL12B MYB SHH FOXP3 SYK SOCS5 IL18 ADA
GO_NEGATIVE_REGULATION_OF_BMP_SIGNALING_PATHWAY	0.284398	0.594178	-0.37584	-1.12331	32	HIPK2 SKI SMURF1 CTDSPL2 VWC2L GREM1
GO_SCHWANN_CELL_DIFFERENTIATION	0.284492	0.594178	-0.408679	-1.13487	23	SKI MED12 MYOC ERBB3 SOD1
GO_REGULATION_OF_GLIOGENESIS	0.284415	0.594178	-0.319081	-1.10146	67	SKI MTOR IL6ST CREB1 RNF10 UFL1 BIN1 DUSP10 CLCF1 PRPF19 SHH ZNF488 CXCR4 DLX1
GO_REGULATION_OF_SYSTEMIC_ARTERIAL_BLOOD_PRESSURE_BY_RENIN_ANGIOTENSIN	0.285259	0.595374	-0.449988	-1.14758	16	RPS6KA2 ATP6AP2 ECE1 ACE2 CTSZ MME
GO_POSITIVE_REGULATION_OF_FATTY_ACID_METABOLIC_PROCESS	0.285688	0.595863	-0.403796	-1.13268	24	NR1H3 PPARA NR4A3 PPARGC1A APOA1 C1QTNF2 TWIST1
GO_REGULATION_OF_NEUTROPHIL_MIGRATION	0.286136	0.596393	-0.428466	-1.13969	19	NCKAP1L DAPK2 MPP1 CD74 JAM3 C3AR1 THBS4 CAMK1D
GO_PANCREAS_DEVELOPMENT	0.28661	0.596578	0.314924	1.09675	53	NEUROD1 MEIS2 BMP6 ANXA1 ALDH1A2 FGF10 DLL1 ILDR2 NKX6-2 NKX3-2 FOXF1 PROX1 RFX3
GO_RNA_POLYADENYLATION	0.286614	0.596578	0.383778	1.12197	24	PAF1 ZC3H3 PABPC1L CSTF1 CPSF6 CSTF2 PAPOLG PAPOLA AHCYL1 CSTF3 LEO1 PABPC1
GO_RETINA_DEVELOPMENT_IN_CAMERA_TYPE_EYE	0.287073	0.597127	-0.295694	-1.08929	101	NTRK2 HIPK2 SKI BMPR2 FZD4 HIF1A CYP1B1 GNAT1 HIPK1 PTPRM MAN2A1 LRP5
GO_NEGATIVE_REGULATION_OF_CANONICAL_WNT_SIGNALING_PATHWAY	0.287317	0.59723	0.265354	1.07011	125	FZD1 KLHL12 SFRP4 SNAI2 RGS19 TBX18 PSMA1 SIAH2 HECW1 SOSTDC1 DVL2 NPHP4 INVS DACT1 CTNND1 DAB2IP NOTCH1 IGFBP4 DKK2 HDAC1
GO_PERIPHERAL_NERVOUS_SYSTEM_AXON_ENSHEATHMENT	0.287559	0.597328	-0.449126	-1.14539	16	SKI
GO_RESPONSE_TO_OSMOTIC_STRESS	0.287771	0.597364	-0.348299	-1.11213	44	HIF1A SORD ITGA2 HSP90AA1 HNMT PDPK1 SLC2A1 NFAT5 DDX3X MAP7 SERPINB6 ANXA7 RCSD1 NTS LRRC8A SST HSP90AB1
GO_NEGATIVE_REGULATION_OF_INTRACELLULAR_PROTEIN_TRANSPORT	0.288035	0.597506	0.296604	1.08642	69	FZD1 UBE2G2 GAS6 SNAI2 THRA CD36 NFKBIB BARD1 DAB2IP MXI1 SIAH3 SLC9A3R1
GO_REGULATION_OF_GROWTH	0.288386	0.597831	-0.242147	-1.05448	457	PLCE1 LRP12 ATRN TMEM97 BMPR2 SEMA3C NELL2 MTOR TGFBR2 INSR CREB1 SEMA3A HIF1A RERG WFDC1 BTG1 TGFBR1 GDF5 FN1 RPS6KB1 SMURF1 LGMN FLVCR1 FSTL4 CDK11A RUFY3 CLSTN1 NPR1 SEMA5A CLASP2 FGFR3 RAB33B PIK3CA ADIPOR2 SIRT1 SYT4 CREB3 SPOCK1 RAB21 IFRD1 GREM1 IST1 APP NET1 STK3 MKKS VEGFA RTN4 SERTAD2 PPP2CA CRIM1 TNKS2 MBD5 EPC1 ING4 FRZB IL12B IGFBP7 SOCS4 EP300 IL9 SOCS1 ZP3 TWF2 WRN EAF2 SH3BP4 PTPN…
GO_RESPONSE_TO_PROSTAGLANDIN	0.288726	0.598132	-0.402806	-1.1299	24	ACACA FN1 TGFBR3 GNRH1 P2RY4 APOB PTGER2 HMGCS2
GO_RESPONSE_TO_AXON_INJURY	0.289242	0.598796	-0.371562	-1.11824	33	MTR JAK2 CHST3 DPYSL3 APOA1 APOD JAM3 MATN2 LTC4S SOD1 RANGAP1 NTS BCL2 ARF4 FLRT3
GO_CELLULAR_RESPONSE_TO_EPIDERMAL_GROWTH_FACTOR_STIMULUS	0.289881	0.599309	0.415973	1.12897	18	COL1A1 SNAI2 ID1 DAB2IP ERRFI1
GO_NEGATIVE_REGULATION_OF_EPITHELIAL_CELL_MIGRATION	0.289702	0.599309	-0.353575	-1.11321	41	MCC SEMA3A THBS1 PTPRG PTPRM EVL SERPINF1 STC1
GO_CELLULAR_RESPONSE_TO_PROSTAGLANDIN_E_STIMULUS	0.291059	0.601339	-0.455206	-1.14171	15	ACACA FN1
GO_MALE_GENITALIA_DEVELOPMENT	0.291751	0.601972	0.422177	1.12873	17	BMP6 ASB1 WT1 FGF10
GO_PROTEIN_LOCALIZATION_TO_NUCLEUS	0.291758	0.601972	-0.283737	-1.07999	126	KPNA1 MDM2 CBLB SYNE2 ARNTL GDF5 IPO5 IPO7 RERE PDIA3 JAK2 CALR KPNA5 TOR1A SYNE1 TNPO1 ZFYVE9 IPO8 DVL1 TOR1AIP2 SHH MAPK1 TGFB3
GO_RESPONSE_TO_ORGANOPHOSPHORUS	0.29243	0.602142	-0.293318	-1.08548	104	PDE4D ITPR2 BIRC2 INPP5K RAPGEF3 BSG STAR LPAR1 HSP90B1 APP CDO1 DUSP1 ALDOB CREM RAP1A STC1 EP300 RAPGEF1 SPARC SLC26A3 BRAF RAP1B KCNQ1 LDHA PTEN SLC8A3 SDC1 AKAP9 SLC6A4 HCN2 SOD1
GO_CHONDROITIN_SULFATE_PROTEOGLYCAN_BIOSYNTHETIC_PROCESS	0.292373	0.602142	-0.39759	-1.12536	25	XYLT1 CHST3 B3GAT1 CSGALNACT2 CHST15 B3GAT2 CHSY1 CSGALNACT1 CHST9 XYLT2 CHPF2 CSPG5 SLC35D1 VCAN NCAN CHST7
GO_REGULATION_OF_TRANSCRIPTION_FROM_RNA_POLYMERASE_II_PROMOTER_IN_RESPONSE_TO_HYPOXIA	0.292224	0.602142	-0.393261	-1.1236	26	EPAS1 HIF1A BACH1 VEGFA EP300
GO_REGULATION_OF_ADHERENS_JUNCTION_ORGANIZATION	0.293073	0.603061	-0.345124	-1.10632	45	ARHGAP6 THBS1 CLASP2 ROCK2 GREM1 VEGFA PHLDB2 FMN1 APOD ROCK1 SMAD3 PTEN MYOC GPM6B S100A10 SLC9A1
GO_POSITIVE_REGULATION_OF_TRANSMEMBRANE_TRANSPORT	0.293376	0.60328	-0.301794	-1.08883	88	ATP1B3 RELN SRI RAPGEF3 TRPC1 PDZK1 NLGN3 KCNE2 CA2 ARC STC1 DMD RYR2 CASK ZP3 F2RL3 AZIN1 PDPK1 KCNQ1 TRPC6 LGALS3 HTT AKAP9 STIM2 SLC9A1
GO_MONOSACCHARIDE_CATABOLIC_PROCESS	0.29401	0.604128	-0.352432	-1.10961	41	SORD GLB1 PFKM PFKP TKTL1 LRP5 ALDOB
GO_REGULATION_OF_CELL_CELL_ADHESION	0.294182	0.604128	-0.260034	-1.06456	231	PTPRC PDE5A MTOR IL6ST TGFBR2 PRKCA PPARA NCKAP1L MAP3K8 AP3D1 NR4A3 PTPN2 JAK2 CD28 ZEB1 CD47 PIK3CA FLOT2 GSN CD80 UBASH3B HSPD1 NDFIP1 CD247 PAK3 GNRH1 CASP3 IL12B MYB ABAT CELSR2 ZP3 WNT1 DLG1 PTPN11 SHH APOA1 DNAJA3 PTPN22 PDPK1 FOXP3 XBP1 CD74 SYK CYLD SOCS5 LGALS3 BCL6 IL18 VPS33B HHLA2 SOD1 BMP2 ADA
GO_REGULATION_OF_CELLULAR_RESPONSE_TO_GROWTH_FACTOR_STIMULUS	0.294902	0.604219	-0.269252	-1.07118	179	HIPK2 ADAMTS3 SKI BMPR2 DKK3 FZD4 SULF1 TGFBR2 HIF1A THBS1 TGFBR1 GDF5 SMURF1 ZEB1 TGFBR3 CD109 SIRT1 CTDSPL2 SLC9A6 VWC2L GREM1 NPTN HSPA5 GATA4 VEGFA
GO_REGULATION_OF_SYSTEMIC_ARTERIAL_BLOOD_PRESSURE	0.295596	0.604219	-0.336645	-1.10191	50	PDE4D BMPR2 PRCP RPS6KA2 ATP6AP2 DDAH1
GO_POSITIVE_REGULATION_OF_PROTEIN_IMPORT	0.295149	0.604219	-0.31022	-1.0908	75	KPNA1 TGFBR1 IPO5 SEMA5A JAK2 GREM1 RBPMS IL12B HSP90AA1 EP300 KANK1 SHH MED1 TGFB3 XBP1 EGFR DAB2 MAPK14 SMAD3 EDAR SLC9A1 IL18
GO_MULTI_ORGANISM_MEMBRANE_ORGANIZATION	0.29474	0.604219	0.381357	1.1149	24	GAS6 TSG101 CHMP3 VPS4A VTA1 CD4 CHMP6 HYAL2 MITD1
GO_HEAD_MORPHOGENESIS	0.294861	0.604219	0.366891	1.11148	28	CRISPLD2 COL1A1 MMP2 MSX1
KEGG_ADHERENS_JUNCTION	0.295354	0.604219	-0.325299	-1.09818	59	IGF1R WASF3 NLK TGFBR2 INSR TGFBR1 FER PTPRM
KEGG_GNRH_SIGNALING_PATHWAY	0.295803	0.604219	-0.314291	-1.09299	70	MAP3K1 ITPR2 PRKCA CACNA1D ATF4 PRKACB ADCY1 ADCY5 PLD2 PLCB2 GNRH1 GNAQ MAPK1 EGFR MAPK14 HBEGF NRAS
KEGG_GLIOMA	0.29574	0.604219	-0.332569	-1.10111	53	MDM2 IGF1R MTOR PRKCA PDGFA PIK3CA AKT3
GO_CELLULAR_CARBOHYDRATE_CATABOLIC_PROCESS	0.297165	0.605388	-0.396051	-1.121	25	GK SORD PFKM PHKA2
GO_BONE_REMODELING	0.296752	0.605388	0.366395	1.10998	28	CTSK RASSF2 NOTCH2 RAB7A NOX4 PTH TRAF6 WNT16 TNFSF11 SRC TPH1 EFNA2
GO_T_CELL_RECEPTOR_SIGNALING_PATHWAY	0.296879	0.605388	-0.29373	-1.0834	102	PDE4D PTPRC CACNB4 PSMD12 PSMD1 CD28 PIK3CA NFKB1 PSMA4 PSME4 CD247 PSMC2 PAK3 PSMD14 PSMC3 PDPK1 PSMC1 FOXP3 MAPK1 PDE4B PSMB1 PTEN IKBKB PSMD4 RNF31
GO_NEUROEPITHELIAL_CELL_DIFFERENTIATION	0.296977	0.605388	-0.336338	-1.10091	50	CLIC5 MYO5A SLC4A7 ATP2B2 MCOLN3 MREG RAB27A USP13 SOX4
GO_INOSITOL_LIPID_MEDIATED_SIGNALING	0.29741	0.605484	-0.295975	-1.08356	97	IGF1R MTOR EREG RPS6KB1 OGT PDGFA CD28 FGFR3 PIK3CA GSN CD80 FRS2 PLD2 FGF19 TNRC6B ZP3 PTPN11 NRG2 PDPK1 CA8 XBP1 EGFR FGFR2 PTEN HBEGF ERBB3 PI4KB FGF18 KLB PIK3C2B PREX2 FGF4
GO_ENDOCRINE_PANCREAS_DEVELOPMENT	0.297806	0.605887	0.369229	1.10904	27	NEUROD1 BMP6 ANXA1 DLL1 NKX6-2 RFX3 NKX6-1
GO_REGULATION_OF_VASODILATION	0.298607	0.607116	-0.366832	-1.11072	34	NOS2 HMGCR NPR1 PTPRM ECE1 ACE2
GO_REGULATION_OF_ERBB_SIGNALING_PATHWAY	0.299927	0.607894	-0.316767	-1.09093	66	STAM2 CBL EREG AFAP1L2 LGMN PTPN2 SH3GL2 FER APP ARHGEF7 FBXW7 SOCS4 EPS15L1 EGFR ZGPAT TGFA SOCS5 ADAM17
GO_NEGATIVE_REGULATION_OF_AXON_EXTENSION	0.299732	0.607894	-0.38701	-1.11572	27	SEMA3C SEMA3A SEMA5A IFRD1 RTN4
GO_RESPONSE_TO_EXOGENOUS_DSRNA	0.299209	0.607894	-0.408297	-1.12309	22	MB21D1 DDX1 KCNJ8 DHX36 DDX21
GO_HISTONE_DEUBIQUITINATION	0.299583	0.607894	0.419544	1.12169	17	KAT2A SUPT3H USP3 TRRAP USP15
GO_REGULATION_OF_MITOPHAGY	0.299982	0.607894	-0.368773	-1.10985	33	HIF1A ZDHHC8 VDAC1 BNIP3L SREBF2 ATG7 FBXW7 GSK3A SLC17A9
GO_PROTEIN_EXPORT_FROM_NUCLEUS	0.301733	0.60918	-0.403165	-1.11956	23	SMURF1 CALR HSPA9 DUSP16 XPO7
GO_NEGATIVE_REGULATION_OF_NERVOUS_SYSTEM_DEVELOPMENT	0.301364	0.60918	-0.265621	-1.06604	193	SKI SORL1 SEMA3C KIAA0319 SEMA3A DDX6 EIF2AK3 FSTL4 RUFY3 SEMA5A RNF10 LRP1 GORASP1 LRP4 B2M LPAR1 CALR NLGN3 SPOCK1 PRKACB DPYSL3 IFRD1 APP WNT7A DIXDC1 RTN4 ZNF536 GNRH1 DUSP10 PRPF19 KANK1
GO_POSITIVE_REGULATION_OF_G1_S_TRANSITION_OF_MITOTIC_CELL_CYCLE	0.301808	0.60918	-0.423239	-1.12578	19	MDM2 CUL4A
GO_SCHWANN_CELL_DEVELOPMENT	0.301378	0.60918	-0.42337	-1.12613	19	SKI MED12 MYOC SOD1
GO_NEGATIVE_REGULATION_OF_AXONOGENESIS	0.301053	0.60918	-0.338279	-1.09853	48	SEMA3C SEMA3A FSTL4 RUFY3 SEMA5A LRP4 IFRD1 RTN4
GO_RESPONSE_TO_REACTIVE_OXYGEN_SPECIES	0.301518	0.60918	-0.277791	-1.07183	140	MTR MDM2 HIF1A CYP1B1 FN1 EEF2 P4HB NR4A3 STAR CYBB MAP3K5 FER SIRT1 PPARGC1A GSR BNIP3 PPIF DUSP1 NET1 IL1R1 KLF6 CASP3 EP300 PPP2CB
GO_REGENERATION	0.302716	0.609408	-0.288537	-1.07774	111	MTR LIFR TGFBR2 PPAT NR4A3 RAPGEF3 JAK2 TGFBR3 CHST3 GSN IFRD1 WNT7A CFLAR LPIN1 RAP1A CAST SOCS1 WNT1 APOA1 MED1 DDR1 APOD SRSF5 JAM3 MATN2 ULK1 MAPK14
GO_REGULATION_OF_VASCULAR_ENDOTHELIAL_GROWTH_FACTOR_RECEPTOR_SIGNALING_PATHWAY	0.302665	0.609408	0.383614	1.1103	23	MYOF TMEM204 DAB2IP FGF10 FLT1 MMRN2 PRKCB MT3
GO_TISSUE_REGENERATION	0.302417	0.609408	0.361895	1.10485	29	ANXA1 TEC FZD7 FGF10 NOTCH1 NOTCH2 GJA1 ERBB4 BCL9 EZH2
GO_NEGATIVE_REGULATION_OF_CYTOKINE_SECRETION	0.302646	0.609408	0.375432	1.10793	25	GAS6 ANXA1 CD34 SRGN GBP1 CX3CL1
GO_NUCLEAR_TRANSPORT	0.303487	0.610558	-0.254492	-1.0582	269	KPNA1 CBLB ARNTL RAB30 GDF5 IPO5 IPO7 SMURF1 RAB8B RERE PDIA3 RRAS2 RBMX2 RAB4A JAK2 EIF6 RAB41 RAB43 CALR RAB33B HSPA9 RHOU THOC2 KPNA5 RAB21 HTATIP2 DUSP16 RAP1A GEMIN6 RAB27A TNPO1 RAB3A RAB9A AKAP13 ZFYVE9 SRSF2 RASD1 IPO8 ATXN1 RAB31 XPO7 WRN PSIP1 ANKRD54 SRSF6 RAP1B SRSF5 MAPK1 TGFB3 SYK LSG1 FBXO22 RIT1 HNRNPA2B1 SARNP SRSF7 SMG5 RAB26
GO_NUCLEAR_EXPORT	0.30408	0.61135	0.268912	1.06437	110	NUP62 NUP160 NUP54 AGFG1 POM121 NUP205 AAAS POLDIP3 THOC7 STRADA ZC3H3 ALKBH5 DDX19B SRSF1 FIP1L1 NUP133 UPF2 NUP85 STRADB EIF4A3 RNPS1 NUP153 NOL6 ADAR NUP155 RAE1 SLBP LZTS2 NUP214 SRSF11 NUP50 HNRNPA1 RRS1 SMG1 ZC3H11A SDAD1 SRSF10 RANBP1 DDX25
GO_OSTEOBLAST_DIFFERENTIATION	0.305037	0.612872	0.272284	1.06616	102	FZD1 COL1A1 FHL2 SNAI2 BMP6 COL6A1 GLI2 ITGA11 RSL1D1 FIGNL1 HIRA ASF1A SATB2 CHRD CYP24A1 CREB3L1 SNAI1 CYR61 GJA1 MEF2D
GO_LYMPHOCYTE_COSTIMULATION	0.307033	0.61296	-0.340105	-1.09553	46	MTOR MAP3K8 CD28 PIK3CA CD80 CD247 PAK3 PTPN11 PDPK1
GO_FIBRIL_ORGANIZATION	0.307879	0.61296	-0.441591	-1.12617	16	ADAMTS3 LTBP2 GSN APP
GO_ERBB2_SIGNALING_PATHWAY	0.30658	0.61296	-0.362079	-1.10323	35	EREG PIK3CA HSP90AA1 NRG2 EGFR HBEGF MYOC ERBB3 NRAS CUL5 PIK3R1 UBA52 NRG4 RPS27A
GO_NEGATIVE_REGULATION_OF_TRANSPORT	0.307766	0.61296	-0.249884	-1.0538	312	PPP1R9A MTOR BCR TBC1D4 INSR THBS1 NR1H3 HMGCR GRM7 FAF1 FN1 G3BP2 ERP29 SRI OGT INPP5K INHBB UBQLN1 RAB11FIP3 VPS35 TACR2 SYT11 RAB33B NFKB1 KCNE2 SYT4 ATF4 CREB3 PPIF SREBF2 UBE2J1 NDFIP1 NMB RAP1A PACSIN3 STC1 SLC18A2 ABAT OAZ1 YWHAQ INSIG1 PID1 BRAF PDE4C PTPN11 GSK3A SOX4 STXBP5L SHH APOA1 PTPN22 ANXA4 OAZ2 PDE8B APOD KCNQ1 MAPT FOXP3 ARF6 CD74 GOPC VAMP3 ARL6IP5 CYLD CRBN PTEN TWIST1 LGALS3…
GO_LYSOSOME_LOCALIZATION	0.307633	0.61296	0.424619	1.11755	16	RAB34 PIK3CG KIT
GO_REGULATION_OF_CENTROSOME_DUPLICATION	0.306364	0.61296	0.366961	1.10223	27	CHMP3 CENPJ TRIM37 SPICE1 PLK4 XRCC3
GO_REGULATION_OF_REPRODUCTIVE_PROCESS	0.307282	0.61296	-0.304244	-1.08146	80	PDE5A SULF1 INSR SEMA3A RPS6KA2 INHBB CALR PRKACB DUSP1 STK3 SERPINF1 GNRH1 PRDX4 FZR1 ZP3 EAF2 SHH STK4 XBP1 FGFR2
GO_REGULATION_OF_VIRAL_TRANSCRIPTION	0.307736	0.61296	0.336237	1.09147	38	TFAP4 SMARCB1 CTDP1 NOTCH1 SP1 HDAC1 TARDBP POLR2B
GO_REGULATION_OF_LEUKOCYTE_MEDIATED_IMMUNITY	0.306534	0.61296	-0.301746	-1.08108	84	PTPRC NOS2 BCR LAMP1 CD28 B2M SUPT6H FER C4BPA HSPD1 NDFIP1 IL12B CLCF1 ZP3 PDPK1 FOXP3 UNC13D VAMP3 SYK
GO_NEGATIVE_REGULATION_OF_NEURAL_PRECURSOR_CELL_PROLIFERATION	0.307161	0.61296	-0.427436	-1.12319	18	RAPGEF1 SLC6A4 GATA2 LIMS2 PAX6 CEND1 TGFB1 NF1 KCTD11 IL1B SIRT2
GO_REGULATION_OF_RENAL_SYSTEM_PROCESS	0.305749	0.61296	0.367159	1.10282	27	GAS6 TAC1 ANPEP COMT GJA5 GJA1
GO_REGULATION_OF_PROTEIN_EXIT_FROM_ENDOPLASMIC_RETICULUM	0.305862	0.61296	-0.442285	-1.12794	16	SORL1 TMEM30A UBE2J1 EDEM2 ERLEC1
GO_ESTABLISHMENT_OR_MAINTENANCE_OF_CELL_POLARITY	0.305836	0.61296	0.26819	1.06321	111	SDCCAG8 NUMA1 LLGL1 NDC80 MAP1B MOS AQP1 EYA1 STK25 KIF2C ANK1 FGF10 DLG3 ZW10 AMOT MPP5 SLC9A3R1 CRB2 FOXJ1 CKAP5 FOXF1 LLGL2 GPSM2 VANGL2 MAP4
GO_RESPONSE_TO_MECHANICAL_STIMULUS	0.307269	0.61296	0.253981	1.05458	154	IGF2 KCNK4 COL1A1 CHEK1 MEIS2 COL3A1 BMP6 GLI2 DCN EDNRA LRP11 STRBP ETS1 AQP1 KIT ACTA1 PKD2L2 SMPD2 MAP2K4 SERPINE2 GADD45A P2RY1 GJA1 RAF1 F3 EIF2AK2 P2RX3 HABP4 BAG3 DNAH1 EDN1 BCL10 MAPK8 F2 RELA PIEZO2 NRXN1 IL13RA2 TRPA1 SLC26A5 CRADD PAWR IGFBP2 XPA
GO_RESPONSE_TO_TUMOR_NECROSIS_FACTOR	0.308399	0.613597	-0.276093	-1.0673	142	NTRK2 INSR RPS6KB1 BIRC2 PSMD12 INPP5K EDA2R PSMD1 JAK2 NFKB1 SIRT1 PPARGC1A HDAC4 PSMA4 CD14 PSME4 PSMC2 CASP3 PSMD14 FOXO3 EP300 PID1 PSMC3 PSMC1 TJP2 PRPF8 PSMB1 IKBKB ADAM17 PSMD4 ANKRD1 EDAR APOB
KEGG_RNA_POLYMERASE	0.308869	0.614133	0.403276	1.11066	19	POLR2B POLR1D POLR3B POLR3A POLR2L POLR2C POLR2J POLR2D
GO_AMINE_METABOLIC_PROCESS	0.309146	0.614285	-0.298926	-1.07849	88	AOC3 SMOX LPCAT3 AADAT PLBD1 ODC1 SPTLC2 BCHE LPIN1 HDC OAZ1 CDS1 MAOA SGMS1 APOA1 OAZ2 AZIN1 SAT1 ABHD3 CETP IDO2 DBI AGMAT PNPLA8 CCBL1 SMS
GO_MODIFICATION_OF_MORPHOLOGY_OR_PHYSIOLOGY_OF_OTHER_ORGANISM	0.309996	0.615238	-0.323218	-1.08787	58	HIPK2 KPNA1 INSR VAPA INPP5K KPNA5 SLC25A6 ALB ATG7 EP300 RAB9A
GO_BRANCHING_INVOLVED_IN_SALIVARY_GLAND_MORPHOGENESIS	0.310027	0.615238	0.432127	1.11864	15	TGM2 NRP1 PLXND1 LAMA5 FGF10
GO_NEGATIVE_REGULATION_OF_EPITHELIAL_CELL_PROLIFERATION	0.311192	0.616751	-0.295188	-1.07583	94	MCC SULF1 THBS1 WFDC1 EREG TGFBR1 GDF5 TGFBR3 CD109 PTPRM VDR SERPINF1 FBXW7 SCG2 SPARC CASK EAF2 DLG1 PTPRK MED1 GPC3
GO_NEGATIVE_REGULATION_OF_CELLULAR_CATABOLIC_PROCESS	0.311056	0.616751	0.265945	1.05999	115	CENPF SMARCC1 PIK3CG MAD2L1 ANXA2 DAP DAB2IP KIF25 BUB1 CBFA2T3 CSNK2A1 PLK1 WAC SDCBP ZW10 CDKN2A MTMR2 BUB1B MT3 TSPO MTM1 SIRT6 TTK TBC1D14 RGN TERF1 SECISBP2 FHIT STAT3 BCL2L1 MAD2L2 SUFU
GO_PYRIMIDINE_CONTAINING_COMPOUND_CATABOLIC_PROCESS	0.311505	0.616971	0.396595	1.10754	20	UNG MBD4 UPP1 DPYD NEIL2 NT5C1A OGG1
GO_POSITIVE_REGULATION_OF_NEURAL_PRECURSOR_CELL_PROLIFERATION	0.311705	0.616971	0.347043	1.09177	33	GLI2 FZD3 KIAA1524 DMRTA2 NOTCH1 CDON CX3CL1 LHX5 PROX1 VEGFC GNG5
GO_PROTEIN_K11_LINKED_UBIQUITINATION	0.31264	0.618422	0.390475	1.10404	21	UBE2C UBE2T UBE2E3 CDC27 ANAPC10 UBE2E2
GO_NEGATIVE_REGULATION_OF_RESPONSE_TO_BIOTIC_STIMULUS	0.313767	0.620252	0.422552	1.11211	16	TNFAIP3 SEC14L1 EIF2AK2 TRAF3IP1 ITCH PCBP2 TRIB1 MUL1
GO_ORGANELLE_LOCALIZATION	0.314587	0.621471	-0.248051	-1.05051	327	MYO5A STON2 DLGAP5 SYTL5 SYNE2 MFN2 HIF1A TMED2 SEC24C TRAPPC9 DYNC1LI2 OGT ACTR2 AP3D1 STX1A NR4A3 ATP6AP1 GORASP1 CLASP2 SAR1B EIF6 GOSR2 SPIRE1 BICD2 SYT11 TRAPPC3 CANX SH3GL2 KIF13A NSF SYT4 SYNJ1 CSNK1D ACTR3 TOR1A SYT7 WNT7A CADPS ALB PLD2 AP3B2 MKKS BET1 SYNE1 MREG F5 ANKFY1 DYNC1H1 PEX13 RAB27A RAB3A CHMP4C TRAPPC5 CHMP1B
GO_TOXIN_TRANSPORT	0.315417	0.622309	-0.370105	-1.0989	31	RAB43 BNIP3 HSPA5 ATP6V0A1 MEP1B CCT4 CCT7 ANTXR2 DNAJA1 CCT2 SCFD1 GGA1 TCP1 CCT8 CCT5 CD274
GO_REGULATION_OF_ORGAN_MORPHOGENESIS	0.31526	0.622309	0.245049	1.04644	193	FZD1 TNFRSF11B MSX1 SNAI2 HAND2 EDNRA FZD3 SIX4 PSMA1 CD34 TBX2 WT1 FZD7 DVL2 TNFAIP3 EYA1 DACT1 GPC4 FGF10 POR NOTCH1 NFIB GATA3 WNT10A
GO_NEGATIVE_REGULATION_OF_SECRETION	0.316203	0.623458	-0.277325	-1.06486	135	PPP1R9A BCR NR1H3 HMGCR GRM7 FN1 ERP29 INHBB RAB11FIP3 TACR2 SYT11 RAB33B NMB RAP1A ABAT BRAF PDE4C PTPN11 STXBP5L APOA1 PTPN22 ANXA4 PDE8B FOXP3 CD74 VAMP3
KEGG_OXIDATIVE_PHOSPHORYLATION	0.316483	0.62361	-0.29655	-1.07356	90	ATP6V1A ATP6V1C2 ATP6AP1 ATP6V0C ATP6V0A1 UQCRB COX4I2 ATP6V1B2 NDUFV1 ATP8 PPA1 UQCRC1 PPA2 UQCRC2 ATP6V1C1 TCIRG1 ND6 COX10 NDUFA4 COX6C ATP6V0B NDUFS2 NDUFA9 UQCRH
GO_CELLULAR_RESPONSE_TO_ANTIBIOTIC	0.316897	0.624025	-0.44576	-1.11802	15	MDM2 STAR HSPA5 EP300
GO_PALLIUM_DEVELOPMENT	0.317437	0.624687	-0.281811	-1.06624	121	NTRK2 LRP8 SEMA3A HIF1A CCDC85C RELN TRAPPC9 NR4A3 LRP1 PTPRS FAT4 SLC32A1 SLC38A2 YWHAE MKKS DIXDC1 RTN4 PEX13 CASP3
GO_GOLGI_TO_VACUOLE_TRANSPORT	0.318016	0.625425	-0.412324	-1.10969	20	LAMP1 GOSR2 ANKFY1 SORT1 VPS13A SYS1
GO_REGULATION_OF_CILIUM_ASSEMBLY	0.318671	0.62599	0.332271	1.08488	39	IFT20 ATG3 SGSM3 TBC1D2B TBC1D7 TBC1D14 MAP4 VDAC3 TBC1D30 TBC1D8 TCHP TBC1D24 TBC1D9B BBS4 TBC1D16 TBC1D1 HAP1 TBC1D10A
GO_SIGNAL_TRANSDUCTION_BY_PROTEIN_PHOSPHORYLATION	0.318712	0.62599	-0.24928	-1.04987	308	MAP3K1 BMPR2 SPTAN1 RASGRF1 NLK TGFBR2 INSR EREG SPAG9 JAK1 TGFBR1 MAP3K8 PSMD12 PDGFA PSMD1 JAK2 RASGEF1A MAP3K5 FGFR3 NFKB1 SMAD1 GFRA3 RASA2 IRAK4 FRS2 PSMA4 STK3 TNIP2 PSME4 MAPKAPK2 CTSH PSMC2 PAK3 IL5RA DUSP10 KCNH5 PSMD14 MAP3K13 SCG2 MAP3K9 ERN1 MAPK8IP3 BRAF FGF19 CRKL PSMC3
GO_ORGANOPHOSPHATE_CATABOLIC_PROCESS	0.319153	0.626054	-0.295792	-1.07232	91	PDE4D PDE10A PDE5A GPCPD1 PDE7B PDE8A INPP5K VCP PDE3B SYNJ1
GO_NEGATIVE_REGULATION_OF_CELLULAR_COMPONENT_ORGANIZATION	0.31898	0.626054	0.220236	1.0297	485	PMP22 VIM BIRC5 CHEK1 THY1 ESPL1 PRKD1 LMOD1 NRP1 KATNA1 RCC1 NEK2 ACE HAUS1 NDC80 CEP63 TRIM37 THRA CENPF OVOL2 MBP MOS ID1 PTTG2 DGUOK STMN1 ASAP1 MAD2L1 FAP ANXA2 ASF1A KIF4A SMARCB1 DACT1 HAUS2 PATL2 OTUB1 SPAST TMOD1 KIF2A DAB2IP BUB1 SPICE1 AURKA CKAP2 CSNK2A1 KIF23 TMOD2 PLK1 SCIN SUN2 SPTBN5 UNC119 PLXNB3 SDCBP ZW10 PIF1 DNMT1 TGFB2 PEX5 BIRC7 ATAD2 NGFR MTMR2 SIAH3 MSH2 TUBGCP5 EFNA5 CEP…
GO_REGULATION_OF_RNA_STABILITY	0.319986	0.626554	-0.285875	-1.06779	111	MTOR THRAP3 CIRBP PRKCA DCP1A PSMD12 PSMD1 PSMA4 PSME4 MAPKAPK2 PSMC2 HNRNPU PSMD14 TNPO1 HSPA8 PUM2 RBM24 XRN1 PSMC3 RNASEL SYNCRIP PSMC1 CPEB3 MAPK14 PSMB1 PCID2 PSMD4 SERBP1 EIF4G1
GO_PEPTIDYL_SERINE_MODIFICATION	0.320024	0.626554	-0.286712	-1.06793	109	HIPK2 MTOR NLK TGFBR2 RPS6KA2 PRKCA TGFBR1 DYRK1A EIF2AK3 GALNT2 TBK1 UHMK1 AKT3 VRK2 CSNK1D MAPKAPK2 STK32C ERN1 CLK1 HIPK3 PDPK1 MAPK1 STK4 ULK1 SYK TTBK1 MAPK14 STK32A IKBKB STK38L
GO_POSITIVE_REGULATION_OF_CARBOHYDRATE_METABOLIC_PROCESS	0.319892	0.626554	-0.331341	-1.08455	50	INSR HIF1A PPARA PTPN2 ENTPD5 NFKB1 PPARGC1A ARPP19
GO_CYTOPLASMIC_SEQUESTERING_OF_TRANSCRIPTION_FACTOR	0.320345	0.626554	-0.444569	-1.11503	15	FAF1 G3BP2 SRI CREB3
GO_DEVELOPMENTAL_GROWTH	0.32043	0.626554	-0.254991	-1.0519	248	PSAP PDE4D UNC79 MTOR DHCR7 TGFBR2 SEMA3A EREG TMED2 STK40 FLVCR1 LRP4 FGFR3 TGFBR3 GSN NLGN3 SMAD1 SLC9A6 BNC2 ALCAM SLC25A25 IFRD1 GIGYF2 PALB2 APP WNT7A CFLAR GATA4 CTC1 MMP13 TNKS2 STC1 RC3H2 FOXO3 SBDS PRPF19 CPNE1 NLGN4X DVL1 PTPN11 SHH FMN1 MED1 APOD MAPT MED12 PTK7 ULK1 ALKBH1 FGFR2 MAPK14
GO_PEPTIDYL_CYSTEINE_MODIFICATION	0.321027	0.627322	-0.444294	-1.11434	15	NOS2 TMX3 GAPDH NOS1 PARK7 GOLGA7 RAB6A ZDHHC21 ZDHHC9 RAB3B
GO_POSITIVE_REGULATION_OF_BEHAVIOR	0.321381	0.627614	-0.428894	-1.11138	17	MTOR NR4A3 ALB
GO_RETINA_LAYER_FORMATION	0.322511	0.62902	-0.416258	-1.10721	19	HIPK2 HIPK1 PTPRM
GO_REGULATION_OF_BMP_SIGNALING_PATHWAY	0.322308	0.62902	-0.317634	-1.07859	61	HIPK2 SKI BMPR2 SULF1 GDF5 SMURF1 CTDSPL2 VWC2L GREM1 GATA4
GO_PYRIMIDINE_RIBONUCLEOTIDE_METABOLIC_PROCESS	0.322857	0.629294	0.39316	1.09795	20	DHODH UPP1 NME7 UCKL1 NME5 CMPK1 AK3 NME1 NME3 UPP2 CTPS2
GO_NEUROTRANSMITTER_METABOLIC_PROCESS	0.323393	0.629938	-0.436006	-1.11193	16	ALDH5A1 ABAT MAOA SLC22A2 SLC5A7 NOS1
GO_CELL_JUNCTION_ORGANIZATION	0.323693	0.630122	0.256382	1.04998	139	ITGB4 THY1 SNAI2 CDH11 PARD6G CDH13 DSG2 RAMP2 CLDN1 LAMA5 CTNND1 ACTB UGT8 ECT2 GJA5 CDH1 LIMS1 CDH15 TGFB2 AMOT MPP5 ZNF703 GJA1 CDH5 PLEKHA7 CNTNAP1 DLC1
GO_POSITIVE_REGULATION_OF_CELL_DEATH	0.323944	0.630211	0.222126	1.0301	439	NEUROD1 TGM2 HIP1 CDC34 MMP9 TRIM35 SFRP4 ECSCR MSX1 SIAH1 ANXA1 E2F1 DYNLL2 ING2 MCF2L WT1 TOP2A PRKDC ANO6 HTRA2 ITGA1 TFAP4 SOX7 NGF FAP MELK BARD1 DYNLL1 CAMK2D ALDH1A2 PIAS4 DAP PDCD5 IL12A DAB2IP NOTCH1 S100B RASSF2 ECT2 DHODH SYCE3 MAP3K10 INHBA PIN1 APAF1 ITGB3BP SCIN FOXL2 CDKN1B SAV1 EEF1A2 SRPK2 MCF2 TGFB2 CDKN2A NGFR GADD45A PLEKHF1 SFN RARB CYR61 ING3 SLC9A3R1 RIPK2 F3 RAD9A MT3 EIF2…
GO_IONOTROPIC_GLUTAMATE_RECEPTOR_SIGNALING_PATHWAY	0.324322	0.630546	-0.42142	-1.10738	18	GRIN3B GRIA2 APP CPEB4
GO_REGULATION_OF_HORMONE_METABOLIC_PROCESS	0.325055	0.63157	-0.415445	-1.10505	19	DKK3 HIF1A DUOXA2 PPARGC1A
GO_POSITIVE_REGULATION_OF_CALCIUM_ION_TRANSPORT	0.327282	0.63252	-0.308347	-1.07232	70	SRI ATP2B2 RAPGEF3 TRPC1 CACNA1D KCNE2 CREB3 STC1 RYR2 CASK ZP3 ADCYAP1R1 F2RL3 PDPK1 TRPC6 LGALS3 HTT HCRT STIM2 SLC9A1
GO_REGULATION_OF_CELL_MATURATION	0.327057	0.63252	0.426315	1.10359	15	RAC3 AURKA WEE2
GO_TRANSLATIONAL_INITIATION	0.327538	0.63252	-0.282035	-1.06189	117	EIF4G3 DHX29 EIF6 EIF4G2 EIF2B5 EIF4E3 RPS6 EIF1B MTIF2 RPL22 RPL6 RPL3 EIF4A2 EIF2B1 RPL39 PTBP1 EIF2B3 RPS11 EIF2S3 RPS13 EIF4G1 RPL32 EIF4E RPL19 CDC123 RPL27 EIF3B RPS4X RPL9 RPL23 UBA52 EIF3A RPS24 RPL26L1 RPS25 RPS27A EIF3I RPL8 RPL31 RPL10A RPL38 RPL3L RPLP2
GO_HYALURONAN_METABOLIC_PROCESS	0.32627	0.63252	0.364698	1.08622	26	ITIH5 IL15 HMMR ITIH2 MKI67 ABCC5 HYAL3 PIM1 LYVE1 HYAL2
GO_ERROR_FREE_TRANSLESION_SYNTHESIS	0.327014	0.63252	0.426346	1.10367	15	RPA3 RFC1 RFC4 UBB RFC2
GO_CELLULAR_RESPONSE_TO_KETONE	0.327443	0.63252	-0.318703	-1.07591	59	ACACA FN1 AACS STAR ROCK2 ADCY1 ADCY5 SERPINF1 KLF6 HNRNPU ATP2B1 EP300
GO_RESPONSE_TO_DSRNA	0.32647	0.63252	-0.348479	-1.08556	39	MB21D1 DDX1 KCNJ8 NFKB1 DHX36 SMAD1 DDX21
GO_NEGATIVE_REGULATION_OF_PROTEIN_MATURATION	0.326956	0.63252	-0.409507	-1.10211	20	MDM2 THBS1 BIRC2 TMEM59 C4BPA XIAP CHAC1 GLG1
GO_REGULATION_OF_RELEASE_OF_SEQUESTERED_CALCIUM_ION_INTO_CYTOSOL_BY_SARCOPLASMIC_RETICULUM	0.327259	0.63252	-0.441825	-1.10815	15	PDE4D SRI DMD RYR2
KEGG_P53_SIGNALING_PATHWAY	0.327607	0.63252	0.303017	1.06728	56	CHEK1 SIAH1 CDK1 CCNB2 RFWD2 SESN1 CCND3 APAF1 RRM2 CDKN2A CCNE1 GADD45A SFN CCNE2 CDK2 CCNB3 CCND1 TSC2
GO_PHENOL_CONTAINING_COMPOUND_BIOSYNTHETIC_PROCESS	0.328362	0.632812	-0.386715	-1.09458	25	MYO5A TRPC1 DCT CTNS HDC DBH SLC45A2 PMEL
GO_REGULATION_OF_PROTEIN_MATURATION	0.328251	0.632812	-0.32942	-1.07826	50	MDM2 THBS1 RPS6KA2 BIRC2 TMEM59 GSN C4BPA PRKACB
GO_REGULATION_OF_PROTEOLYSIS	0.328584	0.632812	-0.23793	-1.0397	478	COL28A1 SORL1 RNF19A DHCR24 DLGAP5 MDM2 CCK IDE THBS1 WFDC1 RPS6KA2 USP14 FN1 ANKIB1 SMURF1 BIRC2 EIF2AK3 OGT FNIP1 PSMD12 CYFIP2 PSMD1 UFL1 JAK2 GORASP1 VCP TMEM59 UBQLN1 SART3 USP5 MAP3K5 SERPINB12 TFPI2 SH3RF1 APLP2 GSN CD109 SIRT1 KCNE2 C4BPA SPOCK1 PRKACB CSNK1D SPP2 DDRGK1 YWHAE HSPD1 IST1 APP DUSP1 RAD23B PSMA4 ACER2 SERPINF1 VEGFA PSME4 CTSH CRIM1 WNT9A FBXW7 DNAJC1 MKL1 PSMC2 CASP3 PACSI…
GO_CELLULAR_RESPONSE_TO_MECHANICAL_STIMULUS	0.328581	0.632812	0.293535	1.06349	65	IGF2 KCNK4 COL1A1 CHEK1 BMP6 EDNRA AQP1 MAP2K4 GADD45A GJA1 HABP4 BAG3 BCL10 MAPK8 F2 IL13RA2 CRADD CAV1 TLR7 CASP8AP2
KEGG_SMALL_CELL_LUNG_CANCER	0.32915	0.633506	0.289188	1.06173	70	COL4A2 COL4A1 E2F1 LAMA4 PIK3CG TRAF4 LAMA5 PIAS4 LAMB1 APAF1 CDKN1B CCNE1 RARB CCNE2 TRAF1 MYC MAX TRAF6 CDK2
GO_POSITIVE_REGULATION_OF_MICROTUBULE_POLYMERIZATION	0.330276	0.634876	0.425341	1.10107	15	FES CDKN1B TUBGCP5 TUBGCP2 TUBGCP6 TERF1 SLAIN2 CAV1
GO_POSITIVE_REGULATION_OF_MESONEPHROS_DEVELOPMENT	0.330202	0.634876	0.409974	1.09611	17	SIX4 WT1 GATA3
GO_PIGMENTATION	0.331474	0.636381	-0.315806	-1.07238	61	ATRN MYO5A AP3D1 ATP6AP2 KIF13A DCT MKKS MREG RAB27A USP13 GNAQ SLC45A2 PMEL EDAR VPS33B
GO_INTRINSIC_APOPTOTIC_SIGNALING_PATHWAY_BY_P53_CLASS_MEDIATOR	0.331451	0.636381	-0.358373	-1.0851	34	HIPK2 DDX5 EDA2R SHISA5 HIPK1 SIRT1 PPP1R13B EP300
GO_ANDROGEN_METABOLIC_PROCESS	0.333066	0.639036	-0.402666	-1.09601	21	STAR PPARGC1A SCARB1 SHH MED1 CYP3A4
GO_NEGATIVE_REGULATION_OF_EMBRYONIC_DEVELOPMENT	0.333542	0.63955	0.37943	1.08606	22	COL5A1 FZD3 TBX2 COL5A2 FZD7 LFNG GATA3 SNAI1
GO_HINDBRAIN_DEVELOPMENT	0.334616	0.640989	-0.286233	-1.06065	105	ATRN CNTN1 FZD4 PTBP2 ATP2B2 RERE PTPRS LPAR1 SDF4 SMAD1 PPARGC1A AARS HSPA5 WNT7A ABAT POU4F1 NLGN4X WNT1 PTPN11 SHH
GO_MATURATION_OF_SSU_RRNA_FROM_TRICISTRONIC_RRNA_TRANSCRIPT_SSU_RRNA_5_8S_RRNA_LSU_RRNA_	0.334711	0.640989	0.362658	1.08014	26	NOC4L KRR1 RRP36 MRPS11 MRPS9 DIEXF UTP20 EMG1 UTP23 RRS1
GO_GLUTAMATE_METABOLIC_PROCESS	0.335853	0.642543	-0.396847	-1.0916	22	ALDH5A1 AADAT GLUL ALDH18A1
GO_POSITIVE_REGULATION_OF_STAT_CASCADE	0.336982	0.642543	-0.340037	-1.07587	42	IL6ST CYP1B1 JAK2 FGFR3 VEGFA CRLF1 IL12B CLCF1
GO_PYRIMIDINE_RIBONUCLEOSIDE_METABOLIC_PROCESS	0.337132	0.642543	0.383405	1.08405	21	DHODH UPP1 NME7 UCKL1 NME5 CMPK1 AK3 NME1 NME3 UPP2 CTPS2
GO_ORGANIC_HYDROXY_COMPOUND_TRANSPORT	0.337399	0.642543	-0.285838	-1.05919	105	ACACA NISCH EMB STAR CEL SLCO2B1 PDZK1 SLC22A16 NPC2 SYT7 CADPS ALB SCARB1 SLC18A2 APOA1 SLC5A12 FABP6 SYK ABCG4 SLC10A2 ABCA1 ABCB11 SLC22A2 ABCC3 APOB SLC6A4 CETP
GO_REGULATION_OF_TRANSMEMBRANE_RECEPTOR_PROTEIN_SERINE_THREONINE_KINASE_SIGNALING_PATHWAY	0.337409	0.642543	-0.269877	-1.0515	151	HIPK2 SKI BMPR2 DKK3 SULF1 TGFBR2 THBS1 TGFBR1 GDF5 SMURF1 INHBB ZEB1 TGFBR3 CD109 SIRT1 CTDSPL2 VWC2L GREM1 HSPA5 GATA4
GO_ENDOCRINE_SYSTEM_DEVELOPMENT	0.336797	0.642543	0.27184	1.0519	95	NEUROD1 BMP6 GLI2 ANXA1 THRA WT1 ETS1 ALDH1A2 NR0B1 PAX1 FGF10 PBX1 GATA3 CDH1 MAP2K1 RAF1 TSPO HOXA5 DLL1 NKX6-2 GHRH GCM2 ADCYAP1 HOXD3 WNT4 RFX3
GO_GLYCEROLIPID_CATABOLIC_PROCESS	0.33617	0.642543	-0.373573	-1.08553	28	PNPLA2 GPCPD1 PNPLA3 ABHD2 APOA1 FABP6 APOB PNPLA8 GDE1 ABHD6 LPL
GO_HOMOPHILIC_CELL_ADHESION_VIA_PLASMA_MEMBRANE_ADHESION_MOLECULES	0.336714	0.642543	-0.307331	-1.06594	69	PCDH10 FAT1 PCDH19 CLSTN1 FAT4 PTPRM NPTN DSCAML1 CLSTN2 MPZL2 CELSR2 FAT3 KIRREL3 PCDH11X PCDHGC3 CDHR1 CDH4 CDH18 PCDH17 ITGB1 CADM1 IGSF9B DCHS1 CADM2
KEGG_TOLL_LIKE_RECEPTOR_SIGNALING_PATHWAY	0.336183	0.642543	-0.310751	-1.0671	65	IRF7 MAP3K8 TBK1 PIK3CA NFKB1 CD80 IFNAR2 AKT3 IRAK4 CD14 IL12B IFNAR1 MAPK1 LY96 MAPK14 IKBKB
GO_STEROL_TRANSPORT	0.337679	0.642658	-0.356768	-1.08024	34	STAR CEL NPC2 SYT7 SCARB1 APOA1 ABCG4 ABCA1 APOB CETP
GO_NEGATIVE_REGULATION_OF_BLOOD_VESSEL_ENDOTHELIAL_CELL_MIGRATION	0.338527	0.643012	0.394307	1.08595	19	ANGPT4 NOTCH1 MMRN2 PDCD10 HRG GDF2 STARD13 ANGPT2
GO_RETINOL_METABOLIC_PROCESS	0.33895	0.643012	-0.410785	-1.09266	19	CYP1B1 LRAT RETSAT PNPLA4 RDH12 TTR RDH8
GO_POSITIVE_REGULATION_OF_LEUKOCYTE_DIFFERENTIATION	0.339326	0.643012	-0.296975	-1.06147	83	RUNX1 TGFBR2 CREB1 PRKCA NCKAP1L OGT AP3D1 ATP6AP1 CD80 CA2 IL12B MYB SLC9B2 SHH FOXP3 XBP1 CD74 SYK ATP11C PCID2 SOCS5 LGALS3
GO_CELLULAR_RESPONSE_TO_CORTICOSTEROID_STIMULUS	0.339317	0.643012	0.319736	1.06694	43	ANXA1 TFAP4 AQP1 HEY1 ACVR1 ERRFI1 ABCG2 ASS1 EDN1 DNMT3B ADCYAP1 FBXO32 CBX3 SSTR5 SGK1
GO_RESPONSE_TO_GROWTH_FACTOR	0.339542	0.643012	0.22551	1.02889	361	FZD1 COL4A2 ENG GAS6 COL1A1 CDC34 COL1A2 MEIS2 CLEC3B COL3A1 MSX1 GAS1 PRKD1 SNAI2 BMP6 SPHK1 NRP1 E2F1 PDGFRA PDGFD FGF16 KAT2A HSPB1 MICALL1 HTRA2 RAMP2 NDST1 ID1 TAC1 NGF FAM83G ESRP1 CEP57 ACVR1 FGFR4 FBN1 PDCD5 DAB2IP FGF10 NOTCH1 HEYL CHRD FLT1 FGF22 APAF1 GATA3 WNT10A LIMS1 DNMT1 AMHR2 TGFB2 NGFR P2RY1 ESRP2 ERRFI1 PXN RAF1 FGF20 CDH5 FGF12 POLR2B VCAM1 NOX4 MYC FGF1 EEF2K PTH TBC1D7 EIF4A…
GO_POSITIVE_REGULATION_OF_MESENCHYMAL_CELL_PROLIFERATION	0.339187	0.643012	-0.383585	-1.08572	25	TGFBR2 PDGFA LRP5 VEGFA SHH FGFR2
GO_MITOCHONDRION_MORPHOGENESIS	0.339236	0.643012	0.42229	1.09317	15	POLG2 MTM1 MFF SSBP1 POLDIP2 BCL2L1 NDUFS6
GO_POSITIVE_REGULATION_OF_CHEMOTAXIS	0.339357	0.643012	0.286744	1.05603	71	GAS6 PRKD1 NRP1 PDGFD FGF16 EDNRA CMKLR1 HSPB1 CDH13 ANO6 IL12A FGF10
GO_NEGATIVE_REGULATION_OF_ADAPTIVE_IMMUNE_RESPONSE	0.340192	0.643287	-0.422347	-1.09441	17	PTPRC C4BPA NDFIP1 FOXP3 BCL6
GO_REGULATION_OF_DNA_DAMAGE_RESPONSE_SIGNAL_TRANSDUCTION_BY_P53_CLASS_MEDIATOR	0.340317	0.643287	-0.379308	-1.08374	26	MDM2 DYRK1A DDX5 SPRED2 SIRT1
GO_REGULATION_OF_SYSTEMIC_ARTERIAL_BLOOD_PRESSURE_MEDIATED_BY_A_CHEMICAL_SIGNAL	0.339918	0.643287	-0.366352	-1.08087	30	PDE4D RPS6KA2 ATP6AP2 ECE1 ACE2 CORIN CTSZ
GO_POSITIVE_REGULATION_OF_EMBRYONIC_DEVELOPMENT	0.34154	0.645202	0.35783	1.0748	27	SIX4 OTX2 OSR1 GATA3 PHLDB1 AMOT
GO_RESPONSE_TO_TOXIC_SUBSTANCE	0.342214	0.646076	-0.265925	-1.04869	167	PPP1R9A MDM2 AOC3 HIF1A SLC7A11 CYP1B1 PON2 JAK1 RPS6KB1 GSTT1 OGT JAK2 STAR ASNS HSPA9 GSR HSPA5 ALB UROD CASP3 SLC18A2 PRDX4 HSP90AA1 EP300 PPP2CB MGST2 IYD
GO_CAMP_MEDIATED_SIGNALING	0.342474	0.646169	-0.362998	-1.0778	31	PDE4D RAPGEF3 ADCY1 ADCY5
GO_REGULATION_OF_COLLATERAL_SPROUTING	0.34355	0.647005	-0.435797	-1.09303	15	FSTL4 IFRD1 IST1
GO_CELL_SURFACE_RECEPTOR_SIGNALING_PATHWAY_INVOLVED_IN_CELL_CELL_SIGNALING	0.343414	0.647005	-0.330163	-1.06821	47	PPP1R9A CHRNB4 NLGN3 GRIN3B CHRNA5 GSK3A SHH CHRNB2
GO_DNA_GEOMETRIC_CHANGE	0.343335	0.647005	0.29127	1.05528	65	BLM MCM2 ANXA1 MCM3 TOP2A MCM6 MCM5 CDC45 PIF1 MCM4 RAD51 DNA2 ASCC3 UBB HMGB2 XRCC6 POT1 BRIP1 XPA
GO_MRNA_SPLICE_SITE_SELECTION	0.344743	0.647632	-0.404221	-1.08788	20	PTBP2 SF3A1 YTHDC1 PSIP1 SRSF6 SRSF5
GO_CYTOKINE_PRODUCTION	0.344508	0.647632	-0.302908	-1.06032	73	ADAMTS3 NOS2 HIF1A IRF7 CD28 TBK1 SIRT1 HSPD1 IRAK4 IL12B IFNAR1 DLG1 FOXP3 DBH NFAT5 ASH1L
GO_POSITIVE_REGULATION_OF_TISSUE_REMODELING	0.344731	0.647632	-0.428594	-1.09303	16	ATP6AP1 CA2 VDR IL12B SYK MC4R IL18 TMEM64
GO_REGULATION_OF_T_CELL_MEDIATED_IMMUNITY	0.344939	0.647632	-0.390281	-1.08378	23	PTPRC B2M HSPD1 IL12B ZP3 FOXP3
GO_PURINERGIC_RECEPTOR_SIGNALING_PATHWAY	0.344915	0.647632	0.386603	1.07963	20	ANO6 ADORA2A P2RY1 P2RY14 P2RX3 P2RY13
GO_SENSORY_PERCEPTION_OF_TASTE	0.346616	0.648795	-0.413806	-1.08737	18	SCNN1A GNAT1 REEP2 PLCB2 PIGR
GO_EMBRYONIC_PATTERN_SPECIFICATION	0.346082	0.648795	0.322338	1.06404	41	NRP1 EFNB1 WT1 SATB2 FGF10 MEOX2 PGAP1 RIPPLY2 KDM6A DLL1 ERBB4 STIL
GO_PYRIMIDINE_CONTAINING_COMPOUND_METABOLIC_PROCESS	0.346554	0.648795	0.299756	1.0558	56	TK1 TYMS UNG MBD4 DCTD DHODH CMPK2 UPP1 NME7 UCKL1 DTYMK DPYD NEIL2 NME5 SLC19A2 NT5C1A CPS1 RRM1 OGG1 CMPK1 DCK AK3
GO_NEGATIVE_REGULATION_OF_MYELOID_CELL_DIFFERENTIATION	0.346445	0.648795	0.303686	1.05761	53	MEIS2 MAFB HOXA9 RARA HOXA7 TOB2 PAF1 ZBTB46 INHBA HOXA5 DLL1 INPP5D MYC
GO_ANATOMICAL_STRUCTURE_HOMEOSTASIS	0.346226	0.648795	0.24501	1.03583	178	RAC3 RPA3 CTSK BRCA2 HSPB1 CD34 PRKDC RAD51C FEN1 NPHP4 RFC1 POLE BARD1 ACTB POLE2 PRIM1 RFC4 SMC6 PIF1 BBS2 DKC1 RAD51 CUBN POC1B MTM1 USH1C RAB7A CFL2 XRCC3 ILDR2 NOX4 LDB2 DNA2 PTH TRAF6 PTGES3 PINX1 KLHL10 CDH23 TERF1 CSF1 CLRN1 XRCC6 TERF2 POLA1 DRAM2 POT1
GO_DOPAMINERGIC_NEURON_DIFFERENTIATION	0.347085	0.649276	0.375783	1.07563	22	FZD1 DMRTA2 OTX2 CSNK1E LMX1A
GO_REGULATION_OF_SENSORY_PERCEPTION	0.347315	0.649309	-0.367141	-1.07596	29	CCK MTOR
GO_CELL_PROJECTION_ASSEMBLY	0.34803	0.65025	0.243599	1.03448	185	PMP22 RAC3 ARHGEF26 LRRC6 CDH13 ANO6 IFT20 TTC26 LAMA5 KIT NEK1 IFT74 TMEM216 RAB8A OCRL SDCBP CCNO FNBP1L BBS2 SLC9A3R1 MYH10 POC1B DNAH5 FOXJ1 ARHGEF6 BBS5 NUP85 PCM1 VANGL2 CC2D2A DNAH1 SSX2IP ABLIM3 CLUAP1 TRAF3IP1 DYNC2H1 TTC8 NME5 RFX3 WASF2 RFX2 VAV2 RAB23 SNX10 DYNC2LI1 TMEM17 DNAI1
GO_BODY_MORPHOGENESIS	0.348795	0.65049	0.338505	1.06491	33	CRISPLD2 COL1A1 MMP2 MSX1 TGFB2 CDON
GO_REGULATION_OF_GLYCOGEN_METABOLIC_PROCESS	0.348664	0.65049	-0.393086	-1.08125	22	MTOR INSR INPP5K PPP1CB GSK3A C1QTNF2
GO_POSITIVE_REGULATION_OF_ALPHA_BETA_T_CELL_DIFFERENTIATION	0.348729	0.65049	-0.373556	-1.07693	27	TGFBR2 NCKAP1L AP3D1 CD80 IL12B MYB SHH FOXP3 SYK SOCS5 ADA
GO_NEGATIVE_REGULATION_OF_DENDRITE_DEVELOPMENT	0.34952	0.651447	-0.412916	-1.08503	18	KIAA0319 FSTL4 GORASP1 NLGN3 ARF6 TRPC6 PTEN
GO_ACTION_POTENTIAL	0.350077	0.652087	-0.304853	-1.05734	69	CACNB4 SRI CHRNB4 CACNA1D KCNE2 CACNA1E YWHAE SCN1A DMD RYR2 GNAQ CHRNB2 KCNQ1
GO_REGULATION_OF_TRANSLATIONAL_ELONGATION	0.3505	0.652478	-0.426576	-1.08788	16	IARS LARS AARSD1 AARS
GO_REGULATION_OF_ORGAN_FORMATION	0.351133	0.652737	0.349619	1.06738	29	HAND2 WT1 EYA1 FGF10 NOTCH1
GO_REGULATION_OF_DEFENSE_RESPONSE_TO_VIRUS_BY_VIRUS	0.35156	0.652737	-0.388378	-1.0785	23	CD28 HCK B2M CD247 ELMO1
GO_EMBRYONIC_ORGAN_MORPHOGENESIS	0.351396	0.652737	0.239253	1.03166	210	NEUROD1 ENG ITGA8 TCF21 MSX1 GLI2 HAND2 NRP1 MAFB PDGFRA NEUROG1 FZD3 SIX4 TBX2 IHH OVOL2 INSIG2 NDST1 HOXA7 DVL2 EYA1 SATB2 ACVR1 FBN1 FGF10 NOTCH1 OSR1 GATA3 FOXL2 SOX18 SETD2 RARB GJA1 SLC9A3R1 KDM6A IRX5 HOXA5 CRB2 DLL1 HOXB2 BBS5 NKX3-2 FOXF1 STIL VANGL2 EIF4A3
GO_POSITIVE_REGULATION_OF_RESPONSE_TO_CYTOKINE_STIMULUS	0.351842	0.652737	-0.397033	-1.08068	21	HIF1A IRF7 NLRC5 CPNE1 LSM14A MED1 CD74
GO_REGULATION_OF_ORGANELLE_ASSEMBLY	0.351836	0.652737	0.261046	1.04046	115	TSG101 CHMP3 CENPJ TRIM37 IFT20 ATG3 PATL2 SDC4 SPICE1 PLK4 PLK1 SDCBP RALB CAPG MTM1 RAB7A SGSM3 TBC1D2B TBC1D7 TBC1D14 MAP4 EDN1 PROX1 CNOT6L CNOT6 PLK2 VDAC3 EZR MEF2C RAB5A ATXN2 TBC1D30 TBC1D8 TCHP MTMR3 TBC1D24 SRC TBC1D9B NPM1
GO_REGULATION_OF_AXONOGENESIS	0.351916	0.652737	-0.273319	-1.04747	133	NTRK2 BMPR2 SEMA3C SEMA3A XK FN1 FSTL4 RUFY3 SEMA5A CLASP2 LRP4 RAB21 IFRD1 IST1 WNT7A VEGFA RTN4 UST EP300 BRAF TWF2 ARHGEF1 ANAPC2 SEMA4G MAPT
GO_REGULATION_OF_OXIDATIVE_STRESS_INDUCED_INTRINSIC_APOPTOTIC_SIGNALING_PATHWAY	0.352435	0.653304	-0.388129	-1.0778	23	HIF1A P4HB UBQLN1 SIRT1 FBXW7 MCL1
GO_NUCLEOTIDE_EXCISION_REPAIR_PREINCISION_COMPLEX_STABILIZATION	0.353558	0.654991	-0.417696	-1.08236	17	CUL4A GTF2H5 DDB2
GO_POSITIVE_REGULATION_OF_NF_KAPPAB_TRANSCRIPTION_FACTOR_ACTIVITY	0.353825	0.655088	0.271334	1.04314	91	CTH PRKD1 SPHK1 TRIM37 ITGB2 TICAM1 NFKBIB IRAK2 CARD11 RAB7B PRKCB RIPK2 EIF2AK2 TRAF1 TRAF6 AMH PRDX3 UBB BCL10 UBE2V1 RELA
GO_REGULATION_OF_WOUND_HEALING	0.354714	0.656338	-0.288891	-1.05118	93	TGFBR2 THBS1 WFDC1 HMGCR PRKCA PDGFA CLASP2 GSN CD109 UBASH3B PROC RREB1 FAM46A SERPINC1 ABAT KANK1 CASK PHLDB2 VTN SRSF6 LBH
GO_ANTIGEN_PROCESSING_AND_PRESENTATION_OF_PEPTIDE_OR_POLYSACCHARIDE_ANTIGEN_VIA_MHC_CLASS_II	0.355724	0.656606	0.295003	1.0494	59	DYNLL2 CENPE KIF4A KIF2C DYNLL1 KIF2A KIF15 KIF23 KIFAP3 KIF26A SEC31A DCTN5 CTSS SEC24A KIF18A RAB7A TRAF6 ARF1 SEC13 DCTN2 DYNC2H1 DCTN3
GO_ENDOTHELIAL_CELL_DIFFERENTIATION	0.355678	0.656606	-0.316661	-1.05871	56	PDE4D BMPR2 PPP1R16B RAPGEF3 PTPRS EDF1 PLOD3 WNT7A MARVELD2 RAP1A STC1 RAPGEF1 RAPGEF6 TMEM100 RAP1B TJP2
GO_REGULATION_OF_GRANULOCYTE_CHEMOTAXIS	0.355367	0.656606	-0.39116	-1.07595	22	THBS1 NCKAP1L DAPK2 MPP1 RARRES2 CD74 JAM3
GO_MEMBRANE_LIPID_BIOSYNTHETIC_PROCESS	0.355929	0.656606	-0.294416	-1.05232	83	UGCG GBGT1 ST6GALNAC3 VAPA PIGK SPTLC2 PIGF ACER2 GAL3ST1 PIGG SPTSSA ST8SIA1 ST8SIA5 PIGV ST3GAL3 SGMS1 PIGT PIGW PIGS PIGU CERS4 CWH43 SPTLC3 P2RX7 MPPE1
GO_CELL_CELL_ADHESION_VIA_PLASMA_MEMBRANE_ADHESION_MOLECULES	0.355247	0.656606	-0.28784	-1.05053	95	PCDH10 FAT1 PCDH19 CLSTN1 FGFRL1 FAT4 PTPRM ALCAM NPTN DSCAML1 CXADR CLSTN2 UMOD MPZL2 CELSR2 FAT3 KIRREL3 CLDN5 PCDH11X PCDHGC3 CDHR1 CDH4 CDH18 PCDH17 CLDN10 DAB1 ITGB1 PTPRD CADM1 IGSF9B DCHS1 CADM2 ATP2C1
GO_ATRIOVENTRICULAR_VALVE_DEVELOPMENT	0.356407	0.657091	0.408836	1.07601	16	HEY1 ACVR1 NOTCH1 HEYL GJA5 CYR61
GO_POSITIVE_REGULATION_OF_CELL_MORPHOGENESIS_INVOLVED_IN_DIFFERENTIATION	0.357316	0.658371	-0.273086	-1.04488	131	NTRK2 BMPR2 LRP8 TGFBR2 RELN FN1 RUFY3 SEMA5A CALR RAB21 IST1 ARHGEF7 NET1 GLIPR2 VEGFA PAK3 RREB1 ITPKA CUX1 EP300 BRAF TWF2 APOA1 ANAPC2 MAPT TGFB3 UNC13D TCF7L2 DAB2 SMAD3 TWIST1 MYOC S100A10 CDH4
GO_CELLULAR_RESPONSE_TO_AMINO_ACID_STARVATION	0.357771	0.658741	-0.40025	-1.0772	20	EIF2AK3 SLC38A2 ATF4 NPRL2 SH3GLB1 RRAGC RNF152
KEGG_PROGESTERONE_MEDIATED_OOCYTE_MATURATION	0.357946	0.658741	-0.303395	-1.05229	69	RPS6KA6 IGF1R RPS6KA2 PGR PIK3CA PDE3B AKT3 PRKACB ADCY1 ADCY5 GNAI3 HSP90AA1 FZR1 BRAF ANAPC5 ANAPC2 MAPK1
GO_VENTRICULAR_SEPTUM_DEVELOPMENT	0.358771	0.659862	0.308081	1.05128	48	FZD1 HEY1 NOTCH1 HEYL SALL4 GJA5 GATA3 SAV1 CYR61 DCTN5 LUZP1 VANGL2 PROX1 SMAD7 SUFU SMAD6 CITED2 LTBP1
GO_NEGATIVE_REGULATION_OF_PROTEOLYSIS	0.359334	0.660106	-0.259533	-1.03927	189	COL28A1 SORL1 DHCR24 MDM2 IDE THBS1 WFDC1 USP14 BIRC2 FNIP1 TMEM59 SERPINB12 TFPI2 SH3RF1 APLP2 CD109 C4BPA SPOCK1 SPP2 YWHAE APP SERPINF1 VEGFA CRIM1 WNT9A DNAJC1 MKL1 SERPINC1 CAST CPAMD8 EP300 WNT1 VTN XIAP CHAC1 SHH RNF34 DNAJA3
GO_HEART_VALVE_DEVELOPMENT	0.359264	0.660106	0.347838	1.06194	29	HEY1 ACVR1 NOTCH1 HEYL GJA5 GATA3 NOTCH2 TGFB2 CYR61 ERG
KEGG_PPAR_SIGNALING_PATHWAY	0.359612	0.660221	-0.320116	-1.05623	52	GK NR1H3 SCD PPARA FADS2 PLTP SLC27A4 ACADL APOA1 PDPK1 FABP6 PCK1 ACSL3
GO_SINGLE_ORGANISM_CELL_ADHESION	0.36082	0.660675	0.228147	1.02452	306	GAS6 ITGA8 THY1 TEK ANXA1 MAFB PDGFRA KIRREL PDPN JMJD6 GLDN HSPB1 DSG2 MERTK CD34 PRKDC ITGB2 RSAD2 PIK3CG FZD7 THEMIS NPHP4 LAMA5 CD93 KIT LFNG CTNND1 PAX1 ACTB CTNNA2 LAMB1 CCND3 GATA3 COL8A2 CDH1 CARD11 CSRP1 JAM2 APBB1IP PATZ1 CYR61 IL15 RIPK2 NLRC3 CDH5 PLEKHA7 PTPN6 CDHR2 VCAM1 CERCAM NLGN1 KIF13B ZFP36L2
GO_ENDOTHELIAL_CELL_MIGRATION	0.362014	0.660675	0.321071	1.05417	40	NRP1 CDH13 ITGB2 ID1 FAP PLXND1 PAXIP1 SOX18 AMOT
GO_NEGATIVE_REGULATION_OF_MYOBLAST_DIFFERENTIATION	0.361802	0.660675	0.387485	1.06716	19	NOTCH1 ANKRD2 DLL1 ITGB1BP3 PPARD CXCL14
GO_POSITIVE_REGULATION_OF_PHAGOCYTOSIS	0.361485	0.660675	-0.358077	-1.06319	31	BCR NCKAP1L CD47 CALR ITGA2 RAP1A RAB27A
GO_APOPTOTIC_PROCESS_INVOLVED_IN_DEVELOPMENT	0.361688	0.660675	0.414788	1.07375	15	HAND2 NOTCH1 CYR61 SLIT3 JAG2 ROBO2 LEF1 BAK1
GO_OXIDOREDUCTION_COENZYME_METABOLIC_PROCESS	0.360596	0.660675	-0.298012	-1.05001	76	NADK HMGCR NADSYN1 VCP PFKM PFKP ALDOB PDHB PGD LDHA MDH2 NDUFA9 PFKFB2 DLD KCNAB2 PFKFB3 PFKFB4 GAPDH PDSS1 NAMPT NMNAT2 LDHB IDH1 MDH1
GO_CELL_AGING	0.360642	0.660675	0.297393	1.04747	56	ENG CHEK1 NUP62 CDK1 BRCA2 TBX2 SMC6 LIMS1 MAP2K1 CDKN2A H2AFX NOX4 TP63 MIF PRELP TERF2
GO_GLUTAMATE_RECEPTOR_SIGNALING_PATHWAY	0.360585	0.660675	-0.353065	-1.06257	33	GRM7 GRIN3B GRIA2 APP CPEB4
GO_POSITIVE_REGULATION_OF_ERBB_SIGNALING_PATHWAY	0.360987	0.660675	0.347431	1.0607	29	AGR2 MMP9 NUP62 DOK1
KEGG_MELANOMA	0.361851	0.660675	0.297161	1.04666	56	E2F1 PDGFRA PDGFD FGF16 PIK3CG FGF10 FGF22 CDH1 MAP2K1 CDKN2A RAF1 FGF20 FGF12 FGF1
GO_RESPONSE_TO_GAMMA_RADIATION	0.362915	0.661191	0.324502	1.05337	38	BRCA2 PRKDC GATA3 RAD51 H2AFX XRCC2 NOX4 MYC TP63 LIG4 XRCC6 BCL2L1 CAV1
GO_POSITIVE_REGULATION_OF_CELL_CYCLE_G1_S_PHASE_TRANSITION	0.362943	0.661191	-0.385163	-1.06957	23	MDM2 CUL4A
GO_AXONAL_FASCICULATION	0.362815	0.661191	-0.429313	-1.07677	15	SEMA3A SEMA5A RTN4
GO_REGULATION_OF_REACTIVE_OXYGEN_SPECIES_BIOSYNTHETIC_PROCESS	0.363779	0.66232	-0.320801	-1.05413	51	MTOR INSR OGT DDAH1 JAK2 HDAC4 RAB27A SLC18A2 HSP90AA1 GLA EGFR SLC25A33
GO_EAR_MORPHOGENESIS	0.365475	0.665012	0.27366	1.03888	85	ITGA8 MSX1 GLI2 NRP1 MAFB NEUROG1 FZD3 SIX4 INSIG2 DVL2 EYA1 FGF10 OSR1 GATA3
GO_NEGATIVE_REGULATION_OF_PHOSPHORYLATION	0.366253	0.665639	-0.245393	-1.03145	302	CTDSPL RPS6KA6 PDE4D SORL1 PTPRC IGF1R MTOR INSR HMGCR PPARA RGS2 RGS4 DNAJC3 OGT INPP5K DNAJC10 SPRED2 PTPN2 CD109 SIRT1 PPARGC1A LRP5 HDAC4 RNF149 GREM1 UBASH3B PPIF DUSP1 DUSP16 PPP2CA CASP3 DUSP10 DMD SOCS4 RAPGEF1 NPRL2 PID1 SOCS1 ATXN7 GADD45B DVL1 HIPK3 DLG1 DNAJA3 GNAQ PTPN22
GO_RESPIRATORY_SYSTEM_DEVELOPMENT	0.366086	0.665639	0.246024	1.02847	162	FZD1 CRISPLD2 AGR2 NUMA1 TCF21 GLI2 PDPN JMJD6 SIX4 THRA WT1 RARA ID1 EYA1 LAMA5 PHF14 ALDH1A2 FGF10 NOTCH1 NFIB TNS3 SAV1 TIMELESS MAP2K1 ERRFI1 HOXA5 FOXJ1 EDN2 ASS1 EIF4EBP1 FGF1 FOXF1 GPSM2 VANGL2 TBX4
GO_REGULATION_OF_CELL_SHAPE	0.366891	0.666402	0.266129	1.03633	99	ANXA1 PDPN FES ITGB2 PALM ARAP3 CDC42EP4 CDC42SE1 KIT S100B TPM1 CSNK1E PLXNB3 WIPF1 VRK1 SLC9A3R1 MYH10 DLC1 ARHGAP15 KDR DAPK3 CDC7 CSF1R ATP10A PLEKHO1 F2 CDC42SE2 CSNK1G1 SLC26A5 BAIAP2 EZR WIPF2 PTN
GO_REGULATION_OF_CELL_ACTIVATION	0.367485	0.66657	-0.246633	-1.03166	286	PTPRC PDE5A MTOR BCR IL6ST TGFBR2 THBS1 NR1H3 PRKCA NCKAP1L PLSCR1 MAP3K8 AP3D1 NR4A3 LAMP1 PDGFA PTPN2 JAK2 CD28 ZEB1 CD47 PIK3CA SUPT6H FER FLOT2 GSN CD80 UBASH3B HSPD1 BST1 TNIP2 NDFIP1 CD247 PAK3 GNRH1 CASP3 LMO4 IL12B MYB ABAT CLCF1 ZP3 DLG1 PTPN11 SHH DNAJA3 PTPN22 CHRNB2 PDPK1 FOXP3 XBP1 CD74 UNC13D VAMP3 SYK ATP11C CYLD PCID2 SOCS5 LGALS3 BCL6
GO_POSITIVE_REGULATION_OF_TYPE_I_INTERFERON_PRODUCTION	0.367313	0.66657	-0.318629	-1.05132	52	MB21D1 IRF7 TBK1 NFKB1 DHX36 HSPD1 CD14 IFNAR1 EP300 PTPN22 DDX3X SYK
GO_POSITIVE_REGULATION_OF_RECEPTOR_ACTIVITY	0.367636	0.66657	-0.349264	-1.05752	34	EREG RELN NLGN3 GREM1 ARC FBXW7 NCOA3 MED1 TGFA ADAM17 HTT
GO_SULFUR_AMINO_ACID_BIOSYNTHETIC_PROCESS	0.368593	0.667685	-0.406826	-1.06903	18	MTR CDO1 MTRR APIP EIF2B1 ADI1 MTHFD2L
GO_NEGATIVE_REGULATION_OF_INTRACELLULAR_TRANSPORT	0.368686	0.667685	0.266881	1.03604	97	FZD1 UBE2G2 GAS6 CLIC2 SNAI2 MAP1B THRA CD36 NFKBIB BARD1 DAB2IP MXI1
GO_RECEPTOR_CLUSTERING	0.370229	0.670084	-0.364729	-1.05983	28	RELN RER1 LRP4 PICK1 PIGR DVL1 DLG1 DNAJA3
GO_POSITIVE_REGULATION_OF_CELL_ADHESION	0.370467	0.670118	0.233564	1.02402	244	EGFLAM RAC3 IGF2 AGR2 TGM2 PIEZO1 THY1 GLI2 TEK ANXA1 CDH13 EFNB1 RARA IHH EPB41L4B ETS1 CD36 IFT74 PNP IL12A CHRD SDC4 TPM1 NRG1 KIFAP3 GATA3 PODXL NDNF LIMS1 CARD11 TGFB2 APBB1IP NID1 CYR61 IL15 COL8A1 RIPK2 ANK3 PTPN6 PLEKHA2 VCAM1 CX3CL1 FOXF1 TRAF6 COL16A1 GPAM PRKCE HRG KDR CD3D PRR5 BCL10 CSF1 WNT4
GO_REGULATION_OF_OSSIFICATION	0.371247	0.671134	0.254142	1.03038	130	FZD1 PRKD1 SNAI2 BMP6 HAND2 MGP ANO6 ID1 TOB2 TAC1 ACVR1 ID4 SRGN NOTCH1 CHRD RASSF2 OSR1 PBX1 TGFB2 CYR61 GJA1
GO_POSITIVE_REGULATION_OF_EPIDERMIS_DEVELOPMENT	0.371637	0.671369	0.364599	1.05526	23	SFRP4 OVOL2 NOTCH1 TGFB2 SFN HPSE PPARD FOXN1
GO_REGULATION_OF_ANOIKIS	0.371815	0.671369	-0.40572	-1.06612	18	NTRK2 PDK4 PIK3CA MCL1 SIK1 ITGB1 BCL2 TLE1
GO_REGULATION_OF_FATTY_ACID_BIOSYNTHETIC_PROCESS	0.372336	0.671914	-0.367396	-1.05917	27	NR1H3 PDK4 SIRT1 SCAP INSIG1 ACADL APOA1
GO_NEGATIVE_REGULATION_OF_LIPID_METABOLIC_PROCESS	0.372983	0.672291	-0.32022	-1.04815	50	DKK3 ORMDL2 PDGFA NFKB1 PDE3B SIRT1 FBXW7 SCAP INSIG1 FGF19 ACADL SIK1 APOD
GO_REGULATION_OF_ENDOTHELIAL_CELL_MIGRATION	0.372778	0.672291	0.270326	1.03454	89	ANGPT4 NR2F2 PRKD1 TEK DCN NRP1 FGF16 HSPB1 ETS1 SH3BGRL3 DAB2IP NOTCH1 ATOH8 GATA3 AMOT MMRN2 FGF1 PDCD10 NRP2 EDN1 HRG KDR GDF2 PROX1 VEGFC AMOTL1 ZC3H12A BCAS3 ITGB3 STARD13
GO_NEGATIVE_REGULATION_OF_CALCIUM_ION_TRANSPORT	0.373219	0.67232	-0.360709	-1.05711	29	SRI INPP5K UBQLN1 PACSIN3 STC1 CRHR1 FKBP1B NOS1 BCL2 DRD4 GSTM2
GO_REGULATION_OF_LYASE_ACTIVITY	0.373934	0.672423	-0.309807	-1.04588	59	NOS2 VIPR2 GRM7 PRKCA ADCY1 ADCY5 GNAI3 GABBR2 MTRR CAP1 GRM2 CRHR1 TSHR TIMP2 CALCR GALR3 NOS1 AKAP5 DRD4 PARK7 DRD3 ADORA2B EDNRB GNAI2
GO_PROTEIN_LOCALIZATION_TO_CYTOSKELETON	0.373869	0.672423	0.368319	1.05426	22	NEDD1 AURKA KIAA0753 PCM1 STIL CCDC14 DCTN2 SNX10 HOOK3 DISC1 PIBF1 BBS4 MID2 CRIPT
GO_DETECTION_OF_ABIOTIC_STIMULUS	0.373846	0.672423	0.283153	1.03715	69	KCNK4 TRPC3 ANO1 NR2F6 TAC1 KIT CCDC66 GUCA1B PKD2L2 UNC119 SERPINE2 TIMELESS DRGX
GO_SENSORY_PERCEPTION_OF_CHEMICAL_STIMULUS	0.374923	0.673806	-0.349552	-1.052	33	GRM7 SCNN1A GNAT1 REEP2 MKKS PLCB2 PIGR NXNL2
GO_TONGUE_DEVELOPMENT	0.375362	0.673806	0.402866	1.0603	16	HAND2 SIX4 WNT10A HDAC1 HDAC2
GO_MEGAKARYOCYTE_DIFFERENTIATION	0.375277	0.673806	0.402897	1.06038	16	FLI1 KIT TAL1 PTPN6 WASF2
GO_SULFUR_COMPOUND_CATABOLIC_PROCESS	0.375896	0.673976	-0.347281	-1.05152	34	ARSB PCYOX1 GNS GLB1 IDUA CDO1 HEXA MTRR
GO_REGULATION_OF_PROTEIN_PHOSPHATASE_TYPE_2A_ACTIVITY	0.375699	0.673976	-0.399302	-1.06211	19	PPP2R2B ENSA PPP2R2A ARPP19 PPME1 HTT ANKLE2
GO_NEGATIVE_REGULATION_OF_G_PROTEIN_COUPLED_RECEPTOR_PROTEIN_SIGNALING_PATHWAY	0.376157	0.674049	-0.366417	-1.05635	27	GRK5 RGS2 RGS4
GO_CELLULAR_RESPONSE_TO_PROSTAGLANDIN_STIMULUS	0.37641	0.674107	-0.399121	-1.06163	19	ACACA FN1
GO_LEFT_RIGHT_PATTERN_FORMATION	0.377618	0.674776	0.395172	1.05654	17	NOTCH1 SNAI1 FOXJ1 DLL1 CITED2 HSPB11 SMO PITX2 DPCD
GO_NEGATIVE_REGULATION_OF_CELL_PROJECTION_ORGANIZATION	0.377022	0.674776	-0.281129	-1.03692	102	SEMA3C KIAA0319 SEMA3A FSTL4 RUFY3 SEMA5A LRP1 GORASP1 LRP4 B2M LPAR1 NLGN3 SPOCK1 DPYSL3 IFRD1 EVL RTN4
GO_RESPONSE_TO_NITRIC_OXIDE	0.377663	0.674776	-0.409529	-1.0612	17	MTR
KEGG_BIOSYNTHESIS_OF_UNSATURATED_FATTY_ACIDS	0.377232	0.674776	-0.409704	-1.06165	17	HSD17B12 SCD FADS2 ELOVL5 FADS1
GO_NEGATIVE_REGULATION_OF_STRIATED_MUSCLE_CELL_DIFFERENTIATION	0.381491	0.679769	0.39418	1.05388	17	MSX1 CTDP1 NOTCH1 HDAC1 ANKRD2 EZH2
GO_CELLULAR_MODIFIED_AMINO_ACID_BIOSYNTHETIC_PROCESS	0.381623	0.679769	-0.339485	-1.04642	37	PLOD1 CHAC2 PLSCR1 MTHFD1L ALDH18A1 PTDSS1 MAT2B MTHFD2
GO_POSITIVE_REGULATION_OF_TRANSCRIPTION_FROM_RNA_POLYMERASE_II_PROMOTER_IN_RESPONSE_TO_STRESS	0.381061	0.679769	-0.408538	-1.05863	17	HIF1A ATF4 HSPA5 ATF6B VEGFA
GO_NATURAL_KILLER_CELL_ACTIVATION	0.381721	0.679769	0.371204	1.04955	21	MERTK ITGB2 TUSC2 VAMP7 IL15
GO_POSITIVE_REGULATION_OF_PRODUCTION_OF_MOLECULAR_MEDIATOR_OF_IMMUNE_RESPONSE	0.381788	0.679769	0.320564	1.04059	38	UNG RSAD2 CD36 GPRC5B PAXIP1 GATA3 SPON2 MSH6 TRAF6 BCL10 MIF
KEGG_TRYPTOPHAN_METABOLISM	0.380814	0.679769	-0.355854	-1.0499	30	CYP1B1 ACAT2 AADAT
GO_NEGATIVE_REGULATION_OF_CELL_SUBSTRATE_ADHESION	0.383403	0.680637	-0.331632	-1.04412	41	ARHGAP6 FZD4 THBS1 CLASP2 SPOCK1 ACER2 KANK1 CASK PHLDB2 WNT1 APOD PTEN MYOC BCL6
GO_SUBSTRATE_ADHESION_DEPENDENT_CELL_SPREADING	0.382905	0.680637	0.331129	1.04171	33	ITGA8 TEK MERTK FZD7 LAMA5 LAMB1
GO_POSITIVE_REGULATION_OF_PROTEIN_ACETYLATION	0.383608	0.680637	0.347969	1.04518	27	SNAI2 KAT2A SMARCB1 MUC1 PAXIP1 GATA3 BRD7
GO_REGULATION_OF_CHEMOTAXIS	0.383421	0.680637	-0.275146	-1.03305	115	BMPR2 SEMA3C SEMA3A THBS1 USP14 FN1 NCKAP1L SEMA5A DAPK2 PTPN2 PLA2G7 IL16 LPAR1 CALR ITGA2 CREB3 GREM1 MPP1 VEGFA
GO_EMBRYONIC_HEART_TUBE_MORPHOGENESIS	0.383318	0.680637	0.301017	1.03606	50	ENG HAND2 TBX2 IHH OVOL2 ACVR1 NOTCH1 SOX18 GJA1 DLL1 BBS5 STIL VANGL2
GO_REGULATION_OF_PROTEIN_TARGETING	0.38352	0.680637	-0.254006	-1.02781	207	KPNA1 MTOR UGCG MBTPS1 VPS11 ZDHHC8 FAF1 TGFBR1 IPO5 G3BP2 SRI OGT INPP5K SEMA5A JAK2 BNIP3L SIRT1 PDZK1 RHOU CREB3 GREM1 SREBF2 RBPMS FBXW7 IL12B HSP90AA1 EP300 NPEPPS KANK1 HNMT GSK3A SLC17A9 SHH GNAQ MED1 APOD UBL5 TGFB3 XBP1 EGFR FAM20B UBE2L3 DAB2 MAPK14 ACTL6A CYLD SH3GLB1 STOM SMAD3 EDAR RNF31 SLC9A1 IL18
GO_NEGATIVE_REGULATION_OF_CATABOLIC_PROCESS	0.384223	0.681334	0.24751	1.02347	149	UBE2G2 CENPF SMARCC1 PIK3CG MAD2L1 ANXA2 DAP DAB2IP KIF25 BUB1 CBFA2T3 CSNK2A1 NRG1 PLK1 PIN1 WAC SDCBP ZW10 SERPINE2 CDKN2A MTMR2 BUB1B USP25 MT3 TSPO MTM1 SIRT6 TTK TBC1D14 RGN TERF1 SECISBP2 FHIT RELA STAT3 SNX12 BANP BCL2L1 MAD2L2 SUFU
GO_REGULATION_OF_PROTEIN_MODIFICATION_BY_SMALL_PROTEIN_CONJUGATION_OR_REMOVAL	0.38446	0.681361	-0.252805	-1.02655	214	FBXO4 MTOR PER2 TGFBR1 ARRDC3 SMURF1 BIRC2 OGT PSMD12 PSMD1 UFL1 GORASP1 VCP UBQLN1 SART3 HDAC4 HSPA5 DUSP1 PSMA4 DERL1 SPOPL PSME4 FEM1A NDFIP1 USP4 FBXW7 PSMC2 PSMD14 HSP90AA1 FZR1 PSMC3 PIAS1 WNT1 XIAP SOX4 ANAPC5 DNAJA3 KDM1A PTPN22 ANAPC2 AIMP2 PSMC1 DCUN1D3 UBE2L3 FBXO2 FBXO22 PSMB1 DNAJA1 PCID2 PTEN
GO_RESPONSE_TO_CADMIUM_ION	0.384773	0.681522	-0.360898	-1.04869	28	SORD STAR MTF1 B2M GSN ECE1 SPARC
GO_RESPONSE_TO_ESTRADIOL	0.385065	0.681645	0.254659	1.02479	123	IGF2 COL1A1 NR2F2 ANXA1 BRCA2 RARA IHH CD38 MBD4 RAMP2 ETS1 ALDH1A2 FGF10 H2AFZ AURKA CDKN1B DNMT1 CCNE1 ZNF703 F3 ASS1 CDK2 NCOA1 DNMT3B CCNA2 CCND1 PENK EZH2 STAT3 STAT5B PAWR IGFBP2 AREG SLC6A1 CD4 SSTR1 PTN HNRNPD OGG1 SFRP1
GO_SALIVARY_GLAND_DEVELOPMENT	0.386706	0.681835	0.343892	1.04181	28	TGM2 NRP1 PLXND1 LAMA5 FGF10 NFIB TGFB2
GO_PLASMA_MEMBRANE_ORGANIZATION	0.386723	0.681835	-0.26161	-1.02841	162	MYO5A ATP1B3 TSPAN14 ATP2A2 TMED2 SMURF1 PLSCR1 INPP5K TSPAN15 BSG CLASP2 ROCK2 FAT4 KIF13A EFR3B FLOT2 NSF FAM126A SYT7 PACSIN3 PIP5K1A RAPGEF6 LIN7C RAB31 ANO3 DLG1 TSPAN5 DPP10 SYTL2 ARFRP1 ROCK1 TULP3 CXCR4 VAMP3 STXBP1 MAP7 PIGW ZDHHC23 RAB26 RAMP1 PTEN IKBKB S100A10 STX2 PDZD11 WHAMM DYSF SOD1 TUB TNFRSF1A SYS1 CALCR
GO_PROTEIN_DESTABILIZATION	0.386883	0.681835	-0.360381	-1.04719	28	MYLIP MDM2 NCLN GSN SIRT1 DERL1 CTSH
GO_SYMPATHETIC_NERVOUS_SYSTEM_DEVELOPMENT	0.385436	0.681835	0.39966	1.05186	16	HAND2 NRP1 FZD3 GATA3 TP63 NRP2 TFAP2B ASCL1
GO_NEGATIVE_REGULATION_OF_RESPONSE_TO_CYTOKINE_STIMULUS	0.387068	0.681835	-0.374654	-1.05093	24	PTPRC IL6ST NR1H3 PTPN2 NLRC5 APOA1 DNAJA3
GO_HISTONE_UBIQUITINATION	0.387366	0.681835	0.349921	1.04221	26	TRIM37 PAF1 PHC1 WAC DTX3L UHRF1 PCGF1 UBE2E1 SKP1
GO_REGULATION_OF_P38MAPK_CASCADE	0.386581	0.681835	0.380057	1.04671	19	PHLPP1 DAB2IP GADD45A MAP3K4 OPRK1 ZC3H12A EZR
GO_RETROGRADE_TRANSPORT_VESICLE_RECYCLING_WITHIN_GOLGI	0.386844	0.681835	-0.406725	-1.05393	17	SORL1 RAB33B CUX1 COG4
GO_REGULATION_OF_VIRAL_RELEASE_FROM_HOST_CELL	0.385936	0.681835	0.380264	1.04728	19	TRIM35 TSG101 CHMP3 VPS4A
GO_PYRIMIDINE_CONTAINING_COMPOUND_BIOSYNTHETIC_PROCESS	0.387396	0.681835	0.328139	1.03962	34	TK1 TYMS DCTD DHODH CMPK2 UPP1 NME7 UCKL1 DTYMK NME5
GO_MYD88_DEPENDENT_TOLL_LIKE_RECEPTOR_SIGNALING_PATHWAY	0.388126	0.682337	-0.378251	-1.05037	23	MAP3K1 HSPD1 IRAK4 CD14
GO_NEGATIVE_REGULATION_OF_STRIATED_MUSCLE_CELL_APOPTOTIC_PROCESS	0.388068	0.682337	-0.413927	-1.05562	16	HMGCR RAPGEF3 JAK2
GO_ENDOTHELIUM_DEVELOPMENT	0.38838	0.682391	-0.296145	-1.03436	72	PDE4D BMPR2 SLC40A1 PPP1R16B RAPGEF3 PTPRS EDF1 PLOD3 WNT7A STK3 MARVELD2 RAP1A STC1 RAPGEF1 RAPGEF6 TMEM100 RAP1B STK4 TJP2
GO_CHONDROITIN_SULFATE_BIOSYNTHETIC_PROCESS	0.38894	0.682983	-0.381703	-1.04994	22	XYLT1 CHST3 CSGALNACT2 CHST15 CHSY1 CSGALNACT1 CHST9 XYLT2 CHPF2 CSPG5 SLC35D1 VCAN NCAN CHST7
GO_CELL_CELL_JUNCTION_ASSEMBLY	0.389473	0.683529	0.289606	1.03021	59	PARD6G RAMP2 CLDN1 UGT8 ECT2 GJA5 AMOT MPP5 GJA1 CDH5 CNTNAP1 PARD6A CD9 TBCD OCLN GNPAT GJA4 PKP4 MPP7 RHOC HDAC7 FSCN1
GO_REGULATION_OF_ALPHA_BETA_T_CELL_ACTIVATION	0.391746	0.683994	-0.32491	-1.03745	44	TGFBR2 NCKAP1L AP3D1 CD28 CD80 IL12B MYB SHH FOXP3 SYK SOCS5 BCL6 IL18 ADA
GO_APICAL_JUNCTION_ASSEMBLY	0.39164	0.683994	0.333975	1.03678	31	PARD6G RAMP2 CLDN1 ECT2 MPP5 PARD6A TBCD OCLN
GO_REPLACEMENT_OSSIFICATION	0.391448	0.683994	0.359646	1.04093	23	COL1A1 BMP6 TEK MEF2D
GO_REGULATION_OF_SPINDLE_ORGANIZATION	0.391613	0.683994	0.397956	1.04738	16	CHMP3 BORA PLK1 TPX2
GO_RESPONSE_TO_TEMPERATURE_STIMULUS	0.391063	0.683994	-0.276389	-1.02947	109	GK CIRBP THBS1 TRPM8 RPS6KB1 ZNF516 EIF2AK3 DNAJC3 STAC PPARGC1A EIF2B5 HSPD1 CD14 IL1R1 ATP2B1 HSP90AA1 ST8SIA1 ANO3 DNAJA2 EPHB1 PSIP1 TRPM3 RNF34 DNAJA3 DNAJA4 EIF2B1
GO_NEURONAL_STEM_CELL_POPULATION_MAINTENANCE	0.391464	0.683994	0.397991	1.04747	16	NOTCH1 DLL1 PCM1 PROX1 IGF2BP1 HOOK3 JAG1 FUT10 HES1
GO_NUCLEAR_IMPORT	0.390678	0.683994	-0.280102	-1.03028	100	KPNA1 CBLB ARNTL GDF5 IPO5 IPO7 RERE PDIA3 JAK2 KPNA5 HTATIP2 GEMIN6 TNPO1 ZFYVE9 IPO8
GO_CHONDROITIN_SULFATE_PROTEOGLYCAN_METABOLIC_PROCESS	0.391461	0.683994	-0.339508	-1.04071	36	ARSB XYLT1 IDUA CHST3 IMPAD1 B3GAT1 HEXA CSGALNACT2 CHST15 B3GAT2
KEGG_AMINO_SUGAR_AND_NUCLEOTIDE_SUGAR_METABOLISM	0.390194	0.683994	-0.337539	-1.04042	37	CMAS NPL GNE PMM1 GNPNAT1 HEXA GNPDA1 TSTA3 UAP1 PGM3 PMM2 CHIA GMDS HEXB UGP2
GO_PITUITARY_GLAND_DEVELOPMENT	0.392511	0.684939	0.329187	1.0356	33	GLI2 ETS1 ALDH1A2 NR0B1 FGF10 CDH1 GHRH ADCYAP1 WNT4
GO_NEGATIVE_REGULATION_OF_RESPONSE_TO_ENDOPLASMIC_RETICULUM_STRESS	0.394011	0.685878	-0.364966	-1.04276	26	HYOU1 USP14 DNAJC3 CREB3 UBE2J1 TXNDC12 XBP1
GO_REGULATION_OF_MESONEPHROS_DEVELOPMENT	0.394287	0.685878	0.372386	1.03993	20	SIX4 WT1 GATA3
GO_EMBRYONIC_HEART_TUBE_DEVELOPMENT	0.394209	0.685878	0.2879	1.02766	60	ENG HAND2 TBX2 IHH OVOL2 ACVR1 NOTCH1 GJA5 SOX18 GJA1 DLL1 BBS5 STIL VANGL2 TRAF3IP1 SUFU PKD2 MEF2C CITED2 FOLR1 FOXC2
GO_GRANULOCYTE_MIGRATION	0.394615	0.685878	-0.342997	-1.03855	34	PDE4D NCKAP1L DAPK2 IRAK4 CXADR VEGFA SCG2 UMOD PDE4B SYK LGALS3
GO_REGULATION_OF_MYOTUBE_DIFFERENTIATION	0.39384	0.685878	-0.344917	-1.03805	33	MTOR HDAC4 HDAC9 CFLAR NLN MAML1 RBM24 SIK1 XBP1 FBXO22 MAPK14
GO_NEGATIVE_REGULATION_OF_ANTIGEN_RECEPTOR_MEDIATED_SIGNALING_PATHWAY	0.394518	0.685878	0.404426	1.04693	15	THY1 PTPN6 GBP1 PLCL2 UBASH3A PAWR EZR PRNP DUSP3
GO_RESPONSE_TO_RETINOIC_ACID	0.393873	0.685878	0.273617	1.0243	78	COL1A1 BMP6 RARA CD38 HTRA2 TESC FZD7 AQP1 ADNP2 ALDH1A2 OSR1 ABL2
GO_HEME_BIOSYNTHETIC_PROCESS	0.395337	0.686745	0.383495	1.04082	18	CPOX SLC25A39 TSPO TMEM14C
GO_REGULATION_OF_ENDOTHELIAL_CELL_CHEMOTAXIS	0.396827	0.688561	0.403675	1.04498	15	PRKD1 FGF16 HSPB1 NOTCH1 FGF1 HRG KDR
KEGG_PROPANOATE_METABOLISM	0.396832	0.688561	-0.372155	-1.04392	24	ACACA ACAT2 ABAT SUCLG2 HADHA LDHA PCCB LDHB
GO_REGULATION_OF_TUMOR_NECROSIS_FACTOR_MEDIATED_SIGNALING_PATHWAY	0.397167	0.688687	0.33597	1.0342	30	GAS6 SPHK1 TRAIP TNFAIP3 RFFL PIAS4 TRAF1 MADD
GO_POSITIVE_REGULATION_OF_AXONOGENESIS	0.397354	0.688687	-0.305572	-1.03158	59	NTRK2 BMPR2 FN1 RUFY3 SEMA5A IST1 VEGFA EP300 BRAF TWF2 ANAPC2 MAPT
GO_REGULATION_OF_SEQUESTERING_OF_CALCIUM_ION	0.39874	0.688898	-0.298003	-1.0287	67	PDE4D MYO5A PTPRC ITPR2 SRI TRPC1 UBASH3B DMD RYR2 MCOLN1
GO_CELLULAR_LIPID_CATABOLIC_PROCESS	0.398824	0.688898	-0.274142	-1.02507	112	PNPLA2 GPCPD1 CYP1B1 ETFDH GALC CRABP1 PNPLA3 CEL ECI1 LPIN1 PEX13 FAAH SLC27A4 NAGA ACADL ABHD2 APOA1 GLA FABP6 HADHA BCO2 APOB SESN2 PCCB ABCD2 PNPLA8 MMAA PPT1 AMACR PEX2 GDE1 CYP26C1 ABHD6 HEXB
GO_SMOOTH_MUSCLE_CONTRACTION	0.398486	0.688898	-0.330247	-1.03444	40	PDE4D SULF1 CHRNB4 ROCK2 TACR2 MKKS DLG1 CHRNB2 ROCK1
GO_POSITIVE_REGULATION_OF_MITOCHONDRIAL_OUTER_MEMBRANE_PERMEABILIZATION_INVOLVED_IN_APOPTOTIC_SIGNALING_PATHWAY	0.398448	0.688898	0.341249	1.0338	28	E2F1 DYNLL2 DYNLL1 SFN YWHAH TP63 TP53BP2 MAPK8 SIVA1
GO_PRODUCTION_OF_MOLECULAR_MEDIATOR_OF_IMMUNE_RESPONSE	0.398264	0.688898	0.319321	1.03112	37	GAS6 UNG PRKDC POLL KIT MSH6 MSH2 PMS2 LIG4 MSH3 DENND1B TRAF3IP2 TCF3 IL31RA EXO1
GO_REGULATION_OF_VASCULAR_PERMEABILITY	0.39816	0.688898	-0.388119	-1.04455	20	BCR NPR1 TACR2 VEGFA
GO_GLIAL_CELL_DIFFERENTIATION	0.399107	0.688999	-0.278912	-1.02591	100	NTRK2 SKI WASF3 RELN LPAR1 GSN NLGN3 EIF2B5 PICK1 DUSP10 VTN DNER PTPN11 SOX4 SHH EIF2B1 MAPK1 ZNF488 MED12 EIF2B3 PTEN MYOC SLC8A3 ERBB3
GO_REGULATION_OF_MICROTUBULE_POLYMERIZATION	0.400135	0.689221	0.35362	1.03381	24	FES STMN1 CDKN1B TUBGCP5 TUBGCP2 TUBGCP6 TERF1 SGK1 SLAIN2 TBCD CAV1
GO_GLYCOSYL_COMPOUND_METABOLIC_PROCESS	0.399644	0.689221	-0.246055	-1.01946	260	PANK3 NADK ATP6V1A ACACA HMGCR PPAT FUCA2 PAPSS2 VCP PFKM PFKP ENTPD5 NDUFAF1 SULT1E1 CTNS MTHFR UCK1 SLC25A25 MAT2B PANK2 MPP1 ALDOB ATP6V0A1 FUCA1 UQCRB GNAI3 TK2 MTRR NAGA HSPA8 COX4I2 CASK ATP6V1B2 MPP3 NDUFV1 CBR4 DLG1 UQCRC1 MYH7 UQCRC2 APIP SLC26A1 TJP2 MAT2A TCIRG1 MOCOS COX10 NDUFA4 LDHA COX6C PDCL NDUFS2 NDUFA9 PFKFB2 DLD PFKFB3 UQCRH ADA PFKFB4 PAPSS1 GAPDH SLC35B2 DPYS MAT1A PRTFDC1 E…
GO_POSITIVE_REGULATION_OF_EPITHELIAL_CELL_MIGRATION	0.399739	0.689221	-0.286075	-1.02685	85	BMPR2 TGFBR2 HIF1A THBS1 PRKCA SEMA5A CLASP2 ROCK2 ITGA2 HDAC9 WNT7A SCARB1 GLIPR2 VEGFA CTSH RREB1 SRPX2 SPARC
GO_CELL_GROWTH	0.399923	0.689221	-0.277558	-1.02546	103	MTOR TGFBR2 SEMA3A ATAD3A DDX5 SEC61A1 ENTPD5 TGFBR3 DGKD NLGN3 SLC9A6 ALCAM APP GATA4 CPNE1 DVL1 SGMS1 MAPT TGFB3 XBP1 ULK1 RRAGC SOCS5 XRN2 SLC9A1 VCL ITGB1 SEMA7A SPG11 EMP1 BCL2 ITGAV ARIH2 USP9X
GO_REGULATION_OF_MACROPHAGE_DERIVED_FOAM_CELL_DIFFERENTIATION	0.400476	0.689422	-0.374926	-1.04114	23	NR1H3 PPARA NFKB1
GO_RESPONSE_TO_ACID_CHEMICAL	0.402145	0.689585	-0.248938	-1.01913	231	NTRK2 MTOR FZD4 ACACA CREB1 HIF1A FN1 RPS6KB1 IPO5 EEF2 AACS OGT WNT5B PDGFA RAPGEF3 PDK4 UFL1 ZEB1 ASNS TGFBR3 GSN ITGA2 BCHE PPARGC1A MTHFR AARS CDO1 DUSP1 CPEB4 ALDOB ACER2 SERPINF1 CTSH WNT9A GNRH1 CASP3 HLCS EP300 SPARC PID1 SOCS1
GO_ACTIN_FILAMENT_BASED_PROCESS	0.401831	0.689585	-0.239686	-1.01834	338	PPP1R9A MYO5A CAPN10 SPTAN1 ARHGAP6 SYNE2 BCR NISCH WASF3 MICAL2 FAT1 INF2 TNFAIP1 NCKAP1L TRPM7 RUFY3 ACTR2 TPM2 INPP5K DAAM2 PDGFA MYO6 JAK2 ROCK2 ITGB5 SPIRE1 IQGAP2 CALR JMY FER GSN RHOU IQSEC1 KCNE2 HSP90B1 DPYSL3 ACTR3 CFLAR EVL CXADR NEBL DSTN ACTN1 RND3 ITPKA DMD RYR2 PIP5K1A
GO_POSITIVE_REGULATION_OF_DNA_METABOLIC_PROCESS	0.401273	0.689585	0.250984	1.01757	130	CHTF8 DBF4B BMP6 GLI2 PDGFRA CDK1 NEK2 UNG TOP2A EYA1 FGFR4 FGF10 PAXIP1 RFC4 MSH6 MAP3K4 DKC1 RAD51 H2AFX BABAM1 NOX4 MYC EYA3 DNA2 CDK2 DSCC1 CDC7 E2F7 ERCC8 APLF TERF2 KITLG POT1
GO_NUCLEOTIDE_EXCISION_REPAIR_DNA_DAMAGE_RECOGNITION	0.401248	0.689585	-0.378333	-1.04067	22	CUL4A DDB2 RAD23B COPS3 COPS2 PARP1 UBA52 XPC RPS27A
GO_KERATINOCYTE_DIFFERENTIATION	0.401796	0.689585	0.301823	1.02497	47	TSG101 ANXA1 ST14 IFT74 NOTCH1 IRF6 SAV1 MAP2K1 SFN TP63 FLNB CSTA SCEL FOXN1 CASP14 POU3F1 PPL ABCA12 WNT16 CERS3 LATS1
GO_REGULATION_OF_STEROID_BIOSYNTHETIC_PROCESS	0.402084	0.689585	-0.331544	-1.03281	39	DKK3 DHCR7 STAR NFKB1 SIRT1 PPARGC1A VDR SCAP INSIG1 FGF19
GO_ACTIVATION_OF_MAPK_ACTIVITY	0.402109	0.689585	-0.277226	-1.02423	103	PLCE1 INSR THBS1 SPAG9 ERP29 PROK2 MAP3K5 LPAR1 FRS2 MAPKAPK2 PAK3 MAP3K9 ERN1 MAPK8IP3 PTPN11 C1QTNF2 MAPK1 TGFB3 CD74 CXCR4 SYK MAPK14
GO_REGULATION_OF_STEM_CELL_PROLIFERATION	0.402514	0.689832	0.276751	1.02184	72	SNAI2 FZD3 ACE OVOL2 EPCAM DMRTA2 PHF14 NOTCH1 CHRD NFIB SOX18 EIF2AK2 SIRT6 CX3CL1 MYC FOXF1 TP63 HMGB2 VEGFC KITLG
GO_ANTIGEN_RECEPTOR_MEDIATED_SIGNALING_PATHWAY	0.402874	0.690063	-0.269886	-1.02237	122	PDE4D PTPRC CACNB4 NCKAP1L PSMD12 PSMD1 CD28 PIK3CA NFKB1 PSMA4 PSME4 CD247 PSMC2 PAK3 PSMD14 PSMC3 KLHL6 CD79B PDPK1 PSMC1 RFTN2 FOXP3 MAPK1 PDE4B SYK PSMB1 PTEN IKBKB PSMD4 RNF31
GO_CELLULAR_SENESCENCE	0.403807	0.690888	-0.359459	-1.03629	27	ARNTL CALR SIRT1 KAT6A ULK3 SMC5
GO_POSITIVE_REGULATION_OF_PROTEIN_LOCALIZATION_TO_CELL_PERIPHERY	0.403646	0.690888	-0.356322	-1.0354	28	RER1 CNST DLG1 DPP10 PDPK1 ARF6 ACSL3 EPHA2 ITGB1 SORBS1 PLS1 PIK3R1 ITGA3
GO_MULTIVESICULAR_BODY_ORGANIZATION	0.404349	0.691044	-0.362375	-1.03536	26	STAM2 VPS37B IST1 RAB27A CHMP4C CHMP1B CHMP2B
GO_REGULATION_OF_CHOLESTEROL_METABOLIC_PROCESS	0.40432	0.691044	-0.395903	-1.04033	18	DHCR7 LMF1 SCAP ACADL APOB SOD1
GO_PROTEIN_K63_LINKED_DEUBIQUITINATION	0.404997	0.691767	-0.401156	-1.0395	17	ZRANB1 USP33 PSMD14 USP13 CYLD
GO_GLIAL_CELL_DEVELOPMENT	0.405483	0.692212	-0.308442	-1.02753	55	SKI WASF3 LPAR1 GSN EIF2B5 PICK1 SOX4 SHH EIF2B1 ZNF488 MED12 EIF2B3 PTEN MYOC SOD1 CNTF
GO_NEURON_RECOGNITION	0.407594	0.692781	-0.365059	-1.03328	25	SEMA3A SEMA5A OPCML APP RTN4
GO_POSITIVE_REGULATION_OF_VIRAL_GENOME_REPLICATION	0.407392	0.692781	-0.369408	-1.03622	24	STAU1 VAPA CD28 PPID PPIE DDX3X STOM PPIB
GO_SOMATIC_CELL_DNA_RECOMBINATION	0.407507	0.692781	0.339141	1.02741	28	UNG PRKDC MSH6 MSH2 HMGB2 LIG4 MSH3 TCF3 EXO1 LIG1 TCF7 LEF1 SWAP70 POLB EXOSC3
GO_POSITIVE_REGULATION_OF_EPITHELIAL_CELL_APOPTOTIC_PROCESS	0.406613	0.692781	-0.390232	-1.03799	19	CAPN10 THBS1 GSN PPARGC1A
GO_KERATAN_SULFATE_BIOSYNTHETIC_PROCESS	0.406938	0.692781	0.36005	1.03059	22	OGN B4GALT2 ST3GAL1 B3GNT2 B4GALT1 B4GALT6 PRELP
GO_NUCLEOSIDE_PHOSPHATE_CATABOLIC_PROCESS	0.40636	0.692781	-0.305912	-1.02636	57	PDE4D PDE10A PDE5A PDE7B PDE8A VCP PDE3B
GO_REGULATION_OF_STAT_CASCADE	0.40698	0.692781	-0.29196	-1.02448	74	NLK IL6ST CYP1B1 PTPN2 JAK2 FGFR3 DOT1L VEGFA PPP2CA CRLF1 IL12B SOCS4 CLCF1 SOCS1 ELP2 IKBKB SOCS5 IL18 PIGU DAB1 CNTF TNFRSF1A
KEGG_VIRAL_MYOCARDITIS	0.407625	0.692781	-0.335913	-1.02969	36	EIF4G3 SGCB CD28 EIF4G2 CD80 MYH15 CXADR CASP3 DMD
GO_LONG_TERM_SYNAPTIC_POTENTIATION	0.408775	0.694351	-0.344384	-1.02929	32	NTRK2 RELN NLGN3 NPTN BRAF MAPK1 PTEN SLC8A3
GO_SENSORY_PERCEPTION_OF_TEMPERATURE_STIMULUS	0.409226	0.694446	0.392655	1.03343	16	KCNK4 ANO1 NR2F6 OPRK1 TRPA1 PAWR
GO_REGULATION_OF_CALCIUM_ION_TRANSMEMBRANE_TRANSPORT	0.409689	0.694446	-0.290016	-1.02184	76	PDE4D MYO5A CACNB4 SRI RAPGEF3 TRPC1 UBQLN1 KCNE2 UBASH3B DMD RYR2 F2RL3 PDPK1 PDE4B CRHR1 FKBP1B HTT STIM2 SLC9A1
GO_REGULATION_OF_VIRAL_GENOME_REPLICATION	0.409736	0.694446	-0.321353	-1.02609	44	STAU1 PLSCR1 DDX5 VAPA INPP5K CD28 PPID
GO_POSITIVE_REGULATION_OF_CYCLIC_NUCLEOTIDE_METABOLIC_PROCESS	0.409653	0.694446	-0.292654	-1.02217	72	NOS2 VIPR2 PRKCA AKAP12 NPR1 RAPGEF3 ADCY1 ADCY5 ECE1 ADCYAP1R1 GSK3A PTHLH CAP1 ABCA1 RAMP1 MC4R CRHR1 TSHR TIMP2 CALCR NOS1 GPR161 AKAP5
GO_PURINE_NUCLEOSIDE_BIOSYNTHETIC_PROCESS	0.410409	0.695201	-0.305159	-1.02383	57	PANK3 ACACA PAPSS2 MAT2B PANK2 ATP6V0A1 SLC26A1 MAT2A TCIRG1 ADA PAPSS1 SLC35B2 MAT1A PRTFDC1 IMPDH2
GO_REGULATION_OF_ORGAN_GROWTH	0.410945	0.695725	0.285358	1.01859	60	ARX CDK1 TBX2 WT1 CTDP1 POR NOTCH1 NRG1 PIN1 SAV1 GJA1 FGF20 ERBB4
GO_REGULATION_OF_T_CELL_RECEPTOR_SIGNALING_PATHWAY	0.411489	0.696261	0.373127	1.02762	19	THY1 PTPN6 GBP1 BCL10 UBASH3A PAWR LCK EZR PRNP DUSP3
GO_NEGATIVE_REGULATION_OF_APOPTOTIC_SIGNALING_PATHWAY	0.412244	0.697153	0.246021	1.01254	144	CTH MMP9 SNAI2 NRP1 UNC5B HSPB1 ING2 SIAH2 HTRA2 FIGNL1 GCLC TNFAIP3 EYA1 RFFL ACVR1 MUC1 FGF10 NRG1 NONO
GO_NEGATIVE_REGULATION_OF_NEURON_DIFFERENTIATION	0.413153	0.697197	-0.264191	-1.01747	138	SEMA3C KIAA0319 SEMA3A DDX6 FSTL4 RUFY3 SEMA5A LRP1 GORASP1 LRP4 B2M LPAR1 CALR NLGN3 SPOCK1 DPYSL3 IFRD1 APP DIXDC1 RTN4 ZNF536 PRPF19 KANK1 ARHGEF1 SHH MED1 SEMA4G ARF6 TRPC6
GO_POSITIVE_REGULATION_OF_ERYTHROCYTE_DIFFERENTIATION	0.413084	0.697197	-0.388468	-1.03329	19	HIF1A NCKAP1L FOXO3 ANKRD54 KDM1A MED1 MAPK14 GATA2
GO_AMEBOIDAL_TYPE_CELL_MIGRATION	0.413179	0.697197	0.253311	1.01334	118	MIXL1 HAND2 PKN3 NRP1 NRTN NANOS1 CDH13 EFNB1 OVOL2 ITGB2 ID1 FAP PLXND1 LAMA5 KIT ACVR1 FGF10 PAXIP1
KEGG_VASCULAR_SMOOTH_MUSCLE_CONTRACTION	0.41294	0.697197	-0.287018	-1.02022	80	ITPR2 PRKCA NPR1 PPP1CC ROCK2 CACNA1D PPP1R12A PPP1CB PRKACB ADCY1 ADCY5 PLCB2 GNA13 BRAF ARHGEF1 GNAQ MAPK1 ROCK1 ACTG2
GO_CELLULAR_COMPONENT_MAINTENANCE	0.413961	0.698132	-0.412789	-1.03532	15	MTHFR PICK1 ITPKA RAB3A CAMSAP3
GO_REGULATION_OF_PROTEIN_TYROSINE_KINASE_ACTIVITY	0.41506	0.69815	-0.312198	-1.02189	50	LRP8 EREG RELN AFAP1L2 PTPN2 GREM1 APP FBXW7 SOCS4 ZGPAT TGFA SOCS5 ADAM17 ERBB3
GO_LENS_FIBER_CELL_DIFFERENTIATION	0.414778	0.69815	-0.378989	-1.03157	21	SLC7A11 WNT5B WNT7A FRS2 FZR1
GO_NEGATIVE_REGULATION_OF_AUTOPHAGY	0.415566	0.69815	-0.328825	-1.02434	39	MTOR UBQLN1 QSOX1 NRBP2 GATA4 ATG7
GO_FC_EPSILON_RECEPTOR_SIGNALING_PATHWAY	0.414468	0.69815	-0.277274	-1.01835	99	MAP3K1 PSMD12 NR4A3 PSMD1 PIK3CA NFKB1 FER PSMA4 PSME4 PSMC2 PSMD14 PSMC3 NFATC3 PDPK1 PSMC1 MAPK1 SYK PSMB1 IKBKB PSMD4 NRAS
GO_POSITIVE_REGULATION_OF_CARTILAGE_DEVELOPMENT	0.4153	0.69815	-0.371105	-1.03053	23	BMPR2 GDF5 SOX5 SMAD1
GO_CELL_RECOGNITION	0.41546	0.69815	-0.290708	-1.02008	74	SEMA3A ADAM20 SEMA5A OPCML APP SCARB1 RTN4 CLGN CCT4 HVCN1 CCT7 ZP3 DLG1 EPHB1 CXCR4 CSGALNACT1 CCT2 TUB TCP1 CADM1 CADM2 MFGE8 CCT8 CCT5 ROBO1
GO_POSITIVE_REGULATION_OF_BLOOD_CIRCULATION	0.414909	0.69815	-0.293111	-1.01933	70	PDE4D NOS2 ATP2A2 RGS2 PTPRM SLC1A1 HSP90AA1 RYR2 ACE2 GSK3A KCNQ1 DBH
GO_POSITIVE_REGULATION_OF_OSSIFICATION	0.415957	0.698426	0.278839	1.0157	67	PRKD1 BMP6 ANO6 TOB2 TAC1 ACVR1 ID4 OSR1 TGFB2 CYR61 GJA1 PTH TP63 GDF2 WNT4
GO_REGULATION_OF_ALPHA_BETA_T_CELL_DIFFERENTIATION	0.4167	0.698525	-0.339869	-1.02286	33	TGFBR2 NCKAP1L AP3D1 CD80 IL12B MYB SHH FOXP3 SYK SOCS5 BCL6 ADA
GO_REGULATION_OF_SULFUR_METABOLIC_PROCESS	0.416273	0.698525	-0.392162	-1.0305	18	PDK4 PDP1 PDP2 PDHB DLAT TCF7L2 DLD
GO_EMBRYONIC_CRANIAL_SKELETON_MORPHOGENESIS	0.416602	0.698525	-0.337729	-1.0226	34	TGFBR2 SLC39A3 TGFBR1 MTHFD1L MMP16 TGFB3 MED12 TULP3 FGFR2 SMAD3 TWIST1
GO_T_CELL_PROLIFERATION	0.419053	0.701795	-0.377851	-1.02847	21	CD151 RPS6 NCSTN RC3H2
GO_EYE_PHOTORECEPTOR_CELL_DEVELOPMENT	0.419109	0.701795	-0.377838	-1.02843	21	NTRK2 GNAT1 VEGFA PDE6C RORB
GO_TETRAPYRROLE_BIOSYNTHETIC_PROCESS	0.420502	0.703432	0.356702	1.02101	22	CPOX SLC25A39 TSPO TMEM14C
GO_TISSUE_REMODELING	0.420545	0.703432	-0.296198	-1.01713	65	BMPR2 EPAS1 MDM2 SEMA3C HIF1A
GO_DNA_TEMPLATED_TRANSCRIPTION_INITIATION	0.420925	0.703684	0.244576	1.00937	147	GTF2A2 THRA RARA NR2F6 GTF2E1 MNAT1 TAF5 BRF2 TFB2M NCOA6 NR0B1 NOTCH1 MED10 TAF4B NOTCH2 MED20 CCNC SMARCA5 RARB TAF12 DACH2 POLR2B NRBF2 POLR1D TBPL2 NR3C2 TBP CDK7 NRBP1 TAF1A NR2F1 HNF4A PPARD NR2C1 KAT2B GTF2F2 MED30 MED14 NR1D2
GO_CELLULAR_RESPONSE_TO_LIGHT_STIMULUS	0.421728	0.704642	-0.293073	-1.01649	69	MDM2 HIF1A GNAT1 CRY2 DDB2 SIRT1 ATF4 PPID FBXW7 EP300 PTPRK KDM1A
GO_MULTI_ORGANISM_METABOLIC_PROCESS	0.422644	0.705788	0.254262	1.00981	112	NUP62 NUP160 NUP54 POM121 NUP205 AAAS SMARCB1 RPL37A MAP2K4 MAP2K1 NUP133 NUP85 RPL7A NUP153 RPL7 NUP155 RAE1 RPL5 NUP214 ATG16L1 NUP50
GO_ATP_GENERATION_FROM_ADP	0.424335	0.707865	-0.35099	-1.01991	28	PFKM PFKP ALDOB LDHA PFKFB2 PFKFB3 PFKFB4 GAPDH PFKL OGDH OGDHL PGAM1
GO_SUBSTRATE_DEPENDENT_CELL_MIGRATION	0.424349	0.707865	0.359993	1.01785	21	SNAI2 NRP1 ITGA11 CUZD1 SDCBP MYH10
GO_REGULATION_OF_GTPASE_ACTIVITY	0.424902	0.708401	-0.230978	-1.00885	473	DOCK4 NTRK2 PLCE1 SPTAN1 ARHGAP6 MTOR BCR RASGRF1 TBC1D4 FARP1 EREG ARHGAP40 JAK1 TMED2 NCKAP1L IPO5 RGS2 CYTH3 RGS4 RGS9 RGS16 FNIP1 ARHGEF9 RGS1 PDGFA RAPGEF3 JAK2 RASGEF1A IQGAP2 FGFR3 CCPG1 RUNDC1 ARHGAP5 CYTH1 IQSEC1 EIF2B5 AGAP1 GFRA3 RALGAPA1 CHM RASA2 ARHGEF7 CHRM4 FRS2 NET1 RIC8B RAPGEF5 MKKS ARHGAP36 RP2 RAP1A FAM13B IL5RA RASGEF1C PIP5K1A TBC1D22A RAPGEF1 RAPGEF6 AKAP13 FAM13A NPRL2 FG…
GO_REGULATION_OF_FAT_CELL_DIFFERENTIATION	0.425225	0.708408	-0.285828	-1.0137	79	MTOR ARNTL CREB1 FNDC5 WNT5B SULT1E1 SIRT1 LRP5 STK3 FRZB DUSP10 DLK2 INSIG1 WNT1 RARRES2 SORT1 STK4 XBP1 MAPK14 SMAD3 BMP2 WIF1 GATA2
GO_POSITIVE_REGULATION_OF_CALCIUM_ION_DEPENDENT_EXOCYTOSIS	0.425391	0.708408	-0.401896	-1.02494	16	STX1A SYT7 ZP3 STXBP1
GO_NEGATIVE_REGULATION_OF_LEUKOCYTE_MEDIATED_IMMUNITY	0.427758	0.708408	-0.38905	-1.02232	18	PTPRC BCR C4BPA NDFIP1
GO_HEME_METABOLIC_PROCESS	0.427544	0.708408	0.355042	1.01626	22	CPOX SLC25A39 TSPO TMEM14C
GO_LEUKOCYTE_PROLIFERATION	0.427802	0.708408	-0.316257	-1.01379	45	CD151 PTPRC TBK1 RPS6 HSPD1 NCSTN RC3H2
GO_TRICARBOXYLIC_ACID_METABOLIC_PROCESS	0.425997	0.708408	-0.340763	-1.01847	32	ACLY ACO2 PDHB DLAT SUCLG2 MDH2 DLD IDH1 MDH1 SDHA OGDH OGDHL
GO_PROTEIN_LOCALIZATION_TO_CELL_SURFACE	0.426861	0.708408	-0.408704	-1.02508	15	SMURF1 PIGK USP4 PTPRK ARF6
GO_PEPTIDYL_PROLINE_MODIFICATION	0.42735	0.708408	-0.329412	-1.01537	37	P4HA1 P4HB PPID PPIF PPIC PPIE FKBP1B PPIB NKTR FKBP10 FKBP5 FKBP8 CRTAP PIN4 FKBP9 PDIA2
GO_SPHINGOLIPID_BIOSYNTHETIC_PROCESS	0.426847	0.708408	-0.304664	-1.01494	55	UGCG ST6GALNAC3 VAPA SPTLC2 ACER2 GAL3ST1 SPTSSA ST8SIA1 ST8SIA5 ST3GAL3 SGMS1
GO_NEGATIVE_REGULATION_OF_IMMUNE_RESPONSE	0.428141	0.708408	-0.298551	-1.01379	61	PTPRC BCR NR1H3 PTPN2 FER C4BPA NDFIP1 NLRC5 DUSP10 IL12B APOA1 DNAJA3 FOXP3 TGFB3 SOCS5 LGALS3 BCL6
GO_MUSCLE_CELL_DEVELOPMENT	0.426501	0.708408	0.260923	1.00965	95	FHL2 LMOD1 PDGFRA MYH11 CDK1 SIX4 RAMP2 MYL2 CAMK2D TMOD1 KRT19 NOTCH1 ACTA1 TPM1 TMOD2
GO_GLYCOSYL_COMPOUND_CATABOLIC_PROCESS	0.426329	0.708408	0.335017	1.01492	28	MTAP PNP GBA2 ABHD10 DERA MLYCD UPP1 NUDT7 DPYD
GO_PEPTIDYL_LYSINE_METHYLATION	0.427905	0.708408	-0.317708	-1.01446	44	SETD7 SUV39H2 OGT ASH2L DOT1L
KEGG_PENTOSE_PHOSPHATE_PATHWAY	0.428134	0.708408	-0.379708	-1.02191	20	PFKM PFKP TKTL1 ALDOB PGD FBP2
GO_POSITIVE_REGULATION_OF_REPRODUCTIVE_PROCESS	0.430308	0.708552	-0.330817	-1.01407	36	PDE5A INSR SEMA3A INHBB
GO_NUCLEOSIDE_PHOSPHATE_BIOSYNTHETIC_PROCESS	0.430041	0.708552	-0.263825	-1.01015	132	PANK3 NADK GARS ACACA MB21D1 PPAT NADSYN1 NPR1 PAPSS2 PAICS UCK1 ADCY1 PANK2 ADCY5 ATP6V0A1 KARS TK2
GO_POSITIVE_REGULATION_OF_PROTEIN_COMPLEX_DISASSEMBLY	0.428915	0.708552	-0.394088	-1.02119	17	SEMA5A SYNJ1 BNIP3 DSTN
GO_NEGATIVE_REGULATION_OF_CATION_TRANSMEMBRANE_TRANSPORT	0.428694	0.708552	0.305131	1.01239	42	MMP9 CLIC2 COMMD1 CAMK2D NEDD4L SLC9A3R1 FGF12 ANK3 PRKCE STK39 CAV1 PKD2 ACTN2
GO_HYPOTHALAMUS_DEVELOPMENT	0.429678	0.708552	0.38041	1.01707	17	NRP1 ETS1 NR0B1 NCOA1
GO_LEUKOCYTE_MIGRATION	0.430191	0.708552	0.243058	1.00583	150	GAS6 ANGPT4 COL1A1 COL1A2 MMP9 TEK ANXA1 MERTK CD34 ANO6 ITGA1 ITGB2 PIK3CG GRB14 KIT FLT1 GATA3 PODXL TGFB2 JAM2 HIST1H2BA SLC16A1 PTPN6 FOXJ1 VCAM1 EDN2 INPP5D CX3CL1 NUP85
GO_DEFENSE_RESPONSE_TO_OTHER_ORGANISM	0.429704	0.708552	-0.248887	-1.00917	211	SERINC5 PTPRC NOS2 ABCC9 MB21D1 SERINC3 PLSCR1 IRF7 DNAJC3 PDK4 KCNJ8 IL10RB TBK1 B2M BNIP3L REEP2 CHST3 SLC35C1 SCN1A BNIP3 IST1 APP ATG7 CXADR NLRC5 MBD5 PEX13 FAM13B IL12B IFNAR1
GO_APPENDAGE_DEVELOPMENT	0.429273	0.708552	0.248276	1.00659	130	ITGB4 HOXA10 NR2F2 MSX1 GLI2 HAND2 HOXA9 TBX2 RARA IHH ALDH1A2 FGF10 NOTCH1 OSR1 SALL4 GJA5 RSPO4 MEOX2 PBX1
GO_NEUTRAL_LIPID_CATABOLIC_PROCESS	0.430118	0.708552	-0.3884	-1.02061	18	PNPLA2 PNPLA3 ABHD2 APOA1 FABP6 APOB
GO_RIBOSOME_ASSEMBLY	0.431207	0.709557	-0.325236	-1.01316	39	EIF6 MDN1 SBDS RPL6 RPL3 MRPS7 PWP2 DDX3X MRPL20
GO_POSITIVE_REGULATION_OF_ADHERENS_JUNCTION_ORGANIZATION	0.431381	0.709557	0.362673	1.01281	20	TEK SDC4 LIMS1 COL16A1 HRG KDR WNT4
GO_RESPONSE_TO_MAGNESIUM_ION	0.431883	0.710003	0.373784	1.01447	18	TNFRSF11B BMP6 SPHK1 ANK3
GO_POSITIVE_REGULATION_OF_HEMOPOIESIS	0.434018	0.710084	-0.271674	-1.0079	106	RUNX1 TGFBR2 CREB1 HIF1A PRKCA NCKAP1L OGT AP3D1 ATP6AP1 CD80 CA2 IL12B MYB FOXO3 SLC9B2 ANKRD54 SHH KDM1A MED1 FOXP3 XBP1 CD74 SYK ATP11C MAPK14 PCID2 SOCS5 LGALS3
GO_PHOTOPERIODISM	0.433345	0.710084	-0.392816	-1.01789	17	PPP1CC CRY2 CRTC1 PPP1CB
GO_NEGATIVE_REGULATION_OF_LOCOMOTION	0.432403	0.710084	-0.253248	-1.00815	180	MCC SEMA3C BCR SULF1 NISCH SEMA3A THBS1 PTPRG CYP1B1 ARRDC3 SEMA5A PTPN2 LRP1 CLASP2 GSN PTPRM PPARGC1A DPYSL3 GREM1 EVL SERPINF1 GNRH1 STC1 KANK1 BRAF PHLDB2 ST6GAL1 PTPRK ABHD2 SHH SEMA4G APOD
GO_NEGATIVE_REGULATION_OF_FIBROBLAST_PROLIFERATION	0.433214	0.710084	-0.399614	-1.01912	16	SKI FTH1
GO_POSITIVE_REGULATION_OF_RESPONSE_TO_EXTERNAL_STIMULUS	0.432875	0.710084	-0.253194	-1.00793	180	BMPR2 IL6ST HIF1A THBS1 PRKCA FN1 NCKAP1L SEMA5A DAPK2 JAK2 CD28 PLA2G7 IL16 TBK1 LPAR1 CD47 CALR SPTLC2 BNIP3L SIRT1 ITGA2 CREB3 BNIP3 ATG7 VEGFA PAFAH1B2 TRIM13 IL12B SCG2 PUM2 BRAF
GO_POSITIVE_REGULATION_OF_ION_TRANSPORT	0.43358	0.710084	-0.255749	-1.00796	166	CNTN1 ATP1B3 CCK RELN SRI ATP2B2 RAPGEF3 TRPC1 TACR2 B2M CACNA1D PDZK1 NLGN3 KCNE2 CREB3 ARC STC1 DMD ABAT RYR2 CASK ZP3 DLG1 ADCYAP1R1 HBP1 CHRNB2 F2RL3 PDPK1 KCNQ1
GO_POSITIVE_REGULATION_OF_PEPTIDYL_THREONINE_PHOSPHORYLATION	0.432665	0.710084	0.392694	1.01656	15	SPHK1 PLK1 RIPK2
GO_CELL_SUBSTRATE_ADHERENS_JUNCTION_ASSEMBLY	0.432982	0.710084	-0.382745	-1.01807	19	ARHGAP6 ITGA2 ARHGEF7 ACTN1 PIP5K1A PTPRK PDPK1 WHAMM BCL2 SORBS1
GO_CELLULAR_RESPONSE_TO_ESTROGEN_STIMULUS	0.433932	0.710084	-0.343411	-1.01319	30	MDM2 NRIP1 ITGA2 PPARGC1A WBP2 NCOA3 EGFR
GO_XENOPHAGY	0.434746	0.710517	0.277901	1.00685	65	MRPS10 TMEM203 RBM18 RFWD3 FANCL SUPT3H CD93 MRPS2 ALKBH5 OPTN TMEM39B SNTG1
GO_LEUKOCYTE_CHEMOTAXIS	0.43467	0.710517	0.288985	1.00641	53	GAS6 ANXA1 ANO6 ITGA1 ITGB2 PIK3CG KIT FLT1 TGFB2 EDN2 CX3CL1 NUP85
GO_POSITIVE_REGULATION_OF_MRNA_PROCESSING	0.437242	0.711563	-0.377344	-1.01555	20	THRAP3 HSPA8 PRPF19 TNRC6B CPEB3 SNW1 TRA2B NCBP1 CDC73 TNRC6C
GO_STRIATED_MUSCLE_CELL_DIFFERENTIATION	0.43677	0.711563	0.24781	1.00384	129	FHL2 LMOD1 PDGFRA MYH11 CDK1 KAT2A SIX4 WT1 RARA IFT20 MYL2 ACVR1 CAMK2D TMOD1 KRT19 ACTA1 TPM1 NRG1 TMOD2 CDON RARB TMOD3 MYH10
GO_REGULATION_OF_CELL_JUNCTION_ASSEMBLY	0.435665	0.711563	-0.298888	-1.00901	59	ARHGAP6 THBS1 CLASP2 ROCK2 GREM1 VEGFA RAP1A RAPGEF1 ACE2 PHLDB2 FMN1 RAP1B APOD ROCK1 SMAD3 PTEN IKBKB MYOC GPM6B S100A10 SLC9A1
GO_REGULATION_OF_NUCLEOCYTOPLASMIC_TRANSPORT	0.436782	0.711563	-0.255876	-1.00648	163	KPNA1 MDM2 MTOR MBTPS1 FAF1 TGFBR1 IPO5 G3BP2 SRI SEMA5A RAPGEF3 PPP1CC JAK2 SUPT6H SIRT1 PPP1R12A UHMK1 CTDSPL2 CREB3 GREM1 RBPMS IL12B HSP90AA1 EP300 KANK1 PTPN11 SOX4 SHH GNAQ MED1 APOD TGFB3 XBP1 EGFR TCF7L2 DAB2 MAPK14 CYLD RANBP3 SMAD3 EDAR SLC9A1 IL18 PKIG RANGAP1
GO_CARDIAC_MUSCLE_CELL_CONTRACTION	0.436716	0.711563	0.348718	1.0093	23	CAMK2D GJA5 NEDD4L GJA1 SNTA1 FGF12
GO_INDOLE_CONTAINING_COMPOUND_METABOLIC_PROCESS	0.436794	0.711563	-0.377454	-1.01585	20	ATP2B2 AADAT PDE1B BTBD9 MAOA
KEGG_TIGHT_JUNCTION	0.435933	0.711563	-0.27814	-1.00833	91	SPTAN1 PPP2R2B PRKCA RRAS2 VAPA PARD6B AKT3 PPP2R2A EXOC3 MYH15 ACTN1 PPP2CA GNAI3 CASK PPP2CB MYH7 MYL12B TJP2 JAM3 ASH1L CLDN5 PTEN
KEGG_MELANOGENESIS	0.437043	0.711563	-0.284897	-1.00817	78	FZD4 CREB1 PRKCA WNT5B DCT CREB3 PRKACB ADCY1 ADCY5 WNT7A PLCB2 WNT9A GNAI3 EP300 DVL1 WNT1 GNAQ FZD6 MAPK1 TCF7L2
GO_POSITIVE_REGULATION_OF_NUCLEAR_DIVISION	0.437576	0.711729	0.292108	1.00539	50	IGF2 BIRC5 UBE2C ESPL1 MSX1 NEUROG1 AURKA PLK1
GO_POSITIVE_REGULATION_OF_DENDRITE_MORPHOGENESIS	0.437908	0.711891	-0.342586	-1.01075	30	LRP8 RELN RAB21 PAK3 ITPKA CUX1
GO_RESPONSE_TO_COCAINE	0.438543	0.712481	-0.335392	-1.00939	33	MDM2 MTOR SLC18A2 ABAT HNMT CHRNB2 DPYSL2 NTS NOS1 DRD4 DRD3
GO_POSITIVE_REGULATION_OF_LYMPHOCYTE_DIFFERENTIATION	0.438736	0.712481	0.290728	1.00499	51	GAS6 GLI2 ANXA1 RARA IHH PNP IL12A GATA3 IL15 RIPK2 INPP5D
GO_IMMUNE_SYSTEM_DEVELOPMENT	0.439345	0.712997	-0.232736	-1.00519	411	HIPK2 RUNX1 STON2 PTPRC EPAS1 SLC40A1 CUL4A CACNB4 TGFBR2 OSTM1 HIF1A TGFBR1 NCKAP1L EEF2 FLVCR1 WDR7 FNIP1 DCLRE1C PTPN2 JAK2 CD28 SART3 ALAS2 B2M SERPINB12 JARID2 TGFBR3 CD109 HIPK1 SIRT1 ASH2L RPS6 LRP5 HDAC4 HSPD1 HDAC9 KAT6A ARHGEF7 SBNO2 CTC1 STK3 VEGFA ACTN1 ITFG2 KLF6 PKNOX1 AGPAT5 CASP3 LMO4 IL12B RC3H2 PDE1B EP300 SBDS CLCF1 BCL11B BRAF CRKL WNT1 RPL22 PTPN11 NFE2L1 SOX4 SHH DNAJA3 KDM1…
GO_INTERACTION_WITH_SYMBIONT	0.439519	0.712997	0.32193	1.00571	32	TFAP4 TUSC2 AQP1 SMARCB1 SP1 HDAC1 TARDBP
GO_LIPID_STORAGE	0.439799	0.713066	-0.404672	-1.01496	15	PNPLA2 NRIP1 ABHD4 APOA1
GO_FOLIC_ACID_METABOLIC_PROCESS	0.440027	0.713066	-0.40462	-1.01483	15	MTHFD1L MTHFR MTHFD2 ALDH1L2 MTRR
KEGG_LEISHMANIA_INFECTION	0.440661	0.713718	-0.313935	-1.00634	45	NOS2 JAK1 IFNGR1 JAK2 NFKB1 IRAK4 IL12B MAPK1 TGFB3 MAPK14
GO_EPHRIN_RECEPTOR_SIGNALING_PATHWAY	0.440923	0.713764	0.272964	1.00216	70	MMP9 MMP2 EFNB1 ARPC1A GIT1 ACTB ARPC5 EPHA10 SDCBP EFNA5 GRIN2B CHN1 DNM1 EPHA3
GO_POSITIVE_REGULATION_OF_CANONICAL_WNT_SIGNALING_PATHWAY	0.441865	0.71454	-0.27533	-1.00487	95	ARNTL PSMD12 PSMD1 VPS35 NFKB1 CSNK1D WNT7A PSMA4 DIXDC1 PSME4 TNKS2 PSMC2 PSMD14 PSMC3 DVL1 WNT1 XIAP SOX4 PSMC1 FGFR2 PSMB1 SMAD3 PSMD4 LGR5
GO_FERTILIZATION	0.442101	0.71454	0.270085	1.00187	74	HOXA10 NR2F2 TRPC3 CDK1 HOXA9 AAAS ZP1 WEE2 LRMP FOXL2
GO_CARDIAC_CONDUCTION	0.442006	0.71454	-0.304932	-1.00613	52	CACNB4 KCNJ12 CACNA1D KCNE2 YWHAE CXADR DSP RYR2 CACNA2D2 KCNQ1 FKBP1B AKAP9 SLC9A1
GO_REGULATION_OF_JNK_CASCADE	0.442747	0.71483	-0.26767	-1.00376	114	HIPK2 IGF1R FZD4 SPAG9 EDA2R MAP3K5 SH3RF1 WNT7A STK3 TPD52L1 DUSP10 MAP3K9 ERN1 MAPK8IP3 GADD45B FGF19 HIPK3 EPHB1 PTPN22
GO_POSITIVE_REGULATION_OF_PROTEIN_KINASE_B_SIGNALING	0.442526	0.71483	-0.302015	-1.00612	55	MTOR INSR THBS1 TGFBR1 SEMA5A PDGFA CD28
GO_MATURATION_OF_SSU_RRNA	0.443868	0.715509	0.32105	1.00296	32	NOC4L KRR1 LSM6 RRP36 MRPS11 MRPS9 DIEXF MPHOSPH10 UTP20 EMG1 UTP23 RRS1
GO_VASCULAR_ENDOTHELIAL_GROWTH_FACTOR_RECEPTOR_SIGNALING_PATHWAY	0.443624	0.715509	-0.294309	-1.00527	63	BMPR2 SULF1 NCKAP1L CYFIP2 ROCK2 CYBB PIK3CA VEGFA MAPKAPK2 NCKAP1 HSP90AA1 ELMO1 ROCK1 XBP1 MAPK14
KEGG_DORSO_VENTRAL_AXIS_FORMATION	0.443864	0.715509	0.376399	1.00634	17	ETS1 NOTCH1 NOTCH2 MAP2K1 SOS2 SOS1 CPEB1 PIWIL1
KEGG_GAP_JUNCTION	0.445097	0.717114	-0.289866	-1.00324	68	ITPR2 PRKCA PDGFA LPAR1 TUBB4B PRKACB CSNK1D ADCY1 ADCY5 PLCB2 GNAI3 GNAQ MAPK1 TUBB EGFR
GO_MAINTENANCE_OF_PROTEIN_LOCALIZATION_IN_ORGANELLE	0.445344	0.717135	-0.379216	-1.00868	19	PDIA3 HSPA5 SYNE1 KDELR2 KDELR3
GO_REGULATION_OF_TOLL_LIKE_RECEPTOR_SIGNALING_PATHWAY	0.445851	0.717197	-0.331666	-1.00424	34	NR1H3 BIRC2 IRF7 UBQLN1 FLOT2 CD14 PTPN22 PDPK1 LY96
GO_RESPONSE_TO_IRON_ION	0.445748	0.717197	-0.355433	-1.00604	25	SLC40A1 MDM2 B2M UROD ABAT
GO_POSITIVE_REGULATION_OF_PROTEIN_TYROSINE_KINASE_ACTIVITY	0.446138	0.717284	-0.333848	-1.00474	33	LRP8 EREG RELN AFAP1L2 GREM1 FBXW7
GO_ANATOMICAL_STRUCTURE_MATURATION	0.446738	0.717495	0.342713	1.00192	24	MMP2 ANO6 ALDH1A2 GATA3 TGFB2 CDH5
GO_NEGATIVE_REGULATION_OF_ENDOTHELIAL_CELL_PROLIFERATION	0.446582	0.717495	-0.351713	-1.00489	26	SULF1 THBS1 TGFBR1 PTPRM SCG2 SPARC
GO_REGULATION_OF_PROTEIN_BINDING	0.447616	0.717789	-0.263044	-1.00221	127	HIPK2 SORL1 SPAG9 TGFBR1 PPARA LRPAP1 B2M TGFBR3 ITGA2 HDAC4 USP33 HSPA5 APP ARHGEF7 TFIP11 MAPRE1 DERL1 STK3 PRMT8 TDG EP300 DVL1 VTN KDM1A STK4 ROCK1 TCF7L2 DAB2
GO_POSITIVE_REGULATION_OF_CELLULAR_RESPONSE_TO_TRANSFORMING_GROWTH_FACTOR_BETA_STIMULUS	0.448965	0.717789	-0.388191	-1.00591	17	HIPK2 THBS1 TGFBR3 DAB2 FLCN ADAM17 SNW1
GO_PORPHYRIN_CONTAINING_COMPOUND_METABOLIC_PROCESS	0.448782	0.717789	0.333419	1.00148	27	CPOX SLC25A39 TSPO TMEM14C
GO_PROTEIN_OLIGOMERIZATION	0.449028	0.717789	-0.238149	-1.00167	304	SKI RNF213 IGF1R NELL2 IDE ACACA INSR TNFAIP1 HMGCR PPAT ALDH5A1 SPAG9 TRPM8 TRPM7 BIRC2 EIF2AK3 CHRNB4 OGT FGFRL1 VCP LRP4 MICU1 KCNJ12 PAM PFKM CRTC1 DGKD GLUL ALDH18A1 DPYSL3 TOR1A EVL DERL1 SLC1A1 CUTC
GO_REGULATION_OF_PROTEIN_CATABOLIC_PROCESS	0.448328	0.717789	-0.237884	-1.00319	312	SORL1 RNF19A MYLIP DLGAP5 MDM2 NOS2 ARNTL VPS11 USP14 FAF1 ANKIB1 SMURF1 PSMD12 PSMD1 UFL1 GORASP1 VCP UBQLN1 USP5 SERPINB12 ODC1 NSF KCNE2 C4BPA CSNK1D DDRGK1 DUSP1 RAD23B PSMA4 ATG7 UBE2J1 PSME4 NDFIP1 FBXW7 PSMC2 PACSIN3 SMC5 PSMD14 SOCS4 FZR1 OAZ1 PSMC3 PIAS1 DVL1 WNT1 USP13 GSK3A SHH ANAPC5 OAZ2 AZIN1 ANAPC2 PSMC1 GPC3 XBP1 EDEM2 EGFR FBXO22 DAB2 PSMB1 PCID2 SMAD3 PTEN SOCS5
GO_REGULATION_OF_MITOCHONDRIAL_OUTER_MEMBRANE_PERMEABILIZATION_INVOLVED_IN_APOPTOTIC_SIGNALING_PATHWAY	0.447491	0.717789	0.322417	1.0009	31	E2F1 DYNLL2 DYNLL1 SFN YWHAH TP63 TP53BP2 MAPK8 SIVA1
GO_REGULATION_OF_CELL_ADHESION	0.448605	0.717789	-0.23135	-1.0017	424	PTPRC ARHGAP6 PDE5A MTOR HSD17B12 FZD4 IL6ST TGFBR2 THBS1 PTPRG CYP1B1 PRKCA FAF1 PPARA FN1 NCKAP1L CYTH3 MAP3K8 AP3D1 NR4A3 SEMA5A PTPN2 JAK2 CLASP2 CD28 ROCK2 ZEB1 CD47 CALR PIK3CA FLOT2 PDE3B GSN CD80 PPP1R12A PPP1CB ITGA2 CYTH1 SPOCK1 GREM1 UBASH3B HSPD1 ARHGEF7 NET1 ACER2 VEGFA NDFIP1 PPP2CA CD247 PAK3 RREB1 GNRH1 CASP3 IL12B MYB ABAT KANK1 CASK BRAF PHLDB2 EDIL3 CELSR2 ST6GAL1 ZP3 WNT1 VTN …
GO_CELLULAR_RESPONSE_TO_OXIDATIVE_STRESS	0.44881	0.717789	-0.260628	-1.00173	136	MTR EPAS1 MDM2 ATP2A2 ARNTL HIF1A CYP1B1 STAU1 JAK2 MAP3K5 FER SIRT1 PPARGC1A ATF4 VRK2 BNIP3 PPIF NET1 KLF6 FOXO3 EP300 VKORC1L1
GO_POSITIVE_REGULATION_OF_GLIOGENESIS	0.448022	0.717789	-0.328915	-1.00219	35	MTOR IL6ST UFL1 BIN1 CLCF1 PRPF19 SHH ZNF488 CXCR4
GO_COMPLEMENT_ACTIVATION	0.449345	0.717922	0.34207	1.00004	24	CFD C1QA COLEC10 MASP1 MASP2 SUSD4 C3 CFI C1S C1QB
GO_TUMOR_NECROSIS_FACTOR_MEDIATED_SIGNALING_PATHWAY	0.451544	0.720684	-0.280835	-1.00004	81	BIRC2 PSMD12 EDA2R PSMD1 JAK2 PSMA4 PSME4 PSMC2 PSMD14 FOXO3 PSMC3 PSMC1 TJP2 PSMB1 IKBKB ADAM17 PSMD4 EDAR TNFRSF1A PSMB7 TNFRSF6B TNFRSF10B PSMD2 BAG4 TNFRSF21 PSMC5 UBA52 TRAF3
KEGG_NUCLEOTIDE_EXCISION_REPAIR	0.451423	0.720684	0.311223	0.998302	36	RPA3 MNAT1 RFC1 POLE POLE2 RFC4 POLE3 RPA4 CDK7 ERCC8 RFC2 XPA
GO_CELLULAR_RESPONSE_TO_LIPID	0.453322	0.721448	-0.23627	-1.00095	328	PDE4D MDM2 NOS2 LRP8 FZD4 ACACA THRAP3 CREB1 HIF1A NR1H3 PPARA FN1 AACS OGT WNT5B NRIP1 NR4A3 PGR PDK4 JAK2 STAR HCK ROCK2 B2M LPAR1 ESRRG CALR NFKB1 CD80 ITGA2 PPARGC1A ADCY1 ADCY5 SBNO2 NR3C1 CD14 TNIP2 VDR SCARB1 SERPINF1 WNT9A WBP2 HNRNPU STC1 ESRRB IL12B ATP2B1 EP300 PID1 PIAS1 TWF2 ABHD2 NCOA3 PTPN22 HMGCS1 MED1 P2RY4 MAPK1 XBP1 MED12 PTK7 PDE4B EGFR UBE2L3 LY96 MAPK14 RORB PRPF8 ABCA1 DNAJ…
GO_REGULATION_OF_EPIDERMIS_DEVELOPMENT	0.453812	0.721448	0.297376	0.997065	44	SFRP4 OVOL2 HOXA7 MAFG NOTCH1 TGFB2 SFN ERRFI1 DLL1 HPSE TP63 EZH2 PPARD FOXN1
GO_VESICLE_ORGANIZATION	0.453264	0.721448	-0.246033	-1.00007	216	SYTL5 CREB1 VPS11 TMED2 SEC24C TRAPPC9 TMEM175 AP3D1 STX1A SNX8 VAPA GORASP1 SAR1B GOSR2 SYT11 TRAPPC3 KIF13A NSF SYT4 CSNK1D VPS37B SYT7 CADPS BET1 F5 ANKFY1 GNAI3 SRPX RAB3A CD2AP CHMP4C TRAPPC5 CHMP1B CHMP2B TMED10 CTSZ SORT1 F2RL3 SYTL2 TRAPPC10 VAMP3 STXBP1 SEC23IP ABCA1 PMEL SCFD1 TGFA S100A10 STX2 DYSF VPS33B
GO_REGULATION_OF_EXTRINSIC_APOPTOTIC_SIGNALING_PATHWAY_VIA_DEATH_DOMAIN_RECEPTORS	0.452318	0.721448	-0.314556	-0.999546	43	THBS1 FAF1 SCRT2 CFLAR STK3 RNF34 STK4 PTEN LGALS3
GO_MYOTUBE_DIFFERENTIATION	0.453009	0.721448	-0.326075	-0.999531	36	SKI XK CAST WNT1 DNER SHH SORT1
GO_STRIATED_MUSCLE_ADAPTATION	0.452547	0.721448	-0.372982	-1.00381	20	RPS6KB1 GSN PPARGC1A HDAC4 CFLAR
GO_NEGATIVE_REGULATION_OF_CELL_DIFFERENTIATION	0.45347	0.721448	0.216775	0.998935	407	PMP22 VIM MIXL1 COL5A1 MEIS2 THY1 COL3A1 MSX1 SNAI2 GLI2 HAND2 RUNX1T1 NRP1 ANXA1 KATNA1 MAFB E2F1 HOXA9 SIX4 COL5A2 RARA IHH OVOL2 MBP ID1 HOXA7 SOSTDC1 TOB2 DGUOK FZD7 ASAP1 CTDP1 ID4 PAF1 NR0B1 DAB2IP FGF10 NOTCH1 S100B CHRD OSR1 ZBTB46 WEE2 NRG1 PBX1 INHBA GATA3 TRIB2 EIF4ENIF1 TLX3 TGFB2 HDAC1 CDKN2A NGFR EFNA5 RARB SNAI1 AP1AR ANKRD2 MT3 TSPO HOXA5 GBP1 FOXJ1 SEMA3G DLL1 NLGN1 INPP5D ERBB4 …
GO_CALCIUM_ION_IMPORT_INTO_CYTOSOL	0.453905	0.721448	-0.338986	-1.00013	30	PTPRC ITPR2
GO_REGULATION_OF_INTERFERON_BETA_PRODUCTION	0.454372	0.721817	0.321165	0.997015	31	RNF216 TICAM1 TRAIP RIPK2 POLR3B TRAF3IP1 HMGB2 IRF5 FLOT1 TLR7 TLR4 POLR3A IFIH1
GO_PLACENTA_BLOOD_VESSEL_DEVELOPMENT	0.455211	0.722679	-0.356889	-1.0011	24	PLCD1 TMED2 HS6ST1 NSDHL ITGB8
GO_REGULATION_OF_CELL_GROWTH	0.455387	0.722679	-0.239197	-0.999592	283	PLCE1 TMEM97 BMPR2 SEMA3C MTOR SEMA3A RERG WFDC1 BTG1 TGFBR1 FN1 SMURF1 FSTL4 CDK11A RUFY3 CLSTN1 NPR1 SEMA5A CLASP2 RAB33B ADIPOR2 SIRT1 SYT4 CREB3 SPOCK1 RAB21 IFRD1 GREM1 IST1 NET1 VEGFA RTN4 SERTAD2 PPP2CA CRIM1 FRZB IGFBP7 EP300 IL9 TWF2 EAF2 SH3BP4 GSK3A ANAPC2 DDR1 SEMA4G MAPT DCUN1D3 DDX3X EGFR SLC25A33 FLCN SMAD3 HBEGF ST7L ADAM17 BCL6
GO_NEGATIVE_REGULATION_OF_HORMONE_SECRETION	0.456122	0.723472	-0.301419	-0.997971	53	HMGCR INHBB RAB11FIP3 TACR2 NMB PDE4C PTPN11 STXBP5L PDE8B FKBP1B CARTPT NOS1 PTGS1 NPVF PFKL
GO_ORGAN_REGENERATION	0.456923	0.723901	-0.292882	-0.997703	62	LIFR TGFBR2 PPAT NR4A3 RAPGEF3 TGFBR3 LPIN1 RAP1A CAST SOCS1 WNT1 APOA1 MED1 DDR1 SRSF5
GO_RNA_STABILIZATION	0.45759	0.723901	-0.352722	-0.998363	25	MTOR THRAP3 CIRBP MAPKAPK2 HNRNPU SYNCRIP MAPK14
GO_ALPHA_AMINO_ACID_CATABOLIC_PROCESS	0.457743	0.723901	-0.284055	-0.996736	74	NOS2 PPAT AADAT DDAH1 ASPA GLUL HGD CDO1 ALDH1L2 HDC MTRR HNMT
GO_TRANSLATIONAL_ELONGATION	0.457297	0.723901	0.262053	0.996774	86	MRPL17 MRPS10 MRPL37 MRPS31 MRPL44 MRPS35 MRPL22 MRPS17 EEF1A2 MRPS11 SEPSECS EEF2K MRPS9 MRPS12 SECISBP2 MRPL28 MRPL30 MRPL16 MRPS34 MRPL18 MRPL47 MRPL13 MRPL32 MRPS27 MRPS14 MRPL1 PSTK MRPL55 CHCHD1 EIF5A EEF1D RPLP1
GO_REGULATION_OF_OSTEOBLAST_DIFFERENTIATION	0.45781	0.723901	0.261965	0.99644	86	FZD1 PRKD1 SNAI2 BMP6 HAND2 ID1 ACVR1 ID4 NOTCH1 CHRD RASSF2
GO_CELL_KILLING	0.456887	0.723901	-0.385816	-0.999754	17	TUBB4B ALB CTSH RAB27A UNC13D TUBB CTSC CADM1 CEBPG
GO_LUNG_ALVEOLUS_DEVELOPMENT	0.458759	0.725029	-0.32895	-0.996015	34	BMPR2 CREB1 STK40 PDGFA HS6ST1 MAN1A2 MAN2A1 RC3H2 MAPK8IP3 TGFB3 FGFR2 GATA6
GO_NEGATIVE_REGULATION_OF_INTRACELLULAR_SIGNAL_TRANSDUCTION	0.459093	0.725182	-0.236446	-0.999339	320	RPS6KA6 SORL1 MDM2 IGF1R ARNTL MFN2 HIF1A THBS1 TNFAIP1 HMGCR HYOU1 FAF1 G3BP2 DYRK1A RGS2 SRI RGS4 FNIP1 INPP5K SPRED2 PTPN2 TSPAN6 PDE3B SIRT1 CREB3 RNF149 RASA2 PPIF DUSP1 DUSP16 PPP2CA WTIP DUSP10 SOCS4 RAPGEF1 KANK1 NPRL2 SOCS1 TXNDC12 CPNE1 MCL1 HIPK3 DLG1 SH3BP4 GSK3A RNF34 DNAJA3 KDM1A PTPN22 XBP1 CD74 ASH1L DDX3X STAMBP CYLD FLCN DNAJA1 PTEN TWIST1 MYOC SOCS5 BCL6 PDCD6 LEMD2 FKBP1B
GO_REGULATION_OF_BIOMINERAL_TISSUE_DEVELOPMENT	0.459752	0.725476	0.287356	0.993333	51	GAS6 BMP6 MGP ANO6 ACVR1 SRGN OSR1 GJA1 WNT6 PTH
GO_REGULATION_OF_METAL_ION_TRANSPORT	0.459558	0.725476	-0.245393	-0.997468	216	PDE4D MYO5A CNTN1 ATP1B3 CACNB4 SRI ATP2B2 INPP5K RAPGEF3 TRPC1 UBQLN1 B2M CACNA1D KCNE2 ATF4 GRIN3B CREB3 UBASH3B YWHAE PACSIN3 STC1 DMD RYR2 NKAIN1 CASK KCNN2 ZP3 DLG1 UTRN ADCYAP1R1 HBP1 DPP10 F2RL3 SIK1 PDPK1 KCNQ1 TRPC6 CXCR4 PDE4B STOM LGALS3 CRHR1 FKBP1B HTT HCRT CACNA1B AKAP9 STIM2 SLC9A1 KCNAB2
KEGG_ARRHYTHMOGENIC_RIGHT_VENTRICULAR_CARDIOMYOPATHY_ARVC	0.46037	0.726078	-0.298798	-0.9954	55	ATP2A2 CACNB4 SGCB ITGB6 ITGB5 CACNA1D ITGA2 ITGB8 ACTN1 DSP DMD RYR2
GO_REGULATION_OF_EPIDERMAL_CELL_DIFFERENTIATION	0.460685	0.726201	0.317774	0.992727	32	SFRP4 OVOL2 HOXA7 MAFG NOTCH1 SFN ERRFI1 DLL1 TP63
GO_EMBRYONIC_EYE_MORPHOGENESIS	0.461397	0.726949	-0.348472	-0.995632	26	HIPK2 ZEB1 HIPK1 FRS2
GO_POSITIVE_REGULATION_OF_ERK1_AND_ERK2_CASCADE	0.461796	0.727205	0.256022	0.995168	98	GAS6 TEK NRP1 PDGFRA PDGFD EDNRA CD36 FGFR4 CAMK2D FGF10 P2RY1 FGF20 RIPK2 MT3 CX3CL1 ERBB4 NOX4 FGF1 KDR CSF1R ADCYAP1 MIF
GO_NEGATIVE_REGULATION_OF_CELLULAR_PROTEIN_LOCALIZATION	0.462289	0.727606	0.25537	0.994432	99	FZD1 UBE2G2 GAS6 SNAI2 COMMD1 THRA CD36 NFKBIB BARD1 DAB2IP MXI1 SIAH3 NEDD4L SLC9A3R1 PPFIA1 GBP1 ASTN2 TAX1BP3 TERF1 HNF4A LZTS2 RAB23 ZC3H12A BCL2L1 SUFU PKD2 FBXW11 PSMD10
GO_REGULATION_OF_OSTEOCLAST_DIFFERENTIATION	0.463512	0.728097	-0.322037	-0.992639	37	MTOR CREB1 ATP6AP1 CA2 UBASH3B IL12B SLC9B2
GO_RESPONSE_TO_EPIDERMAL_GROWTH_FACTOR	0.463551	0.728097	0.345955	0.990246	22	COL1A1 SNAI2 ID1 DAB2IP ERRFI1
GO_EPITHELIAL_TO_MESENCHYMAL_TRANSITION	0.463491	0.728097	0.294782	0.993016	45	MSX1 SNAI2 HEY1 NOTCH1 HEYL LIMS1 TGFB2 SNAI1 ERG
GO_REGULATION_OF_TRANSCRIPTION_INITIATION_FROM_RNA_POLYMERASE_II_PROMOTER	0.463336	0.728097	-0.378793	-0.995365	18	CREB1 CAND1 PSMC2 PSMC3 PSMC1
GO_EYE_DEVELOPMENT	0.464345	0.728972	0.226273	0.995457	251	COL4A1 NEUROD1 VIM COL5A1 MEIS2 THY1 BMP6 NRP1 PDGFRA JMJD6 MERTK TBX2 TGIF2 COL5A2 WT1 RARA FJX1 NPHP4 SDK1 CCDC66 ALDH1A2 TMOD1 FBN1 FGF10 CRYBA2 INHBA GATA3 FOXL2 COL8A2 TGFB2 HDAC1 ZNF513 CDON RARB GJA1 OLFM3 COL8A1 MYH10 IRX5 WNT6 DLL1
[truncated: 1,113 more rows]
